# Supplementary material for: Automatic validation of computational models using pseudo-3D spatio-temporal model checking
Source: BMC Syst Biol. 2014 Dec 2;8:124. doi: 10.1186/s12918-014-0124-0 (PMC4272535; doi:10.1186/s12918-014-0124-0)
Supplement: Additional file 8 — Dataset of STML files for the phase variation case study. The dataset of one thousand STML files corresponding to the stochastic simulations of the rectangular model for the phase variation case study. We recommend using the freely available 7zip software (Download link: http://www.7-zip.org/download.html) to extract this archive. [file 12918_2014_124_MOESM8_ESM.zip › phase_variation_stml_268.xml]

<?xml version="1.0" encoding="utf-8"?>
<!--Warning! This xml file was automatically generated by a C++ program using the Boost PropertyTree library.-->
<experiment>
	<timepoint>
		<numericStateVariable>
			<name>avgClusterednessRegions</name>
			<value>0</value>
		</numericStateVariable>
		<numericStateVariable>
			<name>avgDensityRegions</name>
			<value>0</value>
		</numericStateVariable>
	</timepoint>
	<timepoint>
		<numericStateVariable>
			<name>avgClusterednessRegions</name>
			<value>0</value>
		</numericStateVariable>
		<numericStateVariable>
			<name>avgDensityRegions</name>
			<value>0</value>
		</numericStateVariable>
	</timepoint>
	<timepoint>
		<numericStateVariable>
			<name>avgClusterednessRegions</name>
			<value>0</value>
		</numericStateVariable>
		<numericStateVariable>
			<name>avgDensityRegions</name>
			<value>0</value>
		</numericStateVariable>
	</timepoint>
	<timepoint>
		<numericStateVariable>
			<name>avgClusterednessRegions</name>
			<value>0</value>
		</numericStateVariable>
		<numericStateVariable>
			<name>avgDensityRegions</name>
			<value>0</value>
		</numericStateVariable>
	</timepoint>
	<timepoint>
		<numericStateVariable>
			<name>avgClusterednessRegions</name>
			<value>0</value>
		</numericStateVariable>
		<numericStateVariable>
			<name>avgDensityRegions</name>
			<value>0</value>
		</numericStateVariable>
	</timepoint>
	<timepoint>
		<numericStateVariable>
			<name>avgClusterednessRegions</name>
			<value>0</value>
		</numericStateVariable>
		<numericStateVariable>
			<name>avgDensityRegions</name>
			<value>0</value>
		</numericStateVariable>
	</timepoint>
	<timepoint>
		<numericStateVariable>
			<name>avgClusterednessRegions</name>
			<value>0</value>
		</numericStateVariable>
		<numericStateVariable>
			<name>avgDensityRegions</name>
			<value>0</value>
		</numericStateVariable>
	</timepoint>
	<timepoint>
		<numericStateVariable>
			<name>avgClusterednessRegions</name>
			<value>0</value>
		</numericStateVariable>
		<numericStateVariable>
			<name>avgDensityRegions</name>
			<value>0</value>
		</numericStateVariable>
	</timepoint>
	<timepoint>
		<numericStateVariable>
			<name>avgClusterednessRegions</name>
			<value>0</value>
		</numericStateVariable>
		<numericStateVariable>
			<name>avgDensityRegions</name>
			<value>0</value>
		</numericStateVariable>
	</timepoint>
	<timepoint>
		<numericStateVariable>
			<name>avgClusterednessRegions</name>
			<value>0</value>
		</numericStateVariable>
		<numericStateVariable>
			<name>avgDensityRegions</name>
			<value>0</value>
		</numericStateVariable>
	</timepoint>
	<timepoint>
		<numericStateVariable>
			<name>avgClusterednessRegions</name>
			<value>0</value>
		</numericStateVariable>
		<numericStateVariable>
			<name>avgDensityRegions</name>
			<value>0</value>
		</numericStateVariable>
	</timepoint>
	<timepoint>
		<numericStateVariable>
			<name>avgClusterednessRegions</name>
			<value>0</value>
		</numericStateVariable>
		<numericStateVariable>
			<name>avgDensityRegions</name>
			<value>0</value>
		</numericStateVariable>
	</timepoint>
	<timepoint>
		<numericStateVariable>
			<name>avgClusterednessRegions</name>
			<value>0</value>
		</numericStateVariable>
		<numericStateVariable>
			<name>avgDensityRegions</name>
			<value>0</value>
		</numericStateVariable>
	</timepoint>
	<timepoint>
		<numericStateVariable>
			<name>avgClusterednessRegions</name>
			<value>0</value>
		</numericStateVariable>
		<numericStateVariable>
			<name>avgDensityRegions</name>
			<value>0</value>
		</numericStateVariable>
	</timepoint>
	<timepoint>
		<numericStateVariable>
			<name>avgClusterednessRegions</name>
			<value>0</value>
		</numericStateVariable>
		<numericStateVariable>
			<name>avgDensityRegions</name>
			<value>0</value>
		</numericStateVariable>
	</timepoint>
	<timepoint>
		<numericStateVariable>
			<name>avgClusterednessRegions</name>
			<value>0</value>
		</numericStateVariable>
		<numericStateVariable>
			<name>avgDensityRegions</name>
			<value>0</value>
		</numericStateVariable>
	</timepoint>
	<timepoint>
		<numericStateVariable>
			<name>avgClusterednessRegions</name>
			<value>0</value>
		</numericStateVariable>
		<numericStateVariable>
			<name>avgDensityRegions</name>
			<value>0</value>
		</numericStateVariable>
	</timepoint>
	<timepoint>
		<numericStateVariable>
			<name>avgClusterednessRegions</name>
			<value>0</value>
		</numericStateVariable>
		<numericStateVariable>
			<name>avgDensityRegions</name>
			<value>0</value>
		</numericStateVariable>
	</timepoint>
	<timepoint>
		<numericStateVariable>
			<name>avgClusterednessRegions</name>
			<value>0</value>
		</numericStateVariable>
		<numericStateVariable>
			<name>avgDensityRegions</name>
			<value>0</value>
		</numericStateVariable>
	</timepoint>
	<timepoint>
		<numericStateVariable>
			<name>avgClusterednessRegions</name>
			<value>0</value>
		</numericStateVariable>
		<numericStateVariable>
			<name>avgDensityRegions</name>
			<value>0</value>
		</numericStateVariable>
	</timepoint>
	<timepoint>
		<numericStateVariable>
			<name>avgClusterednessRegions</name>
			<value>0</value>
		</numericStateVariable>
		<numericStateVariable>
			<name>avgDensityRegions</name>
			<value>0</value>
		</numericStateVariable>
	</timepoint>
	<timepoint>
		<numericStateVariable>
			<name>avgClusterednessRegions</name>
			<value>0</value>
		</numericStateVariable>
		<numericStateVariable>
			<name>avgDensityRegions</name>
			<value>0</value>
		</numericStateVariable>
	</timepoint>
	<timepoint>
		<spatialEntity>
			<pseudo3D type="region">
				<clusteredness>1</clusteredness>
				<density>0.6700695112943986</density>
				<area>20384</area>
				<perimeter>626.0359950065613</perimeter>
				<distanceFromOrigin>177.7667010438119</distanceFromOrigin>
				<angle>46.28917277125033</angle>
				<shape>triangular</shape>
				<triangleMeasure>0.7554316103508658</triangleMeasure>
				<rectangleMeasure>0.6331413696957101</rectangleMeasure>
				<circleMeasure>0.4122923781413702</circleMeasure>
				<centroid>
					<x>985.4809</x>
					<y>781.6752</y>
				</centroid>
			</pseudo3D>
		</spatialEntity>
		<numericStateVariable>
			<name>avgClusterednessRegions</name>
			<value>0</value>
		</numericStateVariable>
		<numericStateVariable>
			<name>avgDensityRegions</name>
			<value>0.6700695112943986</value>
		</numericStateVariable>
	</timepoint>
	<timepoint>
		<spatialEntity>
			<pseudo3D type="region">
				<clusteredness>1</clusteredness>
				<density>0.6681821434336274</density>
				<area>23268.5</area>
				<perimeter>678.4483911991119</perimeter>
				<distanceFromOrigin>177.7667010438119</distanceFromOrigin>
				<angle>44.23906241326462</angle>
				<shape>triangular</shape>
				<triangleMeasure>0.7685714285714286</triangleMeasure>
				<rectangleMeasure>0.6275034621143664</rectangleMeasure>
				<circleMeasure>0.4026456263670163</circleMeasure>
				<centroid>
					<x>996.6287</x>
					<y>787.9634</y>
				</centroid>
			</pseudo3D>
		</spatialEntity>
		<numericStateVariable>
			<name>avgClusterednessRegions</name>
			<value>0</value>
		</numericStateVariable>
		<numericStateVariable>
			<name>avgDensityRegions</name>
			<value>0.6681821434336274</value>
		</numericStateVariable>
	</timepoint>
	<timepoint>
		<spatialEntity>
			<pseudo3D type="region">
				<clusteredness>1</clusteredness>
				<density>0.65993375537689</density>
				<area>26041</area>
				<perimeter>742.2050473690033</perimeter>
				<distanceFromOrigin>177.7667010438119</distanceFromOrigin>
				<angle>43.76061776207795</angle>
				<shape>triangular</shape>
				<triangleMeasure>0.7816217879211955</triangleMeasure>
				<rectangleMeasure>0.5854522857637661</rectangleMeasure>
				<circleMeasure>0.3818425188368682</circleMeasure>
				<centroid>
					<x>1007.051</x>
					<y>791.8772</y>
				</centroid>
			</pseudo3D>
		</spatialEntity>
		<numericStateVariable>
			<name>avgClusterednessRegions</name>
			<value>0</value>
		</numericStateVariable>
		<numericStateVariable>
			<name>avgDensityRegions</name>
			<value>0.65993375537689</value>
		</numericStateVariable>
	</timepoint>
	<timepoint>
		<spatialEntity>
			<pseudo3D type="region">
				<clusteredness>1</clusteredness>
				<density>0.6606022700949734</density>
				<area>28453</area>
				<perimeter>749.9669389724731</perimeter>
				<distanceFromOrigin>177.0706073858674</distanceFromOrigin>
				<angle>42.64069333733553</angle>
				<shape>triangular</shape>
				<triangleMeasure>0.7271983770745811</triangleMeasure>
				<rectangleMeasure>0.6405934714760521</rectangleMeasure>
				<circleMeasure>0.3651047605341114</circleMeasure>
				<centroid>
					<x>1016.786</x>
					<y>794.4974</y>
				</centroid>
			</pseudo3D>
		</spatialEntity>
		<numericStateVariable>
			<name>avgClusterednessRegions</name>
			<value>0</value>
		</numericStateVariable>
		<numericStateVariable>
			<name>avgDensityRegions</name>
			<value>0.6606022700949734</value>
		</numericStateVariable>
	</timepoint>
	<timepoint>
		<spatialEntity>
			<pseudo3D type="region">
				<clusteredness>1</clusteredness>
				<density>0.6552426373634304</density>
				<area>32216.5</area>
				<perimeter>885.8258175849915</perimeter>
				<distanceFromOrigin>177.7667010438119</distanceFromOrigin>
				<angle>40.84016092312365</angle>
				<shape>triangular</shape>
				<triangleMeasure>0.7508186023748208</triangleMeasure>
				<rectangleMeasure>0.5701055923398116</rectangleMeasure>
				<circleMeasure>0.3427109537133028</circleMeasure>
				<centroid>
					<x>1029.32</x>
					<y>801.7608</y>
				</centroid>
			</pseudo3D>
		</spatialEntity>
		<numericStateVariable>
			<name>avgClusterednessRegions</name>
			<value>0</value>
		</numericStateVariable>
		<numericStateVariable>
			<name>avgDensityRegions</name>
			<value>0.6552426373634304</value>
		</numericStateVariable>
	</timepoint>
	<timepoint>
		<spatialEntity>
			<pseudo3D type="region">
				<clusteredness>1</clusteredness>
				<density>0.652418752580606</density>
				<area>34589</area>
				<perimeter>906.6289587020874</perimeter>
				<distanceFromOrigin>177.7667010438119</distanceFromOrigin>
				<angle>40.61199242452305</angle>
				<shape>triangular</shape>
				<triangleMeasure>0.7462486920313697</triangleMeasure>
				<rectangleMeasure>0.5760024313034482</rectangleMeasure>
				<circleMeasure>0.3319207300381416</circleMeasure>
				<centroid>
					<x>1037.037</x>
					<y>806.7056</y>
				</centroid>
			</pseudo3D>
		</spatialEntity>
		<numericStateVariable>
			<name>avgClusterednessRegions</name>
			<value>0</value>
		</numericStateVariable>
		<numericStateVariable>
			<name>avgDensityRegions</name>
			<value>0.652418752580606</value>
		</numericStateVariable>
	</timepoint>
	<timepoint>
		<spatialEntity>
			<pseudo3D type="region">
				<clusteredness>1</clusteredness>
				<density>0.6514545436140383</density>
				<area>38325</area>
				<perimeter>960.2693581581116</perimeter>
				<distanceFromOrigin>177.7667010438119</distanceFromOrigin>
				<angle>39.52464610323813</angle>
				<shape>triangular</shape>
				<triangleMeasure>0.7518428241433258</triangleMeasure>
				<rectangleMeasure>0.6037178935665389</rectangleMeasure>
				<circleMeasure>0.3219323401815872</circleMeasure>
				<centroid>
					<x>1048.764</x>
					<y>814.0532</y>
				</centroid>
			</pseudo3D>
		</spatialEntity>
		<numericStateVariable>
			<name>avgClusterednessRegions</name>
			<value>0</value>
		</numericStateVariable>
		<numericStateVariable>
			<name>avgDensityRegions</name>
			<value>0.6514545436140383</value>
		</numericStateVariable>
	</timepoint>
	<timepoint>
		<spatialEntity>
			<pseudo3D type="region">
				<clusteredness>1</clusteredness>
				<density>0.644493662474211</density>
				<area>41334.5</area>
				<perimeter>950.5324068069458</perimeter>
				<distanceFromOrigin>177.7667010438119</distanceFromOrigin>
				<angle>38.99280823348433</angle>
				<shape>triangular</shape>
				<triangleMeasure>0.7787042946056626</triangleMeasure>
				<rectangleMeasure>0.6257084404747981</rectangleMeasure>
				<circleMeasure>0.3354313679094032</circleMeasure>
				<centroid>
					<x>1057.736</x>
					<y>818.8786</y>
				</centroid>
			</pseudo3D>
		</spatialEntity>
		<spatialEntity>
			<pseudo3D type="region">
				<clusteredness>1</clusteredness>
				<density>0.5391552245953288</density>
				<area>22406</area>
				<perimeter>786.4911160469055</perimeter>
				<distanceFromOrigin>318.596924027838</distanceFromOrigin>
				<angle>56.45058680330828</angle>
				<shape>triangular</shape>
				<triangleMeasure>0.6939376562163523</triangleMeasure>
				<rectangleMeasure>0.5069868356075959</rectangleMeasure>
				<circleMeasure>0.3891045839233001</circleMeasure>
				<centroid>
					<x>371.6422</x>
					<y>365.7278</y>
				</centroid>
			</pseudo3D>
		</spatialEntity>
		<numericStateVariable>
			<name>avgClusterednessRegions</name>
			<value>1644.469575603394</value>
		</numericStateVariable>
		<numericStateVariable>
			<name>avgDensityRegions</name>
			<value>0.5918244435347699</value>
		</numericStateVariable>
	</timepoint>
	<timepoint>
		<spatialEntity>
			<pseudo3D type="region">
				<clusteredness>1</clusteredness>
				<density>0.649139913305564</density>
				<area>45881</area>
				<perimeter>1004.630300521851</perimeter>
				<distanceFromOrigin>177.7667010438119</distanceFromOrigin>
				<angle>38.56659536441862</angle>
				<shape>triangular</shape>
				<triangleMeasure>0.7868984604962171</triangleMeasure>
				<rectangleMeasure>0.6528400944359997</rectangleMeasure>
				<circleMeasure>0.3307848335853779</circleMeasure>
				<centroid>
					<x>1070.959</x>
					<y>826.4151</y>
				</centroid>
			</pseudo3D>
		</spatialEntity>
		<spatialEntity>
			<pseudo3D type="region">
				<clusteredness>1</clusteredness>
				<density>0.5336289361810859</density>
				<area>24190.5</area>
				<perimeter>825.5212645530701</perimeter>
				<distanceFromOrigin>318.596924027838</distanceFromOrigin>
				<angle>55.17569676990501</angle>
				<shape>triangular</shape>
				<triangleMeasure>0.7148661246732594</triangleMeasure>
				<rectangleMeasure>0.5147298203057674</rectangleMeasure>
				<circleMeasure>0.3824637489690762</circleMeasure>
				<centroid>
					<x>367.8885</x>
					<y>359.8059</y>
				</centroid>
			</pseudo3D>
		</spatialEntity>
		<numericStateVariable>
			<name>avgClusterednessRegions</name>
			<value>1687.639944357554</value>
		</numericStateVariable>
		<numericStateVariable>
			<name>avgDensityRegions</name>
			<value>0.5913844247433249</value>
		</numericStateVariable>
	</timepoint>
	<timepoint>
		<spatialEntity>
			<pseudo3D type="region">
				<clusteredness>1</clusteredness>
				<density>0.6518060773570462</density>
				<area>49000.5</area>
				<perimeter>1034.933991909027</perimeter>
				<distanceFromOrigin>177.7667010438119</distanceFromOrigin>
				<angle>38.13039420221864</angle>
				<shape>triangular</shape>
				<triangleMeasure>0.7844990964343679</triangleMeasure>
				<rectangleMeasure>0.6584381632408181</rectangleMeasure>
				<circleMeasure>0.3235153472389219</circleMeasure>
				<centroid>
					<x>1080.059</x>
					<y>830.7679</y>
				</centroid>
			</pseudo3D>
		</spatialEntity>
		<spatialEntity>
			<pseudo3D type="region">
				<clusteredness>1</clusteredness>
				<density>0.5261381264426918</density>
				<area>26481.5</area>
				<perimeter>909.9658660888672</perimeter>
				<distanceFromOrigin>318.596924027838</distanceFromOrigin>
				<angle>54.87957127910073</angle>
				<shape>triangular</shape>
				<triangleMeasure>0.674191379756151</triangleMeasure>
				<rectangleMeasure>0.5173372189220375</rectangleMeasure>
				<circleMeasure>0.386696850760452</circleMeasure>
				<centroid>
					<x>358.9892</x>
					<y>356.3691</y>
				</centroid>
			</pseudo3D>
		</spatialEntity>
		<numericStateVariable>
			<name>avgClusterednessRegions</name>
			<value>1726.262681475564</value>
		</numericStateVariable>
		<numericStateVariable>
			<name>avgDensityRegions</name>
			<value>0.588972101899869</value>
		</numericStateVariable>
	</timepoint>
	<timepoint>
		<spatialEntity>
			<pseudo3D type="region">
				<clusteredness>1</clusteredness>
				<density>0.651298652334558</density>
				<area>52311</area>
				<perimeter>1089.047525882721</perimeter>
				<distanceFromOrigin>177.7667010438119</distanceFromOrigin>
				<angle>37.84424557490921</angle>
				<shape>triangular</shape>
				<triangleMeasure>0.7847964534059455</triangleMeasure>
				<rectangleMeasure>0.6475298821463755</rectangleMeasure>
				<circleMeasure>0.3248646422300649</circleMeasure>
				<centroid>
					<x>1089.495</x>
					<y>835.2823</y>
				</centroid>
			</pseudo3D>
		</spatialEntity>
		<spatialEntity>
			<pseudo3D type="region">
				<clusteredness>1</clusteredness>
				<density>0.522173330875585</density>
				<area>31699.5</area>
				<perimeter>1197.671408653259</perimeter>
				<distanceFromOrigin>318.596924027838</distanceFromOrigin>
				<angle>52.0995647183482</angle>
				<shape>triangular</shape>
				<triangleMeasure>0.6253552124801761</triangleMeasure>
				<rectangleMeasure>0.5397348399040285</rectangleMeasure>
				<circleMeasure>0.3844398636315612</circleMeasure>
				<centroid>
					<x>345.841</x>
					<y>340.6806</y>
				</centroid>
			</pseudo3D>
		</spatialEntity>
		<numericStateVariable>
			<name>avgClusterednessRegions</name>
			<value>1786.226727480833</value>
		</numericStateVariable>
		<numericStateVariable>
			<name>avgDensityRegions</name>
			<value>0.5867359916050715</value>
		</numericStateVariable>
	</timepoint>
	<timepoint>
		<spatialEntity>
			<pseudo3D type="region">
				<clusteredness>1</clusteredness>
				<density>0.6520151693087521</density>
				<area>55144</area>
				<perimeter>1122.723354816437</perimeter>
				<distanceFromOrigin>177.7667010438119</distanceFromOrigin>
				<angle>37.47579266630131</angle>
				<shape>triangular</shape>
				<triangleMeasure>0.7885740843358419</triangleMeasure>
				<rectangleMeasure>0.6302227698461593</rectangleMeasure>
				<circleMeasure>0.3068698895627135</circleMeasure>
				<centroid>
					<x>1097.16</x>
					<y>840.1877</y>
				</centroid>
			</pseudo3D>
		</spatialEntity>
		<spatialEntity>
			<pseudo3D type="region">
				<clusteredness>1</clusteredness>
				<density>0.5221950134957927</density>
				<area>34035</area>
				<perimeter>1312.058680534363</perimeter>
				<distanceFromOrigin>318.596924027838</distanceFromOrigin>
				<angle>52.21752437541761</angle>
				<shape>triangular</shape>
				<triangleMeasure>0.6155879191888248</triangleMeasure>
				<rectangleMeasure>0.5419094194215929</rectangleMeasure>
				<circleMeasure>0.3682541401858085</circleMeasure>
				<centroid>
					<x>340.595</x>
					<y>332.904</y>
				</centroid>
			</pseudo3D>
		</spatialEntity>
		<numericStateVariable>
			<name>avgClusterednessRegions</name>
			<value>1821.786840794974</value>
		</numericStateVariable>
		<numericStateVariable>
			<name>avgDensityRegions</name>
			<value>0.5871050914022724</value>
		</numericStateVariable>
	</timepoint>
	<timepoint>
		<spatialEntity>
			<pseudo3D type="region">
				<clusteredness>1</clusteredness>
				<density>0.652243471548953</density>
				<area>56605</area>
				<perimeter>1131.761208534241</perimeter>
				<distanceFromOrigin>177.7667010438119</distanceFromOrigin>
				<angle>0</angle>
				<shape>triangular</shape>
				<triangleMeasure>0.7917959836689018</triangleMeasure>
				<rectangleMeasure>0.6337543206605619</rectangleMeasure>
				<circleMeasure>0.3141552753670318</circleMeasure>
				<centroid>
					<x>1101.267</x>
					<y>841.5511</y>
				</centroid>
			</pseudo3D>
		</spatialEntity>
		<spatialEntity>
			<pseudo3D type="region">
				<clusteredness>1</clusteredness>
				<density>0.5211942183313708</density>
				<area>33904</area>
				<perimeter>1287.871559619904</perimeter>
				<distanceFromOrigin>318.596924027838</distanceFromOrigin>
				<angle>52.1798515833708</angle>
				<shape>triangular</shape>
				<triangleMeasure>0.6132185342200063</triangleMeasure>
				<rectangleMeasure>0.5401550061471603</rectangleMeasure>
				<circleMeasure>0.3696379803762979</circleMeasure>
				<centroid>
					<x>340.8626</x>
					<y>333.4028</y>
				</centroid>
			</pseudo3D>
		</spatialEntity>
		<numericStateVariable>
			<name>avgClusterednessRegions</name>
			<value>1829.130561611625</value>
		</numericStateVariable>
		<numericStateVariable>
			<name>avgDensityRegions</name>
			<value>0.5867188449401619</value>
		</numericStateVariable>
	</timepoint>
	<timepoint>
		<spatialEntity>
			<pseudo3D type="region">
				<clusteredness>1</clusteredness>
				<density>0.652243471548953</density>
				<area>56605</area>
				<perimeter>1131.761208534241</perimeter>
				<distanceFromOrigin>177.7667010438119</distanceFromOrigin>
				<angle>0</angle>
				<shape>triangular</shape>
				<triangleMeasure>0.7917959836689018</triangleMeasure>
				<rectangleMeasure>0.6337543206605619</rectangleMeasure>
				<circleMeasure>0.3141552753670318</circleMeasure>
				<centroid>
					<x>1101.267</x>
					<y>841.5511</y>
				</centroid>
			</pseudo3D>
		</spatialEntity>
		<spatialEntity>
			<pseudo3D type="region">
				<clusteredness>1</clusteredness>
				<density>0.5211942183313708</density>
				<area>33904</area>
				<perimeter>1287.871559619904</perimeter>
				<distanceFromOrigin>318.596924027838</distanceFromOrigin>
				<angle>52.1798515833708</angle>
				<shape>triangular</shape>
				<triangleMeasure>0.6132185342200063</triangleMeasure>
				<rectangleMeasure>0.5401550061471603</rectangleMeasure>
				<circleMeasure>0.3696379803762979</circleMeasure>
				<centroid>
					<x>340.8626</x>
					<y>333.4028</y>
				</centroid>
			</pseudo3D>
		</spatialEntity>
		<numericStateVariable>
			<name>avgClusterednessRegions</name>
			<value>1829.130561611625</value>
		</numericStateVariable>
		<numericStateVariable>
			<name>avgDensityRegions</name>
			<value>0.5867188449401619</value>
		</numericStateVariable>
	</timepoint>
	<timepoint>
		<spatialEntity>
			<pseudo3D type="region">
				<clusteredness>1</clusteredness>
				<density>0.652243471548953</density>
				<area>56605</area>
				<perimeter>1131.761208534241</perimeter>
				<distanceFromOrigin>177.7667010438119</distanceFromOrigin>
				<angle>0</angle>
				<shape>triangular</shape>
				<triangleMeasure>0.7917959836689018</triangleMeasure>
				<rectangleMeasure>0.6337543206605619</rectangleMeasure>
				<circleMeasure>0.3141552753670318</circleMeasure>
				<centroid>
					<x>1101.267</x>
					<y>841.5511</y>
				</centroid>
			</pseudo3D>
		</spatialEntity>
		<spatialEntity>
			<pseudo3D type="region">
				<clusteredness>1</clusteredness>
				<density>0.5211942183313708</density>
				<area>33904</area>
				<perimeter>1287.871559619904</perimeter>
				<distanceFromOrigin>318.596924027838</distanceFromOrigin>
				<angle>52.1798515833708</angle>
				<shape>triangular</shape>
				<triangleMeasure>0.6132185342200063</triangleMeasure>
				<rectangleMeasure>0.5401550061471603</rectangleMeasure>
				<circleMeasure>0.3696379803762979</circleMeasure>
				<centroid>
					<x>340.8626</x>
					<y>333.4028</y>
				</centroid>
			</pseudo3D>
		</spatialEntity>
		<numericStateVariable>
			<name>avgClusterednessRegions</name>
			<value>1829.130561611625</value>
		</numericStateVariable>
		<numericStateVariable>
			<name>avgDensityRegions</name>
			<value>0.5867188449401619</value>
		</numericStateVariable>
	</timepoint>
	<timepoint>
		<spatialEntity>
			<pseudo3D type="region">
				<clusteredness>1</clusteredness>
				<density>0.652243471548953</density>
				<area>56605</area>
				<perimeter>1131.761208534241</perimeter>
				<distanceFromOrigin>177.7667010438119</distanceFromOrigin>
				<angle>0</angle>
				<shape>triangular</shape>
				<triangleMeasure>0.7917959836689018</triangleMeasure>
				<rectangleMeasure>0.6337543206605619</rectangleMeasure>
				<circleMeasure>0.3141552753670318</circleMeasure>
				<centroid>
					<x>1101.267</x>
					<y>841.5511</y>
				</centroid>
			</pseudo3D>
		</spatialEntity>
		<spatialEntity>
			<pseudo3D type="region">
				<clusteredness>1</clusteredness>
				<density>0.5211942183313708</density>
				<area>33904</area>
				<perimeter>1287.871559619904</perimeter>
				<distanceFromOrigin>318.596924027838</distanceFromOrigin>
				<angle>52.1798515833708</angle>
				<shape>triangular</shape>
				<triangleMeasure>0.6132185342200063</triangleMeasure>
				<rectangleMeasure>0.5401550061471603</rectangleMeasure>
				<circleMeasure>0.3696379803762979</circleMeasure>
				<centroid>
					<x>340.8626</x>
					<y>333.4028</y>
				</centroid>
			</pseudo3D>
		</spatialEntity>
		<numericStateVariable>
			<name>avgClusterednessRegions</name>
			<value>1829.130561611625</value>
		</numericStateVariable>
		<numericStateVariable>
			<name>avgDensityRegions</name>
			<value>0.5867188449401619</value>
		</numericStateVariable>
	</timepoint>
	<timepoint>
		<spatialEntity>
			<pseudo3D type="region">
				<clusteredness>1</clusteredness>
				<density>0.652243471548953</density>
				<area>56605</area>
				<perimeter>1131.761208534241</perimeter>
				<distanceFromOrigin>177.7667010438119</distanceFromOrigin>
				<angle>0</angle>
				<shape>triangular</shape>
				<triangleMeasure>0.7917959836689018</triangleMeasure>
				<rectangleMeasure>0.6337543206605619</rectangleMeasure>
				<circleMeasure>0.3141552753670318</circleMeasure>
				<centroid>
					<x>1101.267</x>
					<y>841.5511</y>
				</centroid>
			</pseudo3D>
		</spatialEntity>
		<spatialEntity>
			<pseudo3D type="region">
				<clusteredness>1</clusteredness>
				<density>0.5211942183313708</density>
				<area>33904</area>
				<perimeter>1287.871559619904</perimeter>
				<distanceFromOrigin>318.596924027838</distanceFromOrigin>
				<angle>52.1798515833708</angle>
				<shape>triangular</shape>
				<triangleMeasure>0.6132185342200063</triangleMeasure>
				<rectangleMeasure>0.5401550061471603</rectangleMeasure>
				<circleMeasure>0.3696379803762979</circleMeasure>
				<centroid>
					<x>340.8626</x>
					<y>333.4028</y>
				</centroid>
			</pseudo3D>
		</spatialEntity>
		<numericStateVariable>
			<name>avgClusterednessRegions</name>
			<value>1829.130561611625</value>
		</numericStateVariable>
		<numericStateVariable>
			<name>avgDensityRegions</name>
			<value>0.5867188449401619</value>
		</numericStateVariable>
	</timepoint>
	<timepoint>
		<spatialEntity>
			<pseudo3D type="region">
				<clusteredness>1</clusteredness>
				<density>0.652243471548953</density>
				<area>56605</area>
				<perimeter>1131.761208534241</perimeter>
				<distanceFromOrigin>177.7667010438119</distanceFromOrigin>
				<angle>0</angle>
				<shape>triangular</shape>
				<triangleMeasure>0.7917959836689018</triangleMeasure>
				<rectangleMeasure>0.6337543206605619</rectangleMeasure>
				<circleMeasure>0.3141552753670318</circleMeasure>
				<centroid>
					<x>1101.267</x>
					<y>841.5511</y>
				</centroid>
			</pseudo3D>
		</spatialEntity>
		<spatialEntity>
			<pseudo3D type="region">
				<clusteredness>1</clusteredness>
				<density>0.5211942183313708</density>
				<area>33904</area>
				<perimeter>1287.871559619904</perimeter>
				<distanceFromOrigin>318.596924027838</distanceFromOrigin>
				<angle>52.1798515833708</angle>
				<shape>triangular</shape>
				<triangleMeasure>0.6132185342200063</triangleMeasure>
				<rectangleMeasure>0.5401550061471603</rectangleMeasure>
				<circleMeasure>0.3696379803762979</circleMeasure>
				<centroid>
					<x>340.8626</x>
					<y>333.4028</y>
				</centroid>
			</pseudo3D>
		</spatialEntity>
		<numericStateVariable>
			<name>avgClusterednessRegions</name>
			<value>1829.130561611625</value>
		</numericStateVariable>
		<numericStateVariable>
			<name>avgDensityRegions</name>
			<value>0.5867188449401619</value>
		</numericStateVariable>
	</timepoint>
	<timepoint>
		<spatialEntity>
			<pseudo3D type="region">
				<clusteredness>1</clusteredness>
				<density>0.652243471548953</density>
				<area>56605</area>
				<perimeter>1131.761208534241</perimeter>
				<distanceFromOrigin>177.7667010438119</distanceFromOrigin>
				<angle>0</angle>
				<shape>triangular</shape>
				<triangleMeasure>0.7917959836689018</triangleMeasure>
				<rectangleMeasure>0.6337543206605619</rectangleMeasure>
				<circleMeasure>0.3141552753670318</circleMeasure>
				<centroid>
					<x>1101.267</x>
					<y>841.5511</y>
				</centroid>
			</pseudo3D>
		</spatialEntity>
		<spatialEntity>
			<pseudo3D type="region">
				<clusteredness>1</clusteredness>
				<density>0.5211942183313708</density>
				<area>33904</area>
				<perimeter>1287.871559619904</perimeter>
				<distanceFromOrigin>318.596924027838</distanceFromOrigin>
				<angle>52.1798515833708</angle>
				<shape>triangular</shape>
				<triangleMeasure>0.6132185342200063</triangleMeasure>
				<rectangleMeasure>0.5401550061471603</rectangleMeasure>
				<circleMeasure>0.3696379803762979</circleMeasure>
				<centroid>
					<x>340.8626</x>
					<y>333.4028</y>
				</centroid>
			</pseudo3D>
		</spatialEntity>
		<numericStateVariable>
			<name>avgClusterednessRegions</name>
			<value>1829.130561611625</value>
		</numericStateVariable>
		<numericStateVariable>
			<name>avgDensityRegions</name>
			<value>0.5867188449401619</value>
		</numericStateVariable>
	</timepoint>
	<timepoint>
		<spatialEntity>
			<pseudo3D type="region">
				<clusteredness>1</clusteredness>
				<density>0.652243471548953</density>
				<area>56605</area>
				<perimeter>1131.761208534241</perimeter>
				<distanceFromOrigin>177.7667010438119</distanceFromOrigin>
				<angle>0</angle>
				<shape>triangular</shape>
				<triangleMeasure>0.7917959836689018</triangleMeasure>
				<rectangleMeasure>0.6337543206605619</rectangleMeasure>
				<circleMeasure>0.3141552753670318</circleMeasure>
				<centroid>
					<x>1101.267</x>
					<y>841.5511</y>
				</centroid>
			</pseudo3D>
		</spatialEntity>
		<spatialEntity>
			<pseudo3D type="region">
				<clusteredness>1</clusteredness>
				<density>0.5211942183313708</density>
				<area>33904</area>
				<perimeter>1287.871559619904</perimeter>
				<distanceFromOrigin>318.596924027838</distanceFromOrigin>
				<angle>52.1798515833708</angle>
				<shape>triangular</shape>
				<triangleMeasure>0.6132185342200063</triangleMeasure>
				<rectangleMeasure>0.5401550061471603</rectangleMeasure>
				<circleMeasure>0.3696379803762979</circleMeasure>
				<centroid>
					<x>340.8626</x>
					<y>333.4028</y>
				</centroid>
			</pseudo3D>
		</spatialEntity>
		<numericStateVariable>
			<name>avgClusterednessRegions</name>
			<value>1829.130561611625</value>
		</numericStateVariable>
		<numericStateVariable>
			<name>avgDensityRegions</name>
			<value>0.5867188449401619</value>
		</numericStateVariable>
	</timepoint>
	<timepoint>
		<spatialEntity>
			<pseudo3D type="region">
				<clusteredness>1</clusteredness>
				<density>0.652243471548953</density>
				<area>56605</area>
				<perimeter>1131.761208534241</perimeter>
				<distanceFromOrigin>177.7667010438119</distanceFromOrigin>
				<angle>0</angle>
				<shape>triangular</shape>
				<triangleMeasure>0.7917959836689018</triangleMeasure>
				<rectangleMeasure>0.6337543206605619</rectangleMeasure>
				<circleMeasure>0.3141552753670318</circleMeasure>
				<centroid>
					<x>1101.267</x>
					<y>841.5511</y>
				</centroid>
			</pseudo3D>
		</spatialEntity>
		<spatialEntity>
			<pseudo3D type="region">
				<clusteredness>1</clusteredness>
				<density>0.5211942183313708</density>
				<area>33904</area>
				<perimeter>1287.871559619904</perimeter>
				<distanceFromOrigin>318.596924027838</distanceFromOrigin>
				<angle>52.1798515833708</angle>
				<shape>triangular</shape>
				<triangleMeasure>0.6132185342200063</triangleMeasure>
				<rectangleMeasure>0.5401550061471603</rectangleMeasure>
				<circleMeasure>0.3696379803762979</circleMeasure>
				<centroid>
					<x>340.8626</x>
					<y>333.4028</y>
				</centroid>
			</pseudo3D>
		</spatialEntity>
		<numericStateVariable>
			<name>avgClusterednessRegions</name>
			<value>1829.130561611625</value>
		</numericStateVariable>
		<numericStateVariable>
			<name>avgDensityRegions</name>
			<value>0.5867188449401619</value>
		</numericStateVariable>
	</timepoint>
	<timepoint>
		<spatialEntity>
			<pseudo3D type="region">
				<clusteredness>1</clusteredness>
				<density>0.652243471548953</density>
				<area>56605</area>
				<perimeter>1131.761208534241</perimeter>
				<distanceFromOrigin>177.7667010438119</distanceFromOrigin>
				<angle>0</angle>
				<shape>triangular</shape>
				<triangleMeasure>0.7917959836689018</triangleMeasure>
				<rectangleMeasure>0.6337543206605619</rectangleMeasure>
				<circleMeasure>0.3141552753670318</circleMeasure>
				<centroid>
					<x>1101.267</x>
					<y>841.5511</y>
				</centroid>
			</pseudo3D>
		</spatialEntity>
		<spatialEntity>
			<pseudo3D type="region">
				<clusteredness>1</clusteredness>
				<density>0.5211942183313708</density>
				<area>33904</area>
				<perimeter>1287.871559619904</perimeter>
				<distanceFromOrigin>318.596924027838</distanceFromOrigin>
				<angle>52.1798515833708</angle>
				<shape>triangular</shape>
				<triangleMeasure>0.6132185342200063</triangleMeasure>
				<rectangleMeasure>0.5401550061471603</rectangleMeasure>
				<circleMeasure>0.3696379803762979</circleMeasure>
				<centroid>
					<x>340.8626</x>
					<y>333.4028</y>
				</centroid>
			</pseudo3D>
		</spatialEntity>
		<numericStateVariable>
			<name>avgClusterednessRegions</name>
			<value>1829.130561611625</value>
		</numericStateVariable>
		<numericStateVariable>
			<name>avgDensityRegions</name>
			<value>0.5867188449401619</value>
		</numericStateVariable>
	</timepoint>
	<timepoint>
		<spatialEntity>
			<pseudo3D type="region">
				<clusteredness>1</clusteredness>
				<density>0.652243471548953</density>
				<area>56605</area>
				<perimeter>1131.761208534241</perimeter>
				<distanceFromOrigin>177.7667010438119</distanceFromOrigin>
				<angle>0</angle>
				<shape>triangular</shape>
				<triangleMeasure>0.7917959836689018</triangleMeasure>
				<rectangleMeasure>0.6337543206605619</rectangleMeasure>
				<circleMeasure>0.3141552753670318</circleMeasure>
				<centroid>
					<x>1101.267</x>
					<y>841.5511</y>
				</centroid>
			</pseudo3D>
		</spatialEntity>
		<spatialEntity>
			<pseudo3D type="region">
				<clusteredness>1</clusteredness>
				<density>0.5211942183313708</density>
				<area>33904</area>
				<perimeter>1287.871559619904</perimeter>
				<distanceFromOrigin>318.596924027838</distanceFromOrigin>
				<angle>52.1798515833708</angle>
				<shape>triangular</shape>
				<triangleMeasure>0.6132185342200063</triangleMeasure>
				<rectangleMeasure>0.5401550061471603</rectangleMeasure>
				<circleMeasure>0.3696379803762979</circleMeasure>
				<centroid>
					<x>340.8626</x>
					<y>333.4028</y>
				</centroid>
			</pseudo3D>
		</spatialEntity>
		<numericStateVariable>
			<name>avgClusterednessRegions</name>
			<value>1829.130561611625</value>
		</numericStateVariable>
		<numericStateVariable>
			<name>avgDensityRegions</name>
			<value>0.5867188449401619</value>
		</numericStateVariable>
	</timepoint>
	<timepoint>
		<spatialEntity>
			<pseudo3D type="region">
				<clusteredness>1</clusteredness>
				<density>0.652243471548953</density>
				<area>56605</area>
				<perimeter>1131.761208534241</perimeter>
				<distanceFromOrigin>177.7667010438119</distanceFromOrigin>
				<angle>0</angle>
				<shape>triangular</shape>
				<triangleMeasure>0.7917959836689018</triangleMeasure>
				<rectangleMeasure>0.6337543206605619</rectangleMeasure>
				<circleMeasure>0.3141552753670318</circleMeasure>
				<centroid>
					<x>1101.267</x>
					<y>841.5511</y>
				</centroid>
			</pseudo3D>
		</spatialEntity>
		<spatialEntity>
			<pseudo3D type="region">
				<clusteredness>1</clusteredness>
				<density>0.5211942183313708</density>
				<area>33904</area>
				<perimeter>1287.871559619904</perimeter>
				<distanceFromOrigin>318.596924027838</distanceFromOrigin>
				<angle>52.1798515833708</angle>
				<shape>triangular</shape>
				<triangleMeasure>0.6132185342200063</triangleMeasure>
				<rectangleMeasure>0.5401550061471603</rectangleMeasure>
				<circleMeasure>0.3696379803762979</circleMeasure>
				<centroid>
					<x>340.8626</x>
					<y>333.4028</y>
				</centroid>
			</pseudo3D>
		</spatialEntity>
		<numericStateVariable>
			<name>avgClusterednessRegions</name>
			<value>1829.130561611625</value>
		</numericStateVariable>
		<numericStateVariable>
			<name>avgDensityRegions</name>
			<value>0.5867188449401619</value>
		</numericStateVariable>
	</timepoint>
	<timepoint>
		<spatialEntity>
			<pseudo3D type="region">
				<clusteredness>1</clusteredness>
				<density>0.652243471548953</density>
				<area>56605</area>
				<perimeter>1131.761208534241</perimeter>
				<distanceFromOrigin>177.7667010438119</distanceFromOrigin>
				<angle>0</angle>
				<shape>triangular</shape>
				<triangleMeasure>0.7917959836689018</triangleMeasure>
				<rectangleMeasure>0.6337543206605619</rectangleMeasure>
				<circleMeasure>0.3141552753670318</circleMeasure>
				<centroid>
					<x>1101.267</x>
					<y>841.5511</y>
				</centroid>
			</pseudo3D>
		</spatialEntity>
		<spatialEntity>
			<pseudo3D type="region">
				<clusteredness>1</clusteredness>
				<density>0.5211942183313708</density>
				<area>33904</area>
				<perimeter>1287.871559619904</perimeter>
				<distanceFromOrigin>318.596924027838</distanceFromOrigin>
				<angle>52.1798515833708</angle>
				<shape>triangular</shape>
				<triangleMeasure>0.6132185342200063</triangleMeasure>
				<rectangleMeasure>0.5401550061471603</rectangleMeasure>
				<circleMeasure>0.3696379803762979</circleMeasure>
				<centroid>
					<x>340.8626</x>
					<y>333.4028</y>
				</centroid>
			</pseudo3D>
		</spatialEntity>
		<numericStateVariable>
			<name>avgClusterednessRegions</name>
			<value>1829.130561611625</value>
		</numericStateVariable>
		<numericStateVariable>
			<name>avgDensityRegions</name>
			<value>0.5867188449401619</value>
		</numericStateVariable>
	</timepoint>
	<timepoint>
		<spatialEntity>
			<pseudo3D type="region">
				<clusteredness>1</clusteredness>
				<density>0.652243471548953</density>
				<area>56605</area>
				<perimeter>1131.761208534241</perimeter>
				<distanceFromOrigin>177.7667010438119</distanceFromOrigin>
				<angle>0</angle>
				<shape>triangular</shape>
				<triangleMeasure>0.7917959836689018</triangleMeasure>
				<rectangleMeasure>0.6337543206605619</rectangleMeasure>
				<circleMeasure>0.3141552753670318</circleMeasure>
				<centroid>
					<x>1101.267</x>
					<y>841.5511</y>
				</centroid>
			</pseudo3D>
		</spatialEntity>
		<spatialEntity>
			<pseudo3D type="region">
				<clusteredness>1</clusteredness>
				<density>0.5211942183313708</density>
				<area>33904</area>
				<perimeter>1287.871559619904</perimeter>
				<distanceFromOrigin>318.596924027838</distanceFromOrigin>
				<angle>52.1798515833708</angle>
				<shape>triangular</shape>
				<triangleMeasure>0.6132185342200063</triangleMeasure>
				<rectangleMeasure>0.5401550061471603</rectangleMeasure>
				<circleMeasure>0.3696379803762979</circleMeasure>
				<centroid>
					<x>340.8626</x>
					<y>333.4028</y>
				</centroid>
			</pseudo3D>
		</spatialEntity>
		<numericStateVariable>
			<name>avgClusterednessRegions</name>
			<value>1829.130561611625</value>
		</numericStateVariable>
		<numericStateVariable>
			<name>avgDensityRegions</name>
			<value>0.5867188449401619</value>
		</numericStateVariable>
	</timepoint>
	<timepoint>
		<spatialEntity>
			<pseudo3D type="region">
				<clusteredness>1</clusteredness>
				<density>0.652243471548953</density>
				<area>56605</area>
				<perimeter>1131.761208534241</perimeter>
				<distanceFromOrigin>177.7667010438119</distanceFromOrigin>
				<angle>0</angle>
				<shape>triangular</shape>
				<triangleMeasure>0.7917959836689018</triangleMeasure>
				<rectangleMeasure>0.6337543206605619</rectangleMeasure>
				<circleMeasure>0.3141552753670318</circleMeasure>
				<centroid>
					<x>1101.267</x>
					<y>841.5511</y>
				</centroid>
			</pseudo3D>
		</spatialEntity>
		<spatialEntity>
			<pseudo3D type="region">
				<clusteredness>1</clusteredness>
				<density>0.5211942183313708</density>
				<area>33904</area>
				<perimeter>1287.871559619904</perimeter>
				<distanceFromOrigin>318.596924027838</distanceFromOrigin>
				<angle>52.1798515833708</angle>
				<shape>triangular</shape>
				<triangleMeasure>0.6132185342200063</triangleMeasure>
				<rectangleMeasure>0.5401550061471603</rectangleMeasure>
				<circleMeasure>0.3696379803762979</circleMeasure>
				<centroid>
					<x>340.8626</x>
					<y>333.4028</y>
				</centroid>
			</pseudo3D>
		</spatialEntity>
		<numericStateVariable>
			<name>avgClusterednessRegions</name>
			<value>1829.130561611625</value>
		</numericStateVariable>
		<numericStateVariable>
			<name>avgDensityRegions</name>
			<value>0.5867188449401619</value>
		</numericStateVariable>
	</timepoint>
	<timepoint>
		<spatialEntity>
			<pseudo3D type="region">
				<clusteredness>1</clusteredness>
				<density>0.652243471548953</density>
				<area>56605</area>
				<perimeter>1131.761208534241</perimeter>
				<distanceFromOrigin>177.7667010438119</distanceFromOrigin>
				<angle>0</angle>
				<shape>triangular</shape>
				<triangleMeasure>0.7917959836689018</triangleMeasure>
				<rectangleMeasure>0.6337543206605619</rectangleMeasure>
				<circleMeasure>0.3141552753670318</circleMeasure>
				<centroid>
					<x>1101.267</x>
					<y>841.5511</y>
				</centroid>
			</pseudo3D>
		</spatialEntity>
		<spatialEntity>
			<pseudo3D type="region">
				<clusteredness>1</clusteredness>
				<density>0.5211942183313708</density>
				<area>33904</area>
				<perimeter>1287.871559619904</perimeter>
				<distanceFromOrigin>318.596924027838</distanceFromOrigin>
				<angle>52.1798515833708</angle>
				<shape>triangular</shape>
				<triangleMeasure>0.6132185342200063</triangleMeasure>
				<rectangleMeasure>0.5401550061471603</rectangleMeasure>
				<circleMeasure>0.3696379803762979</circleMeasure>
				<centroid>
					<x>340.8626</x>
					<y>333.4028</y>
				</centroid>
			</pseudo3D>
		</spatialEntity>
		<numericStateVariable>
			<name>avgClusterednessRegions</name>
			<value>1829.130561611625</value>
		</numericStateVariable>
		<numericStateVariable>
			<name>avgDensityRegions</name>
			<value>0.5867188449401619</value>
		</numericStateVariable>
	</timepoint>
	<timepoint>
		<spatialEntity>
			<pseudo3D type="region">
				<clusteredness>1</clusteredness>
				<density>0.652243471548953</density>
				<area>56605</area>
				<perimeter>1131.761208534241</perimeter>
				<distanceFromOrigin>177.7667010438119</distanceFromOrigin>
				<angle>0</angle>
				<shape>triangular</shape>
				<triangleMeasure>0.7917959836689018</triangleMeasure>
				<rectangleMeasure>0.6337543206605619</rectangleMeasure>
				<circleMeasure>0.3141552753670318</circleMeasure>
				<centroid>
					<x>1101.267</x>
					<y>841.5511</y>
				</centroid>
			</pseudo3D>
		</spatialEntity>
		<spatialEntity>
			<pseudo3D type="region">
				<clusteredness>1</clusteredness>
				<density>0.5211942183313708</density>
				<area>33904</area>
				<perimeter>1287.871559619904</perimeter>
				<distanceFromOrigin>318.596924027838</distanceFromOrigin>
				<angle>52.1798515833708</angle>
				<shape>triangular</shape>
				<triangleMeasure>0.6132185342200063</triangleMeasure>
				<rectangleMeasure>0.5401550061471603</rectangleMeasure>
				<circleMeasure>0.3696379803762979</circleMeasure>
				<centroid>
					<x>340.8626</x>
					<y>333.4028</y>
				</centroid>
			</pseudo3D>
		</spatialEntity>
		<numericStateVariable>
			<name>avgClusterednessRegions</name>
			<value>1829.130561611625</value>
		</numericStateVariable>
		<numericStateVariable>
			<name>avgDensityRegions</name>
			<value>0.5867188449401619</value>
		</numericStateVariable>
	</timepoint>
	<timepoint>
		<spatialEntity>
			<pseudo3D type="region">
				<clusteredness>1</clusteredness>
				<density>0.652243471548953</density>
				<area>56605</area>
				<perimeter>1131.761208534241</perimeter>
				<distanceFromOrigin>177.7667010438119</distanceFromOrigin>
				<angle>0</angle>
				<shape>triangular</shape>
				<triangleMeasure>0.7917959836689018</triangleMeasure>
				<rectangleMeasure>0.6337543206605619</rectangleMeasure>
				<circleMeasure>0.3141552753670318</circleMeasure>
				<centroid>
					<x>1101.267</x>
					<y>841.5511</y>
				</centroid>
			</pseudo3D>
		</spatialEntity>
		<spatialEntity>
			<pseudo3D type="region">
				<clusteredness>1</clusteredness>
				<density>0.5211942183313708</density>
				<area>33904</area>
				<perimeter>1287.871559619904</perimeter>
				<distanceFromOrigin>318.596924027838</distanceFromOrigin>
				<angle>52.1798515833708</angle>
				<shape>triangular</shape>
				<triangleMeasure>0.6132185342200063</triangleMeasure>
				<rectangleMeasure>0.5401550061471603</rectangleMeasure>
				<circleMeasure>0.3696379803762979</circleMeasure>
				<centroid>
					<x>340.8626</x>
					<y>333.4028</y>
				</centroid>
			</pseudo3D>
		</spatialEntity>
		<numericStateVariable>
			<name>avgClusterednessRegions</name>
			<value>1829.130561611625</value>
		</numericStateVariable>
		<numericStateVariable>
			<name>avgDensityRegions</name>
			<value>0.5867188449401619</value>
		</numericStateVariable>
	</timepoint>
	<timepoint>
		<spatialEntity>
			<pseudo3D type="region">
				<clusteredness>1</clusteredness>
				<density>0.652243471548953</density>
				<area>56605</area>
				<perimeter>1131.761208534241</perimeter>
				<distanceFromOrigin>177.7667010438119</distanceFromOrigin>
				<angle>0</angle>
				<shape>triangular</shape>
				<triangleMeasure>0.7917959836689018</triangleMeasure>
				<rectangleMeasure>0.6337543206605619</rectangleMeasure>
				<circleMeasure>0.3141552753670318</circleMeasure>
				<centroid>
					<x>1101.267</x>
					<y>841.5511</y>
				</centroid>
			</pseudo3D>
		</spatialEntity>
		<spatialEntity>
			<pseudo3D type="region">
				<clusteredness>1</clusteredness>
				<density>0.5211942183313708</density>
				<area>33904</area>
				<perimeter>1287.871559619904</perimeter>
				<distanceFromOrigin>318.596924027838</distanceFromOrigin>
				<angle>52.1798515833708</angle>
				<shape>triangular</shape>
				<triangleMeasure>0.6132185342200063</triangleMeasure>
				<rectangleMeasure>0.5401550061471603</rectangleMeasure>
				<circleMeasure>0.3696379803762979</circleMeasure>
				<centroid>
					<x>340.8626</x>
					<y>333.4028</y>
				</centroid>
			</pseudo3D>
		</spatialEntity>
		<numericStateVariable>
			<name>avgClusterednessRegions</name>
			<value>1829.130561611625</value>
		</numericStateVariable>
		<numericStateVariable>
			<name>avgDensityRegions</name>
			<value>0.5867188449401619</value>
		</numericStateVariable>
	</timepoint>
	<timepoint>
		<spatialEntity>
			<pseudo3D type="region">
				<clusteredness>1</clusteredness>
				<density>0.652243471548953</density>
				<area>56605</area>
				<perimeter>1131.761208534241</perimeter>
				<distanceFromOrigin>177.7667010438119</distanceFromOrigin>
				<angle>0</angle>
				<shape>triangular</shape>
				<triangleMeasure>0.7917959836689018</triangleMeasure>
				<rectangleMeasure>0.6337543206605619</rectangleMeasure>
				<circleMeasure>0.3141552753670318</circleMeasure>
				<centroid>
					<x>1101.267</x>
					<y>841.5511</y>
				</centroid>
			</pseudo3D>
		</spatialEntity>
		<spatialEntity>
			<pseudo3D type="region">
				<clusteredness>1</clusteredness>
				<density>0.5211942183313708</density>
				<area>33904</area>
				<perimeter>1287.871559619904</perimeter>
				<distanceFromOrigin>318.596924027838</distanceFromOrigin>
				<angle>52.1798515833708</angle>
				<shape>triangular</shape>
				<triangleMeasure>0.6132185342200063</triangleMeasure>
				<rectangleMeasure>0.5401550061471603</rectangleMeasure>
				<circleMeasure>0.3696379803762979</circleMeasure>
				<centroid>
					<x>340.8626</x>
					<y>333.4028</y>
				</centroid>
			</pseudo3D>
		</spatialEntity>
		<numericStateVariable>
			<name>avgClusterednessRegions</name>
			<value>1829.130561611625</value>
		</numericStateVariable>
		<numericStateVariable>
			<name>avgDensityRegions</name>
			<value>0.5867188449401619</value>
		</numericStateVariable>
	</timepoint>
	<timepoint>
		<spatialEntity>
			<pseudo3D type="region">
				<clusteredness>1</clusteredness>
				<density>0.652243471548953</density>
				<area>56605</area>
				<perimeter>1131.761208534241</perimeter>
				<distanceFromOrigin>177.7667010438119</distanceFromOrigin>
				<angle>0</angle>
				<shape>triangular</shape>
				<triangleMeasure>0.7917959836689018</triangleMeasure>
				<rectangleMeasure>0.6337543206605619</rectangleMeasure>
				<circleMeasure>0.3141552753670318</circleMeasure>
				<centroid>
					<x>1101.267</x>
					<y>841.5511</y>
				</centroid>
			</pseudo3D>
		</spatialEntity>
		<spatialEntity>
			<pseudo3D type="region">
				<clusteredness>1</clusteredness>
				<density>0.5211942183313708</density>
				<area>33904</area>
				<perimeter>1287.871559619904</perimeter>
				<distanceFromOrigin>318.596924027838</distanceFromOrigin>
				<angle>52.1798515833708</angle>
				<shape>triangular</shape>
				<triangleMeasure>0.6132185342200063</triangleMeasure>
				<rectangleMeasure>0.5401550061471603</rectangleMeasure>
				<circleMeasure>0.3696379803762979</circleMeasure>
				<centroid>
					<x>340.8626</x>
					<y>333.4028</y>
				</centroid>
			</pseudo3D>
		</spatialEntity>
		<numericStateVariable>
			<name>avgClusterednessRegions</name>
			<value>1829.130561611625</value>
		</numericStateVariable>
		<numericStateVariable>
			<name>avgDensityRegions</name>
			<value>0.5867188449401619</value>
		</numericStateVariable>
	</timepoint>
	<timepoint>
		<spatialEntity>
			<pseudo3D type="region">
				<clusteredness>1</clusteredness>
				<density>0.652243471548953</density>
				<area>56605</area>
				<perimeter>1131.761208534241</perimeter>
				<distanceFromOrigin>177.7667010438119</distanceFromOrigin>
				<angle>0</angle>
				<shape>triangular</shape>
				<triangleMeasure>0.7917959836689018</triangleMeasure>
				<rectangleMeasure>0.6337543206605619</rectangleMeasure>
				<circleMeasure>0.3141552753670318</circleMeasure>
				<centroid>
					<x>1101.267</x>
					<y>841.5511</y>
				</centroid>
			</pseudo3D>
		</spatialEntity>
		<spatialEntity>
			<pseudo3D type="region">
				<clusteredness>1</clusteredness>
				<density>0.5211942183313708</density>
				<area>33904</area>
				<perimeter>1287.871559619904</perimeter>
				<distanceFromOrigin>318.596924027838</distanceFromOrigin>
				<angle>52.1798515833708</angle>
				<shape>triangular</shape>
				<triangleMeasure>0.6132185342200063</triangleMeasure>
				<rectangleMeasure>0.5401550061471603</rectangleMeasure>
				<circleMeasure>0.3696379803762979</circleMeasure>
				<centroid>
					<x>340.8626</x>
					<y>333.4028</y>
				</centroid>
			</pseudo3D>
		</spatialEntity>
		<numericStateVariable>
			<name>avgClusterednessRegions</name>
			<value>1829.130561611625</value>
		</numericStateVariable>
		<numericStateVariable>
			<name>avgDensityRegions</name>
			<value>0.5867188449401619</value>
		</numericStateVariable>
	</timepoint>
	<timepoint>
		<spatialEntity>
			<pseudo3D type="region">
				<clusteredness>1</clusteredness>
				<density>0.652243471548953</density>
				<area>56605</area>
				<perimeter>1131.761208534241</perimeter>
				<distanceFromOrigin>177.7667010438119</distanceFromOrigin>
				<angle>0</angle>
				<shape>triangular</shape>
				<triangleMeasure>0.7917959836689018</triangleMeasure>
				<rectangleMeasure>0.6337543206605619</rectangleMeasure>
				<circleMeasure>0.3141552753670318</circleMeasure>
				<centroid>
					<x>1101.267</x>
					<y>841.5511</y>
				</centroid>
			</pseudo3D>
		</spatialEntity>
		<spatialEntity>
			<pseudo3D type="region">
				<clusteredness>1</clusteredness>
				<density>0.5211942183313708</density>
				<area>33904</area>
				<perimeter>1287.871559619904</perimeter>
				<distanceFromOrigin>318.596924027838</distanceFromOrigin>
				<angle>52.1798515833708</angle>
				<shape>triangular</shape>
				<triangleMeasure>0.6132185342200063</triangleMeasure>
				<rectangleMeasure>0.5401550061471603</rectangleMeasure>
				<circleMeasure>0.3696379803762979</circleMeasure>
				<centroid>
					<x>340.8626</x>
					<y>333.4028</y>
				</centroid>
			</pseudo3D>
		</spatialEntity>
		<numericStateVariable>
			<name>avgClusterednessRegions</name>
			<value>1829.130561611625</value>
		</numericStateVariable>
		<numericStateVariable>
			<name>avgDensityRegions</name>
			<value>0.5867188449401619</value>
		</numericStateVariable>
	</timepoint>
	<timepoint>
		<spatialEntity>
			<pseudo3D type="region">
				<clusteredness>1</clusteredness>
				<density>0.652243471548953</density>
				<area>56605</area>
				<perimeter>1131.761208534241</perimeter>
				<distanceFromOrigin>177.7667010438119</distanceFromOrigin>
				<angle>0</angle>
				<shape>triangular</shape>
				<triangleMeasure>0.7917959836689018</triangleMeasure>
				<rectangleMeasure>0.6337543206605619</rectangleMeasure>
				<circleMeasure>0.3141552753670318</circleMeasure>
				<centroid>
					<x>1101.267</x>
					<y>841.5511</y>
				</centroid>
			</pseudo3D>
		</spatialEntity>
		<spatialEntity>
			<pseudo3D type="region">
				<clusteredness>1</clusteredness>
				<density>0.5211942183313708</density>
				<area>33904</area>
				<perimeter>1287.871559619904</perimeter>
				<distanceFromOrigin>318.596924027838</distanceFromOrigin>
				<angle>52.1798515833708</angle>
				<shape>triangular</shape>
				<triangleMeasure>0.6132185342200063</triangleMeasure>
				<rectangleMeasure>0.5401550061471603</rectangleMeasure>
				<circleMeasure>0.3696379803762979</circleMeasure>
				<centroid>
					<x>340.8626</x>
					<y>333.4028</y>
				</centroid>
			</pseudo3D>
		</spatialEntity>
		<numericStateVariable>
			<name>avgClusterednessRegions</name>
			<value>1829.130561611625</value>
		</numericStateVariable>
		<numericStateVariable>
			<name>avgDensityRegions</name>
			<value>0.5867188449401619</value>
		</numericStateVariable>
	</timepoint>
	<timepoint>
		<spatialEntity>
			<pseudo3D type="region">
				<clusteredness>1</clusteredness>
				<density>0.652243471548953</density>
				<area>56605</area>
				<perimeter>1131.761208534241</perimeter>
				<distanceFromOrigin>177.7667010438119</distanceFromOrigin>
				<angle>0</angle>
				<shape>triangular</shape>
				<triangleMeasure>0.7917959836689018</triangleMeasure>
				<rectangleMeasure>0.6337543206605619</rectangleMeasure>
				<circleMeasure>0.3141552753670318</circleMeasure>
				<centroid>
					<x>1101.267</x>
					<y>841.5511</y>
				</centroid>
			</pseudo3D>
		</spatialEntity>
		<spatialEntity>
			<pseudo3D type="region">
				<clusteredness>1</clusteredness>
				<density>0.5211942183313708</density>
				<area>33904</area>
				<perimeter>1287.871559619904</perimeter>
				<distanceFromOrigin>318.596924027838</distanceFromOrigin>
				<angle>52.1798515833708</angle>
				<shape>triangular</shape>
				<triangleMeasure>0.6132185342200063</triangleMeasure>
				<rectangleMeasure>0.5401550061471603</rectangleMeasure>
				<circleMeasure>0.3696379803762979</circleMeasure>
				<centroid>
					<x>340.8626</x>
					<y>333.4028</y>
				</centroid>
			</pseudo3D>
		</spatialEntity>
		<numericStateVariable>
			<name>avgClusterednessRegions</name>
			<value>1829.130561611625</value>
		</numericStateVariable>
		<numericStateVariable>
			<name>avgDensityRegions</name>
			<value>0.5867188449401619</value>
		</numericStateVariable>
	</timepoint>
	<timepoint>
		<spatialEntity>
			<pseudo3D type="region">
				<clusteredness>1</clusteredness>
				<density>0.652243471548953</density>
				<area>56605</area>
				<perimeter>1131.761208534241</perimeter>
				<distanceFromOrigin>177.7667010438119</distanceFromOrigin>
				<angle>0</angle>
				<shape>triangular</shape>
				<triangleMeasure>0.7917959836689018</triangleMeasure>
				<rectangleMeasure>0.6337543206605619</rectangleMeasure>
				<circleMeasure>0.3141552753670318</circleMeasure>
				<centroid>
					<x>1101.267</x>
					<y>841.5511</y>
				</centroid>
			</pseudo3D>
		</spatialEntity>
		<spatialEntity>
			<pseudo3D type="region">
				<clusteredness>1</clusteredness>
				<density>0.5211942183313708</density>
				<area>33904</area>
				<perimeter>1287.871559619904</perimeter>
				<distanceFromOrigin>318.596924027838</distanceFromOrigin>
				<angle>52.1798515833708</angle>
				<shape>triangular</shape>
				<triangleMeasure>0.6132185342200063</triangleMeasure>
				<rectangleMeasure>0.5401550061471603</rectangleMeasure>
				<circleMeasure>0.3696379803762979</circleMeasure>
				<centroid>
					<x>340.8626</x>
					<y>333.4028</y>
				</centroid>
			</pseudo3D>
		</spatialEntity>
		<numericStateVariable>
			<name>avgClusterednessRegions</name>
			<value>1829.130561611625</value>
		</numericStateVariable>
		<numericStateVariable>
			<name>avgDensityRegions</name>
			<value>0.5867188449401619</value>
		</numericStateVariable>
	</timepoint>
	<timepoint>
		<spatialEntity>
			<pseudo3D type="region">
				<clusteredness>1</clusteredness>
				<density>0.652243471548953</density>
				<area>56605</area>
				<perimeter>1131.761208534241</perimeter>
				<distanceFromOrigin>177.7667010438119</distanceFromOrigin>
				<angle>0</angle>
				<shape>triangular</shape>
				<triangleMeasure>0.7917959836689018</triangleMeasure>
				<rectangleMeasure>0.6337543206605619</rectangleMeasure>
				<circleMeasure>0.3141552753670318</circleMeasure>
				<centroid>
					<x>1101.267</x>
					<y>841.5511</y>
				</centroid>
			</pseudo3D>
		</spatialEntity>
		<spatialEntity>
			<pseudo3D type="region">
				<clusteredness>1</clusteredness>
				<density>0.5211942183313708</density>
				<area>33904</area>
				<perimeter>1287.871559619904</perimeter>
				<distanceFromOrigin>318.596924027838</distanceFromOrigin>
				<angle>52.1798515833708</angle>
				<shape>triangular</shape>
				<triangleMeasure>0.6132185342200063</triangleMeasure>
				<rectangleMeasure>0.5401550061471603</rectangleMeasure>
				<circleMeasure>0.3696379803762979</circleMeasure>
				<centroid>
					<x>340.8626</x>
					<y>333.4028</y>
				</centroid>
			</pseudo3D>
		</spatialEntity>
		<numericStateVariable>
			<name>avgClusterednessRegions</name>
			<value>1829.130561611625</value>
		</numericStateVariable>
		<numericStateVariable>
			<name>avgDensityRegions</name>
			<value>0.5867188449401619</value>
		</numericStateVariable>
	</timepoint>
	<timepoint>
		<spatialEntity>
			<pseudo3D type="region">
				<clusteredness>1</clusteredness>
				<density>0.652243471548953</density>
				<area>56605</area>
				<perimeter>1131.761208534241</perimeter>
				<distanceFromOrigin>177.7667010438119</distanceFromOrigin>
				<angle>0</angle>
				<shape>triangular</shape>
				<triangleMeasure>0.7917959836689018</triangleMeasure>
				<rectangleMeasure>0.6337543206605619</rectangleMeasure>
				<circleMeasure>0.3141552753670318</circleMeasure>
				<centroid>
					<x>1101.267</x>
					<y>841.5511</y>
				</centroid>
			</pseudo3D>
		</spatialEntity>
		<spatialEntity>
			<pseudo3D type="region">
				<clusteredness>1</clusteredness>
				<density>0.5211942183313708</density>
				<area>33904</area>
				<perimeter>1287.871559619904</perimeter>
				<distanceFromOrigin>318.596924027838</distanceFromOrigin>
				<angle>52.1798515833708</angle>
				<shape>triangular</shape>
				<triangleMeasure>0.6132185342200063</triangleMeasure>
				<rectangleMeasure>0.5401550061471603</rectangleMeasure>
				<circleMeasure>0.3696379803762979</circleMeasure>
				<centroid>
					<x>340.8626</x>
					<y>333.4028</y>
				</centroid>
			</pseudo3D>
		</spatialEntity>
		<numericStateVariable>
			<name>avgClusterednessRegions</name>
			<value>1829.130561611625</value>
		</numericStateVariable>
		<numericStateVariable>
			<name>avgDensityRegions</name>
			<value>0.5867188449401619</value>
		</numericStateVariable>
	</timepoint>
	<timepoint>
		<spatialEntity>
			<pseudo3D type="region">
				<clusteredness>1</clusteredness>
				<density>0.652243471548953</density>
				<area>56605</area>
				<perimeter>1131.761208534241</perimeter>
				<distanceFromOrigin>177.7667010438119</distanceFromOrigin>
				<angle>0</angle>
				<shape>triangular</shape>
				<triangleMeasure>0.7917959836689018</triangleMeasure>
				<rectangleMeasure>0.6337543206605619</rectangleMeasure>
				<circleMeasure>0.3141552753670318</circleMeasure>
				<centroid>
					<x>1101.267</x>
					<y>841.5511</y>
				</centroid>
			</pseudo3D>
		</spatialEntity>
		<spatialEntity>
			<pseudo3D type="region">
				<clusteredness>1</clusteredness>
				<density>0.5211942183313708</density>
				<area>33904</area>
				<perimeter>1287.871559619904</perimeter>
				<distanceFromOrigin>318.596924027838</distanceFromOrigin>
				<angle>52.1798515833708</angle>
				<shape>triangular</shape>
				<triangleMeasure>0.6132185342200063</triangleMeasure>
				<rectangleMeasure>0.5401550061471603</rectangleMeasure>
				<circleMeasure>0.3696379803762979</circleMeasure>
				<centroid>
					<x>340.8626</x>
					<y>333.4028</y>
				</centroid>
			</pseudo3D>
		</spatialEntity>
		<numericStateVariable>
			<name>avgClusterednessRegions</name>
			<value>1829.130561611625</value>
		</numericStateVariable>
		<numericStateVariable>
			<name>avgDensityRegions</name>
			<value>0.5867188449401619</value>
		</numericStateVariable>
	</timepoint>
	<timepoint>
		<spatialEntity>
			<pseudo3D type="region">
				<clusteredness>1</clusteredness>
				<density>0.652243471548953</density>
				<area>56605</area>
				<perimeter>1131.761208534241</perimeter>
				<distanceFromOrigin>177.7667010438119</distanceFromOrigin>
				<angle>0</angle>
				<shape>triangular</shape>
				<triangleMeasure>0.7917959836689018</triangleMeasure>
				<rectangleMeasure>0.6337543206605619</rectangleMeasure>
				<circleMeasure>0.3141552753670318</circleMeasure>
				<centroid>
					<x>1101.267</x>
					<y>841.5511</y>
				</centroid>
			</pseudo3D>
		</spatialEntity>
		<spatialEntity>
			<pseudo3D type="region">
				<clusteredness>1</clusteredness>
				<density>0.5211942183313708</density>
				<area>33904</area>
				<perimeter>1287.871559619904</perimeter>
				<distanceFromOrigin>318.596924027838</distanceFromOrigin>
				<angle>52.1798515833708</angle>
				<shape>triangular</shape>
				<triangleMeasure>0.6132185342200063</triangleMeasure>
				<rectangleMeasure>0.5401550061471603</rectangleMeasure>
				<circleMeasure>0.3696379803762979</circleMeasure>
				<centroid>
					<x>340.8626</x>
					<y>333.4028</y>
				</centroid>
			</pseudo3D>
		</spatialEntity>
		<numericStateVariable>
			<name>avgClusterednessRegions</name>
			<value>1829.130561611625</value>
		</numericStateVariable>
		<numericStateVariable>
			<name>avgDensityRegions</name>
			<value>0.5867188449401619</value>
		</numericStateVariable>
	</timepoint>
	<timepoint>
		<spatialEntity>
			<pseudo3D type="region">
				<clusteredness>1</clusteredness>
				<density>0.652243471548953</density>
				<area>56605</area>
				<perimeter>1131.761208534241</perimeter>
				<distanceFromOrigin>177.7667010438119</distanceFromOrigin>
				<angle>0</angle>
				<shape>triangular</shape>
				<triangleMeasure>0.7917959836689018</triangleMeasure>
				<rectangleMeasure>0.6337543206605619</rectangleMeasure>
				<circleMeasure>0.3141552753670318</circleMeasure>
				<centroid>
					<x>1101.267</x>
					<y>841.5511</y>
				</centroid>
			</pseudo3D>
		</spatialEntity>
		<spatialEntity>
			<pseudo3D type="region">
				<clusteredness>1</clusteredness>
				<density>0.5211942183313708</density>
				<area>33904</area>
				<perimeter>1287.871559619904</perimeter>
				<distanceFromOrigin>318.596924027838</distanceFromOrigin>
				<angle>52.1798515833708</angle>
				<shape>triangular</shape>
				<triangleMeasure>0.6132185342200063</triangleMeasure>
				<rectangleMeasure>0.5401550061471603</rectangleMeasure>
				<circleMeasure>0.3696379803762979</circleMeasure>
				<centroid>
					<x>340.8626</x>
					<y>333.4028</y>
				</centroid>
			</pseudo3D>
		</spatialEntity>
		<numericStateVariable>
			<name>avgClusterednessRegions</name>
			<value>1829.130561611625</value>
		</numericStateVariable>
		<numericStateVariable>
			<name>avgDensityRegions</name>
			<value>0.5867188449401619</value>
		</numericStateVariable>
	</timepoint>
	<timepoint>
		<spatialEntity>
			<pseudo3D type="region">
				<clusteredness>1</clusteredness>
				<density>0.652243471548953</density>
				<area>56605</area>
				<perimeter>1131.761208534241</perimeter>
				<distanceFromOrigin>177.7667010438119</distanceFromOrigin>
				<angle>0</angle>
				<shape>triangular</shape>
				<triangleMeasure>0.7917959836689018</triangleMeasure>
				<rectangleMeasure>0.6337543206605619</rectangleMeasure>
				<circleMeasure>0.3141552753670318</circleMeasure>
				<centroid>
					<x>1101.267</x>
					<y>841.5511</y>
				</centroid>
			</pseudo3D>
		</spatialEntity>
		<spatialEntity>
			<pseudo3D type="region">
				<clusteredness>1</clusteredness>
				<density>0.5211942183313708</density>
				<area>33904</area>
				<perimeter>1287.871559619904</perimeter>
				<distanceFromOrigin>318.596924027838</distanceFromOrigin>
				<angle>52.1798515833708</angle>
				<shape>triangular</shape>
				<triangleMeasure>0.6132185342200063</triangleMeasure>
				<rectangleMeasure>0.5401550061471603</rectangleMeasure>
				<circleMeasure>0.3696379803762979</circleMeasure>
				<centroid>
					<x>340.8626</x>
					<y>333.4028</y>
				</centroid>
			</pseudo3D>
		</spatialEntity>
		<numericStateVariable>
			<name>avgClusterednessRegions</name>
			<value>1829.130561611625</value>
		</numericStateVariable>
		<numericStateVariable>
			<name>avgDensityRegions</name>
			<value>0.5867188449401619</value>
		</numericStateVariable>
	</timepoint>
	<timepoint>
		<spatialEntity>
			<pseudo3D type="region">
				<clusteredness>1</clusteredness>
				<density>0.652243471548953</density>
				<area>56605</area>
				<perimeter>1131.761208534241</perimeter>
				<distanceFromOrigin>177.7667010438119</distanceFromOrigin>
				<angle>0</angle>
				<shape>triangular</shape>
				<triangleMeasure>0.7917959836689018</triangleMeasure>
				<rectangleMeasure>0.6337543206605619</rectangleMeasure>
				<circleMeasure>0.3141552753670318</circleMeasure>
				<centroid>
					<x>1101.267</x>
					<y>841.5511</y>
				</centroid>
			</pseudo3D>
		</spatialEntity>
		<spatialEntity>
			<pseudo3D type="region">
				<clusteredness>1</clusteredness>
				<density>0.5211942183313708</density>
				<area>33904</area>
				<perimeter>1287.871559619904</perimeter>
				<distanceFromOrigin>318.596924027838</distanceFromOrigin>
				<angle>52.1798515833708</angle>
				<shape>triangular</shape>
				<triangleMeasure>0.6132185342200063</triangleMeasure>
				<rectangleMeasure>0.5401550061471603</rectangleMeasure>
				<circleMeasure>0.3696379803762979</circleMeasure>
				<centroid>
					<x>340.8626</x>
					<y>333.4028</y>
				</centroid>
			</pseudo3D>
		</spatialEntity>
		<numericStateVariable>
			<name>avgClusterednessRegions</name>
			<value>1829.130561611625</value>
		</numericStateVariable>
		<numericStateVariable>
			<name>avgDensityRegions</name>
			<value>0.5867188449401619</value>
		</numericStateVariable>
	</timepoint>
	<timepoint>
		<spatialEntity>
			<pseudo3D type="region">
				<clusteredness>1</clusteredness>
				<density>0.652243471548953</density>
				<area>56605</area>
				<perimeter>1131.761208534241</perimeter>
				<distanceFromOrigin>177.7667010438119</distanceFromOrigin>
				<angle>0</angle>
				<shape>triangular</shape>
				<triangleMeasure>0.7917959836689018</triangleMeasure>
				<rectangleMeasure>0.6337543206605619</rectangleMeasure>
				<circleMeasure>0.3141552753670318</circleMeasure>
				<centroid>
					<x>1101.267</x>
					<y>841.5511</y>
				</centroid>
			</pseudo3D>
		</spatialEntity>
		<spatialEntity>
			<pseudo3D type="region">
				<clusteredness>1</clusteredness>
				<density>0.5211942183313708</density>
				<area>33904</area>
				<perimeter>1287.871559619904</perimeter>
				<distanceFromOrigin>318.596924027838</distanceFromOrigin>
				<angle>52.1798515833708</angle>
				<shape>triangular</shape>
				<triangleMeasure>0.6132185342200063</triangleMeasure>
				<rectangleMeasure>0.5401550061471603</rectangleMeasure>
				<circleMeasure>0.3696379803762979</circleMeasure>
				<centroid>
					<x>340.8626</x>
					<y>333.4028</y>
				</centroid>
			</pseudo3D>
		</spatialEntity>
		<numericStateVariable>
			<name>avgClusterednessRegions</name>
			<value>1829.130561611625</value>
		</numericStateVariable>
		<numericStateVariable>
			<name>avgDensityRegions</name>
			<value>0.5867188449401619</value>
		</numericStateVariable>
	</timepoint>
	<timepoint>
		<spatialEntity>
			<pseudo3D type="region">
				<clusteredness>1</clusteredness>
				<density>0.652243471548953</density>
				<area>56605</area>
				<perimeter>1131.761208534241</perimeter>
				<distanceFromOrigin>177.7667010438119</distanceFromOrigin>
				<angle>0</angle>
				<shape>triangular</shape>
				<triangleMeasure>0.7917959836689018</triangleMeasure>
				<rectangleMeasure>0.6337543206605619</rectangleMeasure>
				<circleMeasure>0.3141552753670318</circleMeasure>
				<centroid>
					<x>1101.267</x>
					<y>841.5511</y>
				</centroid>
			</pseudo3D>
		</spatialEntity>
		<spatialEntity>
			<pseudo3D type="region">
				<clusteredness>1</clusteredness>
				<density>0.5211942183313708</density>
				<area>33904</area>
				<perimeter>1287.871559619904</perimeter>
				<distanceFromOrigin>318.596924027838</distanceFromOrigin>
				<angle>52.1798515833708</angle>
				<shape>triangular</shape>
				<triangleMeasure>0.6132185342200063</triangleMeasure>
				<rectangleMeasure>0.5401550061471603</rectangleMeasure>
				<circleMeasure>0.3696379803762979</circleMeasure>
				<centroid>
					<x>340.8626</x>
					<y>333.4028</y>
				</centroid>
			</pseudo3D>
		</spatialEntity>
		<numericStateVariable>
			<name>avgClusterednessRegions</name>
			<value>1829.130561611625</value>
		</numericStateVariable>
		<numericStateVariable>
			<name>avgDensityRegions</name>
			<value>0.5867188449401619</value>
		</numericStateVariable>
	</timepoint>
	<timepoint>
		<spatialEntity>
			<pseudo3D type="region">
				<clusteredness>1</clusteredness>
				<density>0.652243471548953</density>
				<area>56605</area>
				<perimeter>1131.761208534241</perimeter>
				<distanceFromOrigin>177.7667010438119</distanceFromOrigin>
				<angle>0</angle>
				<shape>triangular</shape>
				<triangleMeasure>0.7917959836689018</triangleMeasure>
				<rectangleMeasure>0.6337543206605619</rectangleMeasure>
				<circleMeasure>0.3141552753670318</circleMeasure>
				<centroid>
					<x>1101.267</x>
					<y>841.5511</y>
				</centroid>
			</pseudo3D>
		</spatialEntity>
		<spatialEntity>
			<pseudo3D type="region">
				<clusteredness>1</clusteredness>
				<density>0.5211942183313708</density>
				<area>33904</area>
				<perimeter>1287.871559619904</perimeter>
				<distanceFromOrigin>318.596924027838</distanceFromOrigin>
				<angle>52.1798515833708</angle>
				<shape>triangular</shape>
				<triangleMeasure>0.6132185342200063</triangleMeasure>
				<rectangleMeasure>0.5401550061471603</rectangleMeasure>
				<circleMeasure>0.3696379803762979</circleMeasure>
				<centroid>
					<x>340.8626</x>
					<y>333.4028</y>
				</centroid>
			</pseudo3D>
		</spatialEntity>
		<numericStateVariable>
			<name>avgClusterednessRegions</name>
			<value>1829.130561611625</value>
		</numericStateVariable>
		<numericStateVariable>
			<name>avgDensityRegions</name>
			<value>0.5867188449401619</value>
		</numericStateVariable>
	</timepoint>
	<timepoint>
		<spatialEntity>
			<pseudo3D type="region">
				<clusteredness>1</clusteredness>
				<density>0.652243471548953</density>
				<area>56605</area>
				<perimeter>1131.761208534241</perimeter>
				<distanceFromOrigin>177.7667010438119</distanceFromOrigin>
				<angle>0</angle>
				<shape>triangular</shape>
				<triangleMeasure>0.7917959836689018</triangleMeasure>
				<rectangleMeasure>0.6337543206605619</rectangleMeasure>
				<circleMeasure>0.3141552753670318</circleMeasure>
				<centroid>
					<x>1101.267</x>
					<y>841.5511</y>
				</centroid>
			</pseudo3D>
		</spatialEntity>
		<spatialEntity>
			<pseudo3D type="region">
				<clusteredness>1</clusteredness>
				<density>0.5211942183313708</density>
				<area>33904</area>
				<perimeter>1287.871559619904</perimeter>
				<distanceFromOrigin>318.596924027838</distanceFromOrigin>
				<angle>52.1798515833708</angle>
				<shape>triangular</shape>
				<triangleMeasure>0.6132185342200063</triangleMeasure>
				<rectangleMeasure>0.5401550061471603</rectangleMeasure>
				<circleMeasure>0.3696379803762979</circleMeasure>
				<centroid>
					<x>340.8626</x>
					<y>333.4028</y>
				</centroid>
			</pseudo3D>
		</spatialEntity>
		<numericStateVariable>
			<name>avgClusterednessRegions</name>
			<value>1829.130561611625</value>
		</numericStateVariable>
		<numericStateVariable>
			<name>avgDensityRegions</name>
			<value>0.5867188449401619</value>
		</numericStateVariable>
	</timepoint>
	<timepoint>
		<spatialEntity>
			<pseudo3D type="region">
				<clusteredness>1</clusteredness>
				<density>0.652243471548953</density>
				<area>56605</area>
				<perimeter>1131.761208534241</perimeter>
				<distanceFromOrigin>177.7667010438119</distanceFromOrigin>
				<angle>0</angle>
				<shape>triangular</shape>
				<triangleMeasure>0.7917959836689018</triangleMeasure>
				<rectangleMeasure>0.6337543206605619</rectangleMeasure>
				<circleMeasure>0.3141552753670318</circleMeasure>
				<centroid>
					<x>1101.267</x>
					<y>841.5511</y>
				</centroid>
			</pseudo3D>
		</spatialEntity>
		<spatialEntity>
			<pseudo3D type="region">
				<clusteredness>1</clusteredness>
				<density>0.5211942183313708</density>
				<area>33904</area>
				<perimeter>1287.871559619904</perimeter>
				<distanceFromOrigin>318.596924027838</distanceFromOrigin>
				<angle>52.1798515833708</angle>
				<shape>triangular</shape>
				<triangleMeasure>0.6132185342200063</triangleMeasure>
				<rectangleMeasure>0.5401550061471603</rectangleMeasure>
				<circleMeasure>0.3696379803762979</circleMeasure>
				<centroid>
					<x>340.8626</x>
					<y>333.4028</y>
				</centroid>
			</pseudo3D>
		</spatialEntity>
		<numericStateVariable>
			<name>avgClusterednessRegions</name>
			<value>1829.130561611625</value>
		</numericStateVariable>
		<numericStateVariable>
			<name>avgDensityRegions</name>
			<value>0.5867188449401619</value>
		</numericStateVariable>
	</timepoint>
	<timepoint>
		<spatialEntity>
			<pseudo3D type="region">
				<clusteredness>1</clusteredness>
				<density>0.652243471548953</density>
				<area>56605</area>
				<perimeter>1131.761208534241</perimeter>
				<distanceFromOrigin>177.7667010438119</distanceFromOrigin>
				<angle>0</angle>
				<shape>triangular</shape>
				<triangleMeasure>0.7917959836689018</triangleMeasure>
				<rectangleMeasure>0.6337543206605619</rectangleMeasure>
				<circleMeasure>0.3141552753670318</circleMeasure>
				<centroid>
					<x>1101.267</x>
					<y>841.5511</y>
				</centroid>
			</pseudo3D>
		</spatialEntity>
		<spatialEntity>
			<pseudo3D type="region">
				<clusteredness>1</clusteredness>
				<density>0.5211942183313708</density>
				<area>33904</area>
				<perimeter>1287.871559619904</perimeter>
				<distanceFromOrigin>318.596924027838</distanceFromOrigin>
				<angle>52.1798515833708</angle>
				<shape>triangular</shape>
				<triangleMeasure>0.6132185342200063</triangleMeasure>
				<rectangleMeasure>0.5401550061471603</rectangleMeasure>
				<circleMeasure>0.3696379803762979</circleMeasure>
				<centroid>
					<x>340.8626</x>
					<y>333.4028</y>
				</centroid>
			</pseudo3D>
		</spatialEntity>
		<numericStateVariable>
			<name>avgClusterednessRegions</name>
			<value>1829.130561611625</value>
		</numericStateVariable>
		<numericStateVariable>
			<name>avgDensityRegions</name>
			<value>0.5867188449401619</value>
		</numericStateVariable>
	</timepoint>
	<timepoint>
		<spatialEntity>
			<pseudo3D type="region">
				<clusteredness>1</clusteredness>
				<density>0.652243471548953</density>
				<area>56605</area>
				<perimeter>1131.761208534241</perimeter>
				<distanceFromOrigin>177.7667010438119</distanceFromOrigin>
				<angle>0</angle>
				<shape>triangular</shape>
				<triangleMeasure>0.7917959836689018</triangleMeasure>
				<rectangleMeasure>0.6337543206605619</rectangleMeasure>
				<circleMeasure>0.3141552753670318</circleMeasure>
				<centroid>
					<x>1101.267</x>
					<y>841.5511</y>
				</centroid>
			</pseudo3D>
		</spatialEntity>
		<spatialEntity>
			<pseudo3D type="region">
				<clusteredness>1</clusteredness>
				<density>0.5211942183313708</density>
				<area>33904</area>
				<perimeter>1287.871559619904</perimeter>
				<distanceFromOrigin>318.596924027838</distanceFromOrigin>
				<angle>52.1798515833708</angle>
				<shape>triangular</shape>
				<triangleMeasure>0.6132185342200063</triangleMeasure>
				<rectangleMeasure>0.5401550061471603</rectangleMeasure>
				<circleMeasure>0.3696379803762979</circleMeasure>
				<centroid>
					<x>340.8626</x>
					<y>333.4028</y>
				</centroid>
			</pseudo3D>
		</spatialEntity>
		<numericStateVariable>
			<name>avgClusterednessRegions</name>
			<value>1829.130561611625</value>
		</numericStateVariable>
		<numericStateVariable>
			<name>avgDensityRegions</name>
			<value>0.5867188449401619</value>
		</numericStateVariable>
	</timepoint>
	<timepoint>
		<spatialEntity>
			<pseudo3D type="region">
				<clusteredness>1</clusteredness>
				<density>0.652243471548953</density>
				<area>56605</area>
				<perimeter>1131.761208534241</perimeter>
				<distanceFromOrigin>177.7667010438119</distanceFromOrigin>
				<angle>0</angle>
				<shape>triangular</shape>
				<triangleMeasure>0.7917959836689018</triangleMeasure>
				<rectangleMeasure>0.6337543206605619</rectangleMeasure>
				<circleMeasure>0.3141552753670318</circleMeasure>
				<centroid>
					<x>1101.267</x>
					<y>841.5511</y>
				</centroid>
			</pseudo3D>
		</spatialEntity>
		<spatialEntity>
			<pseudo3D type="region">
				<clusteredness>1</clusteredness>
				<density>0.5211942183313708</density>
				<area>33904</area>
				<perimeter>1287.871559619904</perimeter>
				<distanceFromOrigin>318.596924027838</distanceFromOrigin>
				<angle>52.1798515833708</angle>
				<shape>triangular</shape>
				<triangleMeasure>0.6132185342200063</triangleMeasure>
				<rectangleMeasure>0.5401550061471603</rectangleMeasure>
				<circleMeasure>0.3696379803762979</circleMeasure>
				<centroid>
					<x>340.8626</x>
					<y>333.4028</y>
				</centroid>
			</pseudo3D>
		</spatialEntity>
		<numericStateVariable>
			<name>avgClusterednessRegions</name>
			<value>1829.130561611625</value>
		</numericStateVariable>
		<numericStateVariable>
			<name>avgDensityRegions</name>
			<value>0.5867188449401619</value>
		</numericStateVariable>
	</timepoint>
	<timepoint>
		<spatialEntity>
			<pseudo3D type="region">
				<clusteredness>1</clusteredness>
				<density>0.652243471548953</density>
				<area>56605</area>
				<perimeter>1131.761208534241</perimeter>
				<distanceFromOrigin>177.7667010438119</distanceFromOrigin>
				<angle>0</angle>
				<shape>triangular</shape>
				<triangleMeasure>0.7917959836689018</triangleMeasure>
				<rectangleMeasure>0.6337543206605619</rectangleMeasure>
				<circleMeasure>0.3141552753670318</circleMeasure>
				<centroid>
					<x>1101.267</x>
					<y>841.5511</y>
				</centroid>
			</pseudo3D>
		</spatialEntity>
		<spatialEntity>
			<pseudo3D type="region">
				<clusteredness>1</clusteredness>
				<density>0.5211942183313708</density>
				<area>33904</area>
				<perimeter>1287.871559619904</perimeter>
				<distanceFromOrigin>318.596924027838</distanceFromOrigin>
				<angle>52.1798515833708</angle>
				<shape>triangular</shape>
				<triangleMeasure>0.6132185342200063</triangleMeasure>
				<rectangleMeasure>0.5401550061471603</rectangleMeasure>
				<circleMeasure>0.3696379803762979</circleMeasure>
				<centroid>
					<x>340.8626</x>
					<y>333.4028</y>
				</centroid>
			</pseudo3D>
		</spatialEntity>
		<numericStateVariable>
			<name>avgClusterednessRegions</name>
			<value>1829.130561611625</value>
		</numericStateVariable>
		<numericStateVariable>
			<name>avgDensityRegions</name>
			<value>0.5867188449401619</value>
		</numericStateVariable>
	</timepoint>
	<timepoint>
		<spatialEntity>
			<pseudo3D type="region">
				<clusteredness>1</clusteredness>
				<density>0.652243471548953</density>
				<area>56605</area>
				<perimeter>1131.761208534241</perimeter>
				<distanceFromOrigin>177.7667010438119</distanceFromOrigin>
				<angle>0</angle>
				<shape>triangular</shape>
				<triangleMeasure>0.7917959836689018</triangleMeasure>
				<rectangleMeasure>0.6337543206605619</rectangleMeasure>
				<circleMeasure>0.3141552753670318</circleMeasure>
				<centroid>
					<x>1101.267</x>
					<y>841.5511</y>
				</centroid>
			</pseudo3D>
		</spatialEntity>
		<spatialEntity>
			<pseudo3D type="region">
				<clusteredness>1</clusteredness>
				<density>0.5211942183313708</density>
				<area>33904</area>
				<perimeter>1287.871559619904</perimeter>
				<distanceFromOrigin>318.596924027838</distanceFromOrigin>
				<angle>52.1798515833708</angle>
				<shape>triangular</shape>
				<triangleMeasure>0.6132185342200063</triangleMeasure>
				<rectangleMeasure>0.5401550061471603</rectangleMeasure>
				<circleMeasure>0.3696379803762979</circleMeasure>
				<centroid>
					<x>340.8626</x>
					<y>333.4028</y>
				</centroid>
			</pseudo3D>
		</spatialEntity>
		<numericStateVariable>
			<name>avgClusterednessRegions</name>
			<value>1829.130561611625</value>
		</numericStateVariable>
		<numericStateVariable>
			<name>avgDensityRegions</name>
			<value>0.5867188449401619</value>
		</numericStateVariable>
	</timepoint>
	<timepoint>
		<spatialEntity>
			<pseudo3D type="region">
				<clusteredness>1</clusteredness>
				<density>0.652243471548953</density>
				<area>56605</area>
				<perimeter>1131.761208534241</perimeter>
				<distanceFromOrigin>177.7667010438119</distanceFromOrigin>
				<angle>0</angle>
				<shape>triangular</shape>
				<triangleMeasure>0.7917959836689018</triangleMeasure>
				<rectangleMeasure>0.6337543206605619</rectangleMeasure>
				<circleMeasure>0.3141552753670318</circleMeasure>
				<centroid>
					<x>1101.267</x>
					<y>841.5511</y>
				</centroid>
			</pseudo3D>
		</spatialEntity>
		<spatialEntity>
			<pseudo3D type="region">
				<clusteredness>1</clusteredness>
				<density>0.5211942183313708</density>
				<area>33904</area>
				<perimeter>1287.871559619904</perimeter>
				<distanceFromOrigin>318.596924027838</distanceFromOrigin>
				<angle>52.1798515833708</angle>
				<shape>triangular</shape>
				<triangleMeasure>0.6132185342200063</triangleMeasure>
				<rectangleMeasure>0.5401550061471603</rectangleMeasure>
				<circleMeasure>0.3696379803762979</circleMeasure>
				<centroid>
					<x>340.8626</x>
					<y>333.4028</y>
				</centroid>
			</pseudo3D>
		</spatialEntity>
		<numericStateVariable>
			<name>avgClusterednessRegions</name>
			<value>1829.130561611625</value>
		</numericStateVariable>
		<numericStateVariable>
			<name>avgDensityRegions</name>
			<value>0.5867188449401619</value>
		</numericStateVariable>
	</timepoint>
	<timepoint>
		<spatialEntity>
			<pseudo3D type="region">
				<clusteredness>1</clusteredness>
				<density>0.652243471548953</density>
				<area>56605</area>
				<perimeter>1131.761208534241</perimeter>
				<distanceFromOrigin>177.7667010438119</distanceFromOrigin>
				<angle>0</angle>
				<shape>triangular</shape>
				<triangleMeasure>0.7917959836689018</triangleMeasure>
				<rectangleMeasure>0.6337543206605619</rectangleMeasure>
				<circleMeasure>0.3141552753670318</circleMeasure>
				<centroid>
					<x>1101.267</x>
					<y>841.5511</y>
				</centroid>
			</pseudo3D>
		</spatialEntity>
		<spatialEntity>
			<pseudo3D type="region">
				<clusteredness>1</clusteredness>
				<density>0.5211942183313708</density>
				<area>33904</area>
				<perimeter>1287.871559619904</perimeter>
				<distanceFromOrigin>318.596924027838</distanceFromOrigin>
				<angle>52.1798515833708</angle>
				<shape>triangular</shape>
				<triangleMeasure>0.6132185342200063</triangleMeasure>
				<rectangleMeasure>0.5401550061471603</rectangleMeasure>
				<circleMeasure>0.3696379803762979</circleMeasure>
				<centroid>
					<x>340.8626</x>
					<y>333.4028</y>
				</centroid>
			</pseudo3D>
		</spatialEntity>
		<numericStateVariable>
			<name>avgClusterednessRegions</name>
			<value>1829.130561611625</value>
		</numericStateVariable>
		<numericStateVariable>
			<name>avgDensityRegions</name>
			<value>0.5867188449401619</value>
		</numericStateVariable>
	</timepoint>
	<timepoint>
		<spatialEntity>
			<pseudo3D type="region">
				<clusteredness>1</clusteredness>
				<density>0.652243471548953</density>
				<area>56605</area>
				<perimeter>1131.761208534241</perimeter>
				<distanceFromOrigin>177.7667010438119</distanceFromOrigin>
				<angle>0</angle>
				<shape>triangular</shape>
				<triangleMeasure>0.7917959836689018</triangleMeasure>
				<rectangleMeasure>0.6337543206605619</rectangleMeasure>
				<circleMeasure>0.3141552753670318</circleMeasure>
				<centroid>
					<x>1101.267</x>
					<y>841.5511</y>
				</centroid>
			</pseudo3D>
		</spatialEntity>
		<spatialEntity>
			<pseudo3D type="region">
				<clusteredness>1</clusteredness>
				<density>0.5211942183313708</density>
				<area>33904</area>
				<perimeter>1287.871559619904</perimeter>
				<distanceFromOrigin>318.596924027838</distanceFromOrigin>
				<angle>52.1798515833708</angle>
				<shape>triangular</shape>
				<triangleMeasure>0.6132185342200063</triangleMeasure>
				<rectangleMeasure>0.5401550061471603</rectangleMeasure>
				<circleMeasure>0.3696379803762979</circleMeasure>
				<centroid>
					<x>340.8626</x>
					<y>333.4028</y>
				</centroid>
			</pseudo3D>
		</spatialEntity>
		<numericStateVariable>
			<name>avgClusterednessRegions</name>
			<value>1829.130561611625</value>
		</numericStateVariable>
		<numericStateVariable>
			<name>avgDensityRegions</name>
			<value>0.5867188449401619</value>
		</numericStateVariable>
	</timepoint>
	<timepoint>
		<spatialEntity>
			<pseudo3D type="region">
				<clusteredness>1</clusteredness>
				<density>0.652243471548953</density>
				<area>56605</area>
				<perimeter>1131.761208534241</perimeter>
				<distanceFromOrigin>177.7667010438119</distanceFromOrigin>
				<angle>0</angle>
				<shape>triangular</shape>
				<triangleMeasure>0.7917959836689018</triangleMeasure>
				<rectangleMeasure>0.6337543206605619</rectangleMeasure>
				<circleMeasure>0.3141552753670318</circleMeasure>
				<centroid>
					<x>1101.267</x>
					<y>841.5511</y>
				</centroid>
			</pseudo3D>
		</spatialEntity>
		<spatialEntity>
			<pseudo3D type="region">
				<clusteredness>1</clusteredness>
				<density>0.5211942183313708</density>
				<area>33904</area>
				<perimeter>1287.871559619904</perimeter>
				<distanceFromOrigin>318.596924027838</distanceFromOrigin>
				<angle>52.1798515833708</angle>
				<shape>triangular</shape>
				<triangleMeasure>0.6132185342200063</triangleMeasure>
				<rectangleMeasure>0.5401550061471603</rectangleMeasure>
				<circleMeasure>0.3696379803762979</circleMeasure>
				<centroid>
					<x>340.8626</x>
					<y>333.4028</y>
				</centroid>
			</pseudo3D>
		</spatialEntity>
		<numericStateVariable>
			<name>avgClusterednessRegions</name>
			<value>1829.130561611625</value>
		</numericStateVariable>
		<numericStateVariable>
			<name>avgDensityRegions</name>
			<value>0.5867188449401619</value>
		</numericStateVariable>
	</timepoint>
	<timepoint>
		<spatialEntity>
			<pseudo3D type="region">
				<clusteredness>1</clusteredness>
				<density>0.652243471548953</density>
				<area>56605</area>
				<perimeter>1131.761208534241</perimeter>
				<distanceFromOrigin>177.7667010438119</distanceFromOrigin>
				<angle>0</angle>
				<shape>triangular</shape>
				<triangleMeasure>0.7917959836689018</triangleMeasure>
				<rectangleMeasure>0.6337543206605619</rectangleMeasure>
				<circleMeasure>0.3141552753670318</circleMeasure>
				<centroid>
					<x>1101.267</x>
					<y>841.5511</y>
				</centroid>
			</pseudo3D>
		</spatialEntity>
		<spatialEntity>
			<pseudo3D type="region">
				<clusteredness>1</clusteredness>
				<density>0.5211942183313708</density>
				<area>33904</area>
				<perimeter>1287.871559619904</perimeter>
				<distanceFromOrigin>318.596924027838</distanceFromOrigin>
				<angle>52.1798515833708</angle>
				<shape>triangular</shape>
				<triangleMeasure>0.6132185342200063</triangleMeasure>
				<rectangleMeasure>0.5401550061471603</rectangleMeasure>
				<circleMeasure>0.3696379803762979</circleMeasure>
				<centroid>
					<x>340.8626</x>
					<y>333.4028</y>
				</centroid>
			</pseudo3D>
		</spatialEntity>
		<numericStateVariable>
			<name>avgClusterednessRegions</name>
			<value>1829.130561611625</value>
		</numericStateVariable>
		<numericStateVariable>
			<name>avgDensityRegions</name>
			<value>0.5867188449401619</value>
		</numericStateVariable>
	</timepoint>
	<timepoint>
		<spatialEntity>
			<pseudo3D type="region">
				<clusteredness>1</clusteredness>
				<density>0.652243471548953</density>
				<area>56605</area>
				<perimeter>1131.761208534241</perimeter>
				<distanceFromOrigin>177.7667010438119</distanceFromOrigin>
				<angle>0</angle>
				<shape>triangular</shape>
				<triangleMeasure>0.7917959836689018</triangleMeasure>
				<rectangleMeasure>0.6337543206605619</rectangleMeasure>
				<circleMeasure>0.3141552753670318</circleMeasure>
				<centroid>
					<x>1101.267</x>
					<y>841.5511</y>
				</centroid>
			</pseudo3D>
		</spatialEntity>
		<spatialEntity>
			<pseudo3D type="region">
				<clusteredness>1</clusteredness>
				<density>0.5211942183313708</density>
				<area>33904</area>
				<perimeter>1287.871559619904</perimeter>
				<distanceFromOrigin>318.596924027838</distanceFromOrigin>
				<angle>52.1798515833708</angle>
				<shape>triangular</shape>
				<triangleMeasure>0.6132185342200063</triangleMeasure>
				<rectangleMeasure>0.5401550061471603</rectangleMeasure>
				<circleMeasure>0.3696379803762979</circleMeasure>
				<centroid>
					<x>340.8626</x>
					<y>333.4028</y>
				</centroid>
			</pseudo3D>
		</spatialEntity>
		<numericStateVariable>
			<name>avgClusterednessRegions</name>
			<value>1829.130561611625</value>
		</numericStateVariable>
		<numericStateVariable>
			<name>avgDensityRegions</name>
			<value>0.5867188449401619</value>
		</numericStateVariable>
	</timepoint>
	<timepoint>
		<spatialEntity>
			<pseudo3D type="region">
				<clusteredness>1</clusteredness>
				<density>0.652243471548953</density>
				<area>56605</area>
				<perimeter>1131.761208534241</perimeter>
				<distanceFromOrigin>177.7667010438119</distanceFromOrigin>
				<angle>0</angle>
				<shape>triangular</shape>
				<triangleMeasure>0.7917959836689018</triangleMeasure>
				<rectangleMeasure>0.6337543206605619</rectangleMeasure>
				<circleMeasure>0.3141552753670318</circleMeasure>
				<centroid>
					<x>1101.267</x>
					<y>841.5511</y>
				</centroid>
			</pseudo3D>
		</spatialEntity>
		<spatialEntity>
			<pseudo3D type="region">
				<clusteredness>1</clusteredness>
				<density>0.5211942183313708</density>
				<area>33904</area>
				<perimeter>1287.871559619904</perimeter>
				<distanceFromOrigin>318.596924027838</distanceFromOrigin>
				<angle>52.1798515833708</angle>
				<shape>triangular</shape>
				<triangleMeasure>0.6132185342200063</triangleMeasure>
				<rectangleMeasure>0.5401550061471603</rectangleMeasure>
				<circleMeasure>0.3696379803762979</circleMeasure>
				<centroid>
					<x>340.8626</x>
					<y>333.4028</y>
				</centroid>
			</pseudo3D>
		</spatialEntity>
		<numericStateVariable>
			<name>avgClusterednessRegions</name>
			<value>1829.130561611625</value>
		</numericStateVariable>
		<numericStateVariable>
			<name>avgDensityRegions</name>
			<value>0.5867188449401619</value>
		</numericStateVariable>
	</timepoint>
	<timepoint>
		<spatialEntity>
			<pseudo3D type="region">
				<clusteredness>1</clusteredness>
				<density>0.652243471548953</density>
				<area>56605</area>
				<perimeter>1131.761208534241</perimeter>
				<distanceFromOrigin>177.7667010438119</distanceFromOrigin>
				<angle>0</angle>
				<shape>triangular</shape>
				<triangleMeasure>0.7917959836689018</triangleMeasure>
				<rectangleMeasure>0.6337543206605619</rectangleMeasure>
				<circleMeasure>0.3141552753670318</circleMeasure>
				<centroid>
					<x>1101.267</x>
					<y>841.5511</y>
				</centroid>
			</pseudo3D>
		</spatialEntity>
		<spatialEntity>
			<pseudo3D type="region">
				<clusteredness>1</clusteredness>
				<density>0.5211942183313708</density>
				<area>33904</area>
				<perimeter>1287.871559619904</perimeter>
				<distanceFromOrigin>318.596924027838</distanceFromOrigin>
				<angle>52.1798515833708</angle>
				<shape>triangular</shape>
				<triangleMeasure>0.6132185342200063</triangleMeasure>
				<rectangleMeasure>0.5401550061471603</rectangleMeasure>
				<circleMeasure>0.3696379803762979</circleMeasure>
				<centroid>
					<x>340.8626</x>
					<y>333.4028</y>
				</centroid>
			</pseudo3D>
		</spatialEntity>
		<numericStateVariable>
			<name>avgClusterednessRegions</name>
			<value>1829.130561611625</value>
		</numericStateVariable>
		<numericStateVariable>
			<name>avgDensityRegions</name>
			<value>0.5867188449401619</value>
		</numericStateVariable>
	</timepoint>
	<timepoint>
		<spatialEntity>
			<pseudo3D type="region">
				<clusteredness>1</clusteredness>
				<density>0.652243471548953</density>
				<area>56605</area>
				<perimeter>1131.761208534241</perimeter>
				<distanceFromOrigin>177.7667010438119</distanceFromOrigin>
				<angle>0</angle>
				<shape>triangular</shape>
				<triangleMeasure>0.7917959836689018</triangleMeasure>
				<rectangleMeasure>0.6337543206605619</rectangleMeasure>
				<circleMeasure>0.3141552753670318</circleMeasure>
				<centroid>
					<x>1101.267</x>
					<y>841.5511</y>
				</centroid>
			</pseudo3D>
		</spatialEntity>
		<spatialEntity>
			<pseudo3D type="region">
				<clusteredness>1</clusteredness>
				<density>0.5211942183313708</density>
				<area>33904</area>
				<perimeter>1287.871559619904</perimeter>
				<distanceFromOrigin>318.596924027838</distanceFromOrigin>
				<angle>52.1798515833708</angle>
				<shape>triangular</shape>
				<triangleMeasure>0.6132185342200063</triangleMeasure>
				<rectangleMeasure>0.5401550061471603</rectangleMeasure>
				<circleMeasure>0.3696379803762979</circleMeasure>
				<centroid>
					<x>340.8626</x>
					<y>333.4028</y>
				</centroid>
			</pseudo3D>
		</spatialEntity>
		<numericStateVariable>
			<name>avgClusterednessRegions</name>
			<value>1829.130561611625</value>
		</numericStateVariable>
		<numericStateVariable>
			<name>avgDensityRegions</name>
			<value>0.5867188449401619</value>
		</numericStateVariable>
	</timepoint>
	<timepoint>
		<spatialEntity>
			<pseudo3D type="region">
				<clusteredness>1</clusteredness>
				<density>0.652243471548953</density>
				<area>56605</area>
				<perimeter>1131.761208534241</perimeter>
				<distanceFromOrigin>177.7667010438119</distanceFromOrigin>
				<angle>0</angle>
				<shape>triangular</shape>
				<triangleMeasure>0.7917959836689018</triangleMeasure>
				<rectangleMeasure>0.6337543206605619</rectangleMeasure>
				<circleMeasure>0.3141552753670318</circleMeasure>
				<centroid>
					<x>1101.267</x>
					<y>841.5511</y>
				</centroid>
			</pseudo3D>
		</spatialEntity>
		<spatialEntity>
			<pseudo3D type="region">
				<clusteredness>1</clusteredness>
				<density>0.5211942183313708</density>
				<area>33904</area>
				<perimeter>1287.871559619904</perimeter>
				<distanceFromOrigin>318.596924027838</distanceFromOrigin>
				<angle>52.1798515833708</angle>
				<shape>triangular</shape>
				<triangleMeasure>0.6132185342200063</triangleMeasure>
				<rectangleMeasure>0.5401550061471603</rectangleMeasure>
				<circleMeasure>0.3696379803762979</circleMeasure>
				<centroid>
					<x>340.8626</x>
					<y>333.4028</y>
				</centroid>
			</pseudo3D>
		</spatialEntity>
		<numericStateVariable>
			<name>avgClusterednessRegions</name>
			<value>1829.130561611625</value>
		</numericStateVariable>
		<numericStateVariable>
			<name>avgDensityRegions</name>
			<value>0.5867188449401619</value>
		</numericStateVariable>
	</timepoint>
	<timepoint>
		<spatialEntity>
			<pseudo3D type="region">
				<clusteredness>1</clusteredness>
				<density>0.652243471548953</density>
				<area>56605</area>
				<perimeter>1131.761208534241</perimeter>
				<distanceFromOrigin>177.7667010438119</distanceFromOrigin>
				<angle>0</angle>
				<shape>triangular</shape>
				<triangleMeasure>0.7917959836689018</triangleMeasure>
				<rectangleMeasure>0.6337543206605619</rectangleMeasure>
				<circleMeasure>0.3141552753670318</circleMeasure>
				<centroid>
					<x>1101.267</x>
					<y>841.5511</y>
				</centroid>
			</pseudo3D>
		</spatialEntity>
		<spatialEntity>
			<pseudo3D type="region">
				<clusteredness>1</clusteredness>
				<density>0.5211942183313708</density>
				<area>33904</area>
				<perimeter>1287.871559619904</perimeter>
				<distanceFromOrigin>318.596924027838</distanceFromOrigin>
				<angle>52.1798515833708</angle>
				<shape>triangular</shape>
				<triangleMeasure>0.6132185342200063</triangleMeasure>
				<rectangleMeasure>0.5401550061471603</rectangleMeasure>
				<circleMeasure>0.3696379803762979</circleMeasure>
				<centroid>
					<x>340.8626</x>
					<y>333.4028</y>
				</centroid>
			</pseudo3D>
		</spatialEntity>
		<numericStateVariable>
			<name>avgClusterednessRegions</name>
			<value>1829.130561611625</value>
		</numericStateVariable>
		<numericStateVariable>
			<name>avgDensityRegions</name>
			<value>0.5867188449401619</value>
		</numericStateVariable>
	</timepoint>
	<timepoint>
		<spatialEntity>
			<pseudo3D type="region">
				<clusteredness>1</clusteredness>
				<density>0.652243471548953</density>
				<area>56605</area>
				<perimeter>1131.761208534241</perimeter>
				<distanceFromOrigin>177.7667010438119</distanceFromOrigin>
				<angle>0</angle>
				<shape>triangular</shape>
				<triangleMeasure>0.7917959836689018</triangleMeasure>
				<rectangleMeasure>0.6337543206605619</rectangleMeasure>
				<circleMeasure>0.3141552753670318</circleMeasure>
				<centroid>
					<x>1101.267</x>
					<y>841.5511</y>
				</centroid>
			</pseudo3D>
		</spatialEntity>
		<spatialEntity>
			<pseudo3D type="region">
				<clusteredness>1</clusteredness>
				<density>0.5211942183313708</density>
				<area>33904</area>
				<perimeter>1287.871559619904</perimeter>
				<distanceFromOrigin>318.596924027838</distanceFromOrigin>
				<angle>52.1798515833708</angle>
				<shape>triangular</shape>
				<triangleMeasure>0.6132185342200063</triangleMeasure>
				<rectangleMeasure>0.5401550061471603</rectangleMeasure>
				<circleMeasure>0.3696379803762979</circleMeasure>
				<centroid>
					<x>340.8626</x>
					<y>333.4028</y>
				</centroid>
			</pseudo3D>
		</spatialEntity>
		<numericStateVariable>
			<name>avgClusterednessRegions</name>
			<value>1829.130561611625</value>
		</numericStateVariable>
		<numericStateVariable>
			<name>avgDensityRegions</name>
			<value>0.5867188449401619</value>
		</numericStateVariable>
	</timepoint>
	<timepoint>
		<spatialEntity>
			<pseudo3D type="region">
				<clusteredness>1</clusteredness>
				<density>0.652243471548953</density>
				<area>56605</area>
				<perimeter>1131.761208534241</perimeter>
				<distanceFromOrigin>177.7667010438119</distanceFromOrigin>
				<angle>0</angle>
				<shape>triangular</shape>
				<triangleMeasure>0.7917959836689018</triangleMeasure>
				<rectangleMeasure>0.6337543206605619</rectangleMeasure>
				<circleMeasure>0.3141552753670318</circleMeasure>
				<centroid>
					<x>1101.267</x>
					<y>841.5511</y>
				</centroid>
			</pseudo3D>
		</spatialEntity>
		<spatialEntity>
			<pseudo3D type="region">
				<clusteredness>1</clusteredness>
				<density>0.5211942183313708</density>
				<area>33904</area>
				<perimeter>1287.871559619904</perimeter>
				<distanceFromOrigin>318.596924027838</distanceFromOrigin>
				<angle>52.1798515833708</angle>
				<shape>triangular</shape>
				<triangleMeasure>0.6132185342200063</triangleMeasure>
				<rectangleMeasure>0.5401550061471603</rectangleMeasure>
				<circleMeasure>0.3696379803762979</circleMeasure>
				<centroid>
					<x>340.8626</x>
					<y>333.4028</y>
				</centroid>
			</pseudo3D>
		</spatialEntity>
		<numericStateVariable>
			<name>avgClusterednessRegions</name>
			<value>1829.130561611625</value>
		</numericStateVariable>
		<numericStateVariable>
			<name>avgDensityRegions</name>
			<value>0.5867188449401619</value>
		</numericStateVariable>
	</timepoint>
	<timepoint>
		<spatialEntity>
			<pseudo3D type="region">
				<clusteredness>1</clusteredness>
				<density>0.652243471548953</density>
				<area>56605</area>
				<perimeter>1131.761208534241</perimeter>
				<distanceFromOrigin>177.7667010438119</distanceFromOrigin>
				<angle>0</angle>
				<shape>triangular</shape>
				<triangleMeasure>0.7917959836689018</triangleMeasure>
				<rectangleMeasure>0.6337543206605619</rectangleMeasure>
				<circleMeasure>0.3141552753670318</circleMeasure>
				<centroid>
					<x>1101.267</x>
					<y>841.5511</y>
				</centroid>
			</pseudo3D>
		</spatialEntity>
		<spatialEntity>
			<pseudo3D type="region">
				<clusteredness>1</clusteredness>
				<density>0.5211942183313708</density>
				<area>33904</area>
				<perimeter>1287.871559619904</perimeter>
				<distanceFromOrigin>318.596924027838</distanceFromOrigin>
				<angle>52.1798515833708</angle>
				<shape>triangular</shape>
				<triangleMeasure>0.6132185342200063</triangleMeasure>
				<rectangleMeasure>0.5401550061471603</rectangleMeasure>
				<circleMeasure>0.3696379803762979</circleMeasure>
				<centroid>
					<x>340.8626</x>
					<y>333.4028</y>
				</centroid>
			</pseudo3D>
		</spatialEntity>
		<numericStateVariable>
			<name>avgClusterednessRegions</name>
			<value>1829.130561611625</value>
		</numericStateVariable>
		<numericStateVariable>
			<name>avgDensityRegions</name>
			<value>0.5867188449401619</value>
		</numericStateVariable>
	</timepoint>
	<timepoint>
		<spatialEntity>
			<pseudo3D type="region">
				<clusteredness>1</clusteredness>
				<density>0.652243471548953</density>
				<area>56605</area>
				<perimeter>1131.761208534241</perimeter>
				<distanceFromOrigin>177.7667010438119</distanceFromOrigin>
				<angle>0</angle>
				<shape>triangular</shape>
				<triangleMeasure>0.7917959836689018</triangleMeasure>
				<rectangleMeasure>0.6337543206605619</rectangleMeasure>
				<circleMeasure>0.3141552753670318</circleMeasure>
				<centroid>
					<x>1101.267</x>
					<y>841.5511</y>
				</centroid>
			</pseudo3D>
		</spatialEntity>
		<spatialEntity>
			<pseudo3D type="region">
				<clusteredness>1</clusteredness>
				<density>0.5211942183313708</density>
				<area>33904</area>
				<perimeter>1287.871559619904</perimeter>
				<distanceFromOrigin>318.596924027838</distanceFromOrigin>
				<angle>52.1798515833708</angle>
				<shape>triangular</shape>
				<triangleMeasure>0.6132185342200063</triangleMeasure>
				<rectangleMeasure>0.5401550061471603</rectangleMeasure>
				<circleMeasure>0.3696379803762979</circleMeasure>
				<centroid>
					<x>340.8626</x>
					<y>333.4028</y>
				</centroid>
			</pseudo3D>
		</spatialEntity>
		<numericStateVariable>
			<name>avgClusterednessRegions</name>
			<value>1829.130561611625</value>
		</numericStateVariable>
		<numericStateVariable>
			<name>avgDensityRegions</name>
			<value>0.5867188449401619</value>
		</numericStateVariable>
	</timepoint>
	<timepoint>
		<spatialEntity>
			<pseudo3D type="region">
				<clusteredness>1</clusteredness>
				<density>0.652243471548953</density>
				<area>56605</area>
				<perimeter>1131.761208534241</perimeter>
				<distanceFromOrigin>177.7667010438119</distanceFromOrigin>
				<angle>0</angle>
				<shape>triangular</shape>
				<triangleMeasure>0.7917959836689018</triangleMeasure>
				<rectangleMeasure>0.6337543206605619</rectangleMeasure>
				<circleMeasure>0.3141552753670318</circleMeasure>
				<centroid>
					<x>1101.267</x>
					<y>841.5511</y>
				</centroid>
			</pseudo3D>
		</spatialEntity>
		<spatialEntity>
			<pseudo3D type="region">
				<clusteredness>1</clusteredness>
				<density>0.5211942183313708</density>
				<area>33904</area>
				<perimeter>1287.871559619904</perimeter>
				<distanceFromOrigin>318.596924027838</distanceFromOrigin>
				<angle>52.1798515833708</angle>
				<shape>triangular</shape>
				<triangleMeasure>0.6132185342200063</triangleMeasure>
				<rectangleMeasure>0.5401550061471603</rectangleMeasure>
				<circleMeasure>0.3696379803762979</circleMeasure>
				<centroid>
					<x>340.8626</x>
					<y>333.4028</y>
				</centroid>
			</pseudo3D>
		</spatialEntity>
		<numericStateVariable>
			<name>avgClusterednessRegions</name>
			<value>1829.130561611625</value>
		</numericStateVariable>
		<numericStateVariable>
			<name>avgDensityRegions</name>
			<value>0.5867188449401619</value>
		</numericStateVariable>
	</timepoint>
	<timepoint>
		<spatialEntity>
			<pseudo3D type="region">
				<clusteredness>1</clusteredness>
				<density>0.652243471548953</density>
				<area>56605</area>
				<perimeter>1131.761208534241</perimeter>
				<distanceFromOrigin>177.7667010438119</distanceFromOrigin>
				<angle>0</angle>
				<shape>triangular</shape>
				<triangleMeasure>0.7917959836689018</triangleMeasure>
				<rectangleMeasure>0.6337543206605619</rectangleMeasure>
				<circleMeasure>0.3141552753670318</circleMeasure>
				<centroid>
					<x>1101.267</x>
					<y>841.5511</y>
				</centroid>
			</pseudo3D>
		</spatialEntity>
		<spatialEntity>
			<pseudo3D type="region">
				<clusteredness>1</clusteredness>
				<density>0.5211942183313708</density>
				<area>33904</area>
				<perimeter>1287.871559619904</perimeter>
				<distanceFromOrigin>318.596924027838</distanceFromOrigin>
				<angle>52.1798515833708</angle>
				<shape>triangular</shape>
				<triangleMeasure>0.6132185342200063</triangleMeasure>
				<rectangleMeasure>0.5401550061471603</rectangleMeasure>
				<circleMeasure>0.3696379803762979</circleMeasure>
				<centroid>
					<x>340.8626</x>
					<y>333.4028</y>
				</centroid>
			</pseudo3D>
		</spatialEntity>
		<numericStateVariable>
			<name>avgClusterednessRegions</name>
			<value>1829.130561611625</value>
		</numericStateVariable>
		<numericStateVariable>
			<name>avgDensityRegions</name>
			<value>0.5867188449401619</value>
		</numericStateVariable>
	</timepoint>
	<timepoint>
		<spatialEntity>
			<pseudo3D type="region">
				<clusteredness>1</clusteredness>
				<density>0.652243471548953</density>
				<area>56605</area>
				<perimeter>1131.761208534241</perimeter>
				<distanceFromOrigin>177.7667010438119</distanceFromOrigin>
				<angle>0</angle>
				<shape>triangular</shape>
				<triangleMeasure>0.7917959836689018</triangleMeasure>
				<rectangleMeasure>0.6337543206605619</rectangleMeasure>
				<circleMeasure>0.3141552753670318</circleMeasure>
				<centroid>
					<x>1101.267</x>
					<y>841.5511</y>
				</centroid>
			</pseudo3D>
		</spatialEntity>
		<spatialEntity>
			<pseudo3D type="region">
				<clusteredness>1</clusteredness>
				<density>0.5211942183313708</density>
				<area>33904</area>
				<perimeter>1287.871559619904</perimeter>
				<distanceFromOrigin>318.596924027838</distanceFromOrigin>
				<angle>52.1798515833708</angle>
				<shape>triangular</shape>
				<triangleMeasure>0.6132185342200063</triangleMeasure>
				<rectangleMeasure>0.5401550061471603</rectangleMeasure>
				<circleMeasure>0.3696379803762979</circleMeasure>
				<centroid>
					<x>340.8626</x>
					<y>333.4028</y>
				</centroid>
			</pseudo3D>
		</spatialEntity>
		<numericStateVariable>
			<name>avgClusterednessRegions</name>
			<value>1829.130561611625</value>
		</numericStateVariable>
		<numericStateVariable>
			<name>avgDensityRegions</name>
			<value>0.5867188449401619</value>
		</numericStateVariable>
	</timepoint>
	<timepoint>
		<spatialEntity>
			<pseudo3D type="region">
				<clusteredness>1</clusteredness>
				<density>0.652243471548953</density>
				<area>56605</area>
				<perimeter>1131.761208534241</perimeter>
				<distanceFromOrigin>177.7667010438119</distanceFromOrigin>
				<angle>0</angle>
				<shape>triangular</shape>
				<triangleMeasure>0.7917959836689018</triangleMeasure>
				<rectangleMeasure>0.6337543206605619</rectangleMeasure>
				<circleMeasure>0.3141552753670318</circleMeasure>
				<centroid>
					<x>1101.267</x>
					<y>841.5511</y>
				</centroid>
			</pseudo3D>
		</spatialEntity>
		<spatialEntity>
			<pseudo3D type="region">
				<clusteredness>1</clusteredness>
				<density>0.5211942183313708</density>
				<area>33904</area>
				<perimeter>1287.871559619904</perimeter>
				<distanceFromOrigin>318.596924027838</distanceFromOrigin>
				<angle>52.1798515833708</angle>
				<shape>triangular</shape>
				<triangleMeasure>0.6132185342200063</triangleMeasure>
				<rectangleMeasure>0.5401550061471603</rectangleMeasure>
				<circleMeasure>0.3696379803762979</circleMeasure>
				<centroid>
					<x>340.8626</x>
					<y>333.4028</y>
				</centroid>
			</pseudo3D>
		</spatialEntity>
		<numericStateVariable>
			<name>avgClusterednessRegions</name>
			<value>1829.130561611625</value>
		</numericStateVariable>
		<numericStateVariable>
			<name>avgDensityRegions</name>
			<value>0.5867188449401619</value>
		</numericStateVariable>
	</timepoint>
	<timepoint>
		<spatialEntity>
			<pseudo3D type="region">
				<clusteredness>1</clusteredness>
				<density>0.652243471548953</density>
				<area>56605</area>
				<perimeter>1131.761208534241</perimeter>
				<distanceFromOrigin>177.7667010438119</distanceFromOrigin>
				<angle>0</angle>
				<shape>triangular</shape>
				<triangleMeasure>0.7917959836689018</triangleMeasure>
				<rectangleMeasure>0.6337543206605619</rectangleMeasure>
				<circleMeasure>0.3141552753670318</circleMeasure>
				<centroid>
					<x>1101.267</x>
					<y>841.5511</y>
				</centroid>
			</pseudo3D>
		</spatialEntity>
		<spatialEntity>
			<pseudo3D type="region">
				<clusteredness>1</clusteredness>
				<density>0.5211942183313708</density>
				<area>33904</area>
				<perimeter>1287.871559619904</perimeter>
				<distanceFromOrigin>318.596924027838</distanceFromOrigin>
				<angle>52.1798515833708</angle>
				<shape>triangular</shape>
				<triangleMeasure>0.6132185342200063</triangleMeasure>
				<rectangleMeasure>0.5401550061471603</rectangleMeasure>
				<circleMeasure>0.3696379803762979</circleMeasure>
				<centroid>
					<x>340.8626</x>
					<y>333.4028</y>
				</centroid>
			</pseudo3D>
		</spatialEntity>
		<numericStateVariable>
			<name>avgClusterednessRegions</name>
			<value>1829.130561611625</value>
		</numericStateVariable>
		<numericStateVariable>
			<name>avgDensityRegions</name>
			<value>0.5867188449401619</value>
		</numericStateVariable>
	</timepoint>
	<timepoint>
		<spatialEntity>
			<pseudo3D type="region">
				<clusteredness>1</clusteredness>
				<density>0.652243471548953</density>
				<area>56605</area>
				<perimeter>1131.761208534241</perimeter>
				<distanceFromOrigin>177.7667010438119</distanceFromOrigin>
				<angle>0</angle>
				<shape>triangular</shape>
				<triangleMeasure>0.7917959836689018</triangleMeasure>
				<rectangleMeasure>0.6337543206605619</rectangleMeasure>
				<circleMeasure>0.3141552753670318</circleMeasure>
				<centroid>
					<x>1101.267</x>
					<y>841.5511</y>
				</centroid>
			</pseudo3D>
		</spatialEntity>
		<spatialEntity>
			<pseudo3D type="region">
				<clusteredness>1</clusteredness>
				<density>0.5211942183313708</density>
				<area>33904</area>
				<perimeter>1287.871559619904</perimeter>
				<distanceFromOrigin>318.596924027838</distanceFromOrigin>
				<angle>52.1798515833708</angle>
				<shape>triangular</shape>
				<triangleMeasure>0.6132185342200063</triangleMeasure>
				<rectangleMeasure>0.5401550061471603</rectangleMeasure>
				<circleMeasure>0.3696379803762979</circleMeasure>
				<centroid>
					<x>340.8626</x>
					<y>333.4028</y>
				</centroid>
			</pseudo3D>
		</spatialEntity>
		<numericStateVariable>
			<name>avgClusterednessRegions</name>
			<value>1829.130561611625</value>
		</numericStateVariable>
		<numericStateVariable>
			<name>avgDensityRegions</name>
			<value>0.5867188449401619</value>
		</numericStateVariable>
	</timepoint>
	<timepoint>
		<spatialEntity>
			<pseudo3D type="region">
				<clusteredness>1</clusteredness>
				<density>0.652243471548953</density>
				<area>56605</area>
				<perimeter>1131.761208534241</perimeter>
				<distanceFromOrigin>177.7667010438119</distanceFromOrigin>
				<angle>0</angle>
				<shape>triangular</shape>
				<triangleMeasure>0.7917959836689018</triangleMeasure>
				<rectangleMeasure>0.6337543206605619</rectangleMeasure>
				<circleMeasure>0.3141552753670318</circleMeasure>
				<centroid>
					<x>1101.267</x>
					<y>841.5511</y>
				</centroid>
			</pseudo3D>
		</spatialEntity>
		<spatialEntity>
			<pseudo3D type="region">
				<clusteredness>1</clusteredness>
				<density>0.5211942183313708</density>
				<area>33904</area>
				<perimeter>1287.871559619904</perimeter>
				<distanceFromOrigin>318.596924027838</distanceFromOrigin>
				<angle>52.1798515833708</angle>
				<shape>triangular</shape>
				<triangleMeasure>0.6132185342200063</triangleMeasure>
				<rectangleMeasure>0.5401550061471603</rectangleMeasure>
				<circleMeasure>0.3696379803762979</circleMeasure>
				<centroid>
					<x>340.8626</x>
					<y>333.4028</y>
				</centroid>
			</pseudo3D>
		</spatialEntity>
		<numericStateVariable>
			<name>avgClusterednessRegions</name>
			<value>1829.130561611625</value>
		</numericStateVariable>
		<numericStateVariable>
			<name>avgDensityRegions</name>
			<value>0.5867188449401619</value>
		</numericStateVariable>
	</timepoint>
	<timepoint>
		<spatialEntity>
			<pseudo3D type="region">
				<clusteredness>1</clusteredness>
				<density>0.652243471548953</density>
				<area>56605</area>
				<perimeter>1131.761208534241</perimeter>
				<distanceFromOrigin>177.7667010438119</distanceFromOrigin>
				<angle>0</angle>
				<shape>triangular</shape>
				<triangleMeasure>0.7917959836689018</triangleMeasure>
				<rectangleMeasure>0.6337543206605619</rectangleMeasure>
				<circleMeasure>0.3141552753670318</circleMeasure>
				<centroid>
					<x>1101.267</x>
					<y>841.5511</y>
				</centroid>
			</pseudo3D>
		</spatialEntity>
		<spatialEntity>
			<pseudo3D type="region">
				<clusteredness>1</clusteredness>
				<density>0.5211942183313708</density>
				<area>33904</area>
				<perimeter>1287.871559619904</perimeter>
				<distanceFromOrigin>318.596924027838</distanceFromOrigin>
				<angle>52.1798515833708</angle>
				<shape>triangular</shape>
				<triangleMeasure>0.6132185342200063</triangleMeasure>
				<rectangleMeasure>0.5401550061471603</rectangleMeasure>
				<circleMeasure>0.3696379803762979</circleMeasure>
				<centroid>
					<x>340.8626</x>
					<y>333.4028</y>
				</centroid>
			</pseudo3D>
		</spatialEntity>
		<numericStateVariable>
			<name>avgClusterednessRegions</name>
			<value>1829.130561611625</value>
		</numericStateVariable>
		<numericStateVariable>
			<name>avgDensityRegions</name>
			<value>0.5867188449401619</value>
		</numericStateVariable>
	</timepoint>
	<timepoint>
		<spatialEntity>
			<pseudo3D type="region">
				<clusteredness>1</clusteredness>
				<density>0.652243471548953</density>
				<area>56605</area>
				<perimeter>1131.761208534241</perimeter>
				<distanceFromOrigin>177.7667010438119</distanceFromOrigin>
				<angle>0</angle>
				<shape>triangular</shape>
				<triangleMeasure>0.7917959836689018</triangleMeasure>
				<rectangleMeasure>0.6337543206605619</rectangleMeasure>
				<circleMeasure>0.3141552753670318</circleMeasure>
				<centroid>
					<x>1101.267</x>
					<y>841.5511</y>
				</centroid>
			</pseudo3D>
		</spatialEntity>
		<spatialEntity>
			<pseudo3D type="region">
				<clusteredness>1</clusteredness>
				<density>0.5211942183313708</density>
				<area>33904</area>
				<perimeter>1287.871559619904</perimeter>
				<distanceFromOrigin>318.596924027838</distanceFromOrigin>
				<angle>52.1798515833708</angle>
				<shape>triangular</shape>
				<triangleMeasure>0.6132185342200063</triangleMeasure>
				<rectangleMeasure>0.5401550061471603</rectangleMeasure>
				<circleMeasure>0.3696379803762979</circleMeasure>
				<centroid>
					<x>340.8626</x>
					<y>333.4028</y>
				</centroid>
			</pseudo3D>
		</spatialEntity>
		<numericStateVariable>
			<name>avgClusterednessRegions</name>
			<value>1829.130561611625</value>
		</numericStateVariable>
		<numericStateVariable>
			<name>avgDensityRegions</name>
			<value>0.5867188449401619</value>
		</numericStateVariable>
	</timepoint>
</experiment>
