# Supplementary material for: Automatic validation of computational models using pseudo-3D spatio-temporal model checking
Source: BMC Syst Biol. 2014 Dec 2;8:124. doi: 10.1186/s12918-014-0124-0 (PMC4272535; doi:10.1186/s12918-014-0124-0)
Supplement: Additional file 8 — Dataset of STML files for the phase variation case study. The dataset of one thousand STML files corresponding to the stochastic simulations of the rectangular model for the phase variation case study. We recommend using the freely available 7zip software (Download link: http://www.7-zip.org/download.html) to extract this archive. [file 12918_2014_124_MOESM8_ESM.zip › phase_variation_stml_269.xml]

<?xml version="1.0" encoding="utf-8"?>
<!--Warning! This xml file was automatically generated by a C++ program using the Boost PropertyTree library.-->
<experiment>
	<timepoint>
		<numericStateVariable>
			<name>avgClusterednessRegions</name>
			<value>0</value>
		</numericStateVariable>
		<numericStateVariable>
			<name>avgDensityRegions</name>
			<value>0</value>
		</numericStateVariable>
	</timepoint>
	<timepoint>
		<numericStateVariable>
			<name>avgClusterednessRegions</name>
			<value>0</value>
		</numericStateVariable>
		<numericStateVariable>
			<name>avgDensityRegions</name>
			<value>0</value>
		</numericStateVariable>
	</timepoint>
	<timepoint>
		<numericStateVariable>
			<name>avgClusterednessRegions</name>
			<value>0</value>
		</numericStateVariable>
		<numericStateVariable>
			<name>avgDensityRegions</name>
			<value>0</value>
		</numericStateVariable>
	</timepoint>
	<timepoint>
		<numericStateVariable>
			<name>avgClusterednessRegions</name>
			<value>0</value>
		</numericStateVariable>
		<numericStateVariable>
			<name>avgDensityRegions</name>
			<value>0</value>
		</numericStateVariable>
	</timepoint>
	<timepoint>
		<numericStateVariable>
			<name>avgClusterednessRegions</name>
			<value>0</value>
		</numericStateVariable>
		<numericStateVariable>
			<name>avgDensityRegions</name>
			<value>0</value>
		</numericStateVariable>
	</timepoint>
	<timepoint>
		<numericStateVariable>
			<name>avgClusterednessRegions</name>
			<value>0</value>
		</numericStateVariable>
		<numericStateVariable>
			<name>avgDensityRegions</name>
			<value>0</value>
		</numericStateVariable>
	</timepoint>
	<timepoint>
		<numericStateVariable>
			<name>avgClusterednessRegions</name>
			<value>0</value>
		</numericStateVariable>
		<numericStateVariable>
			<name>avgDensityRegions</name>
			<value>0</value>
		</numericStateVariable>
	</timepoint>
	<timepoint>
		<numericStateVariable>
			<name>avgClusterednessRegions</name>
			<value>0</value>
		</numericStateVariable>
		<numericStateVariable>
			<name>avgDensityRegions</name>
			<value>0</value>
		</numericStateVariable>
	</timepoint>
	<timepoint>
		<numericStateVariable>
			<name>avgClusterednessRegions</name>
			<value>0</value>
		</numericStateVariable>
		<numericStateVariable>
			<name>avgDensityRegions</name>
			<value>0</value>
		</numericStateVariable>
	</timepoint>
	<timepoint>
		<numericStateVariable>
			<name>avgClusterednessRegions</name>
			<value>0</value>
		</numericStateVariable>
		<numericStateVariable>
			<name>avgDensityRegions</name>
			<value>0</value>
		</numericStateVariable>
	</timepoint>
	<timepoint>
		<numericStateVariable>
			<name>avgClusterednessRegions</name>
			<value>0</value>
		</numericStateVariable>
		<numericStateVariable>
			<name>avgDensityRegions</name>
			<value>0</value>
		</numericStateVariable>
	</timepoint>
	<timepoint>
		<numericStateVariable>
			<name>avgClusterednessRegions</name>
			<value>0</value>
		</numericStateVariable>
		<numericStateVariable>
			<name>avgDensityRegions</name>
			<value>0</value>
		</numericStateVariable>
	</timepoint>
	<timepoint>
		<numericStateVariable>
			<name>avgClusterednessRegions</name>
			<value>0</value>
		</numericStateVariable>
		<numericStateVariable>
			<name>avgDensityRegions</name>
			<value>0</value>
		</numericStateVariable>
	</timepoint>
	<timepoint>
		<numericStateVariable>
			<name>avgClusterednessRegions</name>
			<value>0</value>
		</numericStateVariable>
		<numericStateVariable>
			<name>avgDensityRegions</name>
			<value>0</value>
		</numericStateVariable>
	</timepoint>
	<timepoint>
		<numericStateVariable>
			<name>avgClusterednessRegions</name>
			<value>0</value>
		</numericStateVariable>
		<numericStateVariable>
			<name>avgDensityRegions</name>
			<value>0</value>
		</numericStateVariable>
	</timepoint>
	<timepoint>
		<numericStateVariable>
			<name>avgClusterednessRegions</name>
			<value>0</value>
		</numericStateVariable>
		<numericStateVariable>
			<name>avgDensityRegions</name>
			<value>0</value>
		</numericStateVariable>
	</timepoint>
	<timepoint>
		<numericStateVariable>
			<name>avgClusterednessRegions</name>
			<value>0</value>
		</numericStateVariable>
		<numericStateVariable>
			<name>avgDensityRegions</name>
			<value>0</value>
		</numericStateVariable>
	</timepoint>
	<timepoint>
		<numericStateVariable>
			<name>avgClusterednessRegions</name>
			<value>0</value>
		</numericStateVariable>
		<numericStateVariable>
			<name>avgDensityRegions</name>
			<value>0</value>
		</numericStateVariable>
	</timepoint>
	<timepoint>
		<numericStateVariable>
			<name>avgClusterednessRegions</name>
			<value>0</value>
		</numericStateVariable>
		<numericStateVariable>
			<name>avgDensityRegions</name>
			<value>0</value>
		</numericStateVariable>
	</timepoint>
	<timepoint>
		<numericStateVariable>
			<name>avgClusterednessRegions</name>
			<value>0</value>
		</numericStateVariable>
		<numericStateVariable>
			<name>avgDensityRegions</name>
			<value>0</value>
		</numericStateVariable>
	</timepoint>
	<timepoint>
		<numericStateVariable>
			<name>avgClusterednessRegions</name>
			<value>0</value>
		</numericStateVariable>
		<numericStateVariable>
			<name>avgDensityRegions</name>
			<value>0</value>
		</numericStateVariable>
	</timepoint>
	<timepoint>
		<numericStateVariable>
			<name>avgClusterednessRegions</name>
			<value>0</value>
		</numericStateVariable>
		<numericStateVariable>
			<name>avgDensityRegions</name>
			<value>0</value>
		</numericStateVariable>
	</timepoint>
	<timepoint>
		<numericStateVariable>
			<name>avgClusterednessRegions</name>
			<value>0</value>
		</numericStateVariable>
		<numericStateVariable>
			<name>avgDensityRegions</name>
			<value>0</value>
		</numericStateVariable>
	</timepoint>
	<timepoint>
		<numericStateVariable>
			<name>avgClusterednessRegions</name>
			<value>0</value>
		</numericStateVariable>
		<numericStateVariable>
			<name>avgDensityRegions</name>
			<value>0</value>
		</numericStateVariable>
	</timepoint>
	<timepoint>
		<numericStateVariable>
			<name>avgClusterednessRegions</name>
			<value>0</value>
		</numericStateVariable>
		<numericStateVariable>
			<name>avgDensityRegions</name>
			<value>0</value>
		</numericStateVariable>
	</timepoint>
	<timepoint>
		<spatialEntity>
			<pseudo3D type="region">
				<clusteredness>1</clusteredness>
				<density>0.6458695397164848</density>
				<area>21438.5</area>
				<perimeter>674.9092898368835</perimeter>
				<distanceFromOrigin>249.897979183506</distanceFromOrigin>
				<angle>45.04800874173137</angle>
				<shape>triangular</shape>
				<triangleMeasure>0.7661669317227454</triangleMeasure>
				<rectangleMeasure>0.5978815413120361</rectangleMeasure>
				<circleMeasure>0.3864972404519278</circleMeasure>
				<centroid>
					<x>948.7044</x>
					<y>409.9819</y>
				</centroid>
			</pseudo3D>
		</spatialEntity>
		<numericStateVariable>
			<name>avgClusterednessRegions</name>
			<value>0</value>
		</numericStateVariable>
		<numericStateVariable>
			<name>avgDensityRegions</name>
			<value>0.6458695397164848</value>
		</numericStateVariable>
	</timepoint>
	<timepoint>
		<spatialEntity>
			<pseudo3D type="region">
				<clusteredness>1</clusteredness>
				<density>0.6537605495272543</density>
				<area>24409</area>
				<perimeter>696.1777944564819</perimeter>
				<distanceFromOrigin>249.897979183506</distanceFromOrigin>
				<angle>44.49417219780877</angle>
				<shape>triangular</shape>
				<triangleMeasure>0.7816586107858737</triangleMeasure>
				<rectangleMeasure>0.6281413202971835</rectangleMeasure>
				<circleMeasure>0.3890575253862691</circleMeasure>
				<centroid>
					<x>956.7546</x>
					<y>401.0157</y>
				</centroid>
			</pseudo3D>
		</spatialEntity>
		<numericStateVariable>
			<name>avgClusterednessRegions</name>
			<value>0</value>
		</numericStateVariable>
		<numericStateVariable>
			<name>avgDensityRegions</name>
			<value>0.6537605495272543</value>
		</numericStateVariable>
	</timepoint>
	<timepoint>
		<spatialEntity>
			<pseudo3D type="region">
				<clusteredness>1</clusteredness>
				<density>0.6609347291107959</density>
				<area>28055.5</area>
				<perimeter>776.6021072864532</perimeter>
				<distanceFromOrigin>249.897979183506</distanceFromOrigin>
				<angle>44.22232471367527</angle>
				<shape>triangular</shape>
				<triangleMeasure>0.7505057564277045</triangleMeasure>
				<rectangleMeasure>0.5933743599640714</rectangleMeasure>
				<circleMeasure>0.3710501532114294</circleMeasure>
				<centroid>
					<x>965.5647</x>
					<y>390.754</y>
				</centroid>
			</pseudo3D>
		</spatialEntity>
		<numericStateVariable>
			<name>avgClusterednessRegions</name>
			<value>0</value>
		</numericStateVariable>
		<numericStateVariable>
			<name>avgDensityRegions</name>
			<value>0.6609347291107959</value>
		</numericStateVariable>
	</timepoint>
	<timepoint>
		<spatialEntity>
			<pseudo3D type="region">
				<clusteredness>1</clusteredness>
				<density>0.6611588120264755</density>
				<area>31172</area>
				<perimeter>802.5098009109497</perimeter>
				<distanceFromOrigin>249.7298540423231</distanceFromOrigin>
				<angle>43.49384635585191</angle>
				<shape>triangular</shape>
				<triangleMeasure>0.7571843028542887</triangleMeasure>
				<rectangleMeasure>0.6046054537163122</rectangleMeasure>
				<circleMeasure>0.3808868897448549</circleMeasure>
				<centroid>
					<x>972.3793</x>
					<y>381.9971</y>
				</centroid>
			</pseudo3D>
		</spatialEntity>
		<numericStateVariable>
			<name>avgClusterednessRegions</name>
			<value>0</value>
		</numericStateVariable>
		<numericStateVariable>
			<name>avgDensityRegions</name>
			<value>0.6611588120264755</value>
		</numericStateVariable>
	</timepoint>
	<timepoint>
		<spatialEntity>
			<pseudo3D type="region">
				<clusteredness>1</clusteredness>
				<density>0.6696026392695422</density>
				<area>35218.5</area>
				<perimeter>863.8630905151367</perimeter>
				<distanceFromOrigin>249.897979183506</distanceFromOrigin>
				<angle>42.3515733801575</angle>
				<shape>triangular</shape>
				<triangleMeasure>0.7972935688301986</triangleMeasure>
				<rectangleMeasure>0.5836414800103317</rectangleMeasure>
				<circleMeasure>0.3693355204993352</circleMeasure>
				<centroid>
					<x>981.4639</x>
					<y>372.2368</y>
				</centroid>
			</pseudo3D>
		</spatialEntity>
		<numericStateVariable>
			<name>avgClusterednessRegions</name>
			<value>0</value>
		</numericStateVariable>
		<numericStateVariable>
			<name>avgDensityRegions</name>
			<value>0.6696026392695422</value>
		</numericStateVariable>
	</timepoint>
	<timepoint>
		<spatialEntity>
			<pseudo3D type="region">
				<clusteredness>1</clusteredness>
				<density>0.6650869023360931</density>
				<area>38053.5</area>
				<perimeter>887.9870891571045</perimeter>
				<distanceFromOrigin>249.7298540423231</distanceFromOrigin>
				<angle>41.94068486386215</angle>
				<shape>triangular</shape>
				<triangleMeasure>0.8129211600418172</triangleMeasure>
				<rectangleMeasure>0.6077126645856652</rectangleMeasure>
				<circleMeasure>0.386293344317077</circleMeasure>
				<centroid>
					<x>987.9504</x>
					<y>365.7006</y>
				</centroid>
			</pseudo3D>
		</spatialEntity>
		<numericStateVariable>
			<name>avgClusterednessRegions</name>
			<value>0</value>
		</numericStateVariable>
		<numericStateVariable>
			<name>avgDensityRegions</name>
			<value>0.6650869023360931</value>
		</numericStateVariable>
	</timepoint>
	<timepoint>
		<spatialEntity>
			<pseudo3D type="region">
				<clusteredness>1</clusteredness>
				<density>0.6706001056109068</density>
				<area>22146</area>
				<perimeter>676.3713698387146</perimeter>
				<distanceFromOrigin>286.0559385854452</distanceFromOrigin>
				<angle>52.42702491264317</angle>
				<shape>triangular</shape>
				<triangleMeasure>0.7387956539960343</triangleMeasure>
				<rectangleMeasure>0.5698124748795096</rectangleMeasure>
				<circleMeasure>0.4292276220834333</circleMeasure>
				<centroid>
					<x>251.5216</x>
					<y>787.1733</y>
				</centroid>
			</pseudo3D>
		</spatialEntity>
		<spatialEntity>
			<pseudo3D type="region">
				<clusteredness>1</clusteredness>
				<density>0.6682626802076673</density>
				<area>42894</area>
				<perimeter>971.764057636261</perimeter>
				<distanceFromOrigin>249.897979183506</distanceFromOrigin>
				<angle>41.12491843422555</angle>
				<shape>triangular</shape>
				<triangleMeasure>0.8106615008903286</triangleMeasure>
				<rectangleMeasure>0.5846637824812946</rectangleMeasure>
				<circleMeasure>0.3661758090074557</circleMeasure>
				<centroid>
					<x>998.1164</x>
					<y>354.8456</y>
				</centroid>
			</pseudo3D>
		</spatialEntity>
		<numericStateVariable>
			<name>avgClusterednessRegions</name>
			<value>1725.469334703164</value>
		</numericStateVariable>
		<numericStateVariable>
			<name>avgDensityRegions</name>
			<value>0.669431392909287</value>
		</numericStateVariable>
	</timepoint>
	<timepoint>
		<spatialEntity>
			<pseudo3D type="region">
				<clusteredness>1</clusteredness>
				<density>0.6870955702925386</density>
				<area>26970</area>
				<perimeter>755.9734840393066</perimeter>
				<distanceFromOrigin>286.0559385854452</distanceFromOrigin>
				<angle>51.46701892042287</angle>
				<shape>triangular</shape>
				<triangleMeasure>0.7456719765612377</triangleMeasure>
				<rectangleMeasure>0.5689856537213596</rectangleMeasure>
				<circleMeasure>0.4064041549697613</circleMeasure>
				<centroid>
					<x>235.2063</x>
					<y>788.3612</y>
				</centroid>
			</pseudo3D>
		</spatialEntity>
		<spatialEntity>
			<pseudo3D type="region">
				<clusteredness>1</clusteredness>
				<density>0.6639857434605096</density>
				<area>45684.5</area>
				<perimeter>989.3059720993042</perimeter>
				<distanceFromOrigin>249.7298540423231</distanceFromOrigin>
				<angle>40.81005086887753</angle>
				<shape>triangular</shape>
				<triangleMeasure>0.7846562260817105</triangleMeasure>
				<rectangleMeasure>0.6064193831330918</rectangleMeasure>
				<circleMeasure>0.3697536548381273</circleMeasure>
				<centroid>
					<x>1004.786</x>
					<y>349.2519</y>
				</centroid>
			</pseudo3D>
		</spatialEntity>
		<numericStateVariable>
			<name>avgClusterednessRegions</name>
			<value>1772.083886471424</value>
		</numericStateVariable>
		<numericStateVariable>
			<name>avgDensityRegions</name>
			<value>0.6755406568765241</value>
		</numericStateVariable>
	</timepoint>
	<timepoint>
		<spatialEntity>
			<pseudo3D type="region">
				<clusteredness>1</clusteredness>
				<density>0.5781493068020582</density>
				<area>22571.5</area>
				<perimeter>818.8655247688293</perimeter>
				<distanceFromOrigin>377.068959210381</distanceFromOrigin>
				<angle>60.32826578351852</angle>
				<shape>triangular</shape>
				<triangleMeasure>0.6561649460560407</triangleMeasure>
				<rectangleMeasure>0.4607465104155288</rectangleMeasure>
				<circleMeasure>0.3755267075132919</circleMeasure>
				<centroid>
					<x>1035.473</x>
					<y>1083.31</y>
				</centroid>
			</pseudo3D>
		</spatialEntity>
		<spatialEntity>
			<pseudo3D type="region">
				<clusteredness>1</clusteredness>
				<density>0.6921760580145859</density>
				<area>31099.5</area>
				<perimeter>802.3195519447327</perimeter>
				<distanceFromOrigin>286.0559385854452</distanceFromOrigin>
				<angle>52.27982817847548</angle>
				<shape>triangular</shape>
				<triangleMeasure>0.7799681643727825</triangleMeasure>
				<rectangleMeasure>0.5660113050518402</rectangleMeasure>
				<circleMeasure>0.4327621015183472</circleMeasure>
				<centroid>
					<x>223.6698</x>
					<y>790.9456</y>
				</centroid>
			</pseudo3D>
		</spatialEntity>
		<spatialEntity>
			<pseudo3D type="region">
				<clusteredness>1</clusteredness>
				<density>0.6557903696355301</density>
				<area>49623</area>
				<perimeter>1054.357803821564</perimeter>
				<distanceFromOrigin>249.897979183506</distanceFromOrigin>
				<angle>41.24827092947402</angle>
				<shape>triangular</shape>
				<triangleMeasure>0.7864943375573612</triangleMeasure>
				<rectangleMeasure>0.5655897262967883</rectangleMeasure>
				<circleMeasure>0.3774200709979789</circleMeasure>
				<centroid>
					<x>1012.253</x>
					<y>341.2128</y>
				</centroid>
			</pseudo3D>
		</spatialEntity>
		<numericStateVariable>
			<name>avgClusterednessRegions</name>
			<value>2513.117707181436</value>
		</numericStateVariable>
		<numericStateVariable>
			<name>avgDensityRegions</name>
			<value>0.6420385781507247</value>
		</numericStateVariable>
	</timepoint>
	<timepoint>
		<spatialEntity>
			<pseudo3D type="region">
				<clusteredness>1</clusteredness>
				<density>0.5808862377934328</density>
				<area>26757</area>
				<perimeter>852.2599284648895</perimeter>
				<distanceFromOrigin>377.068959210381</distanceFromOrigin>
				<angle>57.60277980483497</angle>
				<shape>triangular</shape>
				<triangleMeasure>0.7115868557086581</triangleMeasure>
				<rectangleMeasure>0.4844884371732035</rectangleMeasure>
				<circleMeasure>0.386585652517408</circleMeasure>
				<centroid>
					<x>1036.429</x>
					<y>1097.062</y>
				</centroid>
			</pseudo3D>
		</spatialEntity>
		<spatialEntity>
			<pseudo3D type="region">
				<clusteredness>1</clusteredness>
				<density>0.7054740338936792</density>
				<area>36376</area>
				<perimeter>878.3199467658997</perimeter>
				<distanceFromOrigin>286.0559385854452</distanceFromOrigin>
				<angle>0</angle>
				<shape>triangular</shape>
				<triangleMeasure>0.7693439408229507</triangleMeasure>
				<rectangleMeasure>0.5665008861674774</rectangleMeasure>
				<circleMeasure>0.4256412311176384</circleMeasure>
				<centroid>
					<x>209.0858</x>
					<y>790.7786</y>
				</centroid>
			</pseudo3D>
		</spatialEntity>
		<spatialEntity>
			<pseudo3D type="region">
				<clusteredness>1</clusteredness>
				<density>0.6540211844076544</density>
				<area>55494</area>
				<perimeter>1191.108897686005</perimeter>
				<distanceFromOrigin>249.897979183506</distanceFromOrigin>
				<angle>41.45516680380772</angle>
				<shape>triangular</shape>
				<triangleMeasure>0.7854860454994215</triangleMeasure>
				<rectangleMeasure>0.5512983299690979</rectangleMeasure>
				<circleMeasure>0.3680995965889531</circleMeasure>
				<centroid>
					<x>1022.896</x>
					<y>329.7544</y>
				</centroid>
			</pseudo3D>
		</spatialEntity>
		<numericStateVariable>
			<name>avgClusterednessRegions</name>
			<value>2584.967318497401</value>
		</numericStateVariable>
		<numericStateVariable>
			<name>avgDensityRegions</name>
			<value>0.6467938186982555</value>
		</numericStateVariable>
	</timepoint>
	<timepoint>
		<spatialEntity>
			<pseudo3D type="region">
				<clusteredness>1</clusteredness>
				<density>0.583737959316727</density>
				<area>28824</area>
				<perimeter>927.4131917953491</perimeter>
				<distanceFromOrigin>377.068959210381</distanceFromOrigin>
				<angle>57.56932322823141</angle>
				<shape>triangular</shape>
				<triangleMeasure>0.7243120995099886</triangleMeasure>
				<rectangleMeasure>0.48331559503387</rectangleMeasure>
				<circleMeasure>0.3906063759016656</circleMeasure>
				<centroid>
					<x>1038.416</x>
					<y>1102.447</y>
				</centroid>
			</pseudo3D>
		</spatialEntity>
		<spatialEntity>
			<pseudo3D type="region">
				<clusteredness>1</clusteredness>
				<density>0.709787203491309</density>
				<area>37837.5</area>
				<perimeter>868.9398169517517</perimeter>
				<distanceFromOrigin>286.0559385854452</distanceFromOrigin>
				<angle>52.33921506671893</angle>
				<shape>triangular</shape>
				<triangleMeasure>0.762160625918434</triangleMeasure>
				<rectangleMeasure>0.5942495387946533</rectangleMeasure>
				<circleMeasure>0.4305212431099077</circleMeasure>
				<centroid>
					<x>204.7089</x>
					<y>792.2319</y>
				</centroid>
			</pseudo3D>
		</spatialEntity>
		<spatialEntity>
			<pseudo3D type="region">
				<clusteredness>1</clusteredness>
				<density>0.6564187752416693</density>
				<area>56810.5</area>
				<perimeter>1279.669022798538</perimeter>
				<distanceFromOrigin>249.897979183506</distanceFromOrigin>
				<angle>41.86661182353761</angle>
				<shape>triangular</shape>
				<triangleMeasure>0.7638826268570922</triangleMeasure>
				<rectangleMeasure>0.5196300149777621</rectangleMeasure>
				<circleMeasure>0.3504353792331676</circleMeasure>
				<centroid>
					<x>1027.124</x>
					<y>328.0782</y>
				</centroid>
			</pseudo3D>
		</spatialEntity>
		<numericStateVariable>
			<name>avgClusterednessRegions</name>
			<value>2608.356216323803</value>
		</numericStateVariable>
		<numericStateVariable>
			<name>avgDensityRegions</name>
			<value>0.6499813126832351</value>
		</numericStateVariable>
	</timepoint>
	<timepoint>
		<spatialEntity>
			<pseudo3D type="region">
				<clusteredness>1</clusteredness>
				<density>0.583737959316727</density>
				<area>28824</area>
				<perimeter>927.4131917953491</perimeter>
				<distanceFromOrigin>377.068959210381</distanceFromOrigin>
				<angle>57.56932322823141</angle>
				<shape>triangular</shape>
				<triangleMeasure>0.7243120995099886</triangleMeasure>
				<rectangleMeasure>0.48331559503387</rectangleMeasure>
				<circleMeasure>0.3906063759016656</circleMeasure>
				<centroid>
					<x>1038.416</x>
					<y>1102.447</y>
				</centroid>
			</pseudo3D>
		</spatialEntity>
		<spatialEntity>
			<pseudo3D type="region">
				<clusteredness>1</clusteredness>
				<density>0.709787203491309</density>
				<area>37837.5</area>
				<perimeter>868.9398169517517</perimeter>
				<distanceFromOrigin>286.0559385854452</distanceFromOrigin>
				<angle>52.33921506671893</angle>
				<shape>triangular</shape>
				<triangleMeasure>0.762160625918434</triangleMeasure>
				<rectangleMeasure>0.5942495387946533</rectangleMeasure>
				<circleMeasure>0.4305212431099077</circleMeasure>
				<centroid>
					<x>204.7089</x>
					<y>792.2319</y>
				</centroid>
			</pseudo3D>
		</spatialEntity>
		<spatialEntity>
			<pseudo3D type="region">
				<clusteredness>1</clusteredness>
				<density>0.6564187752416693</density>
				<area>56810.5</area>
				<perimeter>1279.669022798538</perimeter>
				<distanceFromOrigin>249.897979183506</distanceFromOrigin>
				<angle>41.86661182353761</angle>
				<shape>triangular</shape>
				<triangleMeasure>0.7638826268570922</triangleMeasure>
				<rectangleMeasure>0.5196300149777621</rectangleMeasure>
				<circleMeasure>0.3504353792331676</circleMeasure>
				<centroid>
					<x>1027.124</x>
					<y>328.0782</y>
				</centroid>
			</pseudo3D>
		</spatialEntity>
		<numericStateVariable>
			<name>avgClusterednessRegions</name>
			<value>2608.356216323803</value>
		</numericStateVariable>
		<numericStateVariable>
			<name>avgDensityRegions</name>
			<value>0.6499813126832351</value>
		</numericStateVariable>
	</timepoint>
	<timepoint>
		<spatialEntity>
			<pseudo3D type="region">
				<clusteredness>1</clusteredness>
				<density>0.583737959316727</density>
				<area>28824</area>
				<perimeter>927.4131917953491</perimeter>
				<distanceFromOrigin>377.068959210381</distanceFromOrigin>
				<angle>57.56932322823141</angle>
				<shape>triangular</shape>
				<triangleMeasure>0.7243120995099886</triangleMeasure>
				<rectangleMeasure>0.48331559503387</rectangleMeasure>
				<circleMeasure>0.3906063759016656</circleMeasure>
				<centroid>
					<x>1038.416</x>
					<y>1102.447</y>
				</centroid>
			</pseudo3D>
		</spatialEntity>
		<spatialEntity>
			<pseudo3D type="region">
				<clusteredness>1</clusteredness>
				<density>0.709787203491309</density>
				<area>37837.5</area>
				<perimeter>868.9398169517517</perimeter>
				<distanceFromOrigin>286.0559385854452</distanceFromOrigin>
				<angle>52.33921506671893</angle>
				<shape>triangular</shape>
				<triangleMeasure>0.762160625918434</triangleMeasure>
				<rectangleMeasure>0.5942495387946533</rectangleMeasure>
				<circleMeasure>0.4305212431099077</circleMeasure>
				<centroid>
					<x>204.7089</x>
					<y>792.2319</y>
				</centroid>
			</pseudo3D>
		</spatialEntity>
		<spatialEntity>
			<pseudo3D type="region">
				<clusteredness>1</clusteredness>
				<density>0.6564187752416693</density>
				<area>56810.5</area>
				<perimeter>1279.669022798538</perimeter>
				<distanceFromOrigin>249.897979183506</distanceFromOrigin>
				<angle>41.86661182353761</angle>
				<shape>triangular</shape>
				<triangleMeasure>0.7638826268570922</triangleMeasure>
				<rectangleMeasure>0.5196300149777621</rectangleMeasure>
				<circleMeasure>0.3504353792331676</circleMeasure>
				<centroid>
					<x>1027.124</x>
					<y>328.0782</y>
				</centroid>
			</pseudo3D>
		</spatialEntity>
		<numericStateVariable>
			<name>avgClusterednessRegions</name>
			<value>2608.356216323803</value>
		</numericStateVariable>
		<numericStateVariable>
			<name>avgDensityRegions</name>
			<value>0.6499813126832351</value>
		</numericStateVariable>
	</timepoint>
	<timepoint>
		<spatialEntity>
			<pseudo3D type="region">
				<clusteredness>1</clusteredness>
				<density>0.583737959316727</density>
				<area>28824</area>
				<perimeter>927.4131917953491</perimeter>
				<distanceFromOrigin>377.068959210381</distanceFromOrigin>
				<angle>57.56932322823141</angle>
				<shape>triangular</shape>
				<triangleMeasure>0.7243120995099886</triangleMeasure>
				<rectangleMeasure>0.48331559503387</rectangleMeasure>
				<circleMeasure>0.3906063759016656</circleMeasure>
				<centroid>
					<x>1038.416</x>
					<y>1102.447</y>
				</centroid>
			</pseudo3D>
		</spatialEntity>
		<spatialEntity>
			<pseudo3D type="region">
				<clusteredness>1</clusteredness>
				<density>0.709787203491309</density>
				<area>37837.5</area>
				<perimeter>868.9398169517517</perimeter>
				<distanceFromOrigin>286.0559385854452</distanceFromOrigin>
				<angle>52.33921506671893</angle>
				<shape>triangular</shape>
				<triangleMeasure>0.762160625918434</triangleMeasure>
				<rectangleMeasure>0.5942495387946533</rectangleMeasure>
				<circleMeasure>0.4305212431099077</circleMeasure>
				<centroid>
					<x>204.7089</x>
					<y>792.2319</y>
				</centroid>
			</pseudo3D>
		</spatialEntity>
		<spatialEntity>
			<pseudo3D type="region">
				<clusteredness>1</clusteredness>
				<density>0.6564187752416693</density>
				<area>56810.5</area>
				<perimeter>1279.669022798538</perimeter>
				<distanceFromOrigin>249.897979183506</distanceFromOrigin>
				<angle>41.86661182353761</angle>
				<shape>triangular</shape>
				<triangleMeasure>0.7638826268570922</triangleMeasure>
				<rectangleMeasure>0.5196300149777621</rectangleMeasure>
				<circleMeasure>0.3504353792331676</circleMeasure>
				<centroid>
					<x>1027.124</x>
					<y>328.0782</y>
				</centroid>
			</pseudo3D>
		</spatialEntity>
		<numericStateVariable>
			<name>avgClusterednessRegions</name>
			<value>2608.356216323803</value>
		</numericStateVariable>
		<numericStateVariable>
			<name>avgDensityRegions</name>
			<value>0.6499813126832351</value>
		</numericStateVariable>
	</timepoint>
	<timepoint>
		<spatialEntity>
			<pseudo3D type="region">
				<clusteredness>1</clusteredness>
				<density>0.583737959316727</density>
				<area>28824</area>
				<perimeter>927.4131917953491</perimeter>
				<distanceFromOrigin>377.068959210381</distanceFromOrigin>
				<angle>57.56932322823141</angle>
				<shape>triangular</shape>
				<triangleMeasure>0.7243120995099886</triangleMeasure>
				<rectangleMeasure>0.48331559503387</rectangleMeasure>
				<circleMeasure>0.3906063759016656</circleMeasure>
				<centroid>
					<x>1038.416</x>
					<y>1102.447</y>
				</centroid>
			</pseudo3D>
		</spatialEntity>
		<spatialEntity>
			<pseudo3D type="region">
				<clusteredness>1</clusteredness>
				<density>0.709787203491309</density>
				<area>37837.5</area>
				<perimeter>868.9398169517517</perimeter>
				<distanceFromOrigin>286.0559385854452</distanceFromOrigin>
				<angle>52.33921506671893</angle>
				<shape>triangular</shape>
				<triangleMeasure>0.762160625918434</triangleMeasure>
				<rectangleMeasure>0.5942495387946533</rectangleMeasure>
				<circleMeasure>0.4305212431099077</circleMeasure>
				<centroid>
					<x>204.7089</x>
					<y>792.2319</y>
				</centroid>
			</pseudo3D>
		</spatialEntity>
		<spatialEntity>
			<pseudo3D type="region">
				<clusteredness>1</clusteredness>
				<density>0.6564187752416693</density>
				<area>56810.5</area>
				<perimeter>1279.669022798538</perimeter>
				<distanceFromOrigin>249.897979183506</distanceFromOrigin>
				<angle>41.86661182353761</angle>
				<shape>triangular</shape>
				<triangleMeasure>0.7638826268570922</triangleMeasure>
				<rectangleMeasure>0.5196300149777621</rectangleMeasure>
				<circleMeasure>0.3504353792331676</circleMeasure>
				<centroid>
					<x>1027.124</x>
					<y>328.0782</y>
				</centroid>
			</pseudo3D>
		</spatialEntity>
		<numericStateVariable>
			<name>avgClusterednessRegions</name>
			<value>2608.356216323803</value>
		</numericStateVariable>
		<numericStateVariable>
			<name>avgDensityRegions</name>
			<value>0.6499813126832351</value>
		</numericStateVariable>
	</timepoint>
	<timepoint>
		<spatialEntity>
			<pseudo3D type="region">
				<clusteredness>1</clusteredness>
				<density>0.583737959316727</density>
				<area>28824</area>
				<perimeter>927.4131917953491</perimeter>
				<distanceFromOrigin>377.068959210381</distanceFromOrigin>
				<angle>57.56932322823141</angle>
				<shape>triangular</shape>
				<triangleMeasure>0.7243120995099886</triangleMeasure>
				<rectangleMeasure>0.48331559503387</rectangleMeasure>
				<circleMeasure>0.3906063759016656</circleMeasure>
				<centroid>
					<x>1038.416</x>
					<y>1102.447</y>
				</centroid>
			</pseudo3D>
		</spatialEntity>
		<spatialEntity>
			<pseudo3D type="region">
				<clusteredness>1</clusteredness>
				<density>0.709787203491309</density>
				<area>37837.5</area>
				<perimeter>868.9398169517517</perimeter>
				<distanceFromOrigin>286.0559385854452</distanceFromOrigin>
				<angle>52.33921506671893</angle>
				<shape>triangular</shape>
				<triangleMeasure>0.762160625918434</triangleMeasure>
				<rectangleMeasure>0.5942495387946533</rectangleMeasure>
				<circleMeasure>0.4305212431099077</circleMeasure>
				<centroid>
					<x>204.7089</x>
					<y>792.2319</y>
				</centroid>
			</pseudo3D>
		</spatialEntity>
		<spatialEntity>
			<pseudo3D type="region">
				<clusteredness>1</clusteredness>
				<density>0.6564187752416693</density>
				<area>56810.5</area>
				<perimeter>1279.669022798538</perimeter>
				<distanceFromOrigin>249.897979183506</distanceFromOrigin>
				<angle>41.86661182353761</angle>
				<shape>triangular</shape>
				<triangleMeasure>0.7638826268570922</triangleMeasure>
				<rectangleMeasure>0.5196300149777621</rectangleMeasure>
				<circleMeasure>0.3504353792331676</circleMeasure>
				<centroid>
					<x>1027.124</x>
					<y>328.0782</y>
				</centroid>
			</pseudo3D>
		</spatialEntity>
		<numericStateVariable>
			<name>avgClusterednessRegions</name>
			<value>2608.356216323803</value>
		</numericStateVariable>
		<numericStateVariable>
			<name>avgDensityRegions</name>
			<value>0.6499813126832351</value>
		</numericStateVariable>
	</timepoint>
	<timepoint>
		<spatialEntity>
			<pseudo3D type="region">
				<clusteredness>1</clusteredness>
				<density>0.583737959316727</density>
				<area>28824</area>
				<perimeter>927.4131917953491</perimeter>
				<distanceFromOrigin>377.068959210381</distanceFromOrigin>
				<angle>57.56932322823141</angle>
				<shape>triangular</shape>
				<triangleMeasure>0.7243120995099886</triangleMeasure>
				<rectangleMeasure>0.48331559503387</rectangleMeasure>
				<circleMeasure>0.3906063759016656</circleMeasure>
				<centroid>
					<x>1038.416</x>
					<y>1102.447</y>
				</centroid>
			</pseudo3D>
		</spatialEntity>
		<spatialEntity>
			<pseudo3D type="region">
				<clusteredness>1</clusteredness>
				<density>0.709787203491309</density>
				<area>37837.5</area>
				<perimeter>868.9398169517517</perimeter>
				<distanceFromOrigin>286.0559385854452</distanceFromOrigin>
				<angle>52.33921506671893</angle>
				<shape>triangular</shape>
				<triangleMeasure>0.762160625918434</triangleMeasure>
				<rectangleMeasure>0.5942495387946533</rectangleMeasure>
				<circleMeasure>0.4305212431099077</circleMeasure>
				<centroid>
					<x>204.7089</x>
					<y>792.2319</y>
				</centroid>
			</pseudo3D>
		</spatialEntity>
		<spatialEntity>
			<pseudo3D type="region">
				<clusteredness>1</clusteredness>
				<density>0.6564187752416693</density>
				<area>56810.5</area>
				<perimeter>1279.669022798538</perimeter>
				<distanceFromOrigin>249.897979183506</distanceFromOrigin>
				<angle>41.86661182353761</angle>
				<shape>triangular</shape>
				<triangleMeasure>0.7638826268570922</triangleMeasure>
				<rectangleMeasure>0.5196300149777621</rectangleMeasure>
				<circleMeasure>0.3504353792331676</circleMeasure>
				<centroid>
					<x>1027.124</x>
					<y>328.0782</y>
				</centroid>
			</pseudo3D>
		</spatialEntity>
		<numericStateVariable>
			<name>avgClusterednessRegions</name>
			<value>2608.356216323803</value>
		</numericStateVariable>
		<numericStateVariable>
			<name>avgDensityRegions</name>
			<value>0.6499813126832351</value>
		</numericStateVariable>
	</timepoint>
	<timepoint>
		<spatialEntity>
			<pseudo3D type="region">
				<clusteredness>1</clusteredness>
				<density>0.583737959316727</density>
				<area>28824</area>
				<perimeter>927.4131917953491</perimeter>
				<distanceFromOrigin>377.068959210381</distanceFromOrigin>
				<angle>57.56932322823141</angle>
				<shape>triangular</shape>
				<triangleMeasure>0.7243120995099886</triangleMeasure>
				<rectangleMeasure>0.48331559503387</rectangleMeasure>
				<circleMeasure>0.3906063759016656</circleMeasure>
				<centroid>
					<x>1038.416</x>
					<y>1102.447</y>
				</centroid>
			</pseudo3D>
		</spatialEntity>
		<spatialEntity>
			<pseudo3D type="region">
				<clusteredness>1</clusteredness>
				<density>0.709787203491309</density>
				<area>37837.5</area>
				<perimeter>868.9398169517517</perimeter>
				<distanceFromOrigin>286.0559385854452</distanceFromOrigin>
				<angle>52.33921506671893</angle>
				<shape>triangular</shape>
				<triangleMeasure>0.762160625918434</triangleMeasure>
				<rectangleMeasure>0.5942495387946533</rectangleMeasure>
				<circleMeasure>0.4305212431099077</circleMeasure>
				<centroid>
					<x>204.7089</x>
					<y>792.2319</y>
				</centroid>
			</pseudo3D>
		</spatialEntity>
		<spatialEntity>
			<pseudo3D type="region">
				<clusteredness>1</clusteredness>
				<density>0.6564187752416693</density>
				<area>56810.5</area>
				<perimeter>1279.669022798538</perimeter>
				<distanceFromOrigin>249.897979183506</distanceFromOrigin>
				<angle>41.86661182353761</angle>
				<shape>triangular</shape>
				<triangleMeasure>0.7638826268570922</triangleMeasure>
				<rectangleMeasure>0.5196300149777621</rectangleMeasure>
				<circleMeasure>0.3504353792331676</circleMeasure>
				<centroid>
					<x>1027.124</x>
					<y>328.0782</y>
				</centroid>
			</pseudo3D>
		</spatialEntity>
		<numericStateVariable>
			<name>avgClusterednessRegions</name>
			<value>2608.356216323803</value>
		</numericStateVariable>
		<numericStateVariable>
			<name>avgDensityRegions</name>
			<value>0.6499813126832351</value>
		</numericStateVariable>
	</timepoint>
	<timepoint>
		<spatialEntity>
			<pseudo3D type="region">
				<clusteredness>1</clusteredness>
				<density>0.583737959316727</density>
				<area>28824</area>
				<perimeter>927.4131917953491</perimeter>
				<distanceFromOrigin>377.068959210381</distanceFromOrigin>
				<angle>57.56932322823141</angle>
				<shape>triangular</shape>
				<triangleMeasure>0.7243120995099886</triangleMeasure>
				<rectangleMeasure>0.48331559503387</rectangleMeasure>
				<circleMeasure>0.3906063759016656</circleMeasure>
				<centroid>
					<x>1038.416</x>
					<y>1102.447</y>
				</centroid>
			</pseudo3D>
		</spatialEntity>
		<spatialEntity>
			<pseudo3D type="region">
				<clusteredness>1</clusteredness>
				<density>0.709787203491309</density>
				<area>37837.5</area>
				<perimeter>868.9398169517517</perimeter>
				<distanceFromOrigin>286.0559385854452</distanceFromOrigin>
				<angle>52.33921506671893</angle>
				<shape>triangular</shape>
				<triangleMeasure>0.762160625918434</triangleMeasure>
				<rectangleMeasure>0.5942495387946533</rectangleMeasure>
				<circleMeasure>0.4305212431099077</circleMeasure>
				<centroid>
					<x>204.7089</x>
					<y>792.2319</y>
				</centroid>
			</pseudo3D>
		</spatialEntity>
		<spatialEntity>
			<pseudo3D type="region">
				<clusteredness>1</clusteredness>
				<density>0.6564187752416693</density>
				<area>56810.5</area>
				<perimeter>1279.669022798538</perimeter>
				<distanceFromOrigin>249.897979183506</distanceFromOrigin>
				<angle>41.86661182353761</angle>
				<shape>triangular</shape>
				<triangleMeasure>0.7638826268570922</triangleMeasure>
				<rectangleMeasure>0.5196300149777621</rectangleMeasure>
				<circleMeasure>0.3504353792331676</circleMeasure>
				<centroid>
					<x>1027.124</x>
					<y>328.0782</y>
				</centroid>
			</pseudo3D>
		</spatialEntity>
		<numericStateVariable>
			<name>avgClusterednessRegions</name>
			<value>2608.356216323803</value>
		</numericStateVariable>
		<numericStateVariable>
			<name>avgDensityRegions</name>
			<value>0.6499813126832351</value>
		</numericStateVariable>
	</timepoint>
	<timepoint>
		<spatialEntity>
			<pseudo3D type="region">
				<clusteredness>1</clusteredness>
				<density>0.583737959316727</density>
				<area>28824</area>
				<perimeter>927.4131917953491</perimeter>
				<distanceFromOrigin>377.068959210381</distanceFromOrigin>
				<angle>57.56932322823141</angle>
				<shape>triangular</shape>
				<triangleMeasure>0.7243120995099886</triangleMeasure>
				<rectangleMeasure>0.48331559503387</rectangleMeasure>
				<circleMeasure>0.3906063759016656</circleMeasure>
				<centroid>
					<x>1038.416</x>
					<y>1102.447</y>
				</centroid>
			</pseudo3D>
		</spatialEntity>
		<spatialEntity>
			<pseudo3D type="region">
				<clusteredness>1</clusteredness>
				<density>0.709787203491309</density>
				<area>37837.5</area>
				<perimeter>868.9398169517517</perimeter>
				<distanceFromOrigin>286.0559385854452</distanceFromOrigin>
				<angle>52.33921506671893</angle>
				<shape>triangular</shape>
				<triangleMeasure>0.762160625918434</triangleMeasure>
				<rectangleMeasure>0.5942495387946533</rectangleMeasure>
				<circleMeasure>0.4305212431099077</circleMeasure>
				<centroid>
					<x>204.7089</x>
					<y>792.2319</y>
				</centroid>
			</pseudo3D>
		</spatialEntity>
		<spatialEntity>
			<pseudo3D type="region">
				<clusteredness>1</clusteredness>
				<density>0.6564187752416693</density>
				<area>56810.5</area>
				<perimeter>1279.669022798538</perimeter>
				<distanceFromOrigin>249.897979183506</distanceFromOrigin>
				<angle>41.86661182353761</angle>
				<shape>triangular</shape>
				<triangleMeasure>0.7638826268570922</triangleMeasure>
				<rectangleMeasure>0.5196300149777621</rectangleMeasure>
				<circleMeasure>0.3504353792331676</circleMeasure>
				<centroid>
					<x>1027.124</x>
					<y>328.0782</y>
				</centroid>
			</pseudo3D>
		</spatialEntity>
		<numericStateVariable>
			<name>avgClusterednessRegions</name>
			<value>2608.356216323803</value>
		</numericStateVariable>
		<numericStateVariable>
			<name>avgDensityRegions</name>
			<value>0.6499813126832351</value>
		</numericStateVariable>
	</timepoint>
	<timepoint>
		<spatialEntity>
			<pseudo3D type="region">
				<clusteredness>1</clusteredness>
				<density>0.583737959316727</density>
				<area>28824</area>
				<perimeter>927.4131917953491</perimeter>
				<distanceFromOrigin>377.068959210381</distanceFromOrigin>
				<angle>57.56932322823141</angle>
				<shape>triangular</shape>
				<triangleMeasure>0.7243120995099886</triangleMeasure>
				<rectangleMeasure>0.48331559503387</rectangleMeasure>
				<circleMeasure>0.3906063759016656</circleMeasure>
				<centroid>
					<x>1038.416</x>
					<y>1102.447</y>
				</centroid>
			</pseudo3D>
		</spatialEntity>
		<spatialEntity>
			<pseudo3D type="region">
				<clusteredness>1</clusteredness>
				<density>0.709787203491309</density>
				<area>37837.5</area>
				<perimeter>868.9398169517517</perimeter>
				<distanceFromOrigin>286.0559385854452</distanceFromOrigin>
				<angle>52.33921506671893</angle>
				<shape>triangular</shape>
				<triangleMeasure>0.762160625918434</triangleMeasure>
				<rectangleMeasure>0.5942495387946533</rectangleMeasure>
				<circleMeasure>0.4305212431099077</circleMeasure>
				<centroid>
					<x>204.7089</x>
					<y>792.2319</y>
				</centroid>
			</pseudo3D>
		</spatialEntity>
		<spatialEntity>
			<pseudo3D type="region">
				<clusteredness>1</clusteredness>
				<density>0.6564187752416693</density>
				<area>56810.5</area>
				<perimeter>1279.669022798538</perimeter>
				<distanceFromOrigin>249.897979183506</distanceFromOrigin>
				<angle>41.86661182353761</angle>
				<shape>triangular</shape>
				<triangleMeasure>0.7638826268570922</triangleMeasure>
				<rectangleMeasure>0.5196300149777621</rectangleMeasure>
				<circleMeasure>0.3504353792331676</circleMeasure>
				<centroid>
					<x>1027.124</x>
					<y>328.0782</y>
				</centroid>
			</pseudo3D>
		</spatialEntity>
		<numericStateVariable>
			<name>avgClusterednessRegions</name>
			<value>2608.356216323803</value>
		</numericStateVariable>
		<numericStateVariable>
			<name>avgDensityRegions</name>
			<value>0.6499813126832351</value>
		</numericStateVariable>
	</timepoint>
	<timepoint>
		<spatialEntity>
			<pseudo3D type="region">
				<clusteredness>1</clusteredness>
				<density>0.583737959316727</density>
				<area>28824</area>
				<perimeter>927.4131917953491</perimeter>
				<distanceFromOrigin>377.068959210381</distanceFromOrigin>
				<angle>57.56932322823141</angle>
				<shape>triangular</shape>
				<triangleMeasure>0.7243120995099886</triangleMeasure>
				<rectangleMeasure>0.48331559503387</rectangleMeasure>
				<circleMeasure>0.3906063759016656</circleMeasure>
				<centroid>
					<x>1038.416</x>
					<y>1102.447</y>
				</centroid>
			</pseudo3D>
		</spatialEntity>
		<spatialEntity>
			<pseudo3D type="region">
				<clusteredness>1</clusteredness>
				<density>0.709787203491309</density>
				<area>37837.5</area>
				<perimeter>868.9398169517517</perimeter>
				<distanceFromOrigin>286.0559385854452</distanceFromOrigin>
				<angle>52.33921506671893</angle>
				<shape>triangular</shape>
				<triangleMeasure>0.762160625918434</triangleMeasure>
				<rectangleMeasure>0.5942495387946533</rectangleMeasure>
				<circleMeasure>0.4305212431099077</circleMeasure>
				<centroid>
					<x>204.7089</x>
					<y>792.2319</y>
				</centroid>
			</pseudo3D>
		</spatialEntity>
		<spatialEntity>
			<pseudo3D type="region">
				<clusteredness>1</clusteredness>
				<density>0.6564187752416693</density>
				<area>56810.5</area>
				<perimeter>1279.669022798538</perimeter>
				<distanceFromOrigin>249.897979183506</distanceFromOrigin>
				<angle>41.86661182353761</angle>
				<shape>triangular</shape>
				<triangleMeasure>0.7638826268570922</triangleMeasure>
				<rectangleMeasure>0.5196300149777621</rectangleMeasure>
				<circleMeasure>0.3504353792331676</circleMeasure>
				<centroid>
					<x>1027.124</x>
					<y>328.0782</y>
				</centroid>
			</pseudo3D>
		</spatialEntity>
		<numericStateVariable>
			<name>avgClusterednessRegions</name>
			<value>2608.356216323803</value>
		</numericStateVariable>
		<numericStateVariable>
			<name>avgDensityRegions</name>
			<value>0.6499813126832351</value>
		</numericStateVariable>
	</timepoint>
	<timepoint>
		<spatialEntity>
			<pseudo3D type="region">
				<clusteredness>1</clusteredness>
				<density>0.583737959316727</density>
				<area>28824</area>
				<perimeter>927.4131917953491</perimeter>
				<distanceFromOrigin>377.068959210381</distanceFromOrigin>
				<angle>57.56932322823141</angle>
				<shape>triangular</shape>
				<triangleMeasure>0.7243120995099886</triangleMeasure>
				<rectangleMeasure>0.48331559503387</rectangleMeasure>
				<circleMeasure>0.3906063759016656</circleMeasure>
				<centroid>
					<x>1038.416</x>
					<y>1102.447</y>
				</centroid>
			</pseudo3D>
		</spatialEntity>
		<spatialEntity>
			<pseudo3D type="region">
				<clusteredness>1</clusteredness>
				<density>0.709787203491309</density>
				<area>37837.5</area>
				<perimeter>868.9398169517517</perimeter>
				<distanceFromOrigin>286.0559385854452</distanceFromOrigin>
				<angle>52.33921506671893</angle>
				<shape>triangular</shape>
				<triangleMeasure>0.762160625918434</triangleMeasure>
				<rectangleMeasure>0.5942495387946533</rectangleMeasure>
				<circleMeasure>0.4305212431099077</circleMeasure>
				<centroid>
					<x>204.7089</x>
					<y>792.2319</y>
				</centroid>
			</pseudo3D>
		</spatialEntity>
		<spatialEntity>
			<pseudo3D type="region">
				<clusteredness>1</clusteredness>
				<density>0.6564187752416693</density>
				<area>56810.5</area>
				<perimeter>1279.669022798538</perimeter>
				<distanceFromOrigin>249.897979183506</distanceFromOrigin>
				<angle>41.86661182353761</angle>
				<shape>triangular</shape>
				<triangleMeasure>0.7638826268570922</triangleMeasure>
				<rectangleMeasure>0.5196300149777621</rectangleMeasure>
				<circleMeasure>0.3504353792331676</circleMeasure>
				<centroid>
					<x>1027.124</x>
					<y>328.0782</y>
				</centroid>
			</pseudo3D>
		</spatialEntity>
		<numericStateVariable>
			<name>avgClusterednessRegions</name>
			<value>2608.356216323803</value>
		</numericStateVariable>
		<numericStateVariable>
			<name>avgDensityRegions</name>
			<value>0.6499813126832351</value>
		</numericStateVariable>
	</timepoint>
	<timepoint>
		<spatialEntity>
			<pseudo3D type="region">
				<clusteredness>1</clusteredness>
				<density>0.583737959316727</density>
				<area>28824</area>
				<perimeter>927.4131917953491</perimeter>
				<distanceFromOrigin>377.068959210381</distanceFromOrigin>
				<angle>57.56932322823141</angle>
				<shape>triangular</shape>
				<triangleMeasure>0.7243120995099886</triangleMeasure>
				<rectangleMeasure>0.48331559503387</rectangleMeasure>
				<circleMeasure>0.3906063759016656</circleMeasure>
				<centroid>
					<x>1038.416</x>
					<y>1102.447</y>
				</centroid>
			</pseudo3D>
		</spatialEntity>
		<spatialEntity>
			<pseudo3D type="region">
				<clusteredness>1</clusteredness>
				<density>0.709787203491309</density>
				<area>37837.5</area>
				<perimeter>868.9398169517517</perimeter>
				<distanceFromOrigin>286.0559385854452</distanceFromOrigin>
				<angle>52.33921506671893</angle>
				<shape>triangular</shape>
				<triangleMeasure>0.762160625918434</triangleMeasure>
				<rectangleMeasure>0.5942495387946533</rectangleMeasure>
				<circleMeasure>0.4305212431099077</circleMeasure>
				<centroid>
					<x>204.7089</x>
					<y>792.2319</y>
				</centroid>
			</pseudo3D>
		</spatialEntity>
		<spatialEntity>
			<pseudo3D type="region">
				<clusteredness>1</clusteredness>
				<density>0.6564187752416693</density>
				<area>56810.5</area>
				<perimeter>1279.669022798538</perimeter>
				<distanceFromOrigin>249.897979183506</distanceFromOrigin>
				<angle>41.86661182353761</angle>
				<shape>triangular</shape>
				<triangleMeasure>0.7638826268570922</triangleMeasure>
				<rectangleMeasure>0.5196300149777621</rectangleMeasure>
				<circleMeasure>0.3504353792331676</circleMeasure>
				<centroid>
					<x>1027.124</x>
					<y>328.0782</y>
				</centroid>
			</pseudo3D>
		</spatialEntity>
		<numericStateVariable>
			<name>avgClusterednessRegions</name>
			<value>2608.356216323803</value>
		</numericStateVariable>
		<numericStateVariable>
			<name>avgDensityRegions</name>
			<value>0.6499813126832351</value>
		</numericStateVariable>
	</timepoint>
	<timepoint>
		<spatialEntity>
			<pseudo3D type="region">
				<clusteredness>1</clusteredness>
				<density>0.583737959316727</density>
				<area>28824</area>
				<perimeter>927.4131917953491</perimeter>
				<distanceFromOrigin>377.068959210381</distanceFromOrigin>
				<angle>57.56932322823141</angle>
				<shape>triangular</shape>
				<triangleMeasure>0.7243120995099886</triangleMeasure>
				<rectangleMeasure>0.48331559503387</rectangleMeasure>
				<circleMeasure>0.3906063759016656</circleMeasure>
				<centroid>
					<x>1038.416</x>
					<y>1102.447</y>
				</centroid>
			</pseudo3D>
		</spatialEntity>
		<spatialEntity>
			<pseudo3D type="region">
				<clusteredness>1</clusteredness>
				<density>0.709787203491309</density>
				<area>37837.5</area>
				<perimeter>868.9398169517517</perimeter>
				<distanceFromOrigin>286.0559385854452</distanceFromOrigin>
				<angle>52.33921506671893</angle>
				<shape>triangular</shape>
				<triangleMeasure>0.762160625918434</triangleMeasure>
				<rectangleMeasure>0.5942495387946533</rectangleMeasure>
				<circleMeasure>0.4305212431099077</circleMeasure>
				<centroid>
					<x>204.7089</x>
					<y>792.2319</y>
				</centroid>
			</pseudo3D>
		</spatialEntity>
		<spatialEntity>
			<pseudo3D type="region">
				<clusteredness>1</clusteredness>
				<density>0.6564187752416693</density>
				<area>56810.5</area>
				<perimeter>1279.669022798538</perimeter>
				<distanceFromOrigin>249.897979183506</distanceFromOrigin>
				<angle>41.86661182353761</angle>
				<shape>triangular</shape>
				<triangleMeasure>0.7638826268570922</triangleMeasure>
				<rectangleMeasure>0.5196300149777621</rectangleMeasure>
				<circleMeasure>0.3504353792331676</circleMeasure>
				<centroid>
					<x>1027.124</x>
					<y>328.0782</y>
				</centroid>
			</pseudo3D>
		</spatialEntity>
		<numericStateVariable>
			<name>avgClusterednessRegions</name>
			<value>2608.356216323803</value>
		</numericStateVariable>
		<numericStateVariable>
			<name>avgDensityRegions</name>
			<value>0.6499813126832351</value>
		</numericStateVariable>
	</timepoint>
	<timepoint>
		<spatialEntity>
			<pseudo3D type="region">
				<clusteredness>1</clusteredness>
				<density>0.583737959316727</density>
				<area>28824</area>
				<perimeter>927.4131917953491</perimeter>
				<distanceFromOrigin>377.068959210381</distanceFromOrigin>
				<angle>57.56932322823141</angle>
				<shape>triangular</shape>
				<triangleMeasure>0.7243120995099886</triangleMeasure>
				<rectangleMeasure>0.48331559503387</rectangleMeasure>
				<circleMeasure>0.3906063759016656</circleMeasure>
				<centroid>
					<x>1038.416</x>
					<y>1102.447</y>
				</centroid>
			</pseudo3D>
		</spatialEntity>
		<spatialEntity>
			<pseudo3D type="region">
				<clusteredness>1</clusteredness>
				<density>0.709787203491309</density>
				<area>37837.5</area>
				<perimeter>868.9398169517517</perimeter>
				<distanceFromOrigin>286.0559385854452</distanceFromOrigin>
				<angle>52.33921506671893</angle>
				<shape>triangular</shape>
				<triangleMeasure>0.762160625918434</triangleMeasure>
				<rectangleMeasure>0.5942495387946533</rectangleMeasure>
				<circleMeasure>0.4305212431099077</circleMeasure>
				<centroid>
					<x>204.7089</x>
					<y>792.2319</y>
				</centroid>
			</pseudo3D>
		</spatialEntity>
		<spatialEntity>
			<pseudo3D type="region">
				<clusteredness>1</clusteredness>
				<density>0.6564187752416693</density>
				<area>56810.5</area>
				<perimeter>1279.669022798538</perimeter>
				<distanceFromOrigin>249.897979183506</distanceFromOrigin>
				<angle>41.86661182353761</angle>
				<shape>triangular</shape>
				<triangleMeasure>0.7638826268570922</triangleMeasure>
				<rectangleMeasure>0.5196300149777621</rectangleMeasure>
				<circleMeasure>0.3504353792331676</circleMeasure>
				<centroid>
					<x>1027.124</x>
					<y>328.0782</y>
				</centroid>
			</pseudo3D>
		</spatialEntity>
		<numericStateVariable>
			<name>avgClusterednessRegions</name>
			<value>2608.356216323803</value>
		</numericStateVariable>
		<numericStateVariable>
			<name>avgDensityRegions</name>
			<value>0.6499813126832351</value>
		</numericStateVariable>
	</timepoint>
	<timepoint>
		<spatialEntity>
			<pseudo3D type="region">
				<clusteredness>1</clusteredness>
				<density>0.583737959316727</density>
				<area>28824</area>
				<perimeter>927.4131917953491</perimeter>
				<distanceFromOrigin>377.068959210381</distanceFromOrigin>
				<angle>57.56932322823141</angle>
				<shape>triangular</shape>
				<triangleMeasure>0.7243120995099886</triangleMeasure>
				<rectangleMeasure>0.48331559503387</rectangleMeasure>
				<circleMeasure>0.3906063759016656</circleMeasure>
				<centroid>
					<x>1038.416</x>
					<y>1102.447</y>
				</centroid>
			</pseudo3D>
		</spatialEntity>
		<spatialEntity>
			<pseudo3D type="region">
				<clusteredness>1</clusteredness>
				<density>0.709787203491309</density>
				<area>37837.5</area>
				<perimeter>868.9398169517517</perimeter>
				<distanceFromOrigin>286.0559385854452</distanceFromOrigin>
				<angle>52.33921506671893</angle>
				<shape>triangular</shape>
				<triangleMeasure>0.762160625918434</triangleMeasure>
				<rectangleMeasure>0.5942495387946533</rectangleMeasure>
				<circleMeasure>0.4305212431099077</circleMeasure>
				<centroid>
					<x>204.7089</x>
					<y>792.2319</y>
				</centroid>
			</pseudo3D>
		</spatialEntity>
		<spatialEntity>
			<pseudo3D type="region">
				<clusteredness>1</clusteredness>
				<density>0.6564187752416693</density>
				<area>56810.5</area>
				<perimeter>1279.669022798538</perimeter>
				<distanceFromOrigin>249.897979183506</distanceFromOrigin>
				<angle>41.86661182353761</angle>
				<shape>triangular</shape>
				<triangleMeasure>0.7638826268570922</triangleMeasure>
				<rectangleMeasure>0.5196300149777621</rectangleMeasure>
				<circleMeasure>0.3504353792331676</circleMeasure>
				<centroid>
					<x>1027.124</x>
					<y>328.0782</y>
				</centroid>
			</pseudo3D>
		</spatialEntity>
		<numericStateVariable>
			<name>avgClusterednessRegions</name>
			<value>2608.356216323803</value>
		</numericStateVariable>
		<numericStateVariable>
			<name>avgDensityRegions</name>
			<value>0.6499813126832351</value>
		</numericStateVariable>
	</timepoint>
	<timepoint>
		<spatialEntity>
			<pseudo3D type="region">
				<clusteredness>1</clusteredness>
				<density>0.583737959316727</density>
				<area>28824</area>
				<perimeter>927.4131917953491</perimeter>
				<distanceFromOrigin>377.068959210381</distanceFromOrigin>
				<angle>57.56932322823141</angle>
				<shape>triangular</shape>
				<triangleMeasure>0.7243120995099886</triangleMeasure>
				<rectangleMeasure>0.48331559503387</rectangleMeasure>
				<circleMeasure>0.3906063759016656</circleMeasure>
				<centroid>
					<x>1038.416</x>
					<y>1102.447</y>
				</centroid>
			</pseudo3D>
		</spatialEntity>
		<spatialEntity>
			<pseudo3D type="region">
				<clusteredness>1</clusteredness>
				<density>0.709787203491309</density>
				<area>37837.5</area>
				<perimeter>868.9398169517517</perimeter>
				<distanceFromOrigin>286.0559385854452</distanceFromOrigin>
				<angle>52.33921506671893</angle>
				<shape>triangular</shape>
				<triangleMeasure>0.762160625918434</triangleMeasure>
				<rectangleMeasure>0.5942495387946533</rectangleMeasure>
				<circleMeasure>0.4305212431099077</circleMeasure>
				<centroid>
					<x>204.7089</x>
					<y>792.2319</y>
				</centroid>
			</pseudo3D>
		</spatialEntity>
		<spatialEntity>
			<pseudo3D type="region">
				<clusteredness>1</clusteredness>
				<density>0.6564187752416693</density>
				<area>56810.5</area>
				<perimeter>1279.669022798538</perimeter>
				<distanceFromOrigin>249.897979183506</distanceFromOrigin>
				<angle>41.86661182353761</angle>
				<shape>triangular</shape>
				<triangleMeasure>0.7638826268570922</triangleMeasure>
				<rectangleMeasure>0.5196300149777621</rectangleMeasure>
				<circleMeasure>0.3504353792331676</circleMeasure>
				<centroid>
					<x>1027.124</x>
					<y>328.0782</y>
				</centroid>
			</pseudo3D>
		</spatialEntity>
		<numericStateVariable>
			<name>avgClusterednessRegions</name>
			<value>2608.356216323803</value>
		</numericStateVariable>
		<numericStateVariable>
			<name>avgDensityRegions</name>
			<value>0.6499813126832351</value>
		</numericStateVariable>
	</timepoint>
	<timepoint>
		<spatialEntity>
			<pseudo3D type="region">
				<clusteredness>1</clusteredness>
				<density>0.583737959316727</density>
				<area>28824</area>
				<perimeter>927.4131917953491</perimeter>
				<distanceFromOrigin>377.068959210381</distanceFromOrigin>
				<angle>57.56932322823141</angle>
				<shape>triangular</shape>
				<triangleMeasure>0.7243120995099886</triangleMeasure>
				<rectangleMeasure>0.48331559503387</rectangleMeasure>
				<circleMeasure>0.3906063759016656</circleMeasure>
				<centroid>
					<x>1038.416</x>
					<y>1102.447</y>
				</centroid>
			</pseudo3D>
		</spatialEntity>
		<spatialEntity>
			<pseudo3D type="region">
				<clusteredness>1</clusteredness>
				<density>0.709787203491309</density>
				<area>37837.5</area>
				<perimeter>868.9398169517517</perimeter>
				<distanceFromOrigin>286.0559385854452</distanceFromOrigin>
				<angle>52.33921506671893</angle>
				<shape>triangular</shape>
				<triangleMeasure>0.762160625918434</triangleMeasure>
				<rectangleMeasure>0.5942495387946533</rectangleMeasure>
				<circleMeasure>0.4305212431099077</circleMeasure>
				<centroid>
					<x>204.7089</x>
					<y>792.2319</y>
				</centroid>
			</pseudo3D>
		</spatialEntity>
		<spatialEntity>
			<pseudo3D type="region">
				<clusteredness>1</clusteredness>
				<density>0.6564187752416693</density>
				<area>56810.5</area>
				<perimeter>1279.669022798538</perimeter>
				<distanceFromOrigin>249.897979183506</distanceFromOrigin>
				<angle>41.86661182353761</angle>
				<shape>triangular</shape>
				<triangleMeasure>0.7638826268570922</triangleMeasure>
				<rectangleMeasure>0.5196300149777621</rectangleMeasure>
				<circleMeasure>0.3504353792331676</circleMeasure>
				<centroid>
					<x>1027.124</x>
					<y>328.0782</y>
				</centroid>
			</pseudo3D>
		</spatialEntity>
		<numericStateVariable>
			<name>avgClusterednessRegions</name>
			<value>2608.356216323803</value>
		</numericStateVariable>
		<numericStateVariable>
			<name>avgDensityRegions</name>
			<value>0.6499813126832351</value>
		</numericStateVariable>
	</timepoint>
	<timepoint>
		<spatialEntity>
			<pseudo3D type="region">
				<clusteredness>1</clusteredness>
				<density>0.583737959316727</density>
				<area>28824</area>
				<perimeter>927.4131917953491</perimeter>
				<distanceFromOrigin>377.068959210381</distanceFromOrigin>
				<angle>57.56932322823141</angle>
				<shape>triangular</shape>
				<triangleMeasure>0.7243120995099886</triangleMeasure>
				<rectangleMeasure>0.48331559503387</rectangleMeasure>
				<circleMeasure>0.3906063759016656</circleMeasure>
				<centroid>
					<x>1038.416</x>
					<y>1102.447</y>
				</centroid>
			</pseudo3D>
		</spatialEntity>
		<spatialEntity>
			<pseudo3D type="region">
				<clusteredness>1</clusteredness>
				<density>0.709787203491309</density>
				<area>37837.5</area>
				<perimeter>868.9398169517517</perimeter>
				<distanceFromOrigin>286.0559385854452</distanceFromOrigin>
				<angle>52.33921506671893</angle>
				<shape>triangular</shape>
				<triangleMeasure>0.762160625918434</triangleMeasure>
				<rectangleMeasure>0.5942495387946533</rectangleMeasure>
				<circleMeasure>0.4305212431099077</circleMeasure>
				<centroid>
					<x>204.7089</x>
					<y>792.2319</y>
				</centroid>
			</pseudo3D>
		</spatialEntity>
		<spatialEntity>
			<pseudo3D type="region">
				<clusteredness>1</clusteredness>
				<density>0.6564187752416693</density>
				<area>56810.5</area>
				<perimeter>1279.669022798538</perimeter>
				<distanceFromOrigin>249.897979183506</distanceFromOrigin>
				<angle>41.86661182353761</angle>
				<shape>triangular</shape>
				<triangleMeasure>0.7638826268570922</triangleMeasure>
				<rectangleMeasure>0.5196300149777621</rectangleMeasure>
				<circleMeasure>0.3504353792331676</circleMeasure>
				<centroid>
					<x>1027.124</x>
					<y>328.0782</y>
				</centroid>
			</pseudo3D>
		</spatialEntity>
		<numericStateVariable>
			<name>avgClusterednessRegions</name>
			<value>2608.356216323803</value>
		</numericStateVariable>
		<numericStateVariable>
			<name>avgDensityRegions</name>
			<value>0.6499813126832351</value>
		</numericStateVariable>
	</timepoint>
	<timepoint>
		<spatialEntity>
			<pseudo3D type="region">
				<clusteredness>1</clusteredness>
				<density>0.583737959316727</density>
				<area>28824</area>
				<perimeter>927.4131917953491</perimeter>
				<distanceFromOrigin>377.068959210381</distanceFromOrigin>
				<angle>57.56932322823141</angle>
				<shape>triangular</shape>
				<triangleMeasure>0.7243120995099886</triangleMeasure>
				<rectangleMeasure>0.48331559503387</rectangleMeasure>
				<circleMeasure>0.3906063759016656</circleMeasure>
				<centroid>
					<x>1038.416</x>
					<y>1102.447</y>
				</centroid>
			</pseudo3D>
		</spatialEntity>
		<spatialEntity>
			<pseudo3D type="region">
				<clusteredness>1</clusteredness>
				<density>0.709787203491309</density>
				<area>37837.5</area>
				<perimeter>868.9398169517517</perimeter>
				<distanceFromOrigin>286.0559385854452</distanceFromOrigin>
				<angle>52.33921506671893</angle>
				<shape>triangular</shape>
				<triangleMeasure>0.762160625918434</triangleMeasure>
				<rectangleMeasure>0.5942495387946533</rectangleMeasure>
				<circleMeasure>0.4305212431099077</circleMeasure>
				<centroid>
					<x>204.7089</x>
					<y>792.2319</y>
				</centroid>
			</pseudo3D>
		</spatialEntity>
		<spatialEntity>
			<pseudo3D type="region">
				<clusteredness>1</clusteredness>
				<density>0.6564187752416693</density>
				<area>56810.5</area>
				<perimeter>1279.669022798538</perimeter>
				<distanceFromOrigin>249.897979183506</distanceFromOrigin>
				<angle>41.86661182353761</angle>
				<shape>triangular</shape>
				<triangleMeasure>0.7638826268570922</triangleMeasure>
				<rectangleMeasure>0.5196300149777621</rectangleMeasure>
				<circleMeasure>0.3504353792331676</circleMeasure>
				<centroid>
					<x>1027.124</x>
					<y>328.0782</y>
				</centroid>
			</pseudo3D>
		</spatialEntity>
		<numericStateVariable>
			<name>avgClusterednessRegions</name>
			<value>2608.356216323803</value>
		</numericStateVariable>
		<numericStateVariable>
			<name>avgDensityRegions</name>
			<value>0.6499813126832351</value>
		</numericStateVariable>
	</timepoint>
	<timepoint>
		<spatialEntity>
			<pseudo3D type="region">
				<clusteredness>1</clusteredness>
				<density>0.583737959316727</density>
				<area>28824</area>
				<perimeter>927.4131917953491</perimeter>
				<distanceFromOrigin>377.068959210381</distanceFromOrigin>
				<angle>57.56932322823141</angle>
				<shape>triangular</shape>
				<triangleMeasure>0.7243120995099886</triangleMeasure>
				<rectangleMeasure>0.48331559503387</rectangleMeasure>
				<circleMeasure>0.3906063759016656</circleMeasure>
				<centroid>
					<x>1038.416</x>
					<y>1102.447</y>
				</centroid>
			</pseudo3D>
		</spatialEntity>
		<spatialEntity>
			<pseudo3D type="region">
				<clusteredness>1</clusteredness>
				<density>0.709787203491309</density>
				<area>37837.5</area>
				<perimeter>868.9398169517517</perimeter>
				<distanceFromOrigin>286.0559385854452</distanceFromOrigin>
				<angle>52.33921506671893</angle>
				<shape>triangular</shape>
				<triangleMeasure>0.762160625918434</triangleMeasure>
				<rectangleMeasure>0.5942495387946533</rectangleMeasure>
				<circleMeasure>0.4305212431099077</circleMeasure>
				<centroid>
					<x>204.7089</x>
					<y>792.2319</y>
				</centroid>
			</pseudo3D>
		</spatialEntity>
		<spatialEntity>
			<pseudo3D type="region">
				<clusteredness>1</clusteredness>
				<density>0.6564187752416693</density>
				<area>56810.5</area>
				<perimeter>1279.669022798538</perimeter>
				<distanceFromOrigin>249.897979183506</distanceFromOrigin>
				<angle>41.86661182353761</angle>
				<shape>triangular</shape>
				<triangleMeasure>0.7638826268570922</triangleMeasure>
				<rectangleMeasure>0.5196300149777621</rectangleMeasure>
				<circleMeasure>0.3504353792331676</circleMeasure>
				<centroid>
					<x>1027.124</x>
					<y>328.0782</y>
				</centroid>
			</pseudo3D>
		</spatialEntity>
		<numericStateVariable>
			<name>avgClusterednessRegions</name>
			<value>2608.356216323803</value>
		</numericStateVariable>
		<numericStateVariable>
			<name>avgDensityRegions</name>
			<value>0.6499813126832351</value>
		</numericStateVariable>
	</timepoint>
	<timepoint>
		<spatialEntity>
			<pseudo3D type="region">
				<clusteredness>1</clusteredness>
				<density>0.583737959316727</density>
				<area>28824</area>
				<perimeter>927.4131917953491</perimeter>
				<distanceFromOrigin>377.068959210381</distanceFromOrigin>
				<angle>57.56932322823141</angle>
				<shape>triangular</shape>
				<triangleMeasure>0.7243120995099886</triangleMeasure>
				<rectangleMeasure>0.48331559503387</rectangleMeasure>
				<circleMeasure>0.3906063759016656</circleMeasure>
				<centroid>
					<x>1038.416</x>
					<y>1102.447</y>
				</centroid>
			</pseudo3D>
		</spatialEntity>
		<spatialEntity>
			<pseudo3D type="region">
				<clusteredness>1</clusteredness>
				<density>0.709787203491309</density>
				<area>37837.5</area>
				<perimeter>868.9398169517517</perimeter>
				<distanceFromOrigin>286.0559385854452</distanceFromOrigin>
				<angle>52.33921506671893</angle>
				<shape>triangular</shape>
				<triangleMeasure>0.762160625918434</triangleMeasure>
				<rectangleMeasure>0.5942495387946533</rectangleMeasure>
				<circleMeasure>0.4305212431099077</circleMeasure>
				<centroid>
					<x>204.7089</x>
					<y>792.2319</y>
				</centroid>
			</pseudo3D>
		</spatialEntity>
		<spatialEntity>
			<pseudo3D type="region">
				<clusteredness>1</clusteredness>
				<density>0.6564187752416693</density>
				<area>56810.5</area>
				<perimeter>1279.669022798538</perimeter>
				<distanceFromOrigin>249.897979183506</distanceFromOrigin>
				<angle>41.86661182353761</angle>
				<shape>triangular</shape>
				<triangleMeasure>0.7638826268570922</triangleMeasure>
				<rectangleMeasure>0.5196300149777621</rectangleMeasure>
				<circleMeasure>0.3504353792331676</circleMeasure>
				<centroid>
					<x>1027.124</x>
					<y>328.0782</y>
				</centroid>
			</pseudo3D>
		</spatialEntity>
		<numericStateVariable>
			<name>avgClusterednessRegions</name>
			<value>2608.356216323803</value>
		</numericStateVariable>
		<numericStateVariable>
			<name>avgDensityRegions</name>
			<value>0.6499813126832351</value>
		</numericStateVariable>
	</timepoint>
	<timepoint>
		<spatialEntity>
			<pseudo3D type="region">
				<clusteredness>1</clusteredness>
				<density>0.583737959316727</density>
				<area>28824</area>
				<perimeter>927.4131917953491</perimeter>
				<distanceFromOrigin>377.068959210381</distanceFromOrigin>
				<angle>57.56932322823141</angle>
				<shape>triangular</shape>
				<triangleMeasure>0.7243120995099886</triangleMeasure>
				<rectangleMeasure>0.48331559503387</rectangleMeasure>
				<circleMeasure>0.3906063759016656</circleMeasure>
				<centroid>
					<x>1038.416</x>
					<y>1102.447</y>
				</centroid>
			</pseudo3D>
		</spatialEntity>
		<spatialEntity>
			<pseudo3D type="region">
				<clusteredness>1</clusteredness>
				<density>0.709787203491309</density>
				<area>37837.5</area>
				<perimeter>868.9398169517517</perimeter>
				<distanceFromOrigin>286.0559385854452</distanceFromOrigin>
				<angle>52.33921506671893</angle>
				<shape>triangular</shape>
				<triangleMeasure>0.762160625918434</triangleMeasure>
				<rectangleMeasure>0.5942495387946533</rectangleMeasure>
				<circleMeasure>0.4305212431099077</circleMeasure>
				<centroid>
					<x>204.7089</x>
					<y>792.2319</y>
				</centroid>
			</pseudo3D>
		</spatialEntity>
		<spatialEntity>
			<pseudo3D type="region">
				<clusteredness>1</clusteredness>
				<density>0.6564187752416693</density>
				<area>56810.5</area>
				<perimeter>1279.669022798538</perimeter>
				<distanceFromOrigin>249.897979183506</distanceFromOrigin>
				<angle>41.86661182353761</angle>
				<shape>triangular</shape>
				<triangleMeasure>0.7638826268570922</triangleMeasure>
				<rectangleMeasure>0.5196300149777621</rectangleMeasure>
				<circleMeasure>0.3504353792331676</circleMeasure>
				<centroid>
					<x>1027.124</x>
					<y>328.0782</y>
				</centroid>
			</pseudo3D>
		</spatialEntity>
		<numericStateVariable>
			<name>avgClusterednessRegions</name>
			<value>2608.356216323803</value>
		</numericStateVariable>
		<numericStateVariable>
			<name>avgDensityRegions</name>
			<value>0.6499813126832351</value>
		</numericStateVariable>
	</timepoint>
	<timepoint>
		<spatialEntity>
			<pseudo3D type="region">
				<clusteredness>1</clusteredness>
				<density>0.583737959316727</density>
				<area>28824</area>
				<perimeter>927.4131917953491</perimeter>
				<distanceFromOrigin>377.068959210381</distanceFromOrigin>
				<angle>57.56932322823141</angle>
				<shape>triangular</shape>
				<triangleMeasure>0.7243120995099886</triangleMeasure>
				<rectangleMeasure>0.48331559503387</rectangleMeasure>
				<circleMeasure>0.3906063759016656</circleMeasure>
				<centroid>
					<x>1038.416</x>
					<y>1102.447</y>
				</centroid>
			</pseudo3D>
		</spatialEntity>
		<spatialEntity>
			<pseudo3D type="region">
				<clusteredness>1</clusteredness>
				<density>0.709787203491309</density>
				<area>37837.5</area>
				<perimeter>868.9398169517517</perimeter>
				<distanceFromOrigin>286.0559385854452</distanceFromOrigin>
				<angle>52.33921506671893</angle>
				<shape>triangular</shape>
				<triangleMeasure>0.762160625918434</triangleMeasure>
				<rectangleMeasure>0.5942495387946533</rectangleMeasure>
				<circleMeasure>0.4305212431099077</circleMeasure>
				<centroid>
					<x>204.7089</x>
					<y>792.2319</y>
				</centroid>
			</pseudo3D>
		</spatialEntity>
		<spatialEntity>
			<pseudo3D type="region">
				<clusteredness>1</clusteredness>
				<density>0.6564187752416693</density>
				<area>56810.5</area>
				<perimeter>1279.669022798538</perimeter>
				<distanceFromOrigin>249.897979183506</distanceFromOrigin>
				<angle>41.86661182353761</angle>
				<shape>triangular</shape>
				<triangleMeasure>0.7638826268570922</triangleMeasure>
				<rectangleMeasure>0.5196300149777621</rectangleMeasure>
				<circleMeasure>0.3504353792331676</circleMeasure>
				<centroid>
					<x>1027.124</x>
					<y>328.0782</y>
				</centroid>
			</pseudo3D>
		</spatialEntity>
		<numericStateVariable>
			<name>avgClusterednessRegions</name>
			<value>2608.356216323803</value>
		</numericStateVariable>
		<numericStateVariable>
			<name>avgDensityRegions</name>
			<value>0.6499813126832351</value>
		</numericStateVariable>
	</timepoint>
	<timepoint>
		<spatialEntity>
			<pseudo3D type="region">
				<clusteredness>1</clusteredness>
				<density>0.583737959316727</density>
				<area>28824</area>
				<perimeter>927.4131917953491</perimeter>
				<distanceFromOrigin>377.068959210381</distanceFromOrigin>
				<angle>57.56932322823141</angle>
				<shape>triangular</shape>
				<triangleMeasure>0.7243120995099886</triangleMeasure>
				<rectangleMeasure>0.48331559503387</rectangleMeasure>
				<circleMeasure>0.3906063759016656</circleMeasure>
				<centroid>
					<x>1038.416</x>
					<y>1102.447</y>
				</centroid>
			</pseudo3D>
		</spatialEntity>
		<spatialEntity>
			<pseudo3D type="region">
				<clusteredness>1</clusteredness>
				<density>0.709787203491309</density>
				<area>37837.5</area>
				<perimeter>868.9398169517517</perimeter>
				<distanceFromOrigin>286.0559385854452</distanceFromOrigin>
				<angle>52.33921506671893</angle>
				<shape>triangular</shape>
				<triangleMeasure>0.762160625918434</triangleMeasure>
				<rectangleMeasure>0.5942495387946533</rectangleMeasure>
				<circleMeasure>0.4305212431099077</circleMeasure>
				<centroid>
					<x>204.7089</x>
					<y>792.2319</y>
				</centroid>
			</pseudo3D>
		</spatialEntity>
		<spatialEntity>
			<pseudo3D type="region">
				<clusteredness>1</clusteredness>
				<density>0.6564187752416693</density>
				<area>56810.5</area>
				<perimeter>1279.669022798538</perimeter>
				<distanceFromOrigin>249.897979183506</distanceFromOrigin>
				<angle>41.86661182353761</angle>
				<shape>triangular</shape>
				<triangleMeasure>0.7638826268570922</triangleMeasure>
				<rectangleMeasure>0.5196300149777621</rectangleMeasure>
				<circleMeasure>0.3504353792331676</circleMeasure>
				<centroid>
					<x>1027.124</x>
					<y>328.0782</y>
				</centroid>
			</pseudo3D>
		</spatialEntity>
		<numericStateVariable>
			<name>avgClusterednessRegions</name>
			<value>2608.356216323803</value>
		</numericStateVariable>
		<numericStateVariable>
			<name>avgDensityRegions</name>
			<value>0.6499813126832351</value>
		</numericStateVariable>
	</timepoint>
	<timepoint>
		<spatialEntity>
			<pseudo3D type="region">
				<clusteredness>1</clusteredness>
				<density>0.583737959316727</density>
				<area>28824</area>
				<perimeter>927.4131917953491</perimeter>
				<distanceFromOrigin>377.068959210381</distanceFromOrigin>
				<angle>57.56932322823141</angle>
				<shape>triangular</shape>
				<triangleMeasure>0.7243120995099886</triangleMeasure>
				<rectangleMeasure>0.48331559503387</rectangleMeasure>
				<circleMeasure>0.3906063759016656</circleMeasure>
				<centroid>
					<x>1038.416</x>
					<y>1102.447</y>
				</centroid>
			</pseudo3D>
		</spatialEntity>
		<spatialEntity>
			<pseudo3D type="region">
				<clusteredness>1</clusteredness>
				<density>0.709787203491309</density>
				<area>37837.5</area>
				<perimeter>868.9398169517517</perimeter>
				<distanceFromOrigin>286.0559385854452</distanceFromOrigin>
				<angle>52.33921506671893</angle>
				<shape>triangular</shape>
				<triangleMeasure>0.762160625918434</triangleMeasure>
				<rectangleMeasure>0.5942495387946533</rectangleMeasure>
				<circleMeasure>0.4305212431099077</circleMeasure>
				<centroid>
					<x>204.7089</x>
					<y>792.2319</y>
				</centroid>
			</pseudo3D>
		</spatialEntity>
		<spatialEntity>
			<pseudo3D type="region">
				<clusteredness>1</clusteredness>
				<density>0.6564187752416693</density>
				<area>56810.5</area>
				<perimeter>1279.669022798538</perimeter>
				<distanceFromOrigin>249.897979183506</distanceFromOrigin>
				<angle>41.86661182353761</angle>
				<shape>triangular</shape>
				<triangleMeasure>0.7638826268570922</triangleMeasure>
				<rectangleMeasure>0.5196300149777621</rectangleMeasure>
				<circleMeasure>0.3504353792331676</circleMeasure>
				<centroid>
					<x>1027.124</x>
					<y>328.0782</y>
				</centroid>
			</pseudo3D>
		</spatialEntity>
		<numericStateVariable>
			<name>avgClusterednessRegions</name>
			<value>2608.356216323803</value>
		</numericStateVariable>
		<numericStateVariable>
			<name>avgDensityRegions</name>
			<value>0.6499813126832351</value>
		</numericStateVariable>
	</timepoint>
	<timepoint>
		<spatialEntity>
			<pseudo3D type="region">
				<clusteredness>1</clusteredness>
				<density>0.583737959316727</density>
				<area>28824</area>
				<perimeter>927.4131917953491</perimeter>
				<distanceFromOrigin>377.068959210381</distanceFromOrigin>
				<angle>57.56932322823141</angle>
				<shape>triangular</shape>
				<triangleMeasure>0.7243120995099886</triangleMeasure>
				<rectangleMeasure>0.48331559503387</rectangleMeasure>
				<circleMeasure>0.3906063759016656</circleMeasure>
				<centroid>
					<x>1038.416</x>
					<y>1102.447</y>
				</centroid>
			</pseudo3D>
		</spatialEntity>
		<spatialEntity>
			<pseudo3D type="region">
				<clusteredness>1</clusteredness>
				<density>0.709787203491309</density>
				<area>37837.5</area>
				<perimeter>868.9398169517517</perimeter>
				<distanceFromOrigin>286.0559385854452</distanceFromOrigin>
				<angle>52.33921506671893</angle>
				<shape>triangular</shape>
				<triangleMeasure>0.762160625918434</triangleMeasure>
				<rectangleMeasure>0.5942495387946533</rectangleMeasure>
				<circleMeasure>0.4305212431099077</circleMeasure>
				<centroid>
					<x>204.7089</x>
					<y>792.2319</y>
				</centroid>
			</pseudo3D>
		</spatialEntity>
		<spatialEntity>
			<pseudo3D type="region">
				<clusteredness>1</clusteredness>
				<density>0.6564187752416693</density>
				<area>56810.5</area>
				<perimeter>1279.669022798538</perimeter>
				<distanceFromOrigin>249.897979183506</distanceFromOrigin>
				<angle>41.86661182353761</angle>
				<shape>triangular</shape>
				<triangleMeasure>0.7638826268570922</triangleMeasure>
				<rectangleMeasure>0.5196300149777621</rectangleMeasure>
				<circleMeasure>0.3504353792331676</circleMeasure>
				<centroid>
					<x>1027.124</x>
					<y>328.0782</y>
				</centroid>
			</pseudo3D>
		</spatialEntity>
		<numericStateVariable>
			<name>avgClusterednessRegions</name>
			<value>2608.356216323803</value>
		</numericStateVariable>
		<numericStateVariable>
			<name>avgDensityRegions</name>
			<value>0.6499813126832351</value>
		</numericStateVariable>
	</timepoint>
	<timepoint>
		<spatialEntity>
			<pseudo3D type="region">
				<clusteredness>1</clusteredness>
				<density>0.583737959316727</density>
				<area>28824</area>
				<perimeter>927.4131917953491</perimeter>
				<distanceFromOrigin>377.068959210381</distanceFromOrigin>
				<angle>57.56932322823141</angle>
				<shape>triangular</shape>
				<triangleMeasure>0.7243120995099886</triangleMeasure>
				<rectangleMeasure>0.48331559503387</rectangleMeasure>
				<circleMeasure>0.3906063759016656</circleMeasure>
				<centroid>
					<x>1038.416</x>
					<y>1102.447</y>
				</centroid>
			</pseudo3D>
		</spatialEntity>
		<spatialEntity>
			<pseudo3D type="region">
				<clusteredness>1</clusteredness>
				<density>0.709787203491309</density>
				<area>37837.5</area>
				<perimeter>868.9398169517517</perimeter>
				<distanceFromOrigin>286.0559385854452</distanceFromOrigin>
				<angle>52.33921506671893</angle>
				<shape>triangular</shape>
				<triangleMeasure>0.762160625918434</triangleMeasure>
				<rectangleMeasure>0.5942495387946533</rectangleMeasure>
				<circleMeasure>0.4305212431099077</circleMeasure>
				<centroid>
					<x>204.7089</x>
					<y>792.2319</y>
				</centroid>
			</pseudo3D>
		</spatialEntity>
		<spatialEntity>
			<pseudo3D type="region">
				<clusteredness>1</clusteredness>
				<density>0.6564187752416693</density>
				<area>56810.5</area>
				<perimeter>1279.669022798538</perimeter>
				<distanceFromOrigin>249.897979183506</distanceFromOrigin>
				<angle>41.86661182353761</angle>
				<shape>triangular</shape>
				<triangleMeasure>0.7638826268570922</triangleMeasure>
				<rectangleMeasure>0.5196300149777621</rectangleMeasure>
				<circleMeasure>0.3504353792331676</circleMeasure>
				<centroid>
					<x>1027.124</x>
					<y>328.0782</y>
				</centroid>
			</pseudo3D>
		</spatialEntity>
		<numericStateVariable>
			<name>avgClusterednessRegions</name>
			<value>2608.356216323803</value>
		</numericStateVariable>
		<numericStateVariable>
			<name>avgDensityRegions</name>
			<value>0.6499813126832351</value>
		</numericStateVariable>
	</timepoint>
	<timepoint>
		<spatialEntity>
			<pseudo3D type="region">
				<clusteredness>1</clusteredness>
				<density>0.583737959316727</density>
				<area>28824</area>
				<perimeter>927.4131917953491</perimeter>
				<distanceFromOrigin>377.068959210381</distanceFromOrigin>
				<angle>57.56932322823141</angle>
				<shape>triangular</shape>
				<triangleMeasure>0.7243120995099886</triangleMeasure>
				<rectangleMeasure>0.48331559503387</rectangleMeasure>
				<circleMeasure>0.3906063759016656</circleMeasure>
				<centroid>
					<x>1038.416</x>
					<y>1102.447</y>
				</centroid>
			</pseudo3D>
		</spatialEntity>
		<spatialEntity>
			<pseudo3D type="region">
				<clusteredness>1</clusteredness>
				<density>0.709787203491309</density>
				<area>37837.5</area>
				<perimeter>868.9398169517517</perimeter>
				<distanceFromOrigin>286.0559385854452</distanceFromOrigin>
				<angle>52.33921506671893</angle>
				<shape>triangular</shape>
				<triangleMeasure>0.762160625918434</triangleMeasure>
				<rectangleMeasure>0.5942495387946533</rectangleMeasure>
				<circleMeasure>0.4305212431099077</circleMeasure>
				<centroid>
					<x>204.7089</x>
					<y>792.2319</y>
				</centroid>
			</pseudo3D>
		</spatialEntity>
		<spatialEntity>
			<pseudo3D type="region">
				<clusteredness>1</clusteredness>
				<density>0.6564187752416693</density>
				<area>56810.5</area>
				<perimeter>1279.669022798538</perimeter>
				<distanceFromOrigin>249.897979183506</distanceFromOrigin>
				<angle>41.86661182353761</angle>
				<shape>triangular</shape>
				<triangleMeasure>0.7638826268570922</triangleMeasure>
				<rectangleMeasure>0.5196300149777621</rectangleMeasure>
				<circleMeasure>0.3504353792331676</circleMeasure>
				<centroid>
					<x>1027.124</x>
					<y>328.0782</y>
				</centroid>
			</pseudo3D>
		</spatialEntity>
		<numericStateVariable>
			<name>avgClusterednessRegions</name>
			<value>2608.356216323803</value>
		</numericStateVariable>
		<numericStateVariable>
			<name>avgDensityRegions</name>
			<value>0.6499813126832351</value>
		</numericStateVariable>
	</timepoint>
	<timepoint>
		<spatialEntity>
			<pseudo3D type="region">
				<clusteredness>1</clusteredness>
				<density>0.583737959316727</density>
				<area>28824</area>
				<perimeter>927.4131917953491</perimeter>
				<distanceFromOrigin>377.068959210381</distanceFromOrigin>
				<angle>57.56932322823141</angle>
				<shape>triangular</shape>
				<triangleMeasure>0.7243120995099886</triangleMeasure>
				<rectangleMeasure>0.48331559503387</rectangleMeasure>
				<circleMeasure>0.3906063759016656</circleMeasure>
				<centroid>
					<x>1038.416</x>
					<y>1102.447</y>
				</centroid>
			</pseudo3D>
		</spatialEntity>
		<spatialEntity>
			<pseudo3D type="region">
				<clusteredness>1</clusteredness>
				<density>0.709787203491309</density>
				<area>37837.5</area>
				<perimeter>868.9398169517517</perimeter>
				<distanceFromOrigin>286.0559385854452</distanceFromOrigin>
				<angle>52.33921506671893</angle>
				<shape>triangular</shape>
				<triangleMeasure>0.762160625918434</triangleMeasure>
				<rectangleMeasure>0.5942495387946533</rectangleMeasure>
				<circleMeasure>0.4305212431099077</circleMeasure>
				<centroid>
					<x>204.7089</x>
					<y>792.2319</y>
				</centroid>
			</pseudo3D>
		</spatialEntity>
		<spatialEntity>
			<pseudo3D type="region">
				<clusteredness>1</clusteredness>
				<density>0.6564187752416693</density>
				<area>56810.5</area>
				<perimeter>1279.669022798538</perimeter>
				<distanceFromOrigin>249.897979183506</distanceFromOrigin>
				<angle>41.86661182353761</angle>
				<shape>triangular</shape>
				<triangleMeasure>0.7638826268570922</triangleMeasure>
				<rectangleMeasure>0.5196300149777621</rectangleMeasure>
				<circleMeasure>0.3504353792331676</circleMeasure>
				<centroid>
					<x>1027.124</x>
					<y>328.0782</y>
				</centroid>
			</pseudo3D>
		</spatialEntity>
		<numericStateVariable>
			<name>avgClusterednessRegions</name>
			<value>2608.356216323803</value>
		</numericStateVariable>
		<numericStateVariable>
			<name>avgDensityRegions</name>
			<value>0.6499813126832351</value>
		</numericStateVariable>
	</timepoint>
	<timepoint>
		<spatialEntity>
			<pseudo3D type="region">
				<clusteredness>1</clusteredness>
				<density>0.583737959316727</density>
				<area>28824</area>
				<perimeter>927.4131917953491</perimeter>
				<distanceFromOrigin>377.068959210381</distanceFromOrigin>
				<angle>57.56932322823141</angle>
				<shape>triangular</shape>
				<triangleMeasure>0.7243120995099886</triangleMeasure>
				<rectangleMeasure>0.48331559503387</rectangleMeasure>
				<circleMeasure>0.3906063759016656</circleMeasure>
				<centroid>
					<x>1038.416</x>
					<y>1102.447</y>
				</centroid>
			</pseudo3D>
		</spatialEntity>
		<spatialEntity>
			<pseudo3D type="region">
				<clusteredness>1</clusteredness>
				<density>0.709787203491309</density>
				<area>37837.5</area>
				<perimeter>868.9398169517517</perimeter>
				<distanceFromOrigin>286.0559385854452</distanceFromOrigin>
				<angle>52.33921506671893</angle>
				<shape>triangular</shape>
				<triangleMeasure>0.762160625918434</triangleMeasure>
				<rectangleMeasure>0.5942495387946533</rectangleMeasure>
				<circleMeasure>0.4305212431099077</circleMeasure>
				<centroid>
					<x>204.7089</x>
					<y>792.2319</y>
				</centroid>
			</pseudo3D>
		</spatialEntity>
		<spatialEntity>
			<pseudo3D type="region">
				<clusteredness>1</clusteredness>
				<density>0.6564187752416693</density>
				<area>56810.5</area>
				<perimeter>1279.669022798538</perimeter>
				<distanceFromOrigin>249.897979183506</distanceFromOrigin>
				<angle>41.86661182353761</angle>
				<shape>triangular</shape>
				<triangleMeasure>0.7638826268570922</triangleMeasure>
				<rectangleMeasure>0.5196300149777621</rectangleMeasure>
				<circleMeasure>0.3504353792331676</circleMeasure>
				<centroid>
					<x>1027.124</x>
					<y>328.0782</y>
				</centroid>
			</pseudo3D>
		</spatialEntity>
		<numericStateVariable>
			<name>avgClusterednessRegions</name>
			<value>2608.356216323803</value>
		</numericStateVariable>
		<numericStateVariable>
			<name>avgDensityRegions</name>
			<value>0.6499813126832351</value>
		</numericStateVariable>
	</timepoint>
	<timepoint>
		<spatialEntity>
			<pseudo3D type="region">
				<clusteredness>1</clusteredness>
				<density>0.583737959316727</density>
				<area>28824</area>
				<perimeter>927.4131917953491</perimeter>
				<distanceFromOrigin>377.068959210381</distanceFromOrigin>
				<angle>57.56932322823141</angle>
				<shape>triangular</shape>
				<triangleMeasure>0.7243120995099886</triangleMeasure>
				<rectangleMeasure>0.48331559503387</rectangleMeasure>
				<circleMeasure>0.3906063759016656</circleMeasure>
				<centroid>
					<x>1038.416</x>
					<y>1102.447</y>
				</centroid>
			</pseudo3D>
		</spatialEntity>
		<spatialEntity>
			<pseudo3D type="region">
				<clusteredness>1</clusteredness>
				<density>0.709787203491309</density>
				<area>37837.5</area>
				<perimeter>868.9398169517517</perimeter>
				<distanceFromOrigin>286.0559385854452</distanceFromOrigin>
				<angle>52.33921506671893</angle>
				<shape>triangular</shape>
				<triangleMeasure>0.762160625918434</triangleMeasure>
				<rectangleMeasure>0.5942495387946533</rectangleMeasure>
				<circleMeasure>0.4305212431099077</circleMeasure>
				<centroid>
					<x>204.7089</x>
					<y>792.2319</y>
				</centroid>
			</pseudo3D>
		</spatialEntity>
		<spatialEntity>
			<pseudo3D type="region">
				<clusteredness>1</clusteredness>
				<density>0.6564187752416693</density>
				<area>56810.5</area>
				<perimeter>1279.669022798538</perimeter>
				<distanceFromOrigin>249.897979183506</distanceFromOrigin>
				<angle>41.86661182353761</angle>
				<shape>triangular</shape>
				<triangleMeasure>0.7638826268570922</triangleMeasure>
				<rectangleMeasure>0.5196300149777621</rectangleMeasure>
				<circleMeasure>0.3504353792331676</circleMeasure>
				<centroid>
					<x>1027.124</x>
					<y>328.0782</y>
				</centroid>
			</pseudo3D>
		</spatialEntity>
		<numericStateVariable>
			<name>avgClusterednessRegions</name>
			<value>2608.356216323803</value>
		</numericStateVariable>
		<numericStateVariable>
			<name>avgDensityRegions</name>
			<value>0.6499813126832351</value>
		</numericStateVariable>
	</timepoint>
	<timepoint>
		<spatialEntity>
			<pseudo3D type="region">
				<clusteredness>1</clusteredness>
				<density>0.583737959316727</density>
				<area>28824</area>
				<perimeter>927.4131917953491</perimeter>
				<distanceFromOrigin>377.068959210381</distanceFromOrigin>
				<angle>57.56932322823141</angle>
				<shape>triangular</shape>
				<triangleMeasure>0.7243120995099886</triangleMeasure>
				<rectangleMeasure>0.48331559503387</rectangleMeasure>
				<circleMeasure>0.3906063759016656</circleMeasure>
				<centroid>
					<x>1038.416</x>
					<y>1102.447</y>
				</centroid>
			</pseudo3D>
		</spatialEntity>
		<spatialEntity>
			<pseudo3D type="region">
				<clusteredness>1</clusteredness>
				<density>0.709787203491309</density>
				<area>37837.5</area>
				<perimeter>868.9398169517517</perimeter>
				<distanceFromOrigin>286.0559385854452</distanceFromOrigin>
				<angle>52.33921506671893</angle>
				<shape>triangular</shape>
				<triangleMeasure>0.762160625918434</triangleMeasure>
				<rectangleMeasure>0.5942495387946533</rectangleMeasure>
				<circleMeasure>0.4305212431099077</circleMeasure>
				<centroid>
					<x>204.7089</x>
					<y>792.2319</y>
				</centroid>
			</pseudo3D>
		</spatialEntity>
		<spatialEntity>
			<pseudo3D type="region">
				<clusteredness>1</clusteredness>
				<density>0.6564187752416693</density>
				<area>56810.5</area>
				<perimeter>1279.669022798538</perimeter>
				<distanceFromOrigin>249.897979183506</distanceFromOrigin>
				<angle>41.86661182353761</angle>
				<shape>triangular</shape>
				<triangleMeasure>0.7638826268570922</triangleMeasure>
				<rectangleMeasure>0.5196300149777621</rectangleMeasure>
				<circleMeasure>0.3504353792331676</circleMeasure>
				<centroid>
					<x>1027.124</x>
					<y>328.0782</y>
				</centroid>
			</pseudo3D>
		</spatialEntity>
		<numericStateVariable>
			<name>avgClusterednessRegions</name>
			<value>2608.356216323803</value>
		</numericStateVariable>
		<numericStateVariable>
			<name>avgDensityRegions</name>
			<value>0.6499813126832351</value>
		</numericStateVariable>
	</timepoint>
	<timepoint>
		<spatialEntity>
			<pseudo3D type="region">
				<clusteredness>1</clusteredness>
				<density>0.583737959316727</density>
				<area>28824</area>
				<perimeter>927.4131917953491</perimeter>
				<distanceFromOrigin>377.068959210381</distanceFromOrigin>
				<angle>57.56932322823141</angle>
				<shape>triangular</shape>
				<triangleMeasure>0.7243120995099886</triangleMeasure>
				<rectangleMeasure>0.48331559503387</rectangleMeasure>
				<circleMeasure>0.3906063759016656</circleMeasure>
				<centroid>
					<x>1038.416</x>
					<y>1102.447</y>
				</centroid>
			</pseudo3D>
		</spatialEntity>
		<spatialEntity>
			<pseudo3D type="region">
				<clusteredness>1</clusteredness>
				<density>0.709787203491309</density>
				<area>37837.5</area>
				<perimeter>868.9398169517517</perimeter>
				<distanceFromOrigin>286.0559385854452</distanceFromOrigin>
				<angle>52.33921506671893</angle>
				<shape>triangular</shape>
				<triangleMeasure>0.762160625918434</triangleMeasure>
				<rectangleMeasure>0.5942495387946533</rectangleMeasure>
				<circleMeasure>0.4305212431099077</circleMeasure>
				<centroid>
					<x>204.7089</x>
					<y>792.2319</y>
				</centroid>
			</pseudo3D>
		</spatialEntity>
		<spatialEntity>
			<pseudo3D type="region">
				<clusteredness>1</clusteredness>
				<density>0.6564187752416693</density>
				<area>56810.5</area>
				<perimeter>1279.669022798538</perimeter>
				<distanceFromOrigin>249.897979183506</distanceFromOrigin>
				<angle>41.86661182353761</angle>
				<shape>triangular</shape>
				<triangleMeasure>0.7638826268570922</triangleMeasure>
				<rectangleMeasure>0.5196300149777621</rectangleMeasure>
				<circleMeasure>0.3504353792331676</circleMeasure>
				<centroid>
					<x>1027.124</x>
					<y>328.0782</y>
				</centroid>
			</pseudo3D>
		</spatialEntity>
		<numericStateVariable>
			<name>avgClusterednessRegions</name>
			<value>2608.356216323803</value>
		</numericStateVariable>
		<numericStateVariable>
			<name>avgDensityRegions</name>
			<value>0.6499813126832351</value>
		</numericStateVariable>
	</timepoint>
	<timepoint>
		<spatialEntity>
			<pseudo3D type="region">
				<clusteredness>1</clusteredness>
				<density>0.583737959316727</density>
				<area>28824</area>
				<perimeter>927.4131917953491</perimeter>
				<distanceFromOrigin>377.068959210381</distanceFromOrigin>
				<angle>57.56932322823141</angle>
				<shape>triangular</shape>
				<triangleMeasure>0.7243120995099886</triangleMeasure>
				<rectangleMeasure>0.48331559503387</rectangleMeasure>
				<circleMeasure>0.3906063759016656</circleMeasure>
				<centroid>
					<x>1038.416</x>
					<y>1102.447</y>
				</centroid>
			</pseudo3D>
		</spatialEntity>
		<spatialEntity>
			<pseudo3D type="region">
				<clusteredness>1</clusteredness>
				<density>0.709787203491309</density>
				<area>37837.5</area>
				<perimeter>868.9398169517517</perimeter>
				<distanceFromOrigin>286.0559385854452</distanceFromOrigin>
				<angle>52.33921506671893</angle>
				<shape>triangular</shape>
				<triangleMeasure>0.762160625918434</triangleMeasure>
				<rectangleMeasure>0.5942495387946533</rectangleMeasure>
				<circleMeasure>0.4305212431099077</circleMeasure>
				<centroid>
					<x>204.7089</x>
					<y>792.2319</y>
				</centroid>
			</pseudo3D>
		</spatialEntity>
		<spatialEntity>
			<pseudo3D type="region">
				<clusteredness>1</clusteredness>
				<density>0.6564187752416693</density>
				<area>56810.5</area>
				<perimeter>1279.669022798538</perimeter>
				<distanceFromOrigin>249.897979183506</distanceFromOrigin>
				<angle>41.86661182353761</angle>
				<shape>triangular</shape>
				<triangleMeasure>0.7638826268570922</triangleMeasure>
				<rectangleMeasure>0.5196300149777621</rectangleMeasure>
				<circleMeasure>0.3504353792331676</circleMeasure>
				<centroid>
					<x>1027.124</x>
					<y>328.0782</y>
				</centroid>
			</pseudo3D>
		</spatialEntity>
		<numericStateVariable>
			<name>avgClusterednessRegions</name>
			<value>2608.356216323803</value>
		</numericStateVariable>
		<numericStateVariable>
			<name>avgDensityRegions</name>
			<value>0.6499813126832351</value>
		</numericStateVariable>
	</timepoint>
	<timepoint>
		<spatialEntity>
			<pseudo3D type="region">
				<clusteredness>1</clusteredness>
				<density>0.583737959316727</density>
				<area>28824</area>
				<perimeter>927.4131917953491</perimeter>
				<distanceFromOrigin>377.068959210381</distanceFromOrigin>
				<angle>57.56932322823141</angle>
				<shape>triangular</shape>
				<triangleMeasure>0.7243120995099886</triangleMeasure>
				<rectangleMeasure>0.48331559503387</rectangleMeasure>
				<circleMeasure>0.3906063759016656</circleMeasure>
				<centroid>
					<x>1038.416</x>
					<y>1102.447</y>
				</centroid>
			</pseudo3D>
		</spatialEntity>
		<spatialEntity>
			<pseudo3D type="region">
				<clusteredness>1</clusteredness>
				<density>0.709787203491309</density>
				<area>37837.5</area>
				<perimeter>868.9398169517517</perimeter>
				<distanceFromOrigin>286.0559385854452</distanceFromOrigin>
				<angle>52.33921506671893</angle>
				<shape>triangular</shape>
				<triangleMeasure>0.762160625918434</triangleMeasure>
				<rectangleMeasure>0.5942495387946533</rectangleMeasure>
				<circleMeasure>0.4305212431099077</circleMeasure>
				<centroid>
					<x>204.7089</x>
					<y>792.2319</y>
				</centroid>
			</pseudo3D>
		</spatialEntity>
		<spatialEntity>
			<pseudo3D type="region">
				<clusteredness>1</clusteredness>
				<density>0.6564187752416693</density>
				<area>56810.5</area>
				<perimeter>1279.669022798538</perimeter>
				<distanceFromOrigin>249.897979183506</distanceFromOrigin>
				<angle>41.86661182353761</angle>
				<shape>triangular</shape>
				<triangleMeasure>0.7638826268570922</triangleMeasure>
				<rectangleMeasure>0.5196300149777621</rectangleMeasure>
				<circleMeasure>0.3504353792331676</circleMeasure>
				<centroid>
					<x>1027.124</x>
					<y>328.0782</y>
				</centroid>
			</pseudo3D>
		</spatialEntity>
		<numericStateVariable>
			<name>avgClusterednessRegions</name>
			<value>2608.356216323803</value>
		</numericStateVariable>
		<numericStateVariable>
			<name>avgDensityRegions</name>
			<value>0.6499813126832351</value>
		</numericStateVariable>
	</timepoint>
	<timepoint>
		<spatialEntity>
			<pseudo3D type="region">
				<clusteredness>1</clusteredness>
				<density>0.583737959316727</density>
				<area>28824</area>
				<perimeter>927.4131917953491</perimeter>
				<distanceFromOrigin>377.068959210381</distanceFromOrigin>
				<angle>57.56932322823141</angle>
				<shape>triangular</shape>
				<triangleMeasure>0.7243120995099886</triangleMeasure>
				<rectangleMeasure>0.48331559503387</rectangleMeasure>
				<circleMeasure>0.3906063759016656</circleMeasure>
				<centroid>
					<x>1038.416</x>
					<y>1102.447</y>
				</centroid>
			</pseudo3D>
		</spatialEntity>
		<spatialEntity>
			<pseudo3D type="region">
				<clusteredness>1</clusteredness>
				<density>0.709787203491309</density>
				<area>37837.5</area>
				<perimeter>868.9398169517517</perimeter>
				<distanceFromOrigin>286.0559385854452</distanceFromOrigin>
				<angle>52.33921506671893</angle>
				<shape>triangular</shape>
				<triangleMeasure>0.762160625918434</triangleMeasure>
				<rectangleMeasure>0.5942495387946533</rectangleMeasure>
				<circleMeasure>0.4305212431099077</circleMeasure>
				<centroid>
					<x>204.7089</x>
					<y>792.2319</y>
				</centroid>
			</pseudo3D>
		</spatialEntity>
		<spatialEntity>
			<pseudo3D type="region">
				<clusteredness>1</clusteredness>
				<density>0.6564187752416693</density>
				<area>56810.5</area>
				<perimeter>1279.669022798538</perimeter>
				<distanceFromOrigin>249.897979183506</distanceFromOrigin>
				<angle>41.86661182353761</angle>
				<shape>triangular</shape>
				<triangleMeasure>0.7638826268570922</triangleMeasure>
				<rectangleMeasure>0.5196300149777621</rectangleMeasure>
				<circleMeasure>0.3504353792331676</circleMeasure>
				<centroid>
					<x>1027.124</x>
					<y>328.0782</y>
				</centroid>
			</pseudo3D>
		</spatialEntity>
		<numericStateVariable>
			<name>avgClusterednessRegions</name>
			<value>2608.356216323803</value>
		</numericStateVariable>
		<numericStateVariable>
			<name>avgDensityRegions</name>
			<value>0.6499813126832351</value>
		</numericStateVariable>
	</timepoint>
	<timepoint>
		<spatialEntity>
			<pseudo3D type="region">
				<clusteredness>1</clusteredness>
				<density>0.583737959316727</density>
				<area>28824</area>
				<perimeter>927.4131917953491</perimeter>
				<distanceFromOrigin>377.068959210381</distanceFromOrigin>
				<angle>57.56932322823141</angle>
				<shape>triangular</shape>
				<triangleMeasure>0.7243120995099886</triangleMeasure>
				<rectangleMeasure>0.48331559503387</rectangleMeasure>
				<circleMeasure>0.3906063759016656</circleMeasure>
				<centroid>
					<x>1038.416</x>
					<y>1102.447</y>
				</centroid>
			</pseudo3D>
		</spatialEntity>
		<spatialEntity>
			<pseudo3D type="region">
				<clusteredness>1</clusteredness>
				<density>0.709787203491309</density>
				<area>37837.5</area>
				<perimeter>868.9398169517517</perimeter>
				<distanceFromOrigin>286.0559385854452</distanceFromOrigin>
				<angle>52.33921506671893</angle>
				<shape>triangular</shape>
				<triangleMeasure>0.762160625918434</triangleMeasure>
				<rectangleMeasure>0.5942495387946533</rectangleMeasure>
				<circleMeasure>0.4305212431099077</circleMeasure>
				<centroid>
					<x>204.7089</x>
					<y>792.2319</y>
				</centroid>
			</pseudo3D>
		</spatialEntity>
		<spatialEntity>
			<pseudo3D type="region">
				<clusteredness>1</clusteredness>
				<density>0.6564187752416693</density>
				<area>56810.5</area>
				<perimeter>1279.669022798538</perimeter>
				<distanceFromOrigin>249.897979183506</distanceFromOrigin>
				<angle>41.86661182353761</angle>
				<shape>triangular</shape>
				<triangleMeasure>0.7638826268570922</triangleMeasure>
				<rectangleMeasure>0.5196300149777621</rectangleMeasure>
				<circleMeasure>0.3504353792331676</circleMeasure>
				<centroid>
					<x>1027.124</x>
					<y>328.0782</y>
				</centroid>
			</pseudo3D>
		</spatialEntity>
		<numericStateVariable>
			<name>avgClusterednessRegions</name>
			<value>2608.356216323803</value>
		</numericStateVariable>
		<numericStateVariable>
			<name>avgDensityRegions</name>
			<value>0.6499813126832351</value>
		</numericStateVariable>
	</timepoint>
	<timepoint>
		<spatialEntity>
			<pseudo3D type="region">
				<clusteredness>1</clusteredness>
				<density>0.583737959316727</density>
				<area>28824</area>
				<perimeter>927.4131917953491</perimeter>
				<distanceFromOrigin>377.068959210381</distanceFromOrigin>
				<angle>57.56932322823141</angle>
				<shape>triangular</shape>
				<triangleMeasure>0.7243120995099886</triangleMeasure>
				<rectangleMeasure>0.48331559503387</rectangleMeasure>
				<circleMeasure>0.3906063759016656</circleMeasure>
				<centroid>
					<x>1038.416</x>
					<y>1102.447</y>
				</centroid>
			</pseudo3D>
		</spatialEntity>
		<spatialEntity>
			<pseudo3D type="region">
				<clusteredness>1</clusteredness>
				<density>0.709787203491309</density>
				<area>37837.5</area>
				<perimeter>868.9398169517517</perimeter>
				<distanceFromOrigin>286.0559385854452</distanceFromOrigin>
				<angle>52.33921506671893</angle>
				<shape>triangular</shape>
				<triangleMeasure>0.762160625918434</triangleMeasure>
				<rectangleMeasure>0.5942495387946533</rectangleMeasure>
				<circleMeasure>0.4305212431099077</circleMeasure>
				<centroid>
					<x>204.7089</x>
					<y>792.2319</y>
				</centroid>
			</pseudo3D>
		</spatialEntity>
		<spatialEntity>
			<pseudo3D type="region">
				<clusteredness>1</clusteredness>
				<density>0.6564187752416693</density>
				<area>56810.5</area>
				<perimeter>1279.669022798538</perimeter>
				<distanceFromOrigin>249.897979183506</distanceFromOrigin>
				<angle>41.86661182353761</angle>
				<shape>triangular</shape>
				<triangleMeasure>0.7638826268570922</triangleMeasure>
				<rectangleMeasure>0.5196300149777621</rectangleMeasure>
				<circleMeasure>0.3504353792331676</circleMeasure>
				<centroid>
					<x>1027.124</x>
					<y>328.0782</y>
				</centroid>
			</pseudo3D>
		</spatialEntity>
		<numericStateVariable>
			<name>avgClusterednessRegions</name>
			<value>2608.356216323803</value>
		</numericStateVariable>
		<numericStateVariable>
			<name>avgDensityRegions</name>
			<value>0.6499813126832351</value>
		</numericStateVariable>
	</timepoint>
	<timepoint>
		<spatialEntity>
			<pseudo3D type="region">
				<clusteredness>1</clusteredness>
				<density>0.583737959316727</density>
				<area>28824</area>
				<perimeter>927.4131917953491</perimeter>
				<distanceFromOrigin>377.068959210381</distanceFromOrigin>
				<angle>57.56932322823141</angle>
				<shape>triangular</shape>
				<triangleMeasure>0.7243120995099886</triangleMeasure>
				<rectangleMeasure>0.48331559503387</rectangleMeasure>
				<circleMeasure>0.3906063759016656</circleMeasure>
				<centroid>
					<x>1038.416</x>
					<y>1102.447</y>
				</centroid>
			</pseudo3D>
		</spatialEntity>
		<spatialEntity>
			<pseudo3D type="region">
				<clusteredness>1</clusteredness>
				<density>0.709787203491309</density>
				<area>37837.5</area>
				<perimeter>868.9398169517517</perimeter>
				<distanceFromOrigin>286.0559385854452</distanceFromOrigin>
				<angle>52.33921506671893</angle>
				<shape>triangular</shape>
				<triangleMeasure>0.762160625918434</triangleMeasure>
				<rectangleMeasure>0.5942495387946533</rectangleMeasure>
				<circleMeasure>0.4305212431099077</circleMeasure>
				<centroid>
					<x>204.7089</x>
					<y>792.2319</y>
				</centroid>
			</pseudo3D>
		</spatialEntity>
		<spatialEntity>
			<pseudo3D type="region">
				<clusteredness>1</clusteredness>
				<density>0.6564187752416693</density>
				<area>56810.5</area>
				<perimeter>1279.669022798538</perimeter>
				<distanceFromOrigin>249.897979183506</distanceFromOrigin>
				<angle>41.86661182353761</angle>
				<shape>triangular</shape>
				<triangleMeasure>0.7638826268570922</triangleMeasure>
				<rectangleMeasure>0.5196300149777621</rectangleMeasure>
				<circleMeasure>0.3504353792331676</circleMeasure>
				<centroid>
					<x>1027.124</x>
					<y>328.0782</y>
				</centroid>
			</pseudo3D>
		</spatialEntity>
		<numericStateVariable>
			<name>avgClusterednessRegions</name>
			<value>2608.356216323803</value>
		</numericStateVariable>
		<numericStateVariable>
			<name>avgDensityRegions</name>
			<value>0.6499813126832351</value>
		</numericStateVariable>
	</timepoint>
	<timepoint>
		<spatialEntity>
			<pseudo3D type="region">
				<clusteredness>1</clusteredness>
				<density>0.583737959316727</density>
				<area>28824</area>
				<perimeter>927.4131917953491</perimeter>
				<distanceFromOrigin>377.068959210381</distanceFromOrigin>
				<angle>57.56932322823141</angle>
				<shape>triangular</shape>
				<triangleMeasure>0.7243120995099886</triangleMeasure>
				<rectangleMeasure>0.48331559503387</rectangleMeasure>
				<circleMeasure>0.3906063759016656</circleMeasure>
				<centroid>
					<x>1038.416</x>
					<y>1102.447</y>
				</centroid>
			</pseudo3D>
		</spatialEntity>
		<spatialEntity>
			<pseudo3D type="region">
				<clusteredness>1</clusteredness>
				<density>0.709787203491309</density>
				<area>37837.5</area>
				<perimeter>868.9398169517517</perimeter>
				<distanceFromOrigin>286.0559385854452</distanceFromOrigin>
				<angle>52.33921506671893</angle>
				<shape>triangular</shape>
				<triangleMeasure>0.762160625918434</triangleMeasure>
				<rectangleMeasure>0.5942495387946533</rectangleMeasure>
				<circleMeasure>0.4305212431099077</circleMeasure>
				<centroid>
					<x>204.7089</x>
					<y>792.2319</y>
				</centroid>
			</pseudo3D>
		</spatialEntity>
		<spatialEntity>
			<pseudo3D type="region">
				<clusteredness>1</clusteredness>
				<density>0.6564187752416693</density>
				<area>56810.5</area>
				<perimeter>1279.669022798538</perimeter>
				<distanceFromOrigin>249.897979183506</distanceFromOrigin>
				<angle>41.86661182353761</angle>
				<shape>triangular</shape>
				<triangleMeasure>0.7638826268570922</triangleMeasure>
				<rectangleMeasure>0.5196300149777621</rectangleMeasure>
				<circleMeasure>0.3504353792331676</circleMeasure>
				<centroid>
					<x>1027.124</x>
					<y>328.0782</y>
				</centroid>
			</pseudo3D>
		</spatialEntity>
		<numericStateVariable>
			<name>avgClusterednessRegions</name>
			<value>2608.356216323803</value>
		</numericStateVariable>
		<numericStateVariable>
			<name>avgDensityRegions</name>
			<value>0.6499813126832351</value>
		</numericStateVariable>
	</timepoint>
	<timepoint>
		<spatialEntity>
			<pseudo3D type="region">
				<clusteredness>1</clusteredness>
				<density>0.583737959316727</density>
				<area>28824</area>
				<perimeter>927.4131917953491</perimeter>
				<distanceFromOrigin>377.068959210381</distanceFromOrigin>
				<angle>57.56932322823141</angle>
				<shape>triangular</shape>
				<triangleMeasure>0.7243120995099886</triangleMeasure>
				<rectangleMeasure>0.48331559503387</rectangleMeasure>
				<circleMeasure>0.3906063759016656</circleMeasure>
				<centroid>
					<x>1038.416</x>
					<y>1102.447</y>
				</centroid>
			</pseudo3D>
		</spatialEntity>
		<spatialEntity>
			<pseudo3D type="region">
				<clusteredness>1</clusteredness>
				<density>0.709787203491309</density>
				<area>37837.5</area>
				<perimeter>868.9398169517517</perimeter>
				<distanceFromOrigin>286.0559385854452</distanceFromOrigin>
				<angle>52.33921506671893</angle>
				<shape>triangular</shape>
				<triangleMeasure>0.762160625918434</triangleMeasure>
				<rectangleMeasure>0.5942495387946533</rectangleMeasure>
				<circleMeasure>0.4305212431099077</circleMeasure>
				<centroid>
					<x>204.7089</x>
					<y>792.2319</y>
				</centroid>
			</pseudo3D>
		</spatialEntity>
		<spatialEntity>
			<pseudo3D type="region">
				<clusteredness>1</clusteredness>
				<density>0.6564187752416693</density>
				<area>56810.5</area>
				<perimeter>1279.669022798538</perimeter>
				<distanceFromOrigin>249.897979183506</distanceFromOrigin>
				<angle>41.86661182353761</angle>
				<shape>triangular</shape>
				<triangleMeasure>0.7638826268570922</triangleMeasure>
				<rectangleMeasure>0.5196300149777621</rectangleMeasure>
				<circleMeasure>0.3504353792331676</circleMeasure>
				<centroid>
					<x>1027.124</x>
					<y>328.0782</y>
				</centroid>
			</pseudo3D>
		</spatialEntity>
		<numericStateVariable>
			<name>avgClusterednessRegions</name>
			<value>2608.356216323803</value>
		</numericStateVariable>
		<numericStateVariable>
			<name>avgDensityRegions</name>
			<value>0.6499813126832351</value>
		</numericStateVariable>
	</timepoint>
	<timepoint>
		<spatialEntity>
			<pseudo3D type="region">
				<clusteredness>1</clusteredness>
				<density>0.583737959316727</density>
				<area>28824</area>
				<perimeter>927.4131917953491</perimeter>
				<distanceFromOrigin>377.068959210381</distanceFromOrigin>
				<angle>57.56932322823141</angle>
				<shape>triangular</shape>
				<triangleMeasure>0.7243120995099886</triangleMeasure>
				<rectangleMeasure>0.48331559503387</rectangleMeasure>
				<circleMeasure>0.3906063759016656</circleMeasure>
				<centroid>
					<x>1038.416</x>
					<y>1102.447</y>
				</centroid>
			</pseudo3D>
		</spatialEntity>
		<spatialEntity>
			<pseudo3D type="region">
				<clusteredness>1</clusteredness>
				<density>0.709787203491309</density>
				<area>37837.5</area>
				<perimeter>868.9398169517517</perimeter>
				<distanceFromOrigin>286.0559385854452</distanceFromOrigin>
				<angle>52.33921506671893</angle>
				<shape>triangular</shape>
				<triangleMeasure>0.762160625918434</triangleMeasure>
				<rectangleMeasure>0.5942495387946533</rectangleMeasure>
				<circleMeasure>0.4305212431099077</circleMeasure>
				<centroid>
					<x>204.7089</x>
					<y>792.2319</y>
				</centroid>
			</pseudo3D>
		</spatialEntity>
		<spatialEntity>
			<pseudo3D type="region">
				<clusteredness>1</clusteredness>
				<density>0.6564187752416693</density>
				<area>56810.5</area>
				<perimeter>1279.669022798538</perimeter>
				<distanceFromOrigin>249.897979183506</distanceFromOrigin>
				<angle>41.86661182353761</angle>
				<shape>triangular</shape>
				<triangleMeasure>0.7638826268570922</triangleMeasure>
				<rectangleMeasure>0.5196300149777621</rectangleMeasure>
				<circleMeasure>0.3504353792331676</circleMeasure>
				<centroid>
					<x>1027.124</x>
					<y>328.0782</y>
				</centroid>
			</pseudo3D>
		</spatialEntity>
		<numericStateVariable>
			<name>avgClusterednessRegions</name>
			<value>2608.356216323803</value>
		</numericStateVariable>
		<numericStateVariable>
			<name>avgDensityRegions</name>
			<value>0.6499813126832351</value>
		</numericStateVariable>
	</timepoint>
	<timepoint>
		<spatialEntity>
			<pseudo3D type="region">
				<clusteredness>1</clusteredness>
				<density>0.583737959316727</density>
				<area>28824</area>
				<perimeter>927.4131917953491</perimeter>
				<distanceFromOrigin>377.068959210381</distanceFromOrigin>
				<angle>57.56932322823141</angle>
				<shape>triangular</shape>
				<triangleMeasure>0.7243120995099886</triangleMeasure>
				<rectangleMeasure>0.48331559503387</rectangleMeasure>
				<circleMeasure>0.3906063759016656</circleMeasure>
				<centroid>
					<x>1038.416</x>
					<y>1102.447</y>
				</centroid>
			</pseudo3D>
		</spatialEntity>
		<spatialEntity>
			<pseudo3D type="region">
				<clusteredness>1</clusteredness>
				<density>0.709787203491309</density>
				<area>37837.5</area>
				<perimeter>868.9398169517517</perimeter>
				<distanceFromOrigin>286.0559385854452</distanceFromOrigin>
				<angle>52.33921506671893</angle>
				<shape>triangular</shape>
				<triangleMeasure>0.762160625918434</triangleMeasure>
				<rectangleMeasure>0.5942495387946533</rectangleMeasure>
				<circleMeasure>0.4305212431099077</circleMeasure>
				<centroid>
					<x>204.7089</x>
					<y>792.2319</y>
				</centroid>
			</pseudo3D>
		</spatialEntity>
		<spatialEntity>
			<pseudo3D type="region">
				<clusteredness>1</clusteredness>
				<density>0.6564187752416693</density>
				<area>56810.5</area>
				<perimeter>1279.669022798538</perimeter>
				<distanceFromOrigin>249.897979183506</distanceFromOrigin>
				<angle>41.86661182353761</angle>
				<shape>triangular</shape>
				<triangleMeasure>0.7638826268570922</triangleMeasure>
				<rectangleMeasure>0.5196300149777621</rectangleMeasure>
				<circleMeasure>0.3504353792331676</circleMeasure>
				<centroid>
					<x>1027.124</x>
					<y>328.0782</y>
				</centroid>
			</pseudo3D>
		</spatialEntity>
		<numericStateVariable>
			<name>avgClusterednessRegions</name>
			<value>2608.356216323803</value>
		</numericStateVariable>
		<numericStateVariable>
			<name>avgDensityRegions</name>
			<value>0.6499813126832351</value>
		</numericStateVariable>
	</timepoint>
	<timepoint>
		<spatialEntity>
			<pseudo3D type="region">
				<clusteredness>1</clusteredness>
				<density>0.583737959316727</density>
				<area>28824</area>
				<perimeter>927.4131917953491</perimeter>
				<distanceFromOrigin>377.068959210381</distanceFromOrigin>
				<angle>57.56932322823141</angle>
				<shape>triangular</shape>
				<triangleMeasure>0.7243120995099886</triangleMeasure>
				<rectangleMeasure>0.48331559503387</rectangleMeasure>
				<circleMeasure>0.3906063759016656</circleMeasure>
				<centroid>
					<x>1038.416</x>
					<y>1102.447</y>
				</centroid>
			</pseudo3D>
		</spatialEntity>
		<spatialEntity>
			<pseudo3D type="region">
				<clusteredness>1</clusteredness>
				<density>0.709787203491309</density>
				<area>37837.5</area>
				<perimeter>868.9398169517517</perimeter>
				<distanceFromOrigin>286.0559385854452</distanceFromOrigin>
				<angle>52.33921506671893</angle>
				<shape>triangular</shape>
				<triangleMeasure>0.762160625918434</triangleMeasure>
				<rectangleMeasure>0.5942495387946533</rectangleMeasure>
				<circleMeasure>0.4305212431099077</circleMeasure>
				<centroid>
					<x>204.7089</x>
					<y>792.2319</y>
				</centroid>
			</pseudo3D>
		</spatialEntity>
		<spatialEntity>
			<pseudo3D type="region">
				<clusteredness>1</clusteredness>
				<density>0.6564187752416693</density>
				<area>56810.5</area>
				<perimeter>1279.669022798538</perimeter>
				<distanceFromOrigin>249.897979183506</distanceFromOrigin>
				<angle>41.86661182353761</angle>
				<shape>triangular</shape>
				<triangleMeasure>0.7638826268570922</triangleMeasure>
				<rectangleMeasure>0.5196300149777621</rectangleMeasure>
				<circleMeasure>0.3504353792331676</circleMeasure>
				<centroid>
					<x>1027.124</x>
					<y>328.0782</y>
				</centroid>
			</pseudo3D>
		</spatialEntity>
		<numericStateVariable>
			<name>avgClusterednessRegions</name>
			<value>2608.356216323803</value>
		</numericStateVariable>
		<numericStateVariable>
			<name>avgDensityRegions</name>
			<value>0.6499813126832351</value>
		</numericStateVariable>
	</timepoint>
	<timepoint>
		<spatialEntity>
			<pseudo3D type="region">
				<clusteredness>1</clusteredness>
				<density>0.583737959316727</density>
				<area>28824</area>
				<perimeter>927.4131917953491</perimeter>
				<distanceFromOrigin>377.068959210381</distanceFromOrigin>
				<angle>57.56932322823141</angle>
				<shape>triangular</shape>
				<triangleMeasure>0.7243120995099886</triangleMeasure>
				<rectangleMeasure>0.48331559503387</rectangleMeasure>
				<circleMeasure>0.3906063759016656</circleMeasure>
				<centroid>
					<x>1038.416</x>
					<y>1102.447</y>
				</centroid>
			</pseudo3D>
		</spatialEntity>
		<spatialEntity>
			<pseudo3D type="region">
				<clusteredness>1</clusteredness>
				<density>0.709787203491309</density>
				<area>37837.5</area>
				<perimeter>868.9398169517517</perimeter>
				<distanceFromOrigin>286.0559385854452</distanceFromOrigin>
				<angle>52.33921506671893</angle>
				<shape>triangular</shape>
				<triangleMeasure>0.762160625918434</triangleMeasure>
				<rectangleMeasure>0.5942495387946533</rectangleMeasure>
				<circleMeasure>0.4305212431099077</circleMeasure>
				<centroid>
					<x>204.7089</x>
					<y>792.2319</y>
				</centroid>
			</pseudo3D>
		</spatialEntity>
		<spatialEntity>
			<pseudo3D type="region">
				<clusteredness>1</clusteredness>
				<density>0.6564187752416693</density>
				<area>56810.5</area>
				<perimeter>1279.669022798538</perimeter>
				<distanceFromOrigin>249.897979183506</distanceFromOrigin>
				<angle>41.86661182353761</angle>
				<shape>triangular</shape>
				<triangleMeasure>0.7638826268570922</triangleMeasure>
				<rectangleMeasure>0.5196300149777621</rectangleMeasure>
				<circleMeasure>0.3504353792331676</circleMeasure>
				<centroid>
					<x>1027.124</x>
					<y>328.0782</y>
				</centroid>
			</pseudo3D>
		</spatialEntity>
		<numericStateVariable>
			<name>avgClusterednessRegions</name>
			<value>2608.356216323803</value>
		</numericStateVariable>
		<numericStateVariable>
			<name>avgDensityRegions</name>
			<value>0.6499813126832351</value>
		</numericStateVariable>
	</timepoint>
	<timepoint>
		<spatialEntity>
			<pseudo3D type="region">
				<clusteredness>1</clusteredness>
				<density>0.583737959316727</density>
				<area>28824</area>
				<perimeter>927.4131917953491</perimeter>
				<distanceFromOrigin>377.068959210381</distanceFromOrigin>
				<angle>57.56932322823141</angle>
				<shape>triangular</shape>
				<triangleMeasure>0.7243120995099886</triangleMeasure>
				<rectangleMeasure>0.48331559503387</rectangleMeasure>
				<circleMeasure>0.3906063759016656</circleMeasure>
				<centroid>
					<x>1038.416</x>
					<y>1102.447</y>
				</centroid>
			</pseudo3D>
		</spatialEntity>
		<spatialEntity>
			<pseudo3D type="region">
				<clusteredness>1</clusteredness>
				<density>0.709787203491309</density>
				<area>37837.5</area>
				<perimeter>868.9398169517517</perimeter>
				<distanceFromOrigin>286.0559385854452</distanceFromOrigin>
				<angle>52.33921506671893</angle>
				<shape>triangular</shape>
				<triangleMeasure>0.762160625918434</triangleMeasure>
				<rectangleMeasure>0.5942495387946533</rectangleMeasure>
				<circleMeasure>0.4305212431099077</circleMeasure>
				<centroid>
					<x>204.7089</x>
					<y>792.2319</y>
				</centroid>
			</pseudo3D>
		</spatialEntity>
		<spatialEntity>
			<pseudo3D type="region">
				<clusteredness>1</clusteredness>
				<density>0.6564187752416693</density>
				<area>56810.5</area>
				<perimeter>1279.669022798538</perimeter>
				<distanceFromOrigin>249.897979183506</distanceFromOrigin>
				<angle>41.86661182353761</angle>
				<shape>triangular</shape>
				<triangleMeasure>0.7638826268570922</triangleMeasure>
				<rectangleMeasure>0.5196300149777621</rectangleMeasure>
				<circleMeasure>0.3504353792331676</circleMeasure>
				<centroid>
					<x>1027.124</x>
					<y>328.0782</y>
				</centroid>
			</pseudo3D>
		</spatialEntity>
		<numericStateVariable>
			<name>avgClusterednessRegions</name>
			<value>2608.356216323803</value>
		</numericStateVariable>
		<numericStateVariable>
			<name>avgDensityRegions</name>
			<value>0.6499813126832351</value>
		</numericStateVariable>
	</timepoint>
	<timepoint>
		<spatialEntity>
			<pseudo3D type="region">
				<clusteredness>1</clusteredness>
				<density>0.583737959316727</density>
				<area>28824</area>
				<perimeter>927.4131917953491</perimeter>
				<distanceFromOrigin>377.068959210381</distanceFromOrigin>
				<angle>57.56932322823141</angle>
				<shape>triangular</shape>
				<triangleMeasure>0.7243120995099886</triangleMeasure>
				<rectangleMeasure>0.48331559503387</rectangleMeasure>
				<circleMeasure>0.3906063759016656</circleMeasure>
				<centroid>
					<x>1038.416</x>
					<y>1102.447</y>
				</centroid>
			</pseudo3D>
		</spatialEntity>
		<spatialEntity>
			<pseudo3D type="region">
				<clusteredness>1</clusteredness>
				<density>0.709787203491309</density>
				<area>37837.5</area>
				<perimeter>868.9398169517517</perimeter>
				<distanceFromOrigin>286.0559385854452</distanceFromOrigin>
				<angle>52.33921506671893</angle>
				<shape>triangular</shape>
				<triangleMeasure>0.762160625918434</triangleMeasure>
				<rectangleMeasure>0.5942495387946533</rectangleMeasure>
				<circleMeasure>0.4305212431099077</circleMeasure>
				<centroid>
					<x>204.7089</x>
					<y>792.2319</y>
				</centroid>
			</pseudo3D>
		</spatialEntity>
		<spatialEntity>
			<pseudo3D type="region">
				<clusteredness>1</clusteredness>
				<density>0.6564187752416693</density>
				<area>56810.5</area>
				<perimeter>1279.669022798538</perimeter>
				<distanceFromOrigin>249.897979183506</distanceFromOrigin>
				<angle>41.86661182353761</angle>
				<shape>triangular</shape>
				<triangleMeasure>0.7638826268570922</triangleMeasure>
				<rectangleMeasure>0.5196300149777621</rectangleMeasure>
				<circleMeasure>0.3504353792331676</circleMeasure>
				<centroid>
					<x>1027.124</x>
					<y>328.0782</y>
				</centroid>
			</pseudo3D>
		</spatialEntity>
		<numericStateVariable>
			<name>avgClusterednessRegions</name>
			<value>2608.356216323803</value>
		</numericStateVariable>
		<numericStateVariable>
			<name>avgDensityRegions</name>
			<value>0.6499813126832351</value>
		</numericStateVariable>
	</timepoint>
	<timepoint>
		<spatialEntity>
			<pseudo3D type="region">
				<clusteredness>1</clusteredness>
				<density>0.583737959316727</density>
				<area>28824</area>
				<perimeter>927.4131917953491</perimeter>
				<distanceFromOrigin>377.068959210381</distanceFromOrigin>
				<angle>57.56932322823141</angle>
				<shape>triangular</shape>
				<triangleMeasure>0.7243120995099886</triangleMeasure>
				<rectangleMeasure>0.48331559503387</rectangleMeasure>
				<circleMeasure>0.3906063759016656</circleMeasure>
				<centroid>
					<x>1038.416</x>
					<y>1102.447</y>
				</centroid>
			</pseudo3D>
		</spatialEntity>
		<spatialEntity>
			<pseudo3D type="region">
				<clusteredness>1</clusteredness>
				<density>0.709787203491309</density>
				<area>37837.5</area>
				<perimeter>868.9398169517517</perimeter>
				<distanceFromOrigin>286.0559385854452</distanceFromOrigin>
				<angle>52.33921506671893</angle>
				<shape>triangular</shape>
				<triangleMeasure>0.762160625918434</triangleMeasure>
				<rectangleMeasure>0.5942495387946533</rectangleMeasure>
				<circleMeasure>0.4305212431099077</circleMeasure>
				<centroid>
					<x>204.7089</x>
					<y>792.2319</y>
				</centroid>
			</pseudo3D>
		</spatialEntity>
		<spatialEntity>
			<pseudo3D type="region">
				<clusteredness>1</clusteredness>
				<density>0.6564187752416693</density>
				<area>56810.5</area>
				<perimeter>1279.669022798538</perimeter>
				<distanceFromOrigin>249.897979183506</distanceFromOrigin>
				<angle>41.86661182353761</angle>
				<shape>triangular</shape>
				<triangleMeasure>0.7638826268570922</triangleMeasure>
				<rectangleMeasure>0.5196300149777621</rectangleMeasure>
				<circleMeasure>0.3504353792331676</circleMeasure>
				<centroid>
					<x>1027.124</x>
					<y>328.0782</y>
				</centroid>
			</pseudo3D>
		</spatialEntity>
		<numericStateVariable>
			<name>avgClusterednessRegions</name>
			<value>2608.356216323803</value>
		</numericStateVariable>
		<numericStateVariable>
			<name>avgDensityRegions</name>
			<value>0.6499813126832351</value>
		</numericStateVariable>
	</timepoint>
	<timepoint>
		<spatialEntity>
			<pseudo3D type="region">
				<clusteredness>1</clusteredness>
				<density>0.583737959316727</density>
				<area>28824</area>
				<perimeter>927.4131917953491</perimeter>
				<distanceFromOrigin>377.068959210381</distanceFromOrigin>
				<angle>57.56932322823141</angle>
				<shape>triangular</shape>
				<triangleMeasure>0.7243120995099886</triangleMeasure>
				<rectangleMeasure>0.48331559503387</rectangleMeasure>
				<circleMeasure>0.3906063759016656</circleMeasure>
				<centroid>
					<x>1038.416</x>
					<y>1102.447</y>
				</centroid>
			</pseudo3D>
		</spatialEntity>
		<spatialEntity>
			<pseudo3D type="region">
				<clusteredness>1</clusteredness>
				<density>0.709787203491309</density>
				<area>37837.5</area>
				<perimeter>868.9398169517517</perimeter>
				<distanceFromOrigin>286.0559385854452</distanceFromOrigin>
				<angle>52.33921506671893</angle>
				<shape>triangular</shape>
				<triangleMeasure>0.762160625918434</triangleMeasure>
				<rectangleMeasure>0.5942495387946533</rectangleMeasure>
				<circleMeasure>0.4305212431099077</circleMeasure>
				<centroid>
					<x>204.7089</x>
					<y>792.2319</y>
				</centroid>
			</pseudo3D>
		</spatialEntity>
		<spatialEntity>
			<pseudo3D type="region">
				<clusteredness>1</clusteredness>
				<density>0.6564187752416693</density>
				<area>56810.5</area>
				<perimeter>1279.669022798538</perimeter>
				<distanceFromOrigin>249.897979183506</distanceFromOrigin>
				<angle>41.86661182353761</angle>
				<shape>triangular</shape>
				<triangleMeasure>0.7638826268570922</triangleMeasure>
				<rectangleMeasure>0.5196300149777621</rectangleMeasure>
				<circleMeasure>0.3504353792331676</circleMeasure>
				<centroid>
					<x>1027.124</x>
					<y>328.0782</y>
				</centroid>
			</pseudo3D>
		</spatialEntity>
		<numericStateVariable>
			<name>avgClusterednessRegions</name>
			<value>2608.356216323803</value>
		</numericStateVariable>
		<numericStateVariable>
			<name>avgDensityRegions</name>
			<value>0.6499813126832351</value>
		</numericStateVariable>
	</timepoint>
	<timepoint>
		<spatialEntity>
			<pseudo3D type="region">
				<clusteredness>1</clusteredness>
				<density>0.583737959316727</density>
				<area>28824</area>
				<perimeter>927.4131917953491</perimeter>
				<distanceFromOrigin>377.068959210381</distanceFromOrigin>
				<angle>57.56932322823141</angle>
				<shape>triangular</shape>
				<triangleMeasure>0.7243120995099886</triangleMeasure>
				<rectangleMeasure>0.48331559503387</rectangleMeasure>
				<circleMeasure>0.3906063759016656</circleMeasure>
				<centroid>
					<x>1038.416</x>
					<y>1102.447</y>
				</centroid>
			</pseudo3D>
		</spatialEntity>
		<spatialEntity>
			<pseudo3D type="region">
				<clusteredness>1</clusteredness>
				<density>0.709787203491309</density>
				<area>37837.5</area>
				<perimeter>868.9398169517517</perimeter>
				<distanceFromOrigin>286.0559385854452</distanceFromOrigin>
				<angle>52.33921506671893</angle>
				<shape>triangular</shape>
				<triangleMeasure>0.762160625918434</triangleMeasure>
				<rectangleMeasure>0.5942495387946533</rectangleMeasure>
				<circleMeasure>0.4305212431099077</circleMeasure>
				<centroid>
					<x>204.7089</x>
					<y>792.2319</y>
				</centroid>
			</pseudo3D>
		</spatialEntity>
		<spatialEntity>
			<pseudo3D type="region">
				<clusteredness>1</clusteredness>
				<density>0.6564187752416693</density>
				<area>56810.5</area>
				<perimeter>1279.669022798538</perimeter>
				<distanceFromOrigin>249.897979183506</distanceFromOrigin>
				<angle>41.86661182353761</angle>
				<shape>triangular</shape>
				<triangleMeasure>0.7638826268570922</triangleMeasure>
				<rectangleMeasure>0.5196300149777621</rectangleMeasure>
				<circleMeasure>0.3504353792331676</circleMeasure>
				<centroid>
					<x>1027.124</x>
					<y>328.0782</y>
				</centroid>
			</pseudo3D>
		</spatialEntity>
		<numericStateVariable>
			<name>avgClusterednessRegions</name>
			<value>2608.356216323803</value>
		</numericStateVariable>
		<numericStateVariable>
			<name>avgDensityRegions</name>
			<value>0.6499813126832351</value>
		</numericStateVariable>
	</timepoint>
	<timepoint>
		<spatialEntity>
			<pseudo3D type="region">
				<clusteredness>1</clusteredness>
				<density>0.583737959316727</density>
				<area>28824</area>
				<perimeter>927.4131917953491</perimeter>
				<distanceFromOrigin>377.068959210381</distanceFromOrigin>
				<angle>57.56932322823141</angle>
				<shape>triangular</shape>
				<triangleMeasure>0.7243120995099886</triangleMeasure>
				<rectangleMeasure>0.48331559503387</rectangleMeasure>
				<circleMeasure>0.3906063759016656</circleMeasure>
				<centroid>
					<x>1038.416</x>
					<y>1102.447</y>
				</centroid>
			</pseudo3D>
		</spatialEntity>
		<spatialEntity>
			<pseudo3D type="region">
				<clusteredness>1</clusteredness>
				<density>0.709787203491309</density>
				<area>37837.5</area>
				<perimeter>868.9398169517517</perimeter>
				<distanceFromOrigin>286.0559385854452</distanceFromOrigin>
				<angle>52.33921506671893</angle>
				<shape>triangular</shape>
				<triangleMeasure>0.762160625918434</triangleMeasure>
				<rectangleMeasure>0.5942495387946533</rectangleMeasure>
				<circleMeasure>0.4305212431099077</circleMeasure>
				<centroid>
					<x>204.7089</x>
					<y>792.2319</y>
				</centroid>
			</pseudo3D>
		</spatialEntity>
		<spatialEntity>
			<pseudo3D type="region">
				<clusteredness>1</clusteredness>
				<density>0.6564187752416693</density>
				<area>56810.5</area>
				<perimeter>1279.669022798538</perimeter>
				<distanceFromOrigin>249.897979183506</distanceFromOrigin>
				<angle>41.86661182353761</angle>
				<shape>triangular</shape>
				<triangleMeasure>0.7638826268570922</triangleMeasure>
				<rectangleMeasure>0.5196300149777621</rectangleMeasure>
				<circleMeasure>0.3504353792331676</circleMeasure>
				<centroid>
					<x>1027.124</x>
					<y>328.0782</y>
				</centroid>
			</pseudo3D>
		</spatialEntity>
		<numericStateVariable>
			<name>avgClusterednessRegions</name>
			<value>2608.356216323803</value>
		</numericStateVariable>
		<numericStateVariable>
			<name>avgDensityRegions</name>
			<value>0.6499813126832351</value>
		</numericStateVariable>
	</timepoint>
	<timepoint>
		<spatialEntity>
			<pseudo3D type="region">
				<clusteredness>1</clusteredness>
				<density>0.583737959316727</density>
				<area>28824</area>
				<perimeter>927.4131917953491</perimeter>
				<distanceFromOrigin>377.068959210381</distanceFromOrigin>
				<angle>57.56932322823141</angle>
				<shape>triangular</shape>
				<triangleMeasure>0.7243120995099886</triangleMeasure>
				<rectangleMeasure>0.48331559503387</rectangleMeasure>
				<circleMeasure>0.3906063759016656</circleMeasure>
				<centroid>
					<x>1038.416</x>
					<y>1102.447</y>
				</centroid>
			</pseudo3D>
		</spatialEntity>
		<spatialEntity>
			<pseudo3D type="region">
				<clusteredness>1</clusteredness>
				<density>0.709787203491309</density>
				<area>37837.5</area>
				<perimeter>868.9398169517517</perimeter>
				<distanceFromOrigin>286.0559385854452</distanceFromOrigin>
				<angle>52.33921506671893</angle>
				<shape>triangular</shape>
				<triangleMeasure>0.762160625918434</triangleMeasure>
				<rectangleMeasure>0.5942495387946533</rectangleMeasure>
				<circleMeasure>0.4305212431099077</circleMeasure>
				<centroid>
					<x>204.7089</x>
					<y>792.2319</y>
				</centroid>
			</pseudo3D>
		</spatialEntity>
		<spatialEntity>
			<pseudo3D type="region">
				<clusteredness>1</clusteredness>
				<density>0.6564187752416693</density>
				<area>56810.5</area>
				<perimeter>1279.669022798538</perimeter>
				<distanceFromOrigin>249.897979183506</distanceFromOrigin>
				<angle>41.86661182353761</angle>
				<shape>triangular</shape>
				<triangleMeasure>0.7638826268570922</triangleMeasure>
				<rectangleMeasure>0.5196300149777621</rectangleMeasure>
				<circleMeasure>0.3504353792331676</circleMeasure>
				<centroid>
					<x>1027.124</x>
					<y>328.0782</y>
				</centroid>
			</pseudo3D>
		</spatialEntity>
		<numericStateVariable>
			<name>avgClusterednessRegions</name>
			<value>2608.356216323803</value>
		</numericStateVariable>
		<numericStateVariable>
			<name>avgDensityRegions</name>
			<value>0.6499813126832351</value>
		</numericStateVariable>
	</timepoint>
	<timepoint>
		<spatialEntity>
			<pseudo3D type="region">
				<clusteredness>1</clusteredness>
				<density>0.583737959316727</density>
				<area>28824</area>
				<perimeter>927.4131917953491</perimeter>
				<distanceFromOrigin>377.068959210381</distanceFromOrigin>
				<angle>57.56932322823141</angle>
				<shape>triangular</shape>
				<triangleMeasure>0.7243120995099886</triangleMeasure>
				<rectangleMeasure>0.48331559503387</rectangleMeasure>
				<circleMeasure>0.3906063759016656</circleMeasure>
				<centroid>
					<x>1038.416</x>
					<y>1102.447</y>
				</centroid>
			</pseudo3D>
		</spatialEntity>
		<spatialEntity>
			<pseudo3D type="region">
				<clusteredness>1</clusteredness>
				<density>0.709787203491309</density>
				<area>37837.5</area>
				<perimeter>868.9398169517517</perimeter>
				<distanceFromOrigin>286.0559385854452</distanceFromOrigin>
				<angle>52.33921506671893</angle>
				<shape>triangular</shape>
				<triangleMeasure>0.762160625918434</triangleMeasure>
				<rectangleMeasure>0.5942495387946533</rectangleMeasure>
				<circleMeasure>0.4305212431099077</circleMeasure>
				<centroid>
					<x>204.7089</x>
					<y>792.2319</y>
				</centroid>
			</pseudo3D>
		</spatialEntity>
		<spatialEntity>
			<pseudo3D type="region">
				<clusteredness>1</clusteredness>
				<density>0.6564187752416693</density>
				<area>56810.5</area>
				<perimeter>1279.669022798538</perimeter>
				<distanceFromOrigin>249.897979183506</distanceFromOrigin>
				<angle>41.86661182353761</angle>
				<shape>triangular</shape>
				<triangleMeasure>0.7638826268570922</triangleMeasure>
				<rectangleMeasure>0.5196300149777621</rectangleMeasure>
				<circleMeasure>0.3504353792331676</circleMeasure>
				<centroid>
					<x>1027.124</x>
					<y>328.0782</y>
				</centroid>
			</pseudo3D>
		</spatialEntity>
		<numericStateVariable>
			<name>avgClusterednessRegions</name>
			<value>2608.356216323803</value>
		</numericStateVariable>
		<numericStateVariable>
			<name>avgDensityRegions</name>
			<value>0.6499813126832351</value>
		</numericStateVariable>
	</timepoint>
	<timepoint>
		<spatialEntity>
			<pseudo3D type="region">
				<clusteredness>1</clusteredness>
				<density>0.583737959316727</density>
				<area>28824</area>
				<perimeter>927.4131917953491</perimeter>
				<distanceFromOrigin>377.068959210381</distanceFromOrigin>
				<angle>57.56932322823141</angle>
				<shape>triangular</shape>
				<triangleMeasure>0.7243120995099886</triangleMeasure>
				<rectangleMeasure>0.48331559503387</rectangleMeasure>
				<circleMeasure>0.3906063759016656</circleMeasure>
				<centroid>
					<x>1038.416</x>
					<y>1102.447</y>
				</centroid>
			</pseudo3D>
		</spatialEntity>
		<spatialEntity>
			<pseudo3D type="region">
				<clusteredness>1</clusteredness>
				<density>0.709787203491309</density>
				<area>37837.5</area>
				<perimeter>868.9398169517517</perimeter>
				<distanceFromOrigin>286.0559385854452</distanceFromOrigin>
				<angle>52.33921506671893</angle>
				<shape>triangular</shape>
				<triangleMeasure>0.762160625918434</triangleMeasure>
				<rectangleMeasure>0.5942495387946533</rectangleMeasure>
				<circleMeasure>0.4305212431099077</circleMeasure>
				<centroid>
					<x>204.7089</x>
					<y>792.2319</y>
				</centroid>
			</pseudo3D>
		</spatialEntity>
		<spatialEntity>
			<pseudo3D type="region">
				<clusteredness>1</clusteredness>
				<density>0.6564187752416693</density>
				<area>56810.5</area>
				<perimeter>1279.669022798538</perimeter>
				<distanceFromOrigin>249.897979183506</distanceFromOrigin>
				<angle>41.86661182353761</angle>
				<shape>triangular</shape>
				<triangleMeasure>0.7638826268570922</triangleMeasure>
				<rectangleMeasure>0.5196300149777621</rectangleMeasure>
				<circleMeasure>0.3504353792331676</circleMeasure>
				<centroid>
					<x>1027.124</x>
					<y>328.0782</y>
				</centroid>
			</pseudo3D>
		</spatialEntity>
		<numericStateVariable>
			<name>avgClusterednessRegions</name>
			<value>2608.356216323803</value>
		</numericStateVariable>
		<numericStateVariable>
			<name>avgDensityRegions</name>
			<value>0.6499813126832351</value>
		</numericStateVariable>
	</timepoint>
	<timepoint>
		<spatialEntity>
			<pseudo3D type="region">
				<clusteredness>1</clusteredness>
				<density>0.583737959316727</density>
				<area>28824</area>
				<perimeter>927.4131917953491</perimeter>
				<distanceFromOrigin>377.068959210381</distanceFromOrigin>
				<angle>57.56932322823141</angle>
				<shape>triangular</shape>
				<triangleMeasure>0.7243120995099886</triangleMeasure>
				<rectangleMeasure>0.48331559503387</rectangleMeasure>
				<circleMeasure>0.3906063759016656</circleMeasure>
				<centroid>
					<x>1038.416</x>
					<y>1102.447</y>
				</centroid>
			</pseudo3D>
		</spatialEntity>
		<spatialEntity>
			<pseudo3D type="region">
				<clusteredness>1</clusteredness>
				<density>0.709787203491309</density>
				<area>37837.5</area>
				<perimeter>868.9398169517517</perimeter>
				<distanceFromOrigin>286.0559385854452</distanceFromOrigin>
				<angle>52.33921506671893</angle>
				<shape>triangular</shape>
				<triangleMeasure>0.762160625918434</triangleMeasure>
				<rectangleMeasure>0.5942495387946533</rectangleMeasure>
				<circleMeasure>0.4305212431099077</circleMeasure>
				<centroid>
					<x>204.7089</x>
					<y>792.2319</y>
				</centroid>
			</pseudo3D>
		</spatialEntity>
		<spatialEntity>
			<pseudo3D type="region">
				<clusteredness>1</clusteredness>
				<density>0.6564187752416693</density>
				<area>56810.5</area>
				<perimeter>1279.669022798538</perimeter>
				<distanceFromOrigin>249.897979183506</distanceFromOrigin>
				<angle>41.86661182353761</angle>
				<shape>triangular</shape>
				<triangleMeasure>0.7638826268570922</triangleMeasure>
				<rectangleMeasure>0.5196300149777621</rectangleMeasure>
				<circleMeasure>0.3504353792331676</circleMeasure>
				<centroid>
					<x>1027.124</x>
					<y>328.0782</y>
				</centroid>
			</pseudo3D>
		</spatialEntity>
		<numericStateVariable>
			<name>avgClusterednessRegions</name>
			<value>2608.356216323803</value>
		</numericStateVariable>
		<numericStateVariable>
			<name>avgDensityRegions</name>
			<value>0.6499813126832351</value>
		</numericStateVariable>
	</timepoint>
	<timepoint>
		<spatialEntity>
			<pseudo3D type="region">
				<clusteredness>1</clusteredness>
				<density>0.583737959316727</density>
				<area>28824</area>
				<perimeter>927.4131917953491</perimeter>
				<distanceFromOrigin>377.068959210381</distanceFromOrigin>
				<angle>57.56932322823141</angle>
				<shape>triangular</shape>
				<triangleMeasure>0.7243120995099886</triangleMeasure>
				<rectangleMeasure>0.48331559503387</rectangleMeasure>
				<circleMeasure>0.3906063759016656</circleMeasure>
				<centroid>
					<x>1038.416</x>
					<y>1102.447</y>
				</centroid>
			</pseudo3D>
		</spatialEntity>
		<spatialEntity>
			<pseudo3D type="region">
				<clusteredness>1</clusteredness>
				<density>0.709787203491309</density>
				<area>37837.5</area>
				<perimeter>868.9398169517517</perimeter>
				<distanceFromOrigin>286.0559385854452</distanceFromOrigin>
				<angle>52.33921506671893</angle>
				<shape>triangular</shape>
				<triangleMeasure>0.762160625918434</triangleMeasure>
				<rectangleMeasure>0.5942495387946533</rectangleMeasure>
				<circleMeasure>0.4305212431099077</circleMeasure>
				<centroid>
					<x>204.7089</x>
					<y>792.2319</y>
				</centroid>
			</pseudo3D>
		</spatialEntity>
		<spatialEntity>
			<pseudo3D type="region">
				<clusteredness>1</clusteredness>
				<density>0.6564187752416693</density>
				<area>56810.5</area>
				<perimeter>1279.669022798538</perimeter>
				<distanceFromOrigin>249.897979183506</distanceFromOrigin>
				<angle>41.86661182353761</angle>
				<shape>triangular</shape>
				<triangleMeasure>0.7638826268570922</triangleMeasure>
				<rectangleMeasure>0.5196300149777621</rectangleMeasure>
				<circleMeasure>0.3504353792331676</circleMeasure>
				<centroid>
					<x>1027.124</x>
					<y>328.0782</y>
				</centroid>
			</pseudo3D>
		</spatialEntity>
		<numericStateVariable>
			<name>avgClusterednessRegions</name>
			<value>2608.356216323803</value>
		</numericStateVariable>
		<numericStateVariable>
			<name>avgDensityRegions</name>
			<value>0.6499813126832351</value>
		</numericStateVariable>
	</timepoint>
	<timepoint>
		<spatialEntity>
			<pseudo3D type="region">
				<clusteredness>1</clusteredness>
				<density>0.583737959316727</density>
				<area>28824</area>
				<perimeter>927.4131917953491</perimeter>
				<distanceFromOrigin>377.068959210381</distanceFromOrigin>
				<angle>57.56932322823141</angle>
				<shape>triangular</shape>
				<triangleMeasure>0.7243120995099886</triangleMeasure>
				<rectangleMeasure>0.48331559503387</rectangleMeasure>
				<circleMeasure>0.3906063759016656</circleMeasure>
				<centroid>
					<x>1038.416</x>
					<y>1102.447</y>
				</centroid>
			</pseudo3D>
		</spatialEntity>
		<spatialEntity>
			<pseudo3D type="region">
				<clusteredness>1</clusteredness>
				<density>0.709787203491309</density>
				<area>37837.5</area>
				<perimeter>868.9398169517517</perimeter>
				<distanceFromOrigin>286.0559385854452</distanceFromOrigin>
				<angle>52.33921506671893</angle>
				<shape>triangular</shape>
				<triangleMeasure>0.762160625918434</triangleMeasure>
				<rectangleMeasure>0.5942495387946533</rectangleMeasure>
				<circleMeasure>0.4305212431099077</circleMeasure>
				<centroid>
					<x>204.7089</x>
					<y>792.2319</y>
				</centroid>
			</pseudo3D>
		</spatialEntity>
		<spatialEntity>
			<pseudo3D type="region">
				<clusteredness>1</clusteredness>
				<density>0.6564187752416693</density>
				<area>56810.5</area>
				<perimeter>1279.669022798538</perimeter>
				<distanceFromOrigin>249.897979183506</distanceFromOrigin>
				<angle>41.86661182353761</angle>
				<shape>triangular</shape>
				<triangleMeasure>0.7638826268570922</triangleMeasure>
				<rectangleMeasure>0.5196300149777621</rectangleMeasure>
				<circleMeasure>0.3504353792331676</circleMeasure>
				<centroid>
					<x>1027.124</x>
					<y>328.0782</y>
				</centroid>
			</pseudo3D>
		</spatialEntity>
		<numericStateVariable>
			<name>avgClusterednessRegions</name>
			<value>2608.356216323803</value>
		</numericStateVariable>
		<numericStateVariable>
			<name>avgDensityRegions</name>
			<value>0.6499813126832351</value>
		</numericStateVariable>
	</timepoint>
	<timepoint>
		<spatialEntity>
			<pseudo3D type="region">
				<clusteredness>1</clusteredness>
				<density>0.583737959316727</density>
				<area>28824</area>
				<perimeter>927.4131917953491</perimeter>
				<distanceFromOrigin>377.068959210381</distanceFromOrigin>
				<angle>57.56932322823141</angle>
				<shape>triangular</shape>
				<triangleMeasure>0.7243120995099886</triangleMeasure>
				<rectangleMeasure>0.48331559503387</rectangleMeasure>
				<circleMeasure>0.3906063759016656</circleMeasure>
				<centroid>
					<x>1038.416</x>
					<y>1102.447</y>
				</centroid>
			</pseudo3D>
		</spatialEntity>
		<spatialEntity>
			<pseudo3D type="region">
				<clusteredness>1</clusteredness>
				<density>0.709787203491309</density>
				<area>37837.5</area>
				<perimeter>868.9398169517517</perimeter>
				<distanceFromOrigin>286.0559385854452</distanceFromOrigin>
				<angle>52.33921506671893</angle>
				<shape>triangular</shape>
				<triangleMeasure>0.762160625918434</triangleMeasure>
				<rectangleMeasure>0.5942495387946533</rectangleMeasure>
				<circleMeasure>0.4305212431099077</circleMeasure>
				<centroid>
					<x>204.7089</x>
					<y>792.2319</y>
				</centroid>
			</pseudo3D>
		</spatialEntity>
		<spatialEntity>
			<pseudo3D type="region">
				<clusteredness>1</clusteredness>
				<density>0.6564187752416693</density>
				<area>56810.5</area>
				<perimeter>1279.669022798538</perimeter>
				<distanceFromOrigin>249.897979183506</distanceFromOrigin>
				<angle>41.86661182353761</angle>
				<shape>triangular</shape>
				<triangleMeasure>0.7638826268570922</triangleMeasure>
				<rectangleMeasure>0.5196300149777621</rectangleMeasure>
				<circleMeasure>0.3504353792331676</circleMeasure>
				<centroid>
					<x>1027.124</x>
					<y>328.0782</y>
				</centroid>
			</pseudo3D>
		</spatialEntity>
		<numericStateVariable>
			<name>avgClusterednessRegions</name>
			<value>2608.356216323803</value>
		</numericStateVariable>
		<numericStateVariable>
			<name>avgDensityRegions</name>
			<value>0.6499813126832351</value>
		</numericStateVariable>
	</timepoint>
	<timepoint>
		<spatialEntity>
			<pseudo3D type="region">
				<clusteredness>1</clusteredness>
				<density>0.583737959316727</density>
				<area>28824</area>
				<perimeter>927.4131917953491</perimeter>
				<distanceFromOrigin>377.068959210381</distanceFromOrigin>
				<angle>57.56932322823141</angle>
				<shape>triangular</shape>
				<triangleMeasure>0.7243120995099886</triangleMeasure>
				<rectangleMeasure>0.48331559503387</rectangleMeasure>
				<circleMeasure>0.3906063759016656</circleMeasure>
				<centroid>
					<x>1038.416</x>
					<y>1102.447</y>
				</centroid>
			</pseudo3D>
		</spatialEntity>
		<spatialEntity>
			<pseudo3D type="region">
				<clusteredness>1</clusteredness>
				<density>0.709787203491309</density>
				<area>37837.5</area>
				<perimeter>868.9398169517517</perimeter>
				<distanceFromOrigin>286.0559385854452</distanceFromOrigin>
				<angle>52.33921506671893</angle>
				<shape>triangular</shape>
				<triangleMeasure>0.762160625918434</triangleMeasure>
				<rectangleMeasure>0.5942495387946533</rectangleMeasure>
				<circleMeasure>0.4305212431099077</circleMeasure>
				<centroid>
					<x>204.7089</x>
					<y>792.2319</y>
				</centroid>
			</pseudo3D>
		</spatialEntity>
		<spatialEntity>
			<pseudo3D type="region">
				<clusteredness>1</clusteredness>
				<density>0.6564187752416693</density>
				<area>56810.5</area>
				<perimeter>1279.669022798538</perimeter>
				<distanceFromOrigin>249.897979183506</distanceFromOrigin>
				<angle>41.86661182353761</angle>
				<shape>triangular</shape>
				<triangleMeasure>0.7638826268570922</triangleMeasure>
				<rectangleMeasure>0.5196300149777621</rectangleMeasure>
				<circleMeasure>0.3504353792331676</circleMeasure>
				<centroid>
					<x>1027.124</x>
					<y>328.0782</y>
				</centroid>
			</pseudo3D>
		</spatialEntity>
		<numericStateVariable>
			<name>avgClusterednessRegions</name>
			<value>2608.356216323803</value>
		</numericStateVariable>
		<numericStateVariable>
			<name>avgDensityRegions</name>
			<value>0.6499813126832351</value>
		</numericStateVariable>
	</timepoint>
	<timepoint>
		<spatialEntity>
			<pseudo3D type="region">
				<clusteredness>1</clusteredness>
				<density>0.583737959316727</density>
				<area>28824</area>
				<perimeter>927.4131917953491</perimeter>
				<distanceFromOrigin>377.068959210381</distanceFromOrigin>
				<angle>57.56932322823141</angle>
				<shape>triangular</shape>
				<triangleMeasure>0.7243120995099886</triangleMeasure>
				<rectangleMeasure>0.48331559503387</rectangleMeasure>
				<circleMeasure>0.3906063759016656</circleMeasure>
				<centroid>
					<x>1038.416</x>
					<y>1102.447</y>
				</centroid>
			</pseudo3D>
		</spatialEntity>
		<spatialEntity>
			<pseudo3D type="region">
				<clusteredness>1</clusteredness>
				<density>0.709787203491309</density>
				<area>37837.5</area>
				<perimeter>868.9398169517517</perimeter>
				<distanceFromOrigin>286.0559385854452</distanceFromOrigin>
				<angle>52.33921506671893</angle>
				<shape>triangular</shape>
				<triangleMeasure>0.762160625918434</triangleMeasure>
				<rectangleMeasure>0.5942495387946533</rectangleMeasure>
				<circleMeasure>0.4305212431099077</circleMeasure>
				<centroid>
					<x>204.7089</x>
					<y>792.2319</y>
				</centroid>
			</pseudo3D>
		</spatialEntity>
		<spatialEntity>
			<pseudo3D type="region">
				<clusteredness>1</clusteredness>
				<density>0.6564187752416693</density>
				<area>56810.5</area>
				<perimeter>1279.669022798538</perimeter>
				<distanceFromOrigin>249.897979183506</distanceFromOrigin>
				<angle>41.86661182353761</angle>
				<shape>triangular</shape>
				<triangleMeasure>0.7638826268570922</triangleMeasure>
				<rectangleMeasure>0.5196300149777621</rectangleMeasure>
				<circleMeasure>0.3504353792331676</circleMeasure>
				<centroid>
					<x>1027.124</x>
					<y>328.0782</y>
				</centroid>
			</pseudo3D>
		</spatialEntity>
		<numericStateVariable>
			<name>avgClusterednessRegions</name>
			<value>2608.356216323803</value>
		</numericStateVariable>
		<numericStateVariable>
			<name>avgDensityRegions</name>
			<value>0.6499813126832351</value>
		</numericStateVariable>
	</timepoint>
	<timepoint>
		<spatialEntity>
			<pseudo3D type="region">
				<clusteredness>1</clusteredness>
				<density>0.583737959316727</density>
				<area>28824</area>
				<perimeter>927.4131917953491</perimeter>
				<distanceFromOrigin>377.068959210381</distanceFromOrigin>
				<angle>57.56932322823141</angle>
				<shape>triangular</shape>
				<triangleMeasure>0.7243120995099886</triangleMeasure>
				<rectangleMeasure>0.48331559503387</rectangleMeasure>
				<circleMeasure>0.3906063759016656</circleMeasure>
				<centroid>
					<x>1038.416</x>
					<y>1102.447</y>
				</centroid>
			</pseudo3D>
		</spatialEntity>
		<spatialEntity>
			<pseudo3D type="region">
				<clusteredness>1</clusteredness>
				<density>0.709787203491309</density>
				<area>37837.5</area>
				<perimeter>868.9398169517517</perimeter>
				<distanceFromOrigin>286.0559385854452</distanceFromOrigin>
				<angle>52.33921506671893</angle>
				<shape>triangular</shape>
				<triangleMeasure>0.762160625918434</triangleMeasure>
				<rectangleMeasure>0.5942495387946533</rectangleMeasure>
				<circleMeasure>0.4305212431099077</circleMeasure>
				<centroid>
					<x>204.7089</x>
					<y>792.2319</y>
				</centroid>
			</pseudo3D>
		</spatialEntity>
		<spatialEntity>
			<pseudo3D type="region">
				<clusteredness>1</clusteredness>
				<density>0.6564187752416693</density>
				<area>56810.5</area>
				<perimeter>1279.669022798538</perimeter>
				<distanceFromOrigin>249.897979183506</distanceFromOrigin>
				<angle>41.86661182353761</angle>
				<shape>triangular</shape>
				<triangleMeasure>0.7638826268570922</triangleMeasure>
				<rectangleMeasure>0.5196300149777621</rectangleMeasure>
				<circleMeasure>0.3504353792331676</circleMeasure>
				<centroid>
					<x>1027.124</x>
					<y>328.0782</y>
				</centroid>
			</pseudo3D>
		</spatialEntity>
		<numericStateVariable>
			<name>avgClusterednessRegions</name>
			<value>2608.356216323803</value>
		</numericStateVariable>
		<numericStateVariable>
			<name>avgDensityRegions</name>
			<value>0.6499813126832351</value>
		</numericStateVariable>
	</timepoint>
	<timepoint>
		<spatialEntity>
			<pseudo3D type="region">
				<clusteredness>1</clusteredness>
				<density>0.583737959316727</density>
				<area>28824</area>
				<perimeter>927.4131917953491</perimeter>
				<distanceFromOrigin>377.068959210381</distanceFromOrigin>
				<angle>57.56932322823141</angle>
				<shape>triangular</shape>
				<triangleMeasure>0.7243120995099886</triangleMeasure>
				<rectangleMeasure>0.48331559503387</rectangleMeasure>
				<circleMeasure>0.3906063759016656</circleMeasure>
				<centroid>
					<x>1038.416</x>
					<y>1102.447</y>
				</centroid>
			</pseudo3D>
		</spatialEntity>
		<spatialEntity>
			<pseudo3D type="region">
				<clusteredness>1</clusteredness>
				<density>0.709787203491309</density>
				<area>37837.5</area>
				<perimeter>868.9398169517517</perimeter>
				<distanceFromOrigin>286.0559385854452</distanceFromOrigin>
				<angle>52.33921506671893</angle>
				<shape>triangular</shape>
				<triangleMeasure>0.762160625918434</triangleMeasure>
				<rectangleMeasure>0.5942495387946533</rectangleMeasure>
				<circleMeasure>0.4305212431099077</circleMeasure>
				<centroid>
					<x>204.7089</x>
					<y>792.2319</y>
				</centroid>
			</pseudo3D>
		</spatialEntity>
		<spatialEntity>
			<pseudo3D type="region">
				<clusteredness>1</clusteredness>
				<density>0.6564187752416693</density>
				<area>56810.5</area>
				<perimeter>1279.669022798538</perimeter>
				<distanceFromOrigin>249.897979183506</distanceFromOrigin>
				<angle>41.86661182353761</angle>
				<shape>triangular</shape>
				<triangleMeasure>0.7638826268570922</triangleMeasure>
				<rectangleMeasure>0.5196300149777621</rectangleMeasure>
				<circleMeasure>0.3504353792331676</circleMeasure>
				<centroid>
					<x>1027.124</x>
					<y>328.0782</y>
				</centroid>
			</pseudo3D>
		</spatialEntity>
		<numericStateVariable>
			<name>avgClusterednessRegions</name>
			<value>2608.356216323803</value>
		</numericStateVariable>
		<numericStateVariable>
			<name>avgDensityRegions</name>
			<value>0.6499813126832351</value>
		</numericStateVariable>
	</timepoint>
	<timepoint>
		<spatialEntity>
			<pseudo3D type="region">
				<clusteredness>1</clusteredness>
				<density>0.583737959316727</density>
				<area>28824</area>
				<perimeter>927.4131917953491</perimeter>
				<distanceFromOrigin>377.068959210381</distanceFromOrigin>
				<angle>57.56932322823141</angle>
				<shape>triangular</shape>
				<triangleMeasure>0.7243120995099886</triangleMeasure>
				<rectangleMeasure>0.48331559503387</rectangleMeasure>
				<circleMeasure>0.3906063759016656</circleMeasure>
				<centroid>
					<x>1038.416</x>
					<y>1102.447</y>
				</centroid>
			</pseudo3D>
		</spatialEntity>
		<spatialEntity>
			<pseudo3D type="region">
				<clusteredness>1</clusteredness>
				<density>0.709787203491309</density>
				<area>37837.5</area>
				<perimeter>868.9398169517517</perimeter>
				<distanceFromOrigin>286.0559385854452</distanceFromOrigin>
				<angle>52.33921506671893</angle>
				<shape>triangular</shape>
				<triangleMeasure>0.762160625918434</triangleMeasure>
				<rectangleMeasure>0.5942495387946533</rectangleMeasure>
				<circleMeasure>0.4305212431099077</circleMeasure>
				<centroid>
					<x>204.7089</x>
					<y>792.2319</y>
				</centroid>
			</pseudo3D>
		</spatialEntity>
		<spatialEntity>
			<pseudo3D type="region">
				<clusteredness>1</clusteredness>
				<density>0.6564187752416693</density>
				<area>56810.5</area>
				<perimeter>1279.669022798538</perimeter>
				<distanceFromOrigin>249.897979183506</distanceFromOrigin>
				<angle>41.86661182353761</angle>
				<shape>triangular</shape>
				<triangleMeasure>0.7638826268570922</triangleMeasure>
				<rectangleMeasure>0.5196300149777621</rectangleMeasure>
				<circleMeasure>0.3504353792331676</circleMeasure>
				<centroid>
					<x>1027.124</x>
					<y>328.0782</y>
				</centroid>
			</pseudo3D>
		</spatialEntity>
		<numericStateVariable>
			<name>avgClusterednessRegions</name>
			<value>2608.356216323803</value>
		</numericStateVariable>
		<numericStateVariable>
			<name>avgDensityRegions</name>
			<value>0.6499813126832351</value>
		</numericStateVariable>
	</timepoint>
	<timepoint>
		<spatialEntity>
			<pseudo3D type="region">
				<clusteredness>1</clusteredness>
				<density>0.583737959316727</density>
				<area>28824</area>
				<perimeter>927.4131917953491</perimeter>
				<distanceFromOrigin>377.068959210381</distanceFromOrigin>
				<angle>57.56932322823141</angle>
				<shape>triangular</shape>
				<triangleMeasure>0.7243120995099886</triangleMeasure>
				<rectangleMeasure>0.48331559503387</rectangleMeasure>
				<circleMeasure>0.3906063759016656</circleMeasure>
				<centroid>
					<x>1038.416</x>
					<y>1102.447</y>
				</centroid>
			</pseudo3D>
		</spatialEntity>
		<spatialEntity>
			<pseudo3D type="region">
				<clusteredness>1</clusteredness>
				<density>0.709787203491309</density>
				<area>37837.5</area>
				<perimeter>868.9398169517517</perimeter>
				<distanceFromOrigin>286.0559385854452</distanceFromOrigin>
				<angle>52.33921506671893</angle>
				<shape>triangular</shape>
				<triangleMeasure>0.762160625918434</triangleMeasure>
				<rectangleMeasure>0.5942495387946533</rectangleMeasure>
				<circleMeasure>0.4305212431099077</circleMeasure>
				<centroid>
					<x>204.7089</x>
					<y>792.2319</y>
				</centroid>
			</pseudo3D>
		</spatialEntity>
		<spatialEntity>
			<pseudo3D type="region">
				<clusteredness>1</clusteredness>
				<density>0.6564187752416693</density>
				<area>56810.5</area>
				<perimeter>1279.669022798538</perimeter>
				<distanceFromOrigin>249.897979183506</distanceFromOrigin>
				<angle>41.86661182353761</angle>
				<shape>triangular</shape>
				<triangleMeasure>0.7638826268570922</triangleMeasure>
				<rectangleMeasure>0.5196300149777621</rectangleMeasure>
				<circleMeasure>0.3504353792331676</circleMeasure>
				<centroid>
					<x>1027.124</x>
					<y>328.0782</y>
				</centroid>
			</pseudo3D>
		</spatialEntity>
		<numericStateVariable>
			<name>avgClusterednessRegions</name>
			<value>2608.356216323803</value>
		</numericStateVariable>
		<numericStateVariable>
			<name>avgDensityRegions</name>
			<value>0.6499813126832351</value>
		</numericStateVariable>
	</timepoint>
</experiment>
