# Supplementary material for: Automatic validation of computational models using pseudo-3D spatio-temporal model checking
Source: BMC Syst Biol. 2014 Dec 2;8:124. doi: 10.1186/s12918-014-0124-0 (PMC4272535; doi:10.1186/s12918-014-0124-0)
Supplement: Additional file 8 — Dataset of STML files for the phase variation case study. The dataset of one thousand STML files corresponding to the stochastic simulations of the rectangular model for the phase variation case study. We recommend using the freely available 7zip software (Download link: http://www.7-zip.org/download.html) to extract this archive. [file 12918_2014_124_MOESM8_ESM.zip › phase_variation_stml_27.xml]

<?xml version="1.0" encoding="utf-8"?>
<!--Warning! This xml file was automatically generated by a C++ program using the Boost PropertyTree library.-->
<experiment>
	<timepoint>
		<numericStateVariable>
			<name>avgClusterednessRegions</name>
			<value>0</value>
		</numericStateVariable>
		<numericStateVariable>
			<name>avgDensityRegions</name>
			<value>0</value>
		</numericStateVariable>
	</timepoint>
	<timepoint>
		<numericStateVariable>
			<name>avgClusterednessRegions</name>
			<value>0</value>
		</numericStateVariable>
		<numericStateVariable>
			<name>avgDensityRegions</name>
			<value>0</value>
		</numericStateVariable>
	</timepoint>
	<timepoint>
		<numericStateVariable>
			<name>avgClusterednessRegions</name>
			<value>0</value>
		</numericStateVariable>
		<numericStateVariable>
			<name>avgDensityRegions</name>
			<value>0</value>
		</numericStateVariable>
	</timepoint>
	<timepoint>
		<numericStateVariable>
			<name>avgClusterednessRegions</name>
			<value>0</value>
		</numericStateVariable>
		<numericStateVariable>
			<name>avgDensityRegions</name>
			<value>0</value>
		</numericStateVariable>
	</timepoint>
	<timepoint>
		<numericStateVariable>
			<name>avgClusterednessRegions</name>
			<value>0</value>
		</numericStateVariable>
		<numericStateVariable>
			<name>avgDensityRegions</name>
			<value>0</value>
		</numericStateVariable>
	</timepoint>
	<timepoint>
		<numericStateVariable>
			<name>avgClusterednessRegions</name>
			<value>0</value>
		</numericStateVariable>
		<numericStateVariable>
			<name>avgDensityRegions</name>
			<value>0</value>
		</numericStateVariable>
	</timepoint>
	<timepoint>
		<numericStateVariable>
			<name>avgClusterednessRegions</name>
			<value>0</value>
		</numericStateVariable>
		<numericStateVariable>
			<name>avgDensityRegions</name>
			<value>0</value>
		</numericStateVariable>
	</timepoint>
	<timepoint>
		<numericStateVariable>
			<name>avgClusterednessRegions</name>
			<value>0</value>
		</numericStateVariable>
		<numericStateVariable>
			<name>avgDensityRegions</name>
			<value>0</value>
		</numericStateVariable>
	</timepoint>
	<timepoint>
		<numericStateVariable>
			<name>avgClusterednessRegions</name>
			<value>0</value>
		</numericStateVariable>
		<numericStateVariable>
			<name>avgDensityRegions</name>
			<value>0</value>
		</numericStateVariable>
	</timepoint>
	<timepoint>
		<numericStateVariable>
			<name>avgClusterednessRegions</name>
			<value>0</value>
		</numericStateVariable>
		<numericStateVariable>
			<name>avgDensityRegions</name>
			<value>0</value>
		</numericStateVariable>
	</timepoint>
	<timepoint>
		<numericStateVariable>
			<name>avgClusterednessRegions</name>
			<value>0</value>
		</numericStateVariable>
		<numericStateVariable>
			<name>avgDensityRegions</name>
			<value>0</value>
		</numericStateVariable>
	</timepoint>
	<timepoint>
		<numericStateVariable>
			<name>avgClusterednessRegions</name>
			<value>0</value>
		</numericStateVariable>
		<numericStateVariable>
			<name>avgDensityRegions</name>
			<value>0</value>
		</numericStateVariable>
	</timepoint>
	<timepoint>
		<numericStateVariable>
			<name>avgClusterednessRegions</name>
			<value>0</value>
		</numericStateVariable>
		<numericStateVariable>
			<name>avgDensityRegions</name>
			<value>0</value>
		</numericStateVariable>
	</timepoint>
	<timepoint>
		<numericStateVariable>
			<name>avgClusterednessRegions</name>
			<value>0</value>
		</numericStateVariable>
		<numericStateVariable>
			<name>avgDensityRegions</name>
			<value>0</value>
		</numericStateVariable>
	</timepoint>
	<timepoint>
		<numericStateVariable>
			<name>avgClusterednessRegions</name>
			<value>0</value>
		</numericStateVariable>
		<numericStateVariable>
			<name>avgDensityRegions</name>
			<value>0</value>
		</numericStateVariable>
	</timepoint>
	<timepoint>
		<numericStateVariable>
			<name>avgClusterednessRegions</name>
			<value>0</value>
		</numericStateVariable>
		<numericStateVariable>
			<name>avgDensityRegions</name>
			<value>0</value>
		</numericStateVariable>
	</timepoint>
	<timepoint>
		<numericStateVariable>
			<name>avgClusterednessRegions</name>
			<value>0</value>
		</numericStateVariable>
		<numericStateVariable>
			<name>avgDensityRegions</name>
			<value>0</value>
		</numericStateVariable>
	</timepoint>
	<timepoint>
		<numericStateVariable>
			<name>avgClusterednessRegions</name>
			<value>0</value>
		</numericStateVariable>
		<numericStateVariable>
			<name>avgDensityRegions</name>
			<value>0</value>
		</numericStateVariable>
	</timepoint>
	<timepoint>
		<numericStateVariable>
			<name>avgClusterednessRegions</name>
			<value>0</value>
		</numericStateVariable>
		<numericStateVariable>
			<name>avgDensityRegions</name>
			<value>0</value>
		</numericStateVariable>
	</timepoint>
	<timepoint>
		<numericStateVariable>
			<name>avgClusterednessRegions</name>
			<value>0</value>
		</numericStateVariable>
		<numericStateVariable>
			<name>avgDensityRegions</name>
			<value>0</value>
		</numericStateVariable>
	</timepoint>
	<timepoint>
		<numericStateVariable>
			<name>avgClusterednessRegions</name>
			<value>0</value>
		</numericStateVariable>
		<numericStateVariable>
			<name>avgDensityRegions</name>
			<value>0</value>
		</numericStateVariable>
	</timepoint>
	<timepoint>
		<numericStateVariable>
			<name>avgClusterednessRegions</name>
			<value>0</value>
		</numericStateVariable>
		<numericStateVariable>
			<name>avgDensityRegions</name>
			<value>0</value>
		</numericStateVariable>
	</timepoint>
	<timepoint>
		<numericStateVariable>
			<name>avgClusterednessRegions</name>
			<value>0</value>
		</numericStateVariable>
		<numericStateVariable>
			<name>avgDensityRegions</name>
			<value>0</value>
		</numericStateVariable>
	</timepoint>
	<timepoint>
		<numericStateVariable>
			<name>avgClusterednessRegions</name>
			<value>0</value>
		</numericStateVariable>
		<numericStateVariable>
			<name>avgDensityRegions</name>
			<value>0</value>
		</numericStateVariable>
	</timepoint>
	<timepoint>
		<numericStateVariable>
			<name>avgClusterednessRegions</name>
			<value>0</value>
		</numericStateVariable>
		<numericStateVariable>
			<name>avgDensityRegions</name>
			<value>0</value>
		</numericStateVariable>
	</timepoint>
	<timepoint>
		<numericStateVariable>
			<name>avgClusterednessRegions</name>
			<value>0</value>
		</numericStateVariable>
		<numericStateVariable>
			<name>avgDensityRegions</name>
			<value>0</value>
		</numericStateVariable>
	</timepoint>
	<timepoint>
		<numericStateVariable>
			<name>avgClusterednessRegions</name>
			<value>0</value>
		</numericStateVariable>
		<numericStateVariable>
			<name>avgDensityRegions</name>
			<value>0</value>
		</numericStateVariable>
	</timepoint>
	<timepoint>
		<numericStateVariable>
			<name>avgClusterednessRegions</name>
			<value>0</value>
		</numericStateVariable>
		<numericStateVariable>
			<name>avgDensityRegions</name>
			<value>0</value>
		</numericStateVariable>
	</timepoint>
	<timepoint>
		<numericStateVariable>
			<name>avgClusterednessRegions</name>
			<value>0</value>
		</numericStateVariable>
		<numericStateVariable>
			<name>avgDensityRegions</name>
			<value>0</value>
		</numericStateVariable>
	</timepoint>
	<timepoint>
		<numericStateVariable>
			<name>avgClusterednessRegions</name>
			<value>0</value>
		</numericStateVariable>
		<numericStateVariable>
			<name>avgDensityRegions</name>
			<value>0</value>
		</numericStateVariable>
	</timepoint>
	<timepoint>
		<numericStateVariable>
			<name>avgClusterednessRegions</name>
			<value>0</value>
		</numericStateVariable>
		<numericStateVariable>
			<name>avgDensityRegions</name>
			<value>0</value>
		</numericStateVariable>
	</timepoint>
	<timepoint>
		<numericStateVariable>
			<name>avgClusterednessRegions</name>
			<value>0</value>
		</numericStateVariable>
		<numericStateVariable>
			<name>avgDensityRegions</name>
			<value>0</value>
		</numericStateVariable>
	</timepoint>
	<timepoint>
		<spatialEntity>
			<pseudo3D type="region">
				<clusteredness>1</clusteredness>
				<density>0.5337481898947203</density>
				<area>21141</area>
				<perimeter>901.3533494472504</perimeter>
				<distanceFromOrigin>322.628269065189</distanceFromOrigin>
				<angle>69.24720153417498</angle>
				<shape>triangular</shape>
				<triangleMeasure>0.5944382131319748</triangleMeasure>
				<rectangleMeasure>0.4040295936722861</rectangleMeasure>
				<circleMeasure>0.324286293258887</circleMeasure>
				<centroid>
					<x>588.8534</x>
					<y>245.1892</y>
				</centroid>
			</pseudo3D>
		</spatialEntity>
		<numericStateVariable>
			<name>avgClusterednessRegions</name>
			<value>0</value>
		</numericStateVariable>
		<numericStateVariable>
			<name>avgDensityRegions</name>
			<value>0.5337481898947203</value>
		</numericStateVariable>
	</timepoint>
	<timepoint>
		<spatialEntity>
			<pseudo3D type="region">
				<clusteredness>1</clusteredness>
				<density>0.5292546364789076</density>
				<area>24998</area>
				<perimeter>917.8592808246613</perimeter>
				<distanceFromOrigin>323.0061918911153</distanceFromOrigin>
				<angle>66.17487452238572</angle>
				<shape>triangular</shape>
				<triangleMeasure>0.6412764988632464</triangleMeasure>
				<rectangleMeasure>0.4377919373754203</rectangleMeasure>
				<circleMeasure>0.3610374398944363</circleMeasure>
				<centroid>
					<x>586.8209</x>
					<y>232.8657</y>
				</centroid>
			</pseudo3D>
		</spatialEntity>
		<numericStateVariable>
			<name>avgClusterednessRegions</name>
			<value>0</value>
		</numericStateVariable>
		<numericStateVariable>
			<name>avgDensityRegions</name>
			<value>0.5292546364789076</value>
		</numericStateVariable>
	</timepoint>
	<timepoint>
		<spatialEntity>
			<pseudo3D type="region">
				<clusteredness>1</clusteredness>
				<density>0.5280806606880478</density>
				<area>28598.5</area>
				<perimeter>959.8512673377991</perimeter>
				<distanceFromOrigin>322.628269065189</distanceFromOrigin>
				<angle>63.40113381549577</angle>
				<shape>triangular</shape>
				<triangleMeasure>0.5948377955007832</triangleMeasure>
				<rectangleMeasure>0.4866853504187358</rectangleMeasure>
				<circleMeasure>0.4050463712954727</circleMeasure>
				<centroid>
					<x>585.7701</x>
					<y>221.8826</y>
				</centroid>
			</pseudo3D>
		</spatialEntity>
		<numericStateVariable>
			<name>avgClusterednessRegions</name>
			<value>0</value>
		</numericStateVariable>
		<numericStateVariable>
			<name>avgDensityRegions</name>
			<value>0.5280806606880478</value>
		</numericStateVariable>
	</timepoint>
	<timepoint>
		<spatialEntity>
			<pseudo3D type="region">
				<clusteredness>1</clusteredness>
				<density>0.5332017114538122</density>
				<area>31426.5</area>
				<perimeter>956.5516698360443</perimeter>
				<distanceFromOrigin>323.0061918911153</distanceFromOrigin>
				<angle>62.39309397050827</angle>
				<shape>triangular</shape>
				<triangleMeasure>0.6573148440765563</triangleMeasure>
				<rectangleMeasure>0.4916698547575075</rectangleMeasure>
				<circleMeasure>0.4082705940210386</circleMeasure>
				<centroid>
					<x>587.1593</x>
					<y>213.8452</y>
				</centroid>
			</pseudo3D>
		</spatialEntity>
		<numericStateVariable>
			<name>avgClusterednessRegions</name>
			<value>0</value>
		</numericStateVariable>
		<numericStateVariable>
			<name>avgDensityRegions</name>
			<value>0.5332017114538122</value>
		</numericStateVariable>
	</timepoint>
	<timepoint>
		<spatialEntity>
			<pseudo3D type="region">
				<clusteredness>1</clusteredness>
				<density>0.5332017114538122</density>
				<area>31426.5</area>
				<perimeter>956.5516698360443</perimeter>
				<distanceFromOrigin>323.0061918911153</distanceFromOrigin>
				<angle>62.39309397050827</angle>
				<shape>triangular</shape>
				<triangleMeasure>0.6573148440765563</triangleMeasure>
				<rectangleMeasure>0.4916698547575075</rectangleMeasure>
				<circleMeasure>0.4082705940210386</circleMeasure>
				<centroid>
					<x>587.1593</x>
					<y>213.8452</y>
				</centroid>
			</pseudo3D>
		</spatialEntity>
		<numericStateVariable>
			<name>avgClusterednessRegions</name>
			<value>0</value>
		</numericStateVariable>
		<numericStateVariable>
			<name>avgDensityRegions</name>
			<value>0.5332017114538122</value>
		</numericStateVariable>
	</timepoint>
	<timepoint>
		<spatialEntity>
			<pseudo3D type="region">
				<clusteredness>1</clusteredness>
				<density>0.5332017114538122</density>
				<area>31426.5</area>
				<perimeter>956.5516698360443</perimeter>
				<distanceFromOrigin>323.0061918911153</distanceFromOrigin>
				<angle>62.39309397050827</angle>
				<shape>triangular</shape>
				<triangleMeasure>0.6573148440765563</triangleMeasure>
				<rectangleMeasure>0.4916698547575075</rectangleMeasure>
				<circleMeasure>0.4082705940210386</circleMeasure>
				<centroid>
					<x>587.1593</x>
					<y>213.8452</y>
				</centroid>
			</pseudo3D>
		</spatialEntity>
		<numericStateVariable>
			<name>avgClusterednessRegions</name>
			<value>0</value>
		</numericStateVariable>
		<numericStateVariable>
			<name>avgDensityRegions</name>
			<value>0.5332017114538122</value>
		</numericStateVariable>
	</timepoint>
	<timepoint>
		<spatialEntity>
			<pseudo3D type="region">
				<clusteredness>1</clusteredness>
				<density>0.5332017114538122</density>
				<area>31426.5</area>
				<perimeter>956.5516698360443</perimeter>
				<distanceFromOrigin>323.0061918911153</distanceFromOrigin>
				<angle>62.39309397050827</angle>
				<shape>triangular</shape>
				<triangleMeasure>0.6573148440765563</triangleMeasure>
				<rectangleMeasure>0.4916698547575075</rectangleMeasure>
				<circleMeasure>0.4082705940210386</circleMeasure>
				<centroid>
					<x>587.1593</x>
					<y>213.8452</y>
				</centroid>
			</pseudo3D>
		</spatialEntity>
		<numericStateVariable>
			<name>avgClusterednessRegions</name>
			<value>0</value>
		</numericStateVariable>
		<numericStateVariable>
			<name>avgDensityRegions</name>
			<value>0.5332017114538122</value>
		</numericStateVariable>
	</timepoint>
	<timepoint>
		<spatialEntity>
			<pseudo3D type="region">
				<clusteredness>1</clusteredness>
				<density>0.5332017114538122</density>
				<area>31426.5</area>
				<perimeter>956.5516698360443</perimeter>
				<distanceFromOrigin>323.0061918911153</distanceFromOrigin>
				<angle>62.39309397050827</angle>
				<shape>triangular</shape>
				<triangleMeasure>0.6573148440765563</triangleMeasure>
				<rectangleMeasure>0.4916698547575075</rectangleMeasure>
				<circleMeasure>0.4082705940210386</circleMeasure>
				<centroid>
					<x>587.1593</x>
					<y>213.8452</y>
				</centroid>
			</pseudo3D>
		</spatialEntity>
		<numericStateVariable>
			<name>avgClusterednessRegions</name>
			<value>0</value>
		</numericStateVariable>
		<numericStateVariable>
			<name>avgDensityRegions</name>
			<value>0.5332017114538122</value>
		</numericStateVariable>
	</timepoint>
	<timepoint>
		<spatialEntity>
			<pseudo3D type="region">
				<clusteredness>1</clusteredness>
				<density>0.5332017114538122</density>
				<area>31426.5</area>
				<perimeter>956.5516698360443</perimeter>
				<distanceFromOrigin>323.0061918911153</distanceFromOrigin>
				<angle>62.39309397050827</angle>
				<shape>triangular</shape>
				<triangleMeasure>0.6573148440765563</triangleMeasure>
				<rectangleMeasure>0.4916698547575075</rectangleMeasure>
				<circleMeasure>0.4082705940210386</circleMeasure>
				<centroid>
					<x>587.1593</x>
					<y>213.8452</y>
				</centroid>
			</pseudo3D>
		</spatialEntity>
		<numericStateVariable>
			<name>avgClusterednessRegions</name>
			<value>0</value>
		</numericStateVariable>
		<numericStateVariable>
			<name>avgDensityRegions</name>
			<value>0.5332017114538122</value>
		</numericStateVariable>
	</timepoint>
	<timepoint>
		<spatialEntity>
			<pseudo3D type="region">
				<clusteredness>1</clusteredness>
				<density>0.5332017114538122</density>
				<area>31426.5</area>
				<perimeter>956.5516698360443</perimeter>
				<distanceFromOrigin>323.0061918911153</distanceFromOrigin>
				<angle>62.39309397050827</angle>
				<shape>triangular</shape>
				<triangleMeasure>0.6573148440765563</triangleMeasure>
				<rectangleMeasure>0.4916698547575075</rectangleMeasure>
				<circleMeasure>0.4082705940210386</circleMeasure>
				<centroid>
					<x>587.1593</x>
					<y>213.8452</y>
				</centroid>
			</pseudo3D>
		</spatialEntity>
		<numericStateVariable>
			<name>avgClusterednessRegions</name>
			<value>0</value>
		</numericStateVariable>
		<numericStateVariable>
			<name>avgDensityRegions</name>
			<value>0.5332017114538122</value>
		</numericStateVariable>
	</timepoint>
	<timepoint>
		<spatialEntity>
			<pseudo3D type="region">
				<clusteredness>1</clusteredness>
				<density>0.5332017114538122</density>
				<area>31426.5</area>
				<perimeter>956.5516698360443</perimeter>
				<distanceFromOrigin>323.0061918911153</distanceFromOrigin>
				<angle>62.39309397050827</angle>
				<shape>triangular</shape>
				<triangleMeasure>0.6573148440765563</triangleMeasure>
				<rectangleMeasure>0.4916698547575075</rectangleMeasure>
				<circleMeasure>0.4082705940210386</circleMeasure>
				<centroid>
					<x>587.1593</x>
					<y>213.8452</y>
				</centroid>
			</pseudo3D>
		</spatialEntity>
		<numericStateVariable>
			<name>avgClusterednessRegions</name>
			<value>0</value>
		</numericStateVariable>
		<numericStateVariable>
			<name>avgDensityRegions</name>
			<value>0.5332017114538122</value>
		</numericStateVariable>
	</timepoint>
	<timepoint>
		<spatialEntity>
			<pseudo3D type="region">
				<clusteredness>1</clusteredness>
				<density>0.5332017114538122</density>
				<area>31426.5</area>
				<perimeter>956.5516698360443</perimeter>
				<distanceFromOrigin>323.0061918911153</distanceFromOrigin>
				<angle>62.39309397050827</angle>
				<shape>triangular</shape>
				<triangleMeasure>0.6573148440765563</triangleMeasure>
				<rectangleMeasure>0.4916698547575075</rectangleMeasure>
				<circleMeasure>0.4082705940210386</circleMeasure>
				<centroid>
					<x>587.1593</x>
					<y>213.8452</y>
				</centroid>
			</pseudo3D>
		</spatialEntity>
		<numericStateVariable>
			<name>avgClusterednessRegions</name>
			<value>0</value>
		</numericStateVariable>
		<numericStateVariable>
			<name>avgDensityRegions</name>
			<value>0.5332017114538122</value>
		</numericStateVariable>
	</timepoint>
	<timepoint>
		<spatialEntity>
			<pseudo3D type="region">
				<clusteredness>1</clusteredness>
				<density>0.5332017114538122</density>
				<area>31426.5</area>
				<perimeter>956.5516698360443</perimeter>
				<distanceFromOrigin>323.0061918911153</distanceFromOrigin>
				<angle>62.39309397050827</angle>
				<shape>triangular</shape>
				<triangleMeasure>0.6573148440765563</triangleMeasure>
				<rectangleMeasure>0.4916698547575075</rectangleMeasure>
				<circleMeasure>0.4082705940210386</circleMeasure>
				<centroid>
					<x>587.1593</x>
					<y>213.8452</y>
				</centroid>
			</pseudo3D>
		</spatialEntity>
		<numericStateVariable>
			<name>avgClusterednessRegions</name>
			<value>0</value>
		</numericStateVariable>
		<numericStateVariable>
			<name>avgDensityRegions</name>
			<value>0.5332017114538122</value>
		</numericStateVariable>
	</timepoint>
	<timepoint>
		<spatialEntity>
			<pseudo3D type="region">
				<clusteredness>1</clusteredness>
				<density>0.5332017114538122</density>
				<area>31426.5</area>
				<perimeter>956.5516698360443</perimeter>
				<distanceFromOrigin>323.0061918911153</distanceFromOrigin>
				<angle>62.39309397050827</angle>
				<shape>triangular</shape>
				<triangleMeasure>0.6573148440765563</triangleMeasure>
				<rectangleMeasure>0.4916698547575075</rectangleMeasure>
				<circleMeasure>0.4082705940210386</circleMeasure>
				<centroid>
					<x>587.1593</x>
					<y>213.8452</y>
				</centroid>
			</pseudo3D>
		</spatialEntity>
		<numericStateVariable>
			<name>avgClusterednessRegions</name>
			<value>0</value>
		</numericStateVariable>
		<numericStateVariable>
			<name>avgDensityRegions</name>
			<value>0.5332017114538122</value>
		</numericStateVariable>
	</timepoint>
	<timepoint>
		<spatialEntity>
			<pseudo3D type="region">
				<clusteredness>1</clusteredness>
				<density>0.5332017114538122</density>
				<area>31426.5</area>
				<perimeter>956.5516698360443</perimeter>
				<distanceFromOrigin>323.0061918911153</distanceFromOrigin>
				<angle>62.39309397050827</angle>
				<shape>triangular</shape>
				<triangleMeasure>0.6573148440765563</triangleMeasure>
				<rectangleMeasure>0.4916698547575075</rectangleMeasure>
				<circleMeasure>0.4082705940210386</circleMeasure>
				<centroid>
					<x>587.1593</x>
					<y>213.8452</y>
				</centroid>
			</pseudo3D>
		</spatialEntity>
		<numericStateVariable>
			<name>avgClusterednessRegions</name>
			<value>0</value>
		</numericStateVariable>
		<numericStateVariable>
			<name>avgDensityRegions</name>
			<value>0.5332017114538122</value>
		</numericStateVariable>
	</timepoint>
	<timepoint>
		<spatialEntity>
			<pseudo3D type="region">
				<clusteredness>1</clusteredness>
				<density>0.5332017114538122</density>
				<area>31426.5</area>
				<perimeter>956.5516698360443</perimeter>
				<distanceFromOrigin>323.0061918911153</distanceFromOrigin>
				<angle>62.39309397050827</angle>
				<shape>triangular</shape>
				<triangleMeasure>0.6573148440765563</triangleMeasure>
				<rectangleMeasure>0.4916698547575075</rectangleMeasure>
				<circleMeasure>0.4082705940210386</circleMeasure>
				<centroid>
					<x>587.1593</x>
					<y>213.8452</y>
				</centroid>
			</pseudo3D>
		</spatialEntity>
		<numericStateVariable>
			<name>avgClusterednessRegions</name>
			<value>0</value>
		</numericStateVariable>
		<numericStateVariable>
			<name>avgDensityRegions</name>
			<value>0.5332017114538122</value>
		</numericStateVariable>
	</timepoint>
	<timepoint>
		<spatialEntity>
			<pseudo3D type="region">
				<clusteredness>1</clusteredness>
				<density>0.5332017114538122</density>
				<area>31426.5</area>
				<perimeter>956.5516698360443</perimeter>
				<distanceFromOrigin>323.0061918911153</distanceFromOrigin>
				<angle>62.39309397050827</angle>
				<shape>triangular</shape>
				<triangleMeasure>0.6573148440765563</triangleMeasure>
				<rectangleMeasure>0.4916698547575075</rectangleMeasure>
				<circleMeasure>0.4082705940210386</circleMeasure>
				<centroid>
					<x>587.1593</x>
					<y>213.8452</y>
				</centroid>
			</pseudo3D>
		</spatialEntity>
		<numericStateVariable>
			<name>avgClusterednessRegions</name>
			<value>0</value>
		</numericStateVariable>
		<numericStateVariable>
			<name>avgDensityRegions</name>
			<value>0.5332017114538122</value>
		</numericStateVariable>
	</timepoint>
	<timepoint>
		<spatialEntity>
			<pseudo3D type="region">
				<clusteredness>1</clusteredness>
				<density>0.5332017114538122</density>
				<area>31426.5</area>
				<perimeter>956.5516698360443</perimeter>
				<distanceFromOrigin>323.0061918911153</distanceFromOrigin>
				<angle>62.39309397050827</angle>
				<shape>triangular</shape>
				<triangleMeasure>0.6573148440765563</triangleMeasure>
				<rectangleMeasure>0.4916698547575075</rectangleMeasure>
				<circleMeasure>0.4082705940210386</circleMeasure>
				<centroid>
					<x>587.1593</x>
					<y>213.8452</y>
				</centroid>
			</pseudo3D>
		</spatialEntity>
		<numericStateVariable>
			<name>avgClusterednessRegions</name>
			<value>0</value>
		</numericStateVariable>
		<numericStateVariable>
			<name>avgDensityRegions</name>
			<value>0.5332017114538122</value>
		</numericStateVariable>
	</timepoint>
	<timepoint>
		<spatialEntity>
			<pseudo3D type="region">
				<clusteredness>1</clusteredness>
				<density>0.5332017114538122</density>
				<area>31426.5</area>
				<perimeter>956.5516698360443</perimeter>
				<distanceFromOrigin>323.0061918911153</distanceFromOrigin>
				<angle>62.39309397050827</angle>
				<shape>triangular</shape>
				<triangleMeasure>0.6573148440765563</triangleMeasure>
				<rectangleMeasure>0.4916698547575075</rectangleMeasure>
				<circleMeasure>0.4082705940210386</circleMeasure>
				<centroid>
					<x>587.1593</x>
					<y>213.8452</y>
				</centroid>
			</pseudo3D>
		</spatialEntity>
		<numericStateVariable>
			<name>avgClusterednessRegions</name>
			<value>0</value>
		</numericStateVariable>
		<numericStateVariable>
			<name>avgDensityRegions</name>
			<value>0.5332017114538122</value>
		</numericStateVariable>
	</timepoint>
	<timepoint>
		<spatialEntity>
			<pseudo3D type="region">
				<clusteredness>1</clusteredness>
				<density>0.5332017114538122</density>
				<area>31426.5</area>
				<perimeter>956.5516698360443</perimeter>
				<distanceFromOrigin>323.0061918911153</distanceFromOrigin>
				<angle>62.39309397050827</angle>
				<shape>triangular</shape>
				<triangleMeasure>0.6573148440765563</triangleMeasure>
				<rectangleMeasure>0.4916698547575075</rectangleMeasure>
				<circleMeasure>0.4082705940210386</circleMeasure>
				<centroid>
					<x>587.1593</x>
					<y>213.8452</y>
				</centroid>
			</pseudo3D>
		</spatialEntity>
		<numericStateVariable>
			<name>avgClusterednessRegions</name>
			<value>0</value>
		</numericStateVariable>
		<numericStateVariable>
			<name>avgDensityRegions</name>
			<value>0.5332017114538122</value>
		</numericStateVariable>
	</timepoint>
	<timepoint>
		<spatialEntity>
			<pseudo3D type="region">
				<clusteredness>1</clusteredness>
				<density>0.5332017114538122</density>
				<area>31426.5</area>
				<perimeter>956.5516698360443</perimeter>
				<distanceFromOrigin>323.0061918911153</distanceFromOrigin>
				<angle>62.39309397050827</angle>
				<shape>triangular</shape>
				<triangleMeasure>0.6573148440765563</triangleMeasure>
				<rectangleMeasure>0.4916698547575075</rectangleMeasure>
				<circleMeasure>0.4082705940210386</circleMeasure>
				<centroid>
					<x>587.1593</x>
					<y>213.8452</y>
				</centroid>
			</pseudo3D>
		</spatialEntity>
		<numericStateVariable>
			<name>avgClusterednessRegions</name>
			<value>0</value>
		</numericStateVariable>
		<numericStateVariable>
			<name>avgDensityRegions</name>
			<value>0.5332017114538122</value>
		</numericStateVariable>
	</timepoint>
	<timepoint>
		<spatialEntity>
			<pseudo3D type="region">
				<clusteredness>1</clusteredness>
				<density>0.5332017114538122</density>
				<area>31426.5</area>
				<perimeter>956.5516698360443</perimeter>
				<distanceFromOrigin>323.0061918911153</distanceFromOrigin>
				<angle>62.39309397050827</angle>
				<shape>triangular</shape>
				<triangleMeasure>0.6573148440765563</triangleMeasure>
				<rectangleMeasure>0.4916698547575075</rectangleMeasure>
				<circleMeasure>0.4082705940210386</circleMeasure>
				<centroid>
					<x>587.1593</x>
					<y>213.8452</y>
				</centroid>
			</pseudo3D>
		</spatialEntity>
		<numericStateVariable>
			<name>avgClusterednessRegions</name>
			<value>0</value>
		</numericStateVariable>
		<numericStateVariable>
			<name>avgDensityRegions</name>
			<value>0.5332017114538122</value>
		</numericStateVariable>
	</timepoint>
	<timepoint>
		<spatialEntity>
			<pseudo3D type="region">
				<clusteredness>1</clusteredness>
				<density>0.5332017114538122</density>
				<area>31426.5</area>
				<perimeter>956.5516698360443</perimeter>
				<distanceFromOrigin>323.0061918911153</distanceFromOrigin>
				<angle>62.39309397050827</angle>
				<shape>triangular</shape>
				<triangleMeasure>0.6573148440765563</triangleMeasure>
				<rectangleMeasure>0.4916698547575075</rectangleMeasure>
				<circleMeasure>0.4082705940210386</circleMeasure>
				<centroid>
					<x>587.1593</x>
					<y>213.8452</y>
				</centroid>
			</pseudo3D>
		</spatialEntity>
		<numericStateVariable>
			<name>avgClusterednessRegions</name>
			<value>0</value>
		</numericStateVariable>
		<numericStateVariable>
			<name>avgDensityRegions</name>
			<value>0.5332017114538122</value>
		</numericStateVariable>
	</timepoint>
	<timepoint>
		<spatialEntity>
			<pseudo3D type="region">
				<clusteredness>1</clusteredness>
				<density>0.5332017114538122</density>
				<area>31426.5</area>
				<perimeter>956.5516698360443</perimeter>
				<distanceFromOrigin>323.0061918911153</distanceFromOrigin>
				<angle>62.39309397050827</angle>
				<shape>triangular</shape>
				<triangleMeasure>0.6573148440765563</triangleMeasure>
				<rectangleMeasure>0.4916698547575075</rectangleMeasure>
				<circleMeasure>0.4082705940210386</circleMeasure>
				<centroid>
					<x>587.1593</x>
					<y>213.8452</y>
				</centroid>
			</pseudo3D>
		</spatialEntity>
		<numericStateVariable>
			<name>avgClusterednessRegions</name>
			<value>0</value>
		</numericStateVariable>
		<numericStateVariable>
			<name>avgDensityRegions</name>
			<value>0.5332017114538122</value>
		</numericStateVariable>
	</timepoint>
	<timepoint>
		<spatialEntity>
			<pseudo3D type="region">
				<clusteredness>1</clusteredness>
				<density>0.5332017114538122</density>
				<area>31426.5</area>
				<perimeter>956.5516698360443</perimeter>
				<distanceFromOrigin>323.0061918911153</distanceFromOrigin>
				<angle>62.39309397050827</angle>
				<shape>triangular</shape>
				<triangleMeasure>0.6573148440765563</triangleMeasure>
				<rectangleMeasure>0.4916698547575075</rectangleMeasure>
				<circleMeasure>0.4082705940210386</circleMeasure>
				<centroid>
					<x>587.1593</x>
					<y>213.8452</y>
				</centroid>
			</pseudo3D>
		</spatialEntity>
		<numericStateVariable>
			<name>avgClusterednessRegions</name>
			<value>0</value>
		</numericStateVariable>
		<numericStateVariable>
			<name>avgDensityRegions</name>
			<value>0.5332017114538122</value>
		</numericStateVariable>
	</timepoint>
	<timepoint>
		<spatialEntity>
			<pseudo3D type="region">
				<clusteredness>1</clusteredness>
				<density>0.5332017114538122</density>
				<area>31426.5</area>
				<perimeter>956.5516698360443</perimeter>
				<distanceFromOrigin>323.0061918911153</distanceFromOrigin>
				<angle>62.39309397050827</angle>
				<shape>triangular</shape>
				<triangleMeasure>0.6573148440765563</triangleMeasure>
				<rectangleMeasure>0.4916698547575075</rectangleMeasure>
				<circleMeasure>0.4082705940210386</circleMeasure>
				<centroid>
					<x>587.1593</x>
					<y>213.8452</y>
				</centroid>
			</pseudo3D>
		</spatialEntity>
		<numericStateVariable>
			<name>avgClusterednessRegions</name>
			<value>0</value>
		</numericStateVariable>
		<numericStateVariable>
			<name>avgDensityRegions</name>
			<value>0.5332017114538122</value>
		</numericStateVariable>
	</timepoint>
	<timepoint>
		<spatialEntity>
			<pseudo3D type="region">
				<clusteredness>1</clusteredness>
				<density>0.5332017114538122</density>
				<area>31426.5</area>
				<perimeter>956.5516698360443</perimeter>
				<distanceFromOrigin>323.0061918911153</distanceFromOrigin>
				<angle>62.39309397050827</angle>
				<shape>triangular</shape>
				<triangleMeasure>0.6573148440765563</triangleMeasure>
				<rectangleMeasure>0.4916698547575075</rectangleMeasure>
				<circleMeasure>0.4082705940210386</circleMeasure>
				<centroid>
					<x>587.1593</x>
					<y>213.8452</y>
				</centroid>
			</pseudo3D>
		</spatialEntity>
		<numericStateVariable>
			<name>avgClusterednessRegions</name>
			<value>0</value>
		</numericStateVariable>
		<numericStateVariable>
			<name>avgDensityRegions</name>
			<value>0.5332017114538122</value>
		</numericStateVariable>
	</timepoint>
	<timepoint>
		<spatialEntity>
			<pseudo3D type="region">
				<clusteredness>1</clusteredness>
				<density>0.5332017114538122</density>
				<area>31426.5</area>
				<perimeter>956.5516698360443</perimeter>
				<distanceFromOrigin>323.0061918911153</distanceFromOrigin>
				<angle>62.39309397050827</angle>
				<shape>triangular</shape>
				<triangleMeasure>0.6573148440765563</triangleMeasure>
				<rectangleMeasure>0.4916698547575075</rectangleMeasure>
				<circleMeasure>0.4082705940210386</circleMeasure>
				<centroid>
					<x>587.1593</x>
					<y>213.8452</y>
				</centroid>
			</pseudo3D>
		</spatialEntity>
		<numericStateVariable>
			<name>avgClusterednessRegions</name>
			<value>0</value>
		</numericStateVariable>
		<numericStateVariable>
			<name>avgDensityRegions</name>
			<value>0.5332017114538122</value>
		</numericStateVariable>
	</timepoint>
	<timepoint>
		<spatialEntity>
			<pseudo3D type="region">
				<clusteredness>1</clusteredness>
				<density>0.5332017114538122</density>
				<area>31426.5</area>
				<perimeter>956.5516698360443</perimeter>
				<distanceFromOrigin>323.0061918911153</distanceFromOrigin>
				<angle>62.39309397050827</angle>
				<shape>triangular</shape>
				<triangleMeasure>0.6573148440765563</triangleMeasure>
				<rectangleMeasure>0.4916698547575075</rectangleMeasure>
				<circleMeasure>0.4082705940210386</circleMeasure>
				<centroid>
					<x>587.1593</x>
					<y>213.8452</y>
				</centroid>
			</pseudo3D>
		</spatialEntity>
		<numericStateVariable>
			<name>avgClusterednessRegions</name>
			<value>0</value>
		</numericStateVariable>
		<numericStateVariable>
			<name>avgDensityRegions</name>
			<value>0.5332017114538122</value>
		</numericStateVariable>
	</timepoint>
	<timepoint>
		<spatialEntity>
			<pseudo3D type="region">
				<clusteredness>1</clusteredness>
				<density>0.5332017114538122</density>
				<area>31426.5</area>
				<perimeter>956.5516698360443</perimeter>
				<distanceFromOrigin>323.0061918911153</distanceFromOrigin>
				<angle>62.39309397050827</angle>
				<shape>triangular</shape>
				<triangleMeasure>0.6573148440765563</triangleMeasure>
				<rectangleMeasure>0.4916698547575075</rectangleMeasure>
				<circleMeasure>0.4082705940210386</circleMeasure>
				<centroid>
					<x>587.1593</x>
					<y>213.8452</y>
				</centroid>
			</pseudo3D>
		</spatialEntity>
		<numericStateVariable>
			<name>avgClusterednessRegions</name>
			<value>0</value>
		</numericStateVariable>
		<numericStateVariable>
			<name>avgDensityRegions</name>
			<value>0.5332017114538122</value>
		</numericStateVariable>
	</timepoint>
	<timepoint>
		<spatialEntity>
			<pseudo3D type="region">
				<clusteredness>1</clusteredness>
				<density>0.5332017114538122</density>
				<area>31426.5</area>
				<perimeter>956.5516698360443</perimeter>
				<distanceFromOrigin>323.0061918911153</distanceFromOrigin>
				<angle>62.39309397050827</angle>
				<shape>triangular</shape>
				<triangleMeasure>0.6573148440765563</triangleMeasure>
				<rectangleMeasure>0.4916698547575075</rectangleMeasure>
				<circleMeasure>0.4082705940210386</circleMeasure>
				<centroid>
					<x>587.1593</x>
					<y>213.8452</y>
				</centroid>
			</pseudo3D>
		</spatialEntity>
		<numericStateVariable>
			<name>avgClusterednessRegions</name>
			<value>0</value>
		</numericStateVariable>
		<numericStateVariable>
			<name>avgDensityRegions</name>
			<value>0.5332017114538122</value>
		</numericStateVariable>
	</timepoint>
	<timepoint>
		<spatialEntity>
			<pseudo3D type="region">
				<clusteredness>1</clusteredness>
				<density>0.5332017114538122</density>
				<area>31426.5</area>
				<perimeter>956.5516698360443</perimeter>
				<distanceFromOrigin>323.0061918911153</distanceFromOrigin>
				<angle>62.39309397050827</angle>
				<shape>triangular</shape>
				<triangleMeasure>0.6573148440765563</triangleMeasure>
				<rectangleMeasure>0.4916698547575075</rectangleMeasure>
				<circleMeasure>0.4082705940210386</circleMeasure>
				<centroid>
					<x>587.1593</x>
					<y>213.8452</y>
				</centroid>
			</pseudo3D>
		</spatialEntity>
		<numericStateVariable>
			<name>avgClusterednessRegions</name>
			<value>0</value>
		</numericStateVariable>
		<numericStateVariable>
			<name>avgDensityRegions</name>
			<value>0.5332017114538122</value>
		</numericStateVariable>
	</timepoint>
	<timepoint>
		<spatialEntity>
			<pseudo3D type="region">
				<clusteredness>1</clusteredness>
				<density>0.5332017114538122</density>
				<area>31426.5</area>
				<perimeter>956.5516698360443</perimeter>
				<distanceFromOrigin>323.0061918911153</distanceFromOrigin>
				<angle>62.39309397050827</angle>
				<shape>triangular</shape>
				<triangleMeasure>0.6573148440765563</triangleMeasure>
				<rectangleMeasure>0.4916698547575075</rectangleMeasure>
				<circleMeasure>0.4082705940210386</circleMeasure>
				<centroid>
					<x>587.1593</x>
					<y>213.8452</y>
				</centroid>
			</pseudo3D>
		</spatialEntity>
		<numericStateVariable>
			<name>avgClusterednessRegions</name>
			<value>0</value>
		</numericStateVariable>
		<numericStateVariable>
			<name>avgDensityRegions</name>
			<value>0.5332017114538122</value>
		</numericStateVariable>
	</timepoint>
	<timepoint>
		<spatialEntity>
			<pseudo3D type="region">
				<clusteredness>1</clusteredness>
				<density>0.5332017114538122</density>
				<area>31426.5</area>
				<perimeter>956.5516698360443</perimeter>
				<distanceFromOrigin>323.0061918911153</distanceFromOrigin>
				<angle>62.39309397050827</angle>
				<shape>triangular</shape>
				<triangleMeasure>0.6573148440765563</triangleMeasure>
				<rectangleMeasure>0.4916698547575075</rectangleMeasure>
				<circleMeasure>0.4082705940210386</circleMeasure>
				<centroid>
					<x>587.1593</x>
					<y>213.8452</y>
				</centroid>
			</pseudo3D>
		</spatialEntity>
		<numericStateVariable>
			<name>avgClusterednessRegions</name>
			<value>0</value>
		</numericStateVariable>
		<numericStateVariable>
			<name>avgDensityRegions</name>
			<value>0.5332017114538122</value>
		</numericStateVariable>
	</timepoint>
	<timepoint>
		<spatialEntity>
			<pseudo3D type="region">
				<clusteredness>1</clusteredness>
				<density>0.5332017114538122</density>
				<area>31426.5</area>
				<perimeter>956.5516698360443</perimeter>
				<distanceFromOrigin>323.0061918911153</distanceFromOrigin>
				<angle>62.39309397050827</angle>
				<shape>triangular</shape>
				<triangleMeasure>0.6573148440765563</triangleMeasure>
				<rectangleMeasure>0.4916698547575075</rectangleMeasure>
				<circleMeasure>0.4082705940210386</circleMeasure>
				<centroid>
					<x>587.1593</x>
					<y>213.8452</y>
				</centroid>
			</pseudo3D>
		</spatialEntity>
		<numericStateVariable>
			<name>avgClusterednessRegions</name>
			<value>0</value>
		</numericStateVariable>
		<numericStateVariable>
			<name>avgDensityRegions</name>
			<value>0.5332017114538122</value>
		</numericStateVariable>
	</timepoint>
	<timepoint>
		<spatialEntity>
			<pseudo3D type="region">
				<clusteredness>1</clusteredness>
				<density>0.5332017114538122</density>
				<area>31426.5</area>
				<perimeter>956.5516698360443</perimeter>
				<distanceFromOrigin>323.0061918911153</distanceFromOrigin>
				<angle>62.39309397050827</angle>
				<shape>triangular</shape>
				<triangleMeasure>0.6573148440765563</triangleMeasure>
				<rectangleMeasure>0.4916698547575075</rectangleMeasure>
				<circleMeasure>0.4082705940210386</circleMeasure>
				<centroid>
					<x>587.1593</x>
					<y>213.8452</y>
				</centroid>
			</pseudo3D>
		</spatialEntity>
		<numericStateVariable>
			<name>avgClusterednessRegions</name>
			<value>0</value>
		</numericStateVariable>
		<numericStateVariable>
			<name>avgDensityRegions</name>
			<value>0.5332017114538122</value>
		</numericStateVariable>
	</timepoint>
	<timepoint>
		<spatialEntity>
			<pseudo3D type="region">
				<clusteredness>1</clusteredness>
				<density>0.5332017114538122</density>
				<area>31426.5</area>
				<perimeter>956.5516698360443</perimeter>
				<distanceFromOrigin>323.0061918911153</distanceFromOrigin>
				<angle>62.39309397050827</angle>
				<shape>triangular</shape>
				<triangleMeasure>0.6573148440765563</triangleMeasure>
				<rectangleMeasure>0.4916698547575075</rectangleMeasure>
				<circleMeasure>0.4082705940210386</circleMeasure>
				<centroid>
					<x>587.1593</x>
					<y>213.8452</y>
				</centroid>
			</pseudo3D>
		</spatialEntity>
		<numericStateVariable>
			<name>avgClusterednessRegions</name>
			<value>0</value>
		</numericStateVariable>
		<numericStateVariable>
			<name>avgDensityRegions</name>
			<value>0.5332017114538122</value>
		</numericStateVariable>
	</timepoint>
	<timepoint>
		<spatialEntity>
			<pseudo3D type="region">
				<clusteredness>1</clusteredness>
				<density>0.5332017114538122</density>
				<area>31426.5</area>
				<perimeter>956.5516698360443</perimeter>
				<distanceFromOrigin>323.0061918911153</distanceFromOrigin>
				<angle>62.39309397050827</angle>
				<shape>triangular</shape>
				<triangleMeasure>0.6573148440765563</triangleMeasure>
				<rectangleMeasure>0.4916698547575075</rectangleMeasure>
				<circleMeasure>0.4082705940210386</circleMeasure>
				<centroid>
					<x>587.1593</x>
					<y>213.8452</y>
				</centroid>
			</pseudo3D>
		</spatialEntity>
		<numericStateVariable>
			<name>avgClusterednessRegions</name>
			<value>0</value>
		</numericStateVariable>
		<numericStateVariable>
			<name>avgDensityRegions</name>
			<value>0.5332017114538122</value>
		</numericStateVariable>
	</timepoint>
	<timepoint>
		<spatialEntity>
			<pseudo3D type="region">
				<clusteredness>1</clusteredness>
				<density>0.5332017114538122</density>
				<area>31426.5</area>
				<perimeter>956.5516698360443</perimeter>
				<distanceFromOrigin>323.0061918911153</distanceFromOrigin>
				<angle>62.39309397050827</angle>
				<shape>triangular</shape>
				<triangleMeasure>0.6573148440765563</triangleMeasure>
				<rectangleMeasure>0.4916698547575075</rectangleMeasure>
				<circleMeasure>0.4082705940210386</circleMeasure>
				<centroid>
					<x>587.1593</x>
					<y>213.8452</y>
				</centroid>
			</pseudo3D>
		</spatialEntity>
		<numericStateVariable>
			<name>avgClusterednessRegions</name>
			<value>0</value>
		</numericStateVariable>
		<numericStateVariable>
			<name>avgDensityRegions</name>
			<value>0.5332017114538122</value>
		</numericStateVariable>
	</timepoint>
	<timepoint>
		<spatialEntity>
			<pseudo3D type="region">
				<clusteredness>1</clusteredness>
				<density>0.5332017114538122</density>
				<area>31426.5</area>
				<perimeter>956.5516698360443</perimeter>
				<distanceFromOrigin>323.0061918911153</distanceFromOrigin>
				<angle>62.39309397050827</angle>
				<shape>triangular</shape>
				<triangleMeasure>0.6573148440765563</triangleMeasure>
				<rectangleMeasure>0.4916698547575075</rectangleMeasure>
				<circleMeasure>0.4082705940210386</circleMeasure>
				<centroid>
					<x>587.1593</x>
					<y>213.8452</y>
				</centroid>
			</pseudo3D>
		</spatialEntity>
		<numericStateVariable>
			<name>avgClusterednessRegions</name>
			<value>0</value>
		</numericStateVariable>
		<numericStateVariable>
			<name>avgDensityRegions</name>
			<value>0.5332017114538122</value>
		</numericStateVariable>
	</timepoint>
	<timepoint>
		<spatialEntity>
			<pseudo3D type="region">
				<clusteredness>1</clusteredness>
				<density>0.5332017114538122</density>
				<area>31426.5</area>
				<perimeter>956.5516698360443</perimeter>
				<distanceFromOrigin>323.0061918911153</distanceFromOrigin>
				<angle>62.39309397050827</angle>
				<shape>triangular</shape>
				<triangleMeasure>0.6573148440765563</triangleMeasure>
				<rectangleMeasure>0.4916698547575075</rectangleMeasure>
				<circleMeasure>0.4082705940210386</circleMeasure>
				<centroid>
					<x>587.1593</x>
					<y>213.8452</y>
				</centroid>
			</pseudo3D>
		</spatialEntity>
		<numericStateVariable>
			<name>avgClusterednessRegions</name>
			<value>0</value>
		</numericStateVariable>
		<numericStateVariable>
			<name>avgDensityRegions</name>
			<value>0.5332017114538122</value>
		</numericStateVariable>
	</timepoint>
	<timepoint>
		<spatialEntity>
			<pseudo3D type="region">
				<clusteredness>1</clusteredness>
				<density>0.5332017114538122</density>
				<area>31426.5</area>
				<perimeter>956.5516698360443</perimeter>
				<distanceFromOrigin>323.0061918911153</distanceFromOrigin>
				<angle>62.39309397050827</angle>
				<shape>triangular</shape>
				<triangleMeasure>0.6573148440765563</triangleMeasure>
				<rectangleMeasure>0.4916698547575075</rectangleMeasure>
				<circleMeasure>0.4082705940210386</circleMeasure>
				<centroid>
					<x>587.1593</x>
					<y>213.8452</y>
				</centroid>
			</pseudo3D>
		</spatialEntity>
		<numericStateVariable>
			<name>avgClusterednessRegions</name>
			<value>0</value>
		</numericStateVariable>
		<numericStateVariable>
			<name>avgDensityRegions</name>
			<value>0.5332017114538122</value>
		</numericStateVariable>
	</timepoint>
	<timepoint>
		<spatialEntity>
			<pseudo3D type="region">
				<clusteredness>1</clusteredness>
				<density>0.5332017114538122</density>
				<area>31426.5</area>
				<perimeter>956.5516698360443</perimeter>
				<distanceFromOrigin>323.0061918911153</distanceFromOrigin>
				<angle>62.39309397050827</angle>
				<shape>triangular</shape>
				<triangleMeasure>0.6573148440765563</triangleMeasure>
				<rectangleMeasure>0.4916698547575075</rectangleMeasure>
				<circleMeasure>0.4082705940210386</circleMeasure>
				<centroid>
					<x>587.1593</x>
					<y>213.8452</y>
				</centroid>
			</pseudo3D>
		</spatialEntity>
		<numericStateVariable>
			<name>avgClusterednessRegions</name>
			<value>0</value>
		</numericStateVariable>
		<numericStateVariable>
			<name>avgDensityRegions</name>
			<value>0.5332017114538122</value>
		</numericStateVariable>
	</timepoint>
	<timepoint>
		<spatialEntity>
			<pseudo3D type="region">
				<clusteredness>1</clusteredness>
				<density>0.5332017114538122</density>
				<area>31426.5</area>
				<perimeter>956.5516698360443</perimeter>
				<distanceFromOrigin>323.0061918911153</distanceFromOrigin>
				<angle>62.39309397050827</angle>
				<shape>triangular</shape>
				<triangleMeasure>0.6573148440765563</triangleMeasure>
				<rectangleMeasure>0.4916698547575075</rectangleMeasure>
				<circleMeasure>0.4082705940210386</circleMeasure>
				<centroid>
					<x>587.1593</x>
					<y>213.8452</y>
				</centroid>
			</pseudo3D>
		</spatialEntity>
		<numericStateVariable>
			<name>avgClusterednessRegions</name>
			<value>0</value>
		</numericStateVariable>
		<numericStateVariable>
			<name>avgDensityRegions</name>
			<value>0.5332017114538122</value>
		</numericStateVariable>
	</timepoint>
	<timepoint>
		<spatialEntity>
			<pseudo3D type="region">
				<clusteredness>1</clusteredness>
				<density>0.5332017114538122</density>
				<area>31426.5</area>
				<perimeter>956.5516698360443</perimeter>
				<distanceFromOrigin>323.0061918911153</distanceFromOrigin>
				<angle>62.39309397050827</angle>
				<shape>triangular</shape>
				<triangleMeasure>0.6573148440765563</triangleMeasure>
				<rectangleMeasure>0.4916698547575075</rectangleMeasure>
				<circleMeasure>0.4082705940210386</circleMeasure>
				<centroid>
					<x>587.1593</x>
					<y>213.8452</y>
				</centroid>
			</pseudo3D>
		</spatialEntity>
		<numericStateVariable>
			<name>avgClusterednessRegions</name>
			<value>0</value>
		</numericStateVariable>
		<numericStateVariable>
			<name>avgDensityRegions</name>
			<value>0.5332017114538122</value>
		</numericStateVariable>
	</timepoint>
	<timepoint>
		<spatialEntity>
			<pseudo3D type="region">
				<clusteredness>1</clusteredness>
				<density>0.5332017114538122</density>
				<area>31426.5</area>
				<perimeter>956.5516698360443</perimeter>
				<distanceFromOrigin>323.0061918911153</distanceFromOrigin>
				<angle>62.39309397050827</angle>
				<shape>triangular</shape>
				<triangleMeasure>0.6573148440765563</triangleMeasure>
				<rectangleMeasure>0.4916698547575075</rectangleMeasure>
				<circleMeasure>0.4082705940210386</circleMeasure>
				<centroid>
					<x>587.1593</x>
					<y>213.8452</y>
				</centroid>
			</pseudo3D>
		</spatialEntity>
		<numericStateVariable>
			<name>avgClusterednessRegions</name>
			<value>0</value>
		</numericStateVariable>
		<numericStateVariable>
			<name>avgDensityRegions</name>
			<value>0.5332017114538122</value>
		</numericStateVariable>
	</timepoint>
	<timepoint>
		<spatialEntity>
			<pseudo3D type="region">
				<clusteredness>1</clusteredness>
				<density>0.5332017114538122</density>
				<area>31426.5</area>
				<perimeter>956.5516698360443</perimeter>
				<distanceFromOrigin>323.0061918911153</distanceFromOrigin>
				<angle>62.39309397050827</angle>
				<shape>triangular</shape>
				<triangleMeasure>0.6573148440765563</triangleMeasure>
				<rectangleMeasure>0.4916698547575075</rectangleMeasure>
				<circleMeasure>0.4082705940210386</circleMeasure>
				<centroid>
					<x>587.1593</x>
					<y>213.8452</y>
				</centroid>
			</pseudo3D>
		</spatialEntity>
		<numericStateVariable>
			<name>avgClusterednessRegions</name>
			<value>0</value>
		</numericStateVariable>
		<numericStateVariable>
			<name>avgDensityRegions</name>
			<value>0.5332017114538122</value>
		</numericStateVariable>
	</timepoint>
	<timepoint>
		<spatialEntity>
			<pseudo3D type="region">
				<clusteredness>1</clusteredness>
				<density>0.5332017114538122</density>
				<area>31426.5</area>
				<perimeter>956.5516698360443</perimeter>
				<distanceFromOrigin>323.0061918911153</distanceFromOrigin>
				<angle>62.39309397050827</angle>
				<shape>triangular</shape>
				<triangleMeasure>0.6573148440765563</triangleMeasure>
				<rectangleMeasure>0.4916698547575075</rectangleMeasure>
				<circleMeasure>0.4082705940210386</circleMeasure>
				<centroid>
					<x>587.1593</x>
					<y>213.8452</y>
				</centroid>
			</pseudo3D>
		</spatialEntity>
		<numericStateVariable>
			<name>avgClusterednessRegions</name>
			<value>0</value>
		</numericStateVariable>
		<numericStateVariable>
			<name>avgDensityRegions</name>
			<value>0.5332017114538122</value>
		</numericStateVariable>
	</timepoint>
	<timepoint>
		<spatialEntity>
			<pseudo3D type="region">
				<clusteredness>1</clusteredness>
				<density>0.5332017114538122</density>
				<area>31426.5</area>
				<perimeter>956.5516698360443</perimeter>
				<distanceFromOrigin>323.0061918911153</distanceFromOrigin>
				<angle>62.39309397050827</angle>
				<shape>triangular</shape>
				<triangleMeasure>0.6573148440765563</triangleMeasure>
				<rectangleMeasure>0.4916698547575075</rectangleMeasure>
				<circleMeasure>0.4082705940210386</circleMeasure>
				<centroid>
					<x>587.1593</x>
					<y>213.8452</y>
				</centroid>
			</pseudo3D>
		</spatialEntity>
		<numericStateVariable>
			<name>avgClusterednessRegions</name>
			<value>0</value>
		</numericStateVariable>
		<numericStateVariable>
			<name>avgDensityRegions</name>
			<value>0.5332017114538122</value>
		</numericStateVariable>
	</timepoint>
	<timepoint>
		<spatialEntity>
			<pseudo3D type="region">
				<clusteredness>1</clusteredness>
				<density>0.5332017114538122</density>
				<area>31426.5</area>
				<perimeter>956.5516698360443</perimeter>
				<distanceFromOrigin>323.0061918911153</distanceFromOrigin>
				<angle>62.39309397050827</angle>
				<shape>triangular</shape>
				<triangleMeasure>0.6573148440765563</triangleMeasure>
				<rectangleMeasure>0.4916698547575075</rectangleMeasure>
				<circleMeasure>0.4082705940210386</circleMeasure>
				<centroid>
					<x>587.1593</x>
					<y>213.8452</y>
				</centroid>
			</pseudo3D>
		</spatialEntity>
		<numericStateVariable>
			<name>avgClusterednessRegions</name>
			<value>0</value>
		</numericStateVariable>
		<numericStateVariable>
			<name>avgDensityRegions</name>
			<value>0.5332017114538122</value>
		</numericStateVariable>
	</timepoint>
	<timepoint>
		<spatialEntity>
			<pseudo3D type="region">
				<clusteredness>1</clusteredness>
				<density>0.5332017114538122</density>
				<area>31426.5</area>
				<perimeter>956.5516698360443</perimeter>
				<distanceFromOrigin>323.0061918911153</distanceFromOrigin>
				<angle>62.39309397050827</angle>
				<shape>triangular</shape>
				<triangleMeasure>0.6573148440765563</triangleMeasure>
				<rectangleMeasure>0.4916698547575075</rectangleMeasure>
				<circleMeasure>0.4082705940210386</circleMeasure>
				<centroid>
					<x>587.1593</x>
					<y>213.8452</y>
				</centroid>
			</pseudo3D>
		</spatialEntity>
		<numericStateVariable>
			<name>avgClusterednessRegions</name>
			<value>0</value>
		</numericStateVariable>
		<numericStateVariable>
			<name>avgDensityRegions</name>
			<value>0.5332017114538122</value>
		</numericStateVariable>
	</timepoint>
	<timepoint>
		<spatialEntity>
			<pseudo3D type="region">
				<clusteredness>1</clusteredness>
				<density>0.5332017114538122</density>
				<area>31426.5</area>
				<perimeter>956.5516698360443</perimeter>
				<distanceFromOrigin>323.0061918911153</distanceFromOrigin>
				<angle>62.39309397050827</angle>
				<shape>triangular</shape>
				<triangleMeasure>0.6573148440765563</triangleMeasure>
				<rectangleMeasure>0.4916698547575075</rectangleMeasure>
				<circleMeasure>0.4082705940210386</circleMeasure>
				<centroid>
					<x>587.1593</x>
					<y>213.8452</y>
				</centroid>
			</pseudo3D>
		</spatialEntity>
		<numericStateVariable>
			<name>avgClusterednessRegions</name>
			<value>0</value>
		</numericStateVariable>
		<numericStateVariable>
			<name>avgDensityRegions</name>
			<value>0.5332017114538122</value>
		</numericStateVariable>
	</timepoint>
	<timepoint>
		<spatialEntity>
			<pseudo3D type="region">
				<clusteredness>1</clusteredness>
				<density>0.5332017114538122</density>
				<area>31426.5</area>
				<perimeter>956.5516698360443</perimeter>
				<distanceFromOrigin>323.0061918911153</distanceFromOrigin>
				<angle>62.39309397050827</angle>
				<shape>triangular</shape>
				<triangleMeasure>0.6573148440765563</triangleMeasure>
				<rectangleMeasure>0.4916698547575075</rectangleMeasure>
				<circleMeasure>0.4082705940210386</circleMeasure>
				<centroid>
					<x>587.1593</x>
					<y>213.8452</y>
				</centroid>
			</pseudo3D>
		</spatialEntity>
		<numericStateVariable>
			<name>avgClusterednessRegions</name>
			<value>0</value>
		</numericStateVariable>
		<numericStateVariable>
			<name>avgDensityRegions</name>
			<value>0.5332017114538122</value>
		</numericStateVariable>
	</timepoint>
	<timepoint>
		<spatialEntity>
			<pseudo3D type="region">
				<clusteredness>1</clusteredness>
				<density>0.5332017114538122</density>
				<area>31426.5</area>
				<perimeter>956.5516698360443</perimeter>
				<distanceFromOrigin>323.0061918911153</distanceFromOrigin>
				<angle>62.39309397050827</angle>
				<shape>triangular</shape>
				<triangleMeasure>0.6573148440765563</triangleMeasure>
				<rectangleMeasure>0.4916698547575075</rectangleMeasure>
				<circleMeasure>0.4082705940210386</circleMeasure>
				<centroid>
					<x>587.1593</x>
					<y>213.8452</y>
				</centroid>
			</pseudo3D>
		</spatialEntity>
		<numericStateVariable>
			<name>avgClusterednessRegions</name>
			<value>0</value>
		</numericStateVariable>
		<numericStateVariable>
			<name>avgDensityRegions</name>
			<value>0.5332017114538122</value>
		</numericStateVariable>
	</timepoint>
	<timepoint>
		<spatialEntity>
			<pseudo3D type="region">
				<clusteredness>1</clusteredness>
				<density>0.5332017114538122</density>
				<area>31426.5</area>
				<perimeter>956.5516698360443</perimeter>
				<distanceFromOrigin>323.0061918911153</distanceFromOrigin>
				<angle>62.39309397050827</angle>
				<shape>triangular</shape>
				<triangleMeasure>0.6573148440765563</triangleMeasure>
				<rectangleMeasure>0.4916698547575075</rectangleMeasure>
				<circleMeasure>0.4082705940210386</circleMeasure>
				<centroid>
					<x>587.1593</x>
					<y>213.8452</y>
				</centroid>
			</pseudo3D>
		</spatialEntity>
		<numericStateVariable>
			<name>avgClusterednessRegions</name>
			<value>0</value>
		</numericStateVariable>
		<numericStateVariable>
			<name>avgDensityRegions</name>
			<value>0.5332017114538122</value>
		</numericStateVariable>
	</timepoint>
	<timepoint>
		<spatialEntity>
			<pseudo3D type="region">
				<clusteredness>1</clusteredness>
				<density>0.5332017114538122</density>
				<area>31426.5</area>
				<perimeter>956.5516698360443</perimeter>
				<distanceFromOrigin>323.0061918911153</distanceFromOrigin>
				<angle>62.39309397050827</angle>
				<shape>triangular</shape>
				<triangleMeasure>0.6573148440765563</triangleMeasure>
				<rectangleMeasure>0.4916698547575075</rectangleMeasure>
				<circleMeasure>0.4082705940210386</circleMeasure>
				<centroid>
					<x>587.1593</x>
					<y>213.8452</y>
				</centroid>
			</pseudo3D>
		</spatialEntity>
		<numericStateVariable>
			<name>avgClusterednessRegions</name>
			<value>0</value>
		</numericStateVariable>
		<numericStateVariable>
			<name>avgDensityRegions</name>
			<value>0.5332017114538122</value>
		</numericStateVariable>
	</timepoint>
	<timepoint>
		<spatialEntity>
			<pseudo3D type="region">
				<clusteredness>1</clusteredness>
				<density>0.5332017114538122</density>
				<area>31426.5</area>
				<perimeter>956.5516698360443</perimeter>
				<distanceFromOrigin>323.0061918911153</distanceFromOrigin>
				<angle>62.39309397050827</angle>
				<shape>triangular</shape>
				<triangleMeasure>0.6573148440765563</triangleMeasure>
				<rectangleMeasure>0.4916698547575075</rectangleMeasure>
				<circleMeasure>0.4082705940210386</circleMeasure>
				<centroid>
					<x>587.1593</x>
					<y>213.8452</y>
				</centroid>
			</pseudo3D>
		</spatialEntity>
		<numericStateVariable>
			<name>avgClusterednessRegions</name>
			<value>0</value>
		</numericStateVariable>
		<numericStateVariable>
			<name>avgDensityRegions</name>
			<value>0.5332017114538122</value>
		</numericStateVariable>
	</timepoint>
	<timepoint>
		<spatialEntity>
			<pseudo3D type="region">
				<clusteredness>1</clusteredness>
				<density>0.5332017114538122</density>
				<area>31426.5</area>
				<perimeter>956.5516698360443</perimeter>
				<distanceFromOrigin>323.0061918911153</distanceFromOrigin>
				<angle>62.39309397050827</angle>
				<shape>triangular</shape>
				<triangleMeasure>0.6573148440765563</triangleMeasure>
				<rectangleMeasure>0.4916698547575075</rectangleMeasure>
				<circleMeasure>0.4082705940210386</circleMeasure>
				<centroid>
					<x>587.1593</x>
					<y>213.8452</y>
				</centroid>
			</pseudo3D>
		</spatialEntity>
		<numericStateVariable>
			<name>avgClusterednessRegions</name>
			<value>0</value>
		</numericStateVariable>
		<numericStateVariable>
			<name>avgDensityRegions</name>
			<value>0.5332017114538122</value>
		</numericStateVariable>
	</timepoint>
	<timepoint>
		<spatialEntity>
			<pseudo3D type="region">
				<clusteredness>1</clusteredness>
				<density>0.5332017114538122</density>
				<area>31426.5</area>
				<perimeter>956.5516698360443</perimeter>
				<distanceFromOrigin>323.0061918911153</distanceFromOrigin>
				<angle>62.39309397050827</angle>
				<shape>triangular</shape>
				<triangleMeasure>0.6573148440765563</triangleMeasure>
				<rectangleMeasure>0.4916698547575075</rectangleMeasure>
				<circleMeasure>0.4082705940210386</circleMeasure>
				<centroid>
					<x>587.1593</x>
					<y>213.8452</y>
				</centroid>
			</pseudo3D>
		</spatialEntity>
		<numericStateVariable>
			<name>avgClusterednessRegions</name>
			<value>0</value>
		</numericStateVariable>
		<numericStateVariable>
			<name>avgDensityRegions</name>
			<value>0.5332017114538122</value>
		</numericStateVariable>
	</timepoint>
	<timepoint>
		<spatialEntity>
			<pseudo3D type="region">
				<clusteredness>1</clusteredness>
				<density>0.5332017114538122</density>
				<area>31426.5</area>
				<perimeter>956.5516698360443</perimeter>
				<distanceFromOrigin>323.0061918911153</distanceFromOrigin>
				<angle>62.39309397050827</angle>
				<shape>triangular</shape>
				<triangleMeasure>0.6573148440765563</triangleMeasure>
				<rectangleMeasure>0.4916698547575075</rectangleMeasure>
				<circleMeasure>0.4082705940210386</circleMeasure>
				<centroid>
					<x>587.1593</x>
					<y>213.8452</y>
				</centroid>
			</pseudo3D>
		</spatialEntity>
		<numericStateVariable>
			<name>avgClusterednessRegions</name>
			<value>0</value>
		</numericStateVariable>
		<numericStateVariable>
			<name>avgDensityRegions</name>
			<value>0.5332017114538122</value>
		</numericStateVariable>
	</timepoint>
	<timepoint>
		<spatialEntity>
			<pseudo3D type="region">
				<clusteredness>1</clusteredness>
				<density>0.5332017114538122</density>
				<area>31426.5</area>
				<perimeter>956.5516698360443</perimeter>
				<distanceFromOrigin>323.0061918911153</distanceFromOrigin>
				<angle>62.39309397050827</angle>
				<shape>triangular</shape>
				<triangleMeasure>0.6573148440765563</triangleMeasure>
				<rectangleMeasure>0.4916698547575075</rectangleMeasure>
				<circleMeasure>0.4082705940210386</circleMeasure>
				<centroid>
					<x>587.1593</x>
					<y>213.8452</y>
				</centroid>
			</pseudo3D>
		</spatialEntity>
		<numericStateVariable>
			<name>avgClusterednessRegions</name>
			<value>0</value>
		</numericStateVariable>
		<numericStateVariable>
			<name>avgDensityRegions</name>
			<value>0.5332017114538122</value>
		</numericStateVariable>
	</timepoint>
	<timepoint>
		<spatialEntity>
			<pseudo3D type="region">
				<clusteredness>1</clusteredness>
				<density>0.5332017114538122</density>
				<area>31426.5</area>
				<perimeter>956.5516698360443</perimeter>
				<distanceFromOrigin>323.0061918911153</distanceFromOrigin>
				<angle>62.39309397050827</angle>
				<shape>triangular</shape>
				<triangleMeasure>0.6573148440765563</triangleMeasure>
				<rectangleMeasure>0.4916698547575075</rectangleMeasure>
				<circleMeasure>0.4082705940210386</circleMeasure>
				<centroid>
					<x>587.1593</x>
					<y>213.8452</y>
				</centroid>
			</pseudo3D>
		</spatialEntity>
		<numericStateVariable>
			<name>avgClusterednessRegions</name>
			<value>0</value>
		</numericStateVariable>
		<numericStateVariable>
			<name>avgDensityRegions</name>
			<value>0.5332017114538122</value>
		</numericStateVariable>
	</timepoint>
	<timepoint>
		<spatialEntity>
			<pseudo3D type="region">
				<clusteredness>1</clusteredness>
				<density>0.5332017114538122</density>
				<area>31426.5</area>
				<perimeter>956.5516698360443</perimeter>
				<distanceFromOrigin>323.0061918911153</distanceFromOrigin>
				<angle>62.39309397050827</angle>
				<shape>triangular</shape>
				<triangleMeasure>0.6573148440765563</triangleMeasure>
				<rectangleMeasure>0.4916698547575075</rectangleMeasure>
				<circleMeasure>0.4082705940210386</circleMeasure>
				<centroid>
					<x>587.1593</x>
					<y>213.8452</y>
				</centroid>
			</pseudo3D>
		</spatialEntity>
		<numericStateVariable>
			<name>avgClusterednessRegions</name>
			<value>0</value>
		</numericStateVariable>
		<numericStateVariable>
			<name>avgDensityRegions</name>
			<value>0.5332017114538122</value>
		</numericStateVariable>
	</timepoint>
	<timepoint>
		<spatialEntity>
			<pseudo3D type="region">
				<clusteredness>1</clusteredness>
				<density>0.5332017114538122</density>
				<area>31426.5</area>
				<perimeter>956.5516698360443</perimeter>
				<distanceFromOrigin>323.0061918911153</distanceFromOrigin>
				<angle>62.39309397050827</angle>
				<shape>triangular</shape>
				<triangleMeasure>0.6573148440765563</triangleMeasure>
				<rectangleMeasure>0.4916698547575075</rectangleMeasure>
				<circleMeasure>0.4082705940210386</circleMeasure>
				<centroid>
					<x>587.1593</x>
					<y>213.8452</y>
				</centroid>
			</pseudo3D>
		</spatialEntity>
		<numericStateVariable>
			<name>avgClusterednessRegions</name>
			<value>0</value>
		</numericStateVariable>
		<numericStateVariable>
			<name>avgDensityRegions</name>
			<value>0.5332017114538122</value>
		</numericStateVariable>
	</timepoint>
	<timepoint>
		<spatialEntity>
			<pseudo3D type="region">
				<clusteredness>1</clusteredness>
				<density>0.5332017114538122</density>
				<area>31426.5</area>
				<perimeter>956.5516698360443</perimeter>
				<distanceFromOrigin>323.0061918911153</distanceFromOrigin>
				<angle>62.39309397050827</angle>
				<shape>triangular</shape>
				<triangleMeasure>0.6573148440765563</triangleMeasure>
				<rectangleMeasure>0.4916698547575075</rectangleMeasure>
				<circleMeasure>0.4082705940210386</circleMeasure>
				<centroid>
					<x>587.1593</x>
					<y>213.8452</y>
				</centroid>
			</pseudo3D>
		</spatialEntity>
		<numericStateVariable>
			<name>avgClusterednessRegions</name>
			<value>0</value>
		</numericStateVariable>
		<numericStateVariable>
			<name>avgDensityRegions</name>
			<value>0.5332017114538122</value>
		</numericStateVariable>
	</timepoint>
	<timepoint>
		<spatialEntity>
			<pseudo3D type="region">
				<clusteredness>1</clusteredness>
				<density>0.5332017114538122</density>
				<area>31426.5</area>
				<perimeter>956.5516698360443</perimeter>
				<distanceFromOrigin>323.0061918911153</distanceFromOrigin>
				<angle>62.39309397050827</angle>
				<shape>triangular</shape>
				<triangleMeasure>0.6573148440765563</triangleMeasure>
				<rectangleMeasure>0.4916698547575075</rectangleMeasure>
				<circleMeasure>0.4082705940210386</circleMeasure>
				<centroid>
					<x>587.1593</x>
					<y>213.8452</y>
				</centroid>
			</pseudo3D>
		</spatialEntity>
		<numericStateVariable>
			<name>avgClusterednessRegions</name>
			<value>0</value>
		</numericStateVariable>
		<numericStateVariable>
			<name>avgDensityRegions</name>
			<value>0.5332017114538122</value>
		</numericStateVariable>
	</timepoint>
	<timepoint>
		<spatialEntity>
			<pseudo3D type="region">
				<clusteredness>1</clusteredness>
				<density>0.5332017114538122</density>
				<area>31426.5</area>
				<perimeter>956.5516698360443</perimeter>
				<distanceFromOrigin>323.0061918911153</distanceFromOrigin>
				<angle>62.39309397050827</angle>
				<shape>triangular</shape>
				<triangleMeasure>0.6573148440765563</triangleMeasure>
				<rectangleMeasure>0.4916698547575075</rectangleMeasure>
				<circleMeasure>0.4082705940210386</circleMeasure>
				<centroid>
					<x>587.1593</x>
					<y>213.8452</y>
				</centroid>
			</pseudo3D>
		</spatialEntity>
		<numericStateVariable>
			<name>avgClusterednessRegions</name>
			<value>0</value>
		</numericStateVariable>
		<numericStateVariable>
			<name>avgDensityRegions</name>
			<value>0.5332017114538122</value>
		</numericStateVariable>
	</timepoint>
	<timepoint>
		<spatialEntity>
			<pseudo3D type="region">
				<clusteredness>1</clusteredness>
				<density>0.5332017114538122</density>
				<area>31426.5</area>
				<perimeter>956.5516698360443</perimeter>
				<distanceFromOrigin>323.0061918911153</distanceFromOrigin>
				<angle>62.39309397050827</angle>
				<shape>triangular</shape>
				<triangleMeasure>0.6573148440765563</triangleMeasure>
				<rectangleMeasure>0.4916698547575075</rectangleMeasure>
				<circleMeasure>0.4082705940210386</circleMeasure>
				<centroid>
					<x>587.1593</x>
					<y>213.8452</y>
				</centroid>
			</pseudo3D>
		</spatialEntity>
		<numericStateVariable>
			<name>avgClusterednessRegions</name>
			<value>0</value>
		</numericStateVariable>
		<numericStateVariable>
			<name>avgDensityRegions</name>
			<value>0.5332017114538122</value>
		</numericStateVariable>
	</timepoint>
	<timepoint>
		<spatialEntity>
			<pseudo3D type="region">
				<clusteredness>1</clusteredness>
				<density>0.5332017114538122</density>
				<area>31426.5</area>
				<perimeter>956.5516698360443</perimeter>
				<distanceFromOrigin>323.0061918911153</distanceFromOrigin>
				<angle>62.39309397050827</angle>
				<shape>triangular</shape>
				<triangleMeasure>0.6573148440765563</triangleMeasure>
				<rectangleMeasure>0.4916698547575075</rectangleMeasure>
				<circleMeasure>0.4082705940210386</circleMeasure>
				<centroid>
					<x>587.1593</x>
					<y>213.8452</y>
				</centroid>
			</pseudo3D>
		</spatialEntity>
		<numericStateVariable>
			<name>avgClusterednessRegions</name>
			<value>0</value>
		</numericStateVariable>
		<numericStateVariable>
			<name>avgDensityRegions</name>
			<value>0.5332017114538122</value>
		</numericStateVariable>
	</timepoint>
</experiment>
