# Supplementary material for: Automatic validation of computational models using pseudo-3D spatio-temporal model checking
Source: BMC Syst Biol. 2014 Dec 2;8:124. doi: 10.1186/s12918-014-0124-0 (PMC4272535; doi:10.1186/s12918-014-0124-0)
Supplement: Additional file 8 — Dataset of STML files for the phase variation case study. The dataset of one thousand STML files corresponding to the stochastic simulations of the rectangular model for the phase variation case study. We recommend using the freely available 7zip software (Download link: http://www.7-zip.org/download.html) to extract this archive. [file 12918_2014_124_MOESM8_ESM.zip › phase_variation_stml_270.xml]

<?xml version="1.0" encoding="utf-8"?>
<!--Warning! This xml file was automatically generated by a C++ program using the Boost PropertyTree library.-->
<experiment>
	<timepoint>
		<numericStateVariable>
			<name>avgClusterednessRegions</name>
			<value>0</value>
		</numericStateVariable>
		<numericStateVariable>
			<name>avgDensityRegions</name>
			<value>0</value>
		</numericStateVariable>
	</timepoint>
	<timepoint>
		<numericStateVariable>
			<name>avgClusterednessRegions</name>
			<value>0</value>
		</numericStateVariable>
		<numericStateVariable>
			<name>avgDensityRegions</name>
			<value>0</value>
		</numericStateVariable>
	</timepoint>
	<timepoint>
		<numericStateVariable>
			<name>avgClusterednessRegions</name>
			<value>0</value>
		</numericStateVariable>
		<numericStateVariable>
			<name>avgDensityRegions</name>
			<value>0</value>
		</numericStateVariable>
	</timepoint>
	<timepoint>
		<numericStateVariable>
			<name>avgClusterednessRegions</name>
			<value>0</value>
		</numericStateVariable>
		<numericStateVariable>
			<name>avgDensityRegions</name>
			<value>0</value>
		</numericStateVariable>
	</timepoint>
	<timepoint>
		<numericStateVariable>
			<name>avgClusterednessRegions</name>
			<value>0</value>
		</numericStateVariable>
		<numericStateVariable>
			<name>avgDensityRegions</name>
			<value>0</value>
		</numericStateVariable>
	</timepoint>
	<timepoint>
		<numericStateVariable>
			<name>avgClusterednessRegions</name>
			<value>0</value>
		</numericStateVariable>
		<numericStateVariable>
			<name>avgDensityRegions</name>
			<value>0</value>
		</numericStateVariable>
	</timepoint>
	<timepoint>
		<numericStateVariable>
			<name>avgClusterednessRegions</name>
			<value>0</value>
		</numericStateVariable>
		<numericStateVariable>
			<name>avgDensityRegions</name>
			<value>0</value>
		</numericStateVariable>
	</timepoint>
	<timepoint>
		<numericStateVariable>
			<name>avgClusterednessRegions</name>
			<value>0</value>
		</numericStateVariable>
		<numericStateVariable>
			<name>avgDensityRegions</name>
			<value>0</value>
		</numericStateVariable>
	</timepoint>
	<timepoint>
		<numericStateVariable>
			<name>avgClusterednessRegions</name>
			<value>0</value>
		</numericStateVariable>
		<numericStateVariable>
			<name>avgDensityRegions</name>
			<value>0</value>
		</numericStateVariable>
	</timepoint>
	<timepoint>
		<numericStateVariable>
			<name>avgClusterednessRegions</name>
			<value>0</value>
		</numericStateVariable>
		<numericStateVariable>
			<name>avgDensityRegions</name>
			<value>0</value>
		</numericStateVariable>
	</timepoint>
	<timepoint>
		<numericStateVariable>
			<name>avgClusterednessRegions</name>
			<value>0</value>
		</numericStateVariable>
		<numericStateVariable>
			<name>avgDensityRegions</name>
			<value>0</value>
		</numericStateVariable>
	</timepoint>
	<timepoint>
		<numericStateVariable>
			<name>avgClusterednessRegions</name>
			<value>0</value>
		</numericStateVariable>
		<numericStateVariable>
			<name>avgDensityRegions</name>
			<value>0</value>
		</numericStateVariable>
	</timepoint>
	<timepoint>
		<numericStateVariable>
			<name>avgClusterednessRegions</name>
			<value>0</value>
		</numericStateVariable>
		<numericStateVariable>
			<name>avgDensityRegions</name>
			<value>0</value>
		</numericStateVariable>
	</timepoint>
	<timepoint>
		<numericStateVariable>
			<name>avgClusterednessRegions</name>
			<value>0</value>
		</numericStateVariable>
		<numericStateVariable>
			<name>avgDensityRegions</name>
			<value>0</value>
		</numericStateVariable>
	</timepoint>
	<timepoint>
		<numericStateVariable>
			<name>avgClusterednessRegions</name>
			<value>0</value>
		</numericStateVariable>
		<numericStateVariable>
			<name>avgDensityRegions</name>
			<value>0</value>
		</numericStateVariable>
	</timepoint>
	<timepoint>
		<numericStateVariable>
			<name>avgClusterednessRegions</name>
			<value>0</value>
		</numericStateVariable>
		<numericStateVariable>
			<name>avgDensityRegions</name>
			<value>0</value>
		</numericStateVariable>
	</timepoint>
	<timepoint>
		<numericStateVariable>
			<name>avgClusterednessRegions</name>
			<value>0</value>
		</numericStateVariable>
		<numericStateVariable>
			<name>avgDensityRegions</name>
			<value>0</value>
		</numericStateVariable>
	</timepoint>
	<timepoint>
		<numericStateVariable>
			<name>avgClusterednessRegions</name>
			<value>0</value>
		</numericStateVariable>
		<numericStateVariable>
			<name>avgDensityRegions</name>
			<value>0</value>
		</numericStateVariable>
	</timepoint>
	<timepoint>
		<numericStateVariable>
			<name>avgClusterednessRegions</name>
			<value>0</value>
		</numericStateVariable>
		<numericStateVariable>
			<name>avgDensityRegions</name>
			<value>0</value>
		</numericStateVariable>
	</timepoint>
	<timepoint>
		<numericStateVariable>
			<name>avgClusterednessRegions</name>
			<value>0</value>
		</numericStateVariable>
		<numericStateVariable>
			<name>avgDensityRegions</name>
			<value>0</value>
		</numericStateVariable>
	</timepoint>
	<timepoint>
		<numericStateVariable>
			<name>avgClusterednessRegions</name>
			<value>0</value>
		</numericStateVariable>
		<numericStateVariable>
			<name>avgDensityRegions</name>
			<value>0</value>
		</numericStateVariable>
	</timepoint>
	<timepoint>
		<numericStateVariable>
			<name>avgClusterednessRegions</name>
			<value>0</value>
		</numericStateVariable>
		<numericStateVariable>
			<name>avgDensityRegions</name>
			<value>0</value>
		</numericStateVariable>
	</timepoint>
	<timepoint>
		<numericStateVariable>
			<name>avgClusterednessRegions</name>
			<value>0</value>
		</numericStateVariable>
		<numericStateVariable>
			<name>avgDensityRegions</name>
			<value>0</value>
		</numericStateVariable>
	</timepoint>
	<timepoint>
		<numericStateVariable>
			<name>avgClusterednessRegions</name>
			<value>0</value>
		</numericStateVariable>
		<numericStateVariable>
			<name>avgDensityRegions</name>
			<value>0</value>
		</numericStateVariable>
	</timepoint>
	<timepoint>
		<numericStateVariable>
			<name>avgClusterednessRegions</name>
			<value>0</value>
		</numericStateVariable>
		<numericStateVariable>
			<name>avgDensityRegions</name>
			<value>0</value>
		</numericStateVariable>
	</timepoint>
	<timepoint>
		<numericStateVariable>
			<name>avgClusterednessRegions</name>
			<value>0</value>
		</numericStateVariable>
		<numericStateVariable>
			<name>avgDensityRegions</name>
			<value>0</value>
		</numericStateVariable>
	</timepoint>
	<timepoint>
		<numericStateVariable>
			<name>avgClusterednessRegions</name>
			<value>0</value>
		</numericStateVariable>
		<numericStateVariable>
			<name>avgDensityRegions</name>
			<value>0</value>
		</numericStateVariable>
	</timepoint>
	<timepoint>
		<spatialEntity>
			<pseudo3D type="region">
				<clusteredness>1</clusteredness>
				<density>0.5310314393397262</density>
				<area>20897.5</area>
				<perimeter>1049.876802682877</perimeter>
				<distanceFromOrigin>270.0907254979334</distanceFromOrigin>
				<angle>58.33955062207298</angle>
				<shape>triangular</shape>
				<triangleMeasure>0.6242368799357766</triangleMeasure>
				<rectangleMeasure>0.457361677578723</rectangleMeasure>
				<circleMeasure>0.3642422888138266</circleMeasure>
				<centroid>
					<x>1078.874</x>
					<y>671.5563</y>
				</centroid>
			</pseudo3D>
		</spatialEntity>
		<numericStateVariable>
			<name>avgClusterednessRegions</name>
			<value>0</value>
		</numericStateVariable>
		<numericStateVariable>
			<name>avgDensityRegions</name>
			<value>0.5310314393397262</value>
		</numericStateVariable>
	</timepoint>
	<timepoint>
		<spatialEntity>
			<pseudo3D type="region">
				<clusteredness>1</clusteredness>
				<density>0.5432510489891559</density>
				<area>23954</area>
				<perimeter>1131.802834033966</perimeter>
				<distanceFromOrigin>270.0907254979334</distanceFromOrigin>
				<angle>58.66374057333089</angle>
				<shape>triangular</shape>
				<triangleMeasure>0.6527820358220751</triangleMeasure>
				<rectangleMeasure>0.432120061286649</rectangleMeasure>
				<circleMeasure>0.3494719912093249</circleMeasure>
				<centroid>
					<x>1090.807</x>
					<y>670.0092</y>
				</centroid>
			</pseudo3D>
		</spatialEntity>
		<numericStateVariable>
			<name>avgClusterednessRegions</name>
			<value>0</value>
		</numericStateVariable>
		<numericStateVariable>
			<name>avgDensityRegions</name>
			<value>0.5432510489891559</value>
		</numericStateVariable>
	</timepoint>
	<timepoint>
		<spatialEntity>
			<pseudo3D type="region">
				<clusteredness>1</clusteredness>
				<density>0.5544100189679768</density>
				<area>27017</area>
				<perimeter>1106.92976808548</perimeter>
				<distanceFromOrigin>270.0907254979334</distanceFromOrigin>
				<angle>59.86596059882205</angle>
				<shape>triangular</shape>
				<triangleMeasure>0.636900482089605</triangleMeasure>
				<rectangleMeasure>0.5251684576611694</rectangleMeasure>
				<circleMeasure>0.4347025347253945</circleMeasure>
				<centroid>
					<x>1102.457</x>
					<y>673.6812</y>
				</centroid>
			</pseudo3D>
		</spatialEntity>
		<numericStateVariable>
			<name>avgClusterednessRegions</name>
			<value>0</value>
		</numericStateVariable>
		<numericStateVariable>
			<name>avgDensityRegions</name>
			<value>0.5544100189679768</value>
		</numericStateVariable>
	</timepoint>
	<timepoint>
		<spatialEntity>
			<pseudo3D type="region">
				<clusteredness>1</clusteredness>
				<density>0.5633522629236649</density>
				<area>30709.5</area>
				<perimeter>1208.367647647858</perimeter>
				<distanceFromOrigin>270.0907254979334</distanceFromOrigin>
				<angle>59.20825266477423</angle>
				<shape>triangular</shape>
				<triangleMeasure>0.6540650774465275</triangleMeasure>
				<rectangleMeasure>0.5342088371872419</rectangleMeasure>
				<circleMeasure>0.4234638930303214</circleMeasure>
				<centroid>
					<x>1114.768</x>
					<y>672.7617</y>
				</centroid>
			</pseudo3D>
		</spatialEntity>
		<numericStateVariable>
			<name>avgClusterednessRegions</name>
			<value>0</value>
		</numericStateVariable>
		<numericStateVariable>
			<name>avgDensityRegions</name>
			<value>0.5633522629236649</value>
		</numericStateVariable>
	</timepoint>
	<timepoint>
		<spatialEntity>
			<pseudo3D type="region">
				<clusteredness>1</clusteredness>
				<density>0.5672048467374002</density>
				<area>34007</area>
				<perimeter>1345.62535905838</perimeter>
				<distanceFromOrigin>270.0907254979334</distanceFromOrigin>
				<angle>61.90406803204919</angle>
				<shape>triangular</shape>
				<triangleMeasure>0.6164275858006131</triangleMeasure>
				<rectangleMeasure>0.4822948253503674</rectangleMeasure>
				<circleMeasure>0.3876349489023121</circleMeasure>
				<centroid>
					<x>1125.486</x>
					<y>676.1183</y>
				</centroid>
			</pseudo3D>
		</spatialEntity>
		<numericStateVariable>
			<name>avgClusterednessRegions</name>
			<value>0</value>
		</numericStateVariable>
		<numericStateVariable>
			<name>avgDensityRegions</name>
			<value>0.5672048467374002</value>
		</numericStateVariable>
	</timepoint>
	<timepoint>
		<spatialEntity>
			<pseudo3D type="region">
				<clusteredness>1</clusteredness>
				<density>0.5704251543771601</density>
				<area>39040.5</area>
				<perimeter>1262.562560558319</perimeter>
				<distanceFromOrigin>270.0907254979334</distanceFromOrigin>
				<angle>63.47357084572953</angle>
				<shape>triangular</shape>
				<triangleMeasure>0.6156605867545569</triangleMeasure>
				<rectangleMeasure>0.5507606377919423</rectangleMeasure>
				<circleMeasure>0.4278879567420314</circleMeasure>
				<centroid>
					<x>1139.547</x>
					<y>678.8851</y>
				</centroid>
			</pseudo3D>
		</spatialEntity>
		<numericStateVariable>
			<name>avgClusterednessRegions</name>
			<value>0</value>
		</numericStateVariable>
		<numericStateVariable>
			<name>avgDensityRegions</name>
			<value>0.5704251543771601</value>
		</numericStateVariable>
	</timepoint>
	<timepoint>
		<spatialEntity>
			<pseudo3D type="region">
				<clusteredness>0.9771171479013612</clusteredness>
				<density>0.5885066351141273</density>
				<area>42893</area>
				<perimeter>1291.048677444458</perimeter>
				<distanceFromOrigin>270.0907254979334</distanceFromOrigin>
				<angle>60.61675639579641</angle>
				<shape>triangular</shape>
				<triangleMeasure>0.6229230241385758</triangleMeasure>
				<rectangleMeasure>0.5499250731014287</rectangleMeasure>
				<circleMeasure>0.4297883663874417</circleMeasure>
				<centroid>
					<x>1152.948</x>
					<y>677.2979</y>
				</centroid>
			</pseudo3D>
		</spatialEntity>
		<numericStateVariable>
			<name>avgClusterednessRegions</name>
			<value>0</value>
		</numericStateVariable>
		<numericStateVariable>
			<name>avgDensityRegions</name>
			<value>0.5885066351141273</value>
		</numericStateVariable>
	</timepoint>
	<timepoint>
		<spatialEntity>
			<pseudo3D type="region">
				<clusteredness>0.9791023040515942</clusteredness>
				<density>0.5943266337329369</density>
				<area>47063</area>
				<perimeter>1354.404532432556</perimeter>
				<distanceFromOrigin>270.0166661522951</distanceFromOrigin>
				<angle>57.95619870731247</angle>
				<shape>triangular</shape>
				<triangleMeasure>0.6291466422474584</triangleMeasure>
				<rectangleMeasure>0.5383101832924914</rectangleMeasure>
				<circleMeasure>0.4108367862175611</circleMeasure>
				<centroid>
					<x>1164.253</x>
					<y>679.2441</y>
				</centroid>
			</pseudo3D>
		</spatialEntity>
		<numericStateVariable>
			<name>avgClusterednessRegions</name>
			<value>0</value>
		</numericStateVariable>
		<numericStateVariable>
			<name>avgDensityRegions</name>
			<value>0.5943266337329369</value>
		</numericStateVariable>
	</timepoint>
	<timepoint>
		<spatialEntity>
			<pseudo3D type="region">
				<clusteredness>0.9803603374619965</clusteredness>
				<density>0.6007594848590323</density>
				<area>50142</area>
				<perimeter>1359.815431833267</perimeter>
				<distanceFromOrigin>270.0166661522951</distanceFromOrigin>
				<angle>59.04263645528506</angle>
				<shape>triangular</shape>
				<triangleMeasure>0.6417703657010844</triangleMeasure>
				<rectangleMeasure>0.5580238463881945</rectangleMeasure>
				<circleMeasure>0.4198900978265941</circleMeasure>
				<centroid>
					<x>1171.867</x>
					<y>679.425</y>
				</centroid>
			</pseudo3D>
		</spatialEntity>
		<numericStateVariable>
			<name>avgClusterednessRegions</name>
			<value>0</value>
		</numericStateVariable>
		<numericStateVariable>
			<name>avgDensityRegions</name>
			<value>0.6007594848590323</value>
		</numericStateVariable>
	</timepoint>
	<timepoint>
		<spatialEntity>
			<pseudo3D type="region">
				<clusteredness>0.9803603374619965</clusteredness>
				<density>0.6007594848590323</density>
				<area>50142</area>
				<perimeter>1359.815431833267</perimeter>
				<distanceFromOrigin>270.0166661522951</distanceFromOrigin>
				<angle>59.04263645528506</angle>
				<shape>triangular</shape>
				<triangleMeasure>0.6417703657010844</triangleMeasure>
				<rectangleMeasure>0.5580238463881945</rectangleMeasure>
				<circleMeasure>0.4198900978265941</circleMeasure>
				<centroid>
					<x>1171.867</x>
					<y>679.425</y>
				</centroid>
			</pseudo3D>
		</spatialEntity>
		<numericStateVariable>
			<name>avgClusterednessRegions</name>
			<value>0</value>
		</numericStateVariable>
		<numericStateVariable>
			<name>avgDensityRegions</name>
			<value>0.6007594848590323</value>
		</numericStateVariable>
	</timepoint>
	<timepoint>
		<spatialEntity>
			<pseudo3D type="region">
				<clusteredness>0.9803603374619965</clusteredness>
				<density>0.6007594848590323</density>
				<area>50142</area>
				<perimeter>1359.815431833267</perimeter>
				<distanceFromOrigin>270.0166661522951</distanceFromOrigin>
				<angle>59.04263645528506</angle>
				<shape>triangular</shape>
				<triangleMeasure>0.6417703657010844</triangleMeasure>
				<rectangleMeasure>0.5580238463881945</rectangleMeasure>
				<circleMeasure>0.4198900978265941</circleMeasure>
				<centroid>
					<x>1171.867</x>
					<y>679.425</y>
				</centroid>
			</pseudo3D>
		</spatialEntity>
		<numericStateVariable>
			<name>avgClusterednessRegions</name>
			<value>0</value>
		</numericStateVariable>
		<numericStateVariable>
			<name>avgDensityRegions</name>
			<value>0.6007594848590323</value>
		</numericStateVariable>
	</timepoint>
	<timepoint>
		<spatialEntity>
			<pseudo3D type="region">
				<clusteredness>0.9803603374619965</clusteredness>
				<density>0.6007594848590323</density>
				<area>50142</area>
				<perimeter>1359.815431833267</perimeter>
				<distanceFromOrigin>270.0166661522951</distanceFromOrigin>
				<angle>59.04263645528506</angle>
				<shape>triangular</shape>
				<triangleMeasure>0.6417703657010844</triangleMeasure>
				<rectangleMeasure>0.5580238463881945</rectangleMeasure>
				<circleMeasure>0.4198900978265941</circleMeasure>
				<centroid>
					<x>1171.867</x>
					<y>679.425</y>
				</centroid>
			</pseudo3D>
		</spatialEntity>
		<numericStateVariable>
			<name>avgClusterednessRegions</name>
			<value>0</value>
		</numericStateVariable>
		<numericStateVariable>
			<name>avgDensityRegions</name>
			<value>0.6007594848590323</value>
		</numericStateVariable>
	</timepoint>
	<timepoint>
		<spatialEntity>
			<pseudo3D type="region">
				<clusteredness>0.9803603374619965</clusteredness>
				<density>0.6007594848590323</density>
				<area>50142</area>
				<perimeter>1359.815431833267</perimeter>
				<distanceFromOrigin>270.0166661522951</distanceFromOrigin>
				<angle>59.04263645528506</angle>
				<shape>triangular</shape>
				<triangleMeasure>0.6417703657010844</triangleMeasure>
				<rectangleMeasure>0.5580238463881945</rectangleMeasure>
				<circleMeasure>0.4198900978265941</circleMeasure>
				<centroid>
					<x>1171.867</x>
					<y>679.425</y>
				</centroid>
			</pseudo3D>
		</spatialEntity>
		<numericStateVariable>
			<name>avgClusterednessRegions</name>
			<value>0</value>
		</numericStateVariable>
		<numericStateVariable>
			<name>avgDensityRegions</name>
			<value>0.6007594848590323</value>
		</numericStateVariable>
	</timepoint>
	<timepoint>
		<spatialEntity>
			<pseudo3D type="region">
				<clusteredness>0.9803603374619965</clusteredness>
				<density>0.6007594848590323</density>
				<area>50142</area>
				<perimeter>1359.815431833267</perimeter>
				<distanceFromOrigin>270.0166661522951</distanceFromOrigin>
				<angle>59.04263645528506</angle>
				<shape>triangular</shape>
				<triangleMeasure>0.6417703657010844</triangleMeasure>
				<rectangleMeasure>0.5580238463881945</rectangleMeasure>
				<circleMeasure>0.4198900978265941</circleMeasure>
				<centroid>
					<x>1171.867</x>
					<y>679.425</y>
				</centroid>
			</pseudo3D>
		</spatialEntity>
		<numericStateVariable>
			<name>avgClusterednessRegions</name>
			<value>0</value>
		</numericStateVariable>
		<numericStateVariable>
			<name>avgDensityRegions</name>
			<value>0.6007594848590323</value>
		</numericStateVariable>
	</timepoint>
	<timepoint>
		<spatialEntity>
			<pseudo3D type="region">
				<clusteredness>0.9803603374619965</clusteredness>
				<density>0.6007594848590323</density>
				<area>50142</area>
				<perimeter>1359.815431833267</perimeter>
				<distanceFromOrigin>270.0166661522951</distanceFromOrigin>
				<angle>59.04263645528506</angle>
				<shape>triangular</shape>
				<triangleMeasure>0.6417703657010844</triangleMeasure>
				<rectangleMeasure>0.5580238463881945</rectangleMeasure>
				<circleMeasure>0.4198900978265941</circleMeasure>
				<centroid>
					<x>1171.867</x>
					<y>679.425</y>
				</centroid>
			</pseudo3D>
		</spatialEntity>
		<numericStateVariable>
			<name>avgClusterednessRegions</name>
			<value>0</value>
		</numericStateVariable>
		<numericStateVariable>
			<name>avgDensityRegions</name>
			<value>0.6007594848590323</value>
		</numericStateVariable>
	</timepoint>
	<timepoint>
		<spatialEntity>
			<pseudo3D type="region">
				<clusteredness>0.9803603374619965</clusteredness>
				<density>0.6007594848590323</density>
				<area>50142</area>
				<perimeter>1359.815431833267</perimeter>
				<distanceFromOrigin>270.0166661522951</distanceFromOrigin>
				<angle>59.04263645528506</angle>
				<shape>triangular</shape>
				<triangleMeasure>0.6417703657010844</triangleMeasure>
				<rectangleMeasure>0.5580238463881945</rectangleMeasure>
				<circleMeasure>0.4198900978265941</circleMeasure>
				<centroid>
					<x>1171.867</x>
					<y>679.425</y>
				</centroid>
			</pseudo3D>
		</spatialEntity>
		<numericStateVariable>
			<name>avgClusterednessRegions</name>
			<value>0</value>
		</numericStateVariable>
		<numericStateVariable>
			<name>avgDensityRegions</name>
			<value>0.6007594848590323</value>
		</numericStateVariable>
	</timepoint>
	<timepoint>
		<spatialEntity>
			<pseudo3D type="region">
				<clusteredness>0.9803603374619965</clusteredness>
				<density>0.6007594848590323</density>
				<area>50142</area>
				<perimeter>1359.815431833267</perimeter>
				<distanceFromOrigin>270.0166661522951</distanceFromOrigin>
				<angle>59.04263645528506</angle>
				<shape>triangular</shape>
				<triangleMeasure>0.6417703657010844</triangleMeasure>
				<rectangleMeasure>0.5580238463881945</rectangleMeasure>
				<circleMeasure>0.4198900978265941</circleMeasure>
				<centroid>
					<x>1171.867</x>
					<y>679.425</y>
				</centroid>
			</pseudo3D>
		</spatialEntity>
		<numericStateVariable>
			<name>avgClusterednessRegions</name>
			<value>0</value>
		</numericStateVariable>
		<numericStateVariable>
			<name>avgDensityRegions</name>
			<value>0.6007594848590323</value>
		</numericStateVariable>
	</timepoint>
	<timepoint>
		<spatialEntity>
			<pseudo3D type="region">
				<clusteredness>0.9803603374619965</clusteredness>
				<density>0.6007594848590323</density>
				<area>50142</area>
				<perimeter>1359.815431833267</perimeter>
				<distanceFromOrigin>270.0166661522951</distanceFromOrigin>
				<angle>59.04263645528506</angle>
				<shape>triangular</shape>
				<triangleMeasure>0.6417703657010844</triangleMeasure>
				<rectangleMeasure>0.5580238463881945</rectangleMeasure>
				<circleMeasure>0.4198900978265941</circleMeasure>
				<centroid>
					<x>1171.867</x>
					<y>679.425</y>
				</centroid>
			</pseudo3D>
		</spatialEntity>
		<numericStateVariable>
			<name>avgClusterednessRegions</name>
			<value>0</value>
		</numericStateVariable>
		<numericStateVariable>
			<name>avgDensityRegions</name>
			<value>0.6007594848590323</value>
		</numericStateVariable>
	</timepoint>
	<timepoint>
		<spatialEntity>
			<pseudo3D type="region">
				<clusteredness>0.9803603374619965</clusteredness>
				<density>0.6007594848590323</density>
				<area>50142</area>
				<perimeter>1359.815431833267</perimeter>
				<distanceFromOrigin>270.0166661522951</distanceFromOrigin>
				<angle>59.04263645528506</angle>
				<shape>triangular</shape>
				<triangleMeasure>0.6417703657010844</triangleMeasure>
				<rectangleMeasure>0.5580238463881945</rectangleMeasure>
				<circleMeasure>0.4198900978265941</circleMeasure>
				<centroid>
					<x>1171.867</x>
					<y>679.425</y>
				</centroid>
			</pseudo3D>
		</spatialEntity>
		<numericStateVariable>
			<name>avgClusterednessRegions</name>
			<value>0</value>
		</numericStateVariable>
		<numericStateVariable>
			<name>avgDensityRegions</name>
			<value>0.6007594848590323</value>
		</numericStateVariable>
	</timepoint>
	<timepoint>
		<spatialEntity>
			<pseudo3D type="region">
				<clusteredness>0.9803603374619965</clusteredness>
				<density>0.6007594848590323</density>
				<area>50142</area>
				<perimeter>1359.815431833267</perimeter>
				<distanceFromOrigin>270.0166661522951</distanceFromOrigin>
				<angle>59.04263645528506</angle>
				<shape>triangular</shape>
				<triangleMeasure>0.6417703657010844</triangleMeasure>
				<rectangleMeasure>0.5580238463881945</rectangleMeasure>
				<circleMeasure>0.4198900978265941</circleMeasure>
				<centroid>
					<x>1171.867</x>
					<y>679.425</y>
				</centroid>
			</pseudo3D>
		</spatialEntity>
		<numericStateVariable>
			<name>avgClusterednessRegions</name>
			<value>0</value>
		</numericStateVariable>
		<numericStateVariable>
			<name>avgDensityRegions</name>
			<value>0.6007594848590323</value>
		</numericStateVariable>
	</timepoint>
	<timepoint>
		<spatialEntity>
			<pseudo3D type="region">
				<clusteredness>0.9803603374619965</clusteredness>
				<density>0.6007594848590323</density>
				<area>50142</area>
				<perimeter>1359.815431833267</perimeter>
				<distanceFromOrigin>270.0166661522951</distanceFromOrigin>
				<angle>59.04263645528506</angle>
				<shape>triangular</shape>
				<triangleMeasure>0.6417703657010844</triangleMeasure>
				<rectangleMeasure>0.5580238463881945</rectangleMeasure>
				<circleMeasure>0.4198900978265941</circleMeasure>
				<centroid>
					<x>1171.867</x>
					<y>679.425</y>
				</centroid>
			</pseudo3D>
		</spatialEntity>
		<numericStateVariable>
			<name>avgClusterednessRegions</name>
			<value>0</value>
		</numericStateVariable>
		<numericStateVariable>
			<name>avgDensityRegions</name>
			<value>0.6007594848590323</value>
		</numericStateVariable>
	</timepoint>
	<timepoint>
		<spatialEntity>
			<pseudo3D type="region">
				<clusteredness>0.9803603374619965</clusteredness>
				<density>0.6007594848590323</density>
				<area>50142</area>
				<perimeter>1359.815431833267</perimeter>
				<distanceFromOrigin>270.0166661522951</distanceFromOrigin>
				<angle>59.04263645528506</angle>
				<shape>triangular</shape>
				<triangleMeasure>0.6417703657010844</triangleMeasure>
				<rectangleMeasure>0.5580238463881945</rectangleMeasure>
				<circleMeasure>0.4198900978265941</circleMeasure>
				<centroid>
					<x>1171.867</x>
					<y>679.425</y>
				</centroid>
			</pseudo3D>
		</spatialEntity>
		<numericStateVariable>
			<name>avgClusterednessRegions</name>
			<value>0</value>
		</numericStateVariable>
		<numericStateVariable>
			<name>avgDensityRegions</name>
			<value>0.6007594848590323</value>
		</numericStateVariable>
	</timepoint>
	<timepoint>
		<spatialEntity>
			<pseudo3D type="region">
				<clusteredness>0.9803603374619965</clusteredness>
				<density>0.6007594848590323</density>
				<area>50142</area>
				<perimeter>1359.815431833267</perimeter>
				<distanceFromOrigin>270.0166661522951</distanceFromOrigin>
				<angle>59.04263645528506</angle>
				<shape>triangular</shape>
				<triangleMeasure>0.6417703657010844</triangleMeasure>
				<rectangleMeasure>0.5580238463881945</rectangleMeasure>
				<circleMeasure>0.4198900978265941</circleMeasure>
				<centroid>
					<x>1171.867</x>
					<y>679.425</y>
				</centroid>
			</pseudo3D>
		</spatialEntity>
		<numericStateVariable>
			<name>avgClusterednessRegions</name>
			<value>0</value>
		</numericStateVariable>
		<numericStateVariable>
			<name>avgDensityRegions</name>
			<value>0.6007594848590323</value>
		</numericStateVariable>
	</timepoint>
	<timepoint>
		<spatialEntity>
			<pseudo3D type="region">
				<clusteredness>0.9803603374619965</clusteredness>
				<density>0.6007594848590323</density>
				<area>50142</area>
				<perimeter>1359.815431833267</perimeter>
				<distanceFromOrigin>270.0166661522951</distanceFromOrigin>
				<angle>59.04263645528506</angle>
				<shape>triangular</shape>
				<triangleMeasure>0.6417703657010844</triangleMeasure>
				<rectangleMeasure>0.5580238463881945</rectangleMeasure>
				<circleMeasure>0.4198900978265941</circleMeasure>
				<centroid>
					<x>1171.867</x>
					<y>679.425</y>
				</centroid>
			</pseudo3D>
		</spatialEntity>
		<numericStateVariable>
			<name>avgClusterednessRegions</name>
			<value>0</value>
		</numericStateVariable>
		<numericStateVariable>
			<name>avgDensityRegions</name>
			<value>0.6007594848590323</value>
		</numericStateVariable>
	</timepoint>
	<timepoint>
		<spatialEntity>
			<pseudo3D type="region">
				<clusteredness>0.9803603374619965</clusteredness>
				<density>0.6007594848590323</density>
				<area>50142</area>
				<perimeter>1359.815431833267</perimeter>
				<distanceFromOrigin>270.0166661522951</distanceFromOrigin>
				<angle>59.04263645528506</angle>
				<shape>triangular</shape>
				<triangleMeasure>0.6417703657010844</triangleMeasure>
				<rectangleMeasure>0.5580238463881945</rectangleMeasure>
				<circleMeasure>0.4198900978265941</circleMeasure>
				<centroid>
					<x>1171.867</x>
					<y>679.425</y>
				</centroid>
			</pseudo3D>
		</spatialEntity>
		<numericStateVariable>
			<name>avgClusterednessRegions</name>
			<value>0</value>
		</numericStateVariable>
		<numericStateVariable>
			<name>avgDensityRegions</name>
			<value>0.6007594848590323</value>
		</numericStateVariable>
	</timepoint>
	<timepoint>
		<spatialEntity>
			<pseudo3D type="region">
				<clusteredness>0.9803603374619965</clusteredness>
				<density>0.6007594848590323</density>
				<area>50142</area>
				<perimeter>1359.815431833267</perimeter>
				<distanceFromOrigin>270.0166661522951</distanceFromOrigin>
				<angle>59.04263645528506</angle>
				<shape>triangular</shape>
				<triangleMeasure>0.6417703657010844</triangleMeasure>
				<rectangleMeasure>0.5580238463881945</rectangleMeasure>
				<circleMeasure>0.4198900978265941</circleMeasure>
				<centroid>
					<x>1171.867</x>
					<y>679.425</y>
				</centroid>
			</pseudo3D>
		</spatialEntity>
		<numericStateVariable>
			<name>avgClusterednessRegions</name>
			<value>0</value>
		</numericStateVariable>
		<numericStateVariable>
			<name>avgDensityRegions</name>
			<value>0.6007594848590323</value>
		</numericStateVariable>
	</timepoint>
	<timepoint>
		<spatialEntity>
			<pseudo3D type="region">
				<clusteredness>0.9803603374619965</clusteredness>
				<density>0.6007594848590323</density>
				<area>50142</area>
				<perimeter>1359.815431833267</perimeter>
				<distanceFromOrigin>270.0166661522951</distanceFromOrigin>
				<angle>59.04263645528506</angle>
				<shape>triangular</shape>
				<triangleMeasure>0.6417703657010844</triangleMeasure>
				<rectangleMeasure>0.5580238463881945</rectangleMeasure>
				<circleMeasure>0.4198900978265941</circleMeasure>
				<centroid>
					<x>1171.867</x>
					<y>679.425</y>
				</centroid>
			</pseudo3D>
		</spatialEntity>
		<numericStateVariable>
			<name>avgClusterednessRegions</name>
			<value>0</value>
		</numericStateVariable>
		<numericStateVariable>
			<name>avgDensityRegions</name>
			<value>0.6007594848590323</value>
		</numericStateVariable>
	</timepoint>
	<timepoint>
		<spatialEntity>
			<pseudo3D type="region">
				<clusteredness>0.9803603374619965</clusteredness>
				<density>0.6007594848590323</density>
				<area>50142</area>
				<perimeter>1359.815431833267</perimeter>
				<distanceFromOrigin>270.0166661522951</distanceFromOrigin>
				<angle>59.04263645528506</angle>
				<shape>triangular</shape>
				<triangleMeasure>0.6417703657010844</triangleMeasure>
				<rectangleMeasure>0.5580238463881945</rectangleMeasure>
				<circleMeasure>0.4198900978265941</circleMeasure>
				<centroid>
					<x>1171.867</x>
					<y>679.425</y>
				</centroid>
			</pseudo3D>
		</spatialEntity>
		<numericStateVariable>
			<name>avgClusterednessRegions</name>
			<value>0</value>
		</numericStateVariable>
		<numericStateVariable>
			<name>avgDensityRegions</name>
			<value>0.6007594848590323</value>
		</numericStateVariable>
	</timepoint>
	<timepoint>
		<spatialEntity>
			<pseudo3D type="region">
				<clusteredness>0.9803603374619965</clusteredness>
				<density>0.6007594848590323</density>
				<area>50142</area>
				<perimeter>1359.815431833267</perimeter>
				<distanceFromOrigin>270.0166661522951</distanceFromOrigin>
				<angle>59.04263645528506</angle>
				<shape>triangular</shape>
				<triangleMeasure>0.6417703657010844</triangleMeasure>
				<rectangleMeasure>0.5580238463881945</rectangleMeasure>
				<circleMeasure>0.4198900978265941</circleMeasure>
				<centroid>
					<x>1171.867</x>
					<y>679.425</y>
				</centroid>
			</pseudo3D>
		</spatialEntity>
		<numericStateVariable>
			<name>avgClusterednessRegions</name>
			<value>0</value>
		</numericStateVariable>
		<numericStateVariable>
			<name>avgDensityRegions</name>
			<value>0.6007594848590323</value>
		</numericStateVariable>
	</timepoint>
	<timepoint>
		<spatialEntity>
			<pseudo3D type="region">
				<clusteredness>0.9803603374619965</clusteredness>
				<density>0.6007594848590323</density>
				<area>50142</area>
				<perimeter>1359.815431833267</perimeter>
				<distanceFromOrigin>270.0166661522951</distanceFromOrigin>
				<angle>59.04263645528506</angle>
				<shape>triangular</shape>
				<triangleMeasure>0.6417703657010844</triangleMeasure>
				<rectangleMeasure>0.5580238463881945</rectangleMeasure>
				<circleMeasure>0.4198900978265941</circleMeasure>
				<centroid>
					<x>1171.867</x>
					<y>679.425</y>
				</centroid>
			</pseudo3D>
		</spatialEntity>
		<numericStateVariable>
			<name>avgClusterednessRegions</name>
			<value>0</value>
		</numericStateVariable>
		<numericStateVariable>
			<name>avgDensityRegions</name>
			<value>0.6007594848590323</value>
		</numericStateVariable>
	</timepoint>
	<timepoint>
		<spatialEntity>
			<pseudo3D type="region">
				<clusteredness>0.9803603374619965</clusteredness>
				<density>0.6007594848590323</density>
				<area>50142</area>
				<perimeter>1359.815431833267</perimeter>
				<distanceFromOrigin>270.0166661522951</distanceFromOrigin>
				<angle>59.04263645528506</angle>
				<shape>triangular</shape>
				<triangleMeasure>0.6417703657010844</triangleMeasure>
				<rectangleMeasure>0.5580238463881945</rectangleMeasure>
				<circleMeasure>0.4198900978265941</circleMeasure>
				<centroid>
					<x>1171.867</x>
					<y>679.425</y>
				</centroid>
			</pseudo3D>
		</spatialEntity>
		<numericStateVariable>
			<name>avgClusterednessRegions</name>
			<value>0</value>
		</numericStateVariable>
		<numericStateVariable>
			<name>avgDensityRegions</name>
			<value>0.6007594848590323</value>
		</numericStateVariable>
	</timepoint>
	<timepoint>
		<spatialEntity>
			<pseudo3D type="region">
				<clusteredness>0.9803603374619965</clusteredness>
				<density>0.6007594848590323</density>
				<area>50142</area>
				<perimeter>1359.815431833267</perimeter>
				<distanceFromOrigin>270.0166661522951</distanceFromOrigin>
				<angle>59.04263645528506</angle>
				<shape>triangular</shape>
				<triangleMeasure>0.6417703657010844</triangleMeasure>
				<rectangleMeasure>0.5580238463881945</rectangleMeasure>
				<circleMeasure>0.4198900978265941</circleMeasure>
				<centroid>
					<x>1171.867</x>
					<y>679.425</y>
				</centroid>
			</pseudo3D>
		</spatialEntity>
		<numericStateVariable>
			<name>avgClusterednessRegions</name>
			<value>0</value>
		</numericStateVariable>
		<numericStateVariable>
			<name>avgDensityRegions</name>
			<value>0.6007594848590323</value>
		</numericStateVariable>
	</timepoint>
	<timepoint>
		<spatialEntity>
			<pseudo3D type="region">
				<clusteredness>0.9803603374619965</clusteredness>
				<density>0.6007594848590323</density>
				<area>50142</area>
				<perimeter>1359.815431833267</perimeter>
				<distanceFromOrigin>270.0166661522951</distanceFromOrigin>
				<angle>59.04263645528506</angle>
				<shape>triangular</shape>
				<triangleMeasure>0.6417703657010844</triangleMeasure>
				<rectangleMeasure>0.5580238463881945</rectangleMeasure>
				<circleMeasure>0.4198900978265941</circleMeasure>
				<centroid>
					<x>1171.867</x>
					<y>679.425</y>
				</centroid>
			</pseudo3D>
		</spatialEntity>
		<numericStateVariable>
			<name>avgClusterednessRegions</name>
			<value>0</value>
		</numericStateVariable>
		<numericStateVariable>
			<name>avgDensityRegions</name>
			<value>0.6007594848590323</value>
		</numericStateVariable>
	</timepoint>
	<timepoint>
		<spatialEntity>
			<pseudo3D type="region">
				<clusteredness>0.9803603374619965</clusteredness>
				<density>0.6007594848590323</density>
				<area>50142</area>
				<perimeter>1359.815431833267</perimeter>
				<distanceFromOrigin>270.0166661522951</distanceFromOrigin>
				<angle>59.04263645528506</angle>
				<shape>triangular</shape>
				<triangleMeasure>0.6417703657010844</triangleMeasure>
				<rectangleMeasure>0.5580238463881945</rectangleMeasure>
				<circleMeasure>0.4198900978265941</circleMeasure>
				<centroid>
					<x>1171.867</x>
					<y>679.425</y>
				</centroid>
			</pseudo3D>
		</spatialEntity>
		<numericStateVariable>
			<name>avgClusterednessRegions</name>
			<value>0</value>
		</numericStateVariable>
		<numericStateVariable>
			<name>avgDensityRegions</name>
			<value>0.6007594848590323</value>
		</numericStateVariable>
	</timepoint>
	<timepoint>
		<spatialEntity>
			<pseudo3D type="region">
				<clusteredness>0.9803603374619965</clusteredness>
				<density>0.6007594848590323</density>
				<area>50142</area>
				<perimeter>1359.815431833267</perimeter>
				<distanceFromOrigin>270.0166661522951</distanceFromOrigin>
				<angle>59.04263645528506</angle>
				<shape>triangular</shape>
				<triangleMeasure>0.6417703657010844</triangleMeasure>
				<rectangleMeasure>0.5580238463881945</rectangleMeasure>
				<circleMeasure>0.4198900978265941</circleMeasure>
				<centroid>
					<x>1171.867</x>
					<y>679.425</y>
				</centroid>
			</pseudo3D>
		</spatialEntity>
		<numericStateVariable>
			<name>avgClusterednessRegions</name>
			<value>0</value>
		</numericStateVariable>
		<numericStateVariable>
			<name>avgDensityRegions</name>
			<value>0.6007594848590323</value>
		</numericStateVariable>
	</timepoint>
	<timepoint>
		<spatialEntity>
			<pseudo3D type="region">
				<clusteredness>0.9803603374619965</clusteredness>
				<density>0.6007594848590323</density>
				<area>50142</area>
				<perimeter>1359.815431833267</perimeter>
				<distanceFromOrigin>270.0166661522951</distanceFromOrigin>
				<angle>59.04263645528506</angle>
				<shape>triangular</shape>
				<triangleMeasure>0.6417703657010844</triangleMeasure>
				<rectangleMeasure>0.5580238463881945</rectangleMeasure>
				<circleMeasure>0.4198900978265941</circleMeasure>
				<centroid>
					<x>1171.867</x>
					<y>679.425</y>
				</centroid>
			</pseudo3D>
		</spatialEntity>
		<numericStateVariable>
			<name>avgClusterednessRegions</name>
			<value>0</value>
		</numericStateVariable>
		<numericStateVariable>
			<name>avgDensityRegions</name>
			<value>0.6007594848590323</value>
		</numericStateVariable>
	</timepoint>
	<timepoint>
		<spatialEntity>
			<pseudo3D type="region">
				<clusteredness>0.9803603374619965</clusteredness>
				<density>0.6007594848590323</density>
				<area>50142</area>
				<perimeter>1359.815431833267</perimeter>
				<distanceFromOrigin>270.0166661522951</distanceFromOrigin>
				<angle>59.04263645528506</angle>
				<shape>triangular</shape>
				<triangleMeasure>0.6417703657010844</triangleMeasure>
				<rectangleMeasure>0.5580238463881945</rectangleMeasure>
				<circleMeasure>0.4198900978265941</circleMeasure>
				<centroid>
					<x>1171.867</x>
					<y>679.425</y>
				</centroid>
			</pseudo3D>
		</spatialEntity>
		<numericStateVariable>
			<name>avgClusterednessRegions</name>
			<value>0</value>
		</numericStateVariable>
		<numericStateVariable>
			<name>avgDensityRegions</name>
			<value>0.6007594848590323</value>
		</numericStateVariable>
	</timepoint>
	<timepoint>
		<spatialEntity>
			<pseudo3D type="region">
				<clusteredness>0.9803603374619965</clusteredness>
				<density>0.6007594848590323</density>
				<area>50142</area>
				<perimeter>1359.815431833267</perimeter>
				<distanceFromOrigin>270.0166661522951</distanceFromOrigin>
				<angle>59.04263645528506</angle>
				<shape>triangular</shape>
				<triangleMeasure>0.6417703657010844</triangleMeasure>
				<rectangleMeasure>0.5580238463881945</rectangleMeasure>
				<circleMeasure>0.4198900978265941</circleMeasure>
				<centroid>
					<x>1171.867</x>
					<y>679.425</y>
				</centroid>
			</pseudo3D>
		</spatialEntity>
		<numericStateVariable>
			<name>avgClusterednessRegions</name>
			<value>0</value>
		</numericStateVariable>
		<numericStateVariable>
			<name>avgDensityRegions</name>
			<value>0.6007594848590323</value>
		</numericStateVariable>
	</timepoint>
	<timepoint>
		<spatialEntity>
			<pseudo3D type="region">
				<clusteredness>0.9803603374619965</clusteredness>
				<density>0.6007594848590323</density>
				<area>50142</area>
				<perimeter>1359.815431833267</perimeter>
				<distanceFromOrigin>270.0166661522951</distanceFromOrigin>
				<angle>59.04263645528506</angle>
				<shape>triangular</shape>
				<triangleMeasure>0.6417703657010844</triangleMeasure>
				<rectangleMeasure>0.5580238463881945</rectangleMeasure>
				<circleMeasure>0.4198900978265941</circleMeasure>
				<centroid>
					<x>1171.867</x>
					<y>679.425</y>
				</centroid>
			</pseudo3D>
		</spatialEntity>
		<numericStateVariable>
			<name>avgClusterednessRegions</name>
			<value>0</value>
		</numericStateVariable>
		<numericStateVariable>
			<name>avgDensityRegions</name>
			<value>0.6007594848590323</value>
		</numericStateVariable>
	</timepoint>
	<timepoint>
		<spatialEntity>
			<pseudo3D type="region">
				<clusteredness>0.9803603374619965</clusteredness>
				<density>0.6007594848590323</density>
				<area>50142</area>
				<perimeter>1359.815431833267</perimeter>
				<distanceFromOrigin>270.0166661522951</distanceFromOrigin>
				<angle>59.04263645528506</angle>
				<shape>triangular</shape>
				<triangleMeasure>0.6417703657010844</triangleMeasure>
				<rectangleMeasure>0.5580238463881945</rectangleMeasure>
				<circleMeasure>0.4198900978265941</circleMeasure>
				<centroid>
					<x>1171.867</x>
					<y>679.425</y>
				</centroid>
			</pseudo3D>
		</spatialEntity>
		<numericStateVariable>
			<name>avgClusterednessRegions</name>
			<value>0</value>
		</numericStateVariable>
		<numericStateVariable>
			<name>avgDensityRegions</name>
			<value>0.6007594848590323</value>
		</numericStateVariable>
	</timepoint>
	<timepoint>
		<spatialEntity>
			<pseudo3D type="region">
				<clusteredness>0.9803603374619965</clusteredness>
				<density>0.6007594848590323</density>
				<area>50142</area>
				<perimeter>1359.815431833267</perimeter>
				<distanceFromOrigin>270.0166661522951</distanceFromOrigin>
				<angle>59.04263645528506</angle>
				<shape>triangular</shape>
				<triangleMeasure>0.6417703657010844</triangleMeasure>
				<rectangleMeasure>0.5580238463881945</rectangleMeasure>
				<circleMeasure>0.4198900978265941</circleMeasure>
				<centroid>
					<x>1171.867</x>
					<y>679.425</y>
				</centroid>
			</pseudo3D>
		</spatialEntity>
		<numericStateVariable>
			<name>avgClusterednessRegions</name>
			<value>0</value>
		</numericStateVariable>
		<numericStateVariable>
			<name>avgDensityRegions</name>
			<value>0.6007594848590323</value>
		</numericStateVariable>
	</timepoint>
	<timepoint>
		<spatialEntity>
			<pseudo3D type="region">
				<clusteredness>0.9803603374619965</clusteredness>
				<density>0.6007594848590323</density>
				<area>50142</area>
				<perimeter>1359.815431833267</perimeter>
				<distanceFromOrigin>270.0166661522951</distanceFromOrigin>
				<angle>59.04263645528506</angle>
				<shape>triangular</shape>
				<triangleMeasure>0.6417703657010844</triangleMeasure>
				<rectangleMeasure>0.5580238463881945</rectangleMeasure>
				<circleMeasure>0.4198900978265941</circleMeasure>
				<centroid>
					<x>1171.867</x>
					<y>679.425</y>
				</centroid>
			</pseudo3D>
		</spatialEntity>
		<numericStateVariable>
			<name>avgClusterednessRegions</name>
			<value>0</value>
		</numericStateVariable>
		<numericStateVariable>
			<name>avgDensityRegions</name>
			<value>0.6007594848590323</value>
		</numericStateVariable>
	</timepoint>
	<timepoint>
		<spatialEntity>
			<pseudo3D type="region">
				<clusteredness>0.9803603374619965</clusteredness>
				<density>0.6007594848590323</density>
				<area>50142</area>
				<perimeter>1359.815431833267</perimeter>
				<distanceFromOrigin>270.0166661522951</distanceFromOrigin>
				<angle>59.04263645528506</angle>
				<shape>triangular</shape>
				<triangleMeasure>0.6417703657010844</triangleMeasure>
				<rectangleMeasure>0.5580238463881945</rectangleMeasure>
				<circleMeasure>0.4198900978265941</circleMeasure>
				<centroid>
					<x>1171.867</x>
					<y>679.425</y>
				</centroid>
			</pseudo3D>
		</spatialEntity>
		<numericStateVariable>
			<name>avgClusterednessRegions</name>
			<value>0</value>
		</numericStateVariable>
		<numericStateVariable>
			<name>avgDensityRegions</name>
			<value>0.6007594848590323</value>
		</numericStateVariable>
	</timepoint>
	<timepoint>
		<spatialEntity>
			<pseudo3D type="region">
				<clusteredness>0.9803603374619965</clusteredness>
				<density>0.6007594848590323</density>
				<area>50142</area>
				<perimeter>1359.815431833267</perimeter>
				<distanceFromOrigin>270.0166661522951</distanceFromOrigin>
				<angle>59.04263645528506</angle>
				<shape>triangular</shape>
				<triangleMeasure>0.6417703657010844</triangleMeasure>
				<rectangleMeasure>0.5580238463881945</rectangleMeasure>
				<circleMeasure>0.4198900978265941</circleMeasure>
				<centroid>
					<x>1171.867</x>
					<y>679.425</y>
				</centroid>
			</pseudo3D>
		</spatialEntity>
		<numericStateVariable>
			<name>avgClusterednessRegions</name>
			<value>0</value>
		</numericStateVariable>
		<numericStateVariable>
			<name>avgDensityRegions</name>
			<value>0.6007594848590323</value>
		</numericStateVariable>
	</timepoint>
	<timepoint>
		<spatialEntity>
			<pseudo3D type="region">
				<clusteredness>0.9803603374619965</clusteredness>
				<density>0.6007594848590323</density>
				<area>50142</area>
				<perimeter>1359.815431833267</perimeter>
				<distanceFromOrigin>270.0166661522951</distanceFromOrigin>
				<angle>59.04263645528506</angle>
				<shape>triangular</shape>
				<triangleMeasure>0.6417703657010844</triangleMeasure>
				<rectangleMeasure>0.5580238463881945</rectangleMeasure>
				<circleMeasure>0.4198900978265941</circleMeasure>
				<centroid>
					<x>1171.867</x>
					<y>679.425</y>
				</centroid>
			</pseudo3D>
		</spatialEntity>
		<numericStateVariable>
			<name>avgClusterednessRegions</name>
			<value>0</value>
		</numericStateVariable>
		<numericStateVariable>
			<name>avgDensityRegions</name>
			<value>0.6007594848590323</value>
		</numericStateVariable>
	</timepoint>
	<timepoint>
		<spatialEntity>
			<pseudo3D type="region">
				<clusteredness>0.9803603374619965</clusteredness>
				<density>0.6007594848590323</density>
				<area>50142</area>
				<perimeter>1359.815431833267</perimeter>
				<distanceFromOrigin>270.0166661522951</distanceFromOrigin>
				<angle>59.04263645528506</angle>
				<shape>triangular</shape>
				<triangleMeasure>0.6417703657010844</triangleMeasure>
				<rectangleMeasure>0.5580238463881945</rectangleMeasure>
				<circleMeasure>0.4198900978265941</circleMeasure>
				<centroid>
					<x>1171.867</x>
					<y>679.425</y>
				</centroid>
			</pseudo3D>
		</spatialEntity>
		<numericStateVariable>
			<name>avgClusterednessRegions</name>
			<value>0</value>
		</numericStateVariable>
		<numericStateVariable>
			<name>avgDensityRegions</name>
			<value>0.6007594848590323</value>
		</numericStateVariable>
	</timepoint>
	<timepoint>
		<spatialEntity>
			<pseudo3D type="region">
				<clusteredness>0.9803603374619965</clusteredness>
				<density>0.6007594848590323</density>
				<area>50142</area>
				<perimeter>1359.815431833267</perimeter>
				<distanceFromOrigin>270.0166661522951</distanceFromOrigin>
				<angle>59.04263645528506</angle>
				<shape>triangular</shape>
				<triangleMeasure>0.6417703657010844</triangleMeasure>
				<rectangleMeasure>0.5580238463881945</rectangleMeasure>
				<circleMeasure>0.4198900978265941</circleMeasure>
				<centroid>
					<x>1171.867</x>
					<y>679.425</y>
				</centroid>
			</pseudo3D>
		</spatialEntity>
		<numericStateVariable>
			<name>avgClusterednessRegions</name>
			<value>0</value>
		</numericStateVariable>
		<numericStateVariable>
			<name>avgDensityRegions</name>
			<value>0.6007594848590323</value>
		</numericStateVariable>
	</timepoint>
	<timepoint>
		<spatialEntity>
			<pseudo3D type="region">
				<clusteredness>0.9803603374619965</clusteredness>
				<density>0.6007594848590323</density>
				<area>50142</area>
				<perimeter>1359.815431833267</perimeter>
				<distanceFromOrigin>270.0166661522951</distanceFromOrigin>
				<angle>59.04263645528506</angle>
				<shape>triangular</shape>
				<triangleMeasure>0.6417703657010844</triangleMeasure>
				<rectangleMeasure>0.5580238463881945</rectangleMeasure>
				<circleMeasure>0.4198900978265941</circleMeasure>
				<centroid>
					<x>1171.867</x>
					<y>679.425</y>
				</centroid>
			</pseudo3D>
		</spatialEntity>
		<numericStateVariable>
			<name>avgClusterednessRegions</name>
			<value>0</value>
		</numericStateVariable>
		<numericStateVariable>
			<name>avgDensityRegions</name>
			<value>0.6007594848590323</value>
		</numericStateVariable>
	</timepoint>
	<timepoint>
		<spatialEntity>
			<pseudo3D type="region">
				<clusteredness>0.9803603374619965</clusteredness>
				<density>0.6007594848590323</density>
				<area>50142</area>
				<perimeter>1359.815431833267</perimeter>
				<distanceFromOrigin>270.0166661522951</distanceFromOrigin>
				<angle>59.04263645528506</angle>
				<shape>triangular</shape>
				<triangleMeasure>0.6417703657010844</triangleMeasure>
				<rectangleMeasure>0.5580238463881945</rectangleMeasure>
				<circleMeasure>0.4198900978265941</circleMeasure>
				<centroid>
					<x>1171.867</x>
					<y>679.425</y>
				</centroid>
			</pseudo3D>
		</spatialEntity>
		<numericStateVariable>
			<name>avgClusterednessRegions</name>
			<value>0</value>
		</numericStateVariable>
		<numericStateVariable>
			<name>avgDensityRegions</name>
			<value>0.6007594848590323</value>
		</numericStateVariable>
	</timepoint>
	<timepoint>
		<spatialEntity>
			<pseudo3D type="region">
				<clusteredness>0.9803603374619965</clusteredness>
				<density>0.6007594848590323</density>
				<area>50142</area>
				<perimeter>1359.815431833267</perimeter>
				<distanceFromOrigin>270.0166661522951</distanceFromOrigin>
				<angle>59.04263645528506</angle>
				<shape>triangular</shape>
				<triangleMeasure>0.6417703657010844</triangleMeasure>
				<rectangleMeasure>0.5580238463881945</rectangleMeasure>
				<circleMeasure>0.4198900978265941</circleMeasure>
				<centroid>
					<x>1171.867</x>
					<y>679.425</y>
				</centroid>
			</pseudo3D>
		</spatialEntity>
		<numericStateVariable>
			<name>avgClusterednessRegions</name>
			<value>0</value>
		</numericStateVariable>
		<numericStateVariable>
			<name>avgDensityRegions</name>
			<value>0.6007594848590323</value>
		</numericStateVariable>
	</timepoint>
	<timepoint>
		<spatialEntity>
			<pseudo3D type="region">
				<clusteredness>0.9803603374619965</clusteredness>
				<density>0.6007594848590323</density>
				<area>50142</area>
				<perimeter>1359.815431833267</perimeter>
				<distanceFromOrigin>270.0166661522951</distanceFromOrigin>
				<angle>59.04263645528506</angle>
				<shape>triangular</shape>
				<triangleMeasure>0.6417703657010844</triangleMeasure>
				<rectangleMeasure>0.5580238463881945</rectangleMeasure>
				<circleMeasure>0.4198900978265941</circleMeasure>
				<centroid>
					<x>1171.867</x>
					<y>679.425</y>
				</centroid>
			</pseudo3D>
		</spatialEntity>
		<numericStateVariable>
			<name>avgClusterednessRegions</name>
			<value>0</value>
		</numericStateVariable>
		<numericStateVariable>
			<name>avgDensityRegions</name>
			<value>0.6007594848590323</value>
		</numericStateVariable>
	</timepoint>
	<timepoint>
		<spatialEntity>
			<pseudo3D type="region">
				<clusteredness>0.9803603374619965</clusteredness>
				<density>0.6007594848590323</density>
				<area>50142</area>
				<perimeter>1359.815431833267</perimeter>
				<distanceFromOrigin>270.0166661522951</distanceFromOrigin>
				<angle>59.04263645528506</angle>
				<shape>triangular</shape>
				<triangleMeasure>0.6417703657010844</triangleMeasure>
				<rectangleMeasure>0.5580238463881945</rectangleMeasure>
				<circleMeasure>0.4198900978265941</circleMeasure>
				<centroid>
					<x>1171.867</x>
					<y>679.425</y>
				</centroid>
			</pseudo3D>
		</spatialEntity>
		<numericStateVariable>
			<name>avgClusterednessRegions</name>
			<value>0</value>
		</numericStateVariable>
		<numericStateVariable>
			<name>avgDensityRegions</name>
			<value>0.6007594848590323</value>
		</numericStateVariable>
	</timepoint>
	<timepoint>
		<spatialEntity>
			<pseudo3D type="region">
				<clusteredness>0.9803603374619965</clusteredness>
				<density>0.6007594848590323</density>
				<area>50142</area>
				<perimeter>1359.815431833267</perimeter>
				<distanceFromOrigin>270.0166661522951</distanceFromOrigin>
				<angle>59.04263645528506</angle>
				<shape>triangular</shape>
				<triangleMeasure>0.6417703657010844</triangleMeasure>
				<rectangleMeasure>0.5580238463881945</rectangleMeasure>
				<circleMeasure>0.4198900978265941</circleMeasure>
				<centroid>
					<x>1171.867</x>
					<y>679.425</y>
				</centroid>
			</pseudo3D>
		</spatialEntity>
		<numericStateVariable>
			<name>avgClusterednessRegions</name>
			<value>0</value>
		</numericStateVariable>
		<numericStateVariable>
			<name>avgDensityRegions</name>
			<value>0.6007594848590323</value>
		</numericStateVariable>
	</timepoint>
	<timepoint>
		<spatialEntity>
			<pseudo3D type="region">
				<clusteredness>0.9803603374619965</clusteredness>
				<density>0.6007594848590323</density>
				<area>50142</area>
				<perimeter>1359.815431833267</perimeter>
				<distanceFromOrigin>270.0166661522951</distanceFromOrigin>
				<angle>59.04263645528506</angle>
				<shape>triangular</shape>
				<triangleMeasure>0.6417703657010844</triangleMeasure>
				<rectangleMeasure>0.5580238463881945</rectangleMeasure>
				<circleMeasure>0.4198900978265941</circleMeasure>
				<centroid>
					<x>1171.867</x>
					<y>679.425</y>
				</centroid>
			</pseudo3D>
		</spatialEntity>
		<numericStateVariable>
			<name>avgClusterednessRegions</name>
			<value>0</value>
		</numericStateVariable>
		<numericStateVariable>
			<name>avgDensityRegions</name>
			<value>0.6007594848590323</value>
		</numericStateVariable>
	</timepoint>
	<timepoint>
		<spatialEntity>
			<pseudo3D type="region">
				<clusteredness>0.9803603374619965</clusteredness>
				<density>0.6007594848590323</density>
				<area>50142</area>
				<perimeter>1359.815431833267</perimeter>
				<distanceFromOrigin>270.0166661522951</distanceFromOrigin>
				<angle>59.04263645528506</angle>
				<shape>triangular</shape>
				<triangleMeasure>0.6417703657010844</triangleMeasure>
				<rectangleMeasure>0.5580238463881945</rectangleMeasure>
				<circleMeasure>0.4198900978265941</circleMeasure>
				<centroid>
					<x>1171.867</x>
					<y>679.425</y>
				</centroid>
			</pseudo3D>
		</spatialEntity>
		<numericStateVariable>
			<name>avgClusterednessRegions</name>
			<value>0</value>
		</numericStateVariable>
		<numericStateVariable>
			<name>avgDensityRegions</name>
			<value>0.6007594848590323</value>
		</numericStateVariable>
	</timepoint>
	<timepoint>
		<spatialEntity>
			<pseudo3D type="region">
				<clusteredness>0.9803603374619965</clusteredness>
				<density>0.6007594848590323</density>
				<area>50142</area>
				<perimeter>1359.815431833267</perimeter>
				<distanceFromOrigin>270.0166661522951</distanceFromOrigin>
				<angle>59.04263645528506</angle>
				<shape>triangular</shape>
				<triangleMeasure>0.6417703657010844</triangleMeasure>
				<rectangleMeasure>0.5580238463881945</rectangleMeasure>
				<circleMeasure>0.4198900978265941</circleMeasure>
				<centroid>
					<x>1171.867</x>
					<y>679.425</y>
				</centroid>
			</pseudo3D>
		</spatialEntity>
		<numericStateVariable>
			<name>avgClusterednessRegions</name>
			<value>0</value>
		</numericStateVariable>
		<numericStateVariable>
			<name>avgDensityRegions</name>
			<value>0.6007594848590323</value>
		</numericStateVariable>
	</timepoint>
	<timepoint>
		<spatialEntity>
			<pseudo3D type="region">
				<clusteredness>0.9803603374619965</clusteredness>
				<density>0.6007594848590323</density>
				<area>50142</area>
				<perimeter>1359.815431833267</perimeter>
				<distanceFromOrigin>270.0166661522951</distanceFromOrigin>
				<angle>59.04263645528506</angle>
				<shape>triangular</shape>
				<triangleMeasure>0.6417703657010844</triangleMeasure>
				<rectangleMeasure>0.5580238463881945</rectangleMeasure>
				<circleMeasure>0.4198900978265941</circleMeasure>
				<centroid>
					<x>1171.867</x>
					<y>679.425</y>
				</centroid>
			</pseudo3D>
		</spatialEntity>
		<numericStateVariable>
			<name>avgClusterednessRegions</name>
			<value>0</value>
		</numericStateVariable>
		<numericStateVariable>
			<name>avgDensityRegions</name>
			<value>0.6007594848590323</value>
		</numericStateVariable>
	</timepoint>
	<timepoint>
		<spatialEntity>
			<pseudo3D type="region">
				<clusteredness>0.9803603374619965</clusteredness>
				<density>0.6007594848590323</density>
				<area>50142</area>
				<perimeter>1359.815431833267</perimeter>
				<distanceFromOrigin>270.0166661522951</distanceFromOrigin>
				<angle>59.04263645528506</angle>
				<shape>triangular</shape>
				<triangleMeasure>0.6417703657010844</triangleMeasure>
				<rectangleMeasure>0.5580238463881945</rectangleMeasure>
				<circleMeasure>0.4198900978265941</circleMeasure>
				<centroid>
					<x>1171.867</x>
					<y>679.425</y>
				</centroid>
			</pseudo3D>
		</spatialEntity>
		<numericStateVariable>
			<name>avgClusterednessRegions</name>
			<value>0</value>
		</numericStateVariable>
		<numericStateVariable>
			<name>avgDensityRegions</name>
			<value>0.6007594848590323</value>
		</numericStateVariable>
	</timepoint>
	<timepoint>
		<spatialEntity>
			<pseudo3D type="region">
				<clusteredness>0.9803603374619965</clusteredness>
				<density>0.6007594848590323</density>
				<area>50142</area>
				<perimeter>1359.815431833267</perimeter>
				<distanceFromOrigin>270.0166661522951</distanceFromOrigin>
				<angle>59.04263645528506</angle>
				<shape>triangular</shape>
				<triangleMeasure>0.6417703657010844</triangleMeasure>
				<rectangleMeasure>0.5580238463881945</rectangleMeasure>
				<circleMeasure>0.4198900978265941</circleMeasure>
				<centroid>
					<x>1171.867</x>
					<y>679.425</y>
				</centroid>
			</pseudo3D>
		</spatialEntity>
		<numericStateVariable>
			<name>avgClusterednessRegions</name>
			<value>0</value>
		</numericStateVariable>
		<numericStateVariable>
			<name>avgDensityRegions</name>
			<value>0.6007594848590323</value>
		</numericStateVariable>
	</timepoint>
	<timepoint>
		<spatialEntity>
			<pseudo3D type="region">
				<clusteredness>0.9803603374619965</clusteredness>
				<density>0.6007594848590323</density>
				<area>50142</area>
				<perimeter>1359.815431833267</perimeter>
				<distanceFromOrigin>270.0166661522951</distanceFromOrigin>
				<angle>59.04263645528506</angle>
				<shape>triangular</shape>
				<triangleMeasure>0.6417703657010844</triangleMeasure>
				<rectangleMeasure>0.5580238463881945</rectangleMeasure>
				<circleMeasure>0.4198900978265941</circleMeasure>
				<centroid>
					<x>1171.867</x>
					<y>679.425</y>
				</centroid>
			</pseudo3D>
		</spatialEntity>
		<numericStateVariable>
			<name>avgClusterednessRegions</name>
			<value>0</value>
		</numericStateVariable>
		<numericStateVariable>
			<name>avgDensityRegions</name>
			<value>0.6007594848590323</value>
		</numericStateVariable>
	</timepoint>
	<timepoint>
		<spatialEntity>
			<pseudo3D type="region">
				<clusteredness>0.9803603374619965</clusteredness>
				<density>0.6007594848590323</density>
				<area>50142</area>
				<perimeter>1359.815431833267</perimeter>
				<distanceFromOrigin>270.0166661522951</distanceFromOrigin>
				<angle>59.04263645528506</angle>
				<shape>triangular</shape>
				<triangleMeasure>0.6417703657010844</triangleMeasure>
				<rectangleMeasure>0.5580238463881945</rectangleMeasure>
				<circleMeasure>0.4198900978265941</circleMeasure>
				<centroid>
					<x>1171.867</x>
					<y>679.425</y>
				</centroid>
			</pseudo3D>
		</spatialEntity>
		<numericStateVariable>
			<name>avgClusterednessRegions</name>
			<value>0</value>
		</numericStateVariable>
		<numericStateVariable>
			<name>avgDensityRegions</name>
			<value>0.6007594848590323</value>
		</numericStateVariable>
	</timepoint>
	<timepoint>
		<spatialEntity>
			<pseudo3D type="region">
				<clusteredness>0.9803603374619965</clusteredness>
				<density>0.6007594848590323</density>
				<area>50142</area>
				<perimeter>1359.815431833267</perimeter>
				<distanceFromOrigin>270.0166661522951</distanceFromOrigin>
				<angle>59.04263645528506</angle>
				<shape>triangular</shape>
				<triangleMeasure>0.6417703657010844</triangleMeasure>
				<rectangleMeasure>0.5580238463881945</rectangleMeasure>
				<circleMeasure>0.4198900978265941</circleMeasure>
				<centroid>
					<x>1171.867</x>
					<y>679.425</y>
				</centroid>
			</pseudo3D>
		</spatialEntity>
		<numericStateVariable>
			<name>avgClusterednessRegions</name>
			<value>0</value>
		</numericStateVariable>
		<numericStateVariable>
			<name>avgDensityRegions</name>
			<value>0.6007594848590323</value>
		</numericStateVariable>
	</timepoint>
	<timepoint>
		<spatialEntity>
			<pseudo3D type="region">
				<clusteredness>0.9803603374619965</clusteredness>
				<density>0.6007594848590323</density>
				<area>50142</area>
				<perimeter>1359.815431833267</perimeter>
				<distanceFromOrigin>270.0166661522951</distanceFromOrigin>
				<angle>59.04263645528506</angle>
				<shape>triangular</shape>
				<triangleMeasure>0.6417703657010844</triangleMeasure>
				<rectangleMeasure>0.5580238463881945</rectangleMeasure>
				<circleMeasure>0.4198900978265941</circleMeasure>
				<centroid>
					<x>1171.867</x>
					<y>679.425</y>
				</centroid>
			</pseudo3D>
		</spatialEntity>
		<numericStateVariable>
			<name>avgClusterednessRegions</name>
			<value>0</value>
		</numericStateVariable>
		<numericStateVariable>
			<name>avgDensityRegions</name>
			<value>0.6007594848590323</value>
		</numericStateVariable>
	</timepoint>
	<timepoint>
		<spatialEntity>
			<pseudo3D type="region">
				<clusteredness>0.9803603374619965</clusteredness>
				<density>0.6007594848590323</density>
				<area>50142</area>
				<perimeter>1359.815431833267</perimeter>
				<distanceFromOrigin>270.0166661522951</distanceFromOrigin>
				<angle>59.04263645528506</angle>
				<shape>triangular</shape>
				<triangleMeasure>0.6417703657010844</triangleMeasure>
				<rectangleMeasure>0.5580238463881945</rectangleMeasure>
				<circleMeasure>0.4198900978265941</circleMeasure>
				<centroid>
					<x>1171.867</x>
					<y>679.425</y>
				</centroid>
			</pseudo3D>
		</spatialEntity>
		<numericStateVariable>
			<name>avgClusterednessRegions</name>
			<value>0</value>
		</numericStateVariable>
		<numericStateVariable>
			<name>avgDensityRegions</name>
			<value>0.6007594848590323</value>
		</numericStateVariable>
	</timepoint>
	<timepoint>
		<spatialEntity>
			<pseudo3D type="region">
				<clusteredness>0.9803603374619965</clusteredness>
				<density>0.6007594848590323</density>
				<area>50142</area>
				<perimeter>1359.815431833267</perimeter>
				<distanceFromOrigin>270.0166661522951</distanceFromOrigin>
				<angle>59.04263645528506</angle>
				<shape>triangular</shape>
				<triangleMeasure>0.6417703657010844</triangleMeasure>
				<rectangleMeasure>0.5580238463881945</rectangleMeasure>
				<circleMeasure>0.4198900978265941</circleMeasure>
				<centroid>
					<x>1171.867</x>
					<y>679.425</y>
				</centroid>
			</pseudo3D>
		</spatialEntity>
		<numericStateVariable>
			<name>avgClusterednessRegions</name>
			<value>0</value>
		</numericStateVariable>
		<numericStateVariable>
			<name>avgDensityRegions</name>
			<value>0.6007594848590323</value>
		</numericStateVariable>
	</timepoint>
	<timepoint>
		<spatialEntity>
			<pseudo3D type="region">
				<clusteredness>0.9803603374619965</clusteredness>
				<density>0.6007594848590323</density>
				<area>50142</area>
				<perimeter>1359.815431833267</perimeter>
				<distanceFromOrigin>270.0166661522951</distanceFromOrigin>
				<angle>59.04263645528506</angle>
				<shape>triangular</shape>
				<triangleMeasure>0.6417703657010844</triangleMeasure>
				<rectangleMeasure>0.5580238463881945</rectangleMeasure>
				<circleMeasure>0.4198900978265941</circleMeasure>
				<centroid>
					<x>1171.867</x>
					<y>679.425</y>
				</centroid>
			</pseudo3D>
		</spatialEntity>
		<numericStateVariable>
			<name>avgClusterednessRegions</name>
			<value>0</value>
		</numericStateVariable>
		<numericStateVariable>
			<name>avgDensityRegions</name>
			<value>0.6007594848590323</value>
		</numericStateVariable>
	</timepoint>
	<timepoint>
		<spatialEntity>
			<pseudo3D type="region">
				<clusteredness>0.9803603374619965</clusteredness>
				<density>0.6007594848590323</density>
				<area>50142</area>
				<perimeter>1359.815431833267</perimeter>
				<distanceFromOrigin>270.0166661522951</distanceFromOrigin>
				<angle>59.04263645528506</angle>
				<shape>triangular</shape>
				<triangleMeasure>0.6417703657010844</triangleMeasure>
				<rectangleMeasure>0.5580238463881945</rectangleMeasure>
				<circleMeasure>0.4198900978265941</circleMeasure>
				<centroid>
					<x>1171.867</x>
					<y>679.425</y>
				</centroid>
			</pseudo3D>
		</spatialEntity>
		<numericStateVariable>
			<name>avgClusterednessRegions</name>
			<value>0</value>
		</numericStateVariable>
		<numericStateVariable>
			<name>avgDensityRegions</name>
			<value>0.6007594848590323</value>
		</numericStateVariable>
	</timepoint>
	<timepoint>
		<spatialEntity>
			<pseudo3D type="region">
				<clusteredness>0.9803603374619965</clusteredness>
				<density>0.6007594848590323</density>
				<area>50142</area>
				<perimeter>1359.815431833267</perimeter>
				<distanceFromOrigin>270.0166661522951</distanceFromOrigin>
				<angle>59.04263645528506</angle>
				<shape>triangular</shape>
				<triangleMeasure>0.6417703657010844</triangleMeasure>
				<rectangleMeasure>0.5580238463881945</rectangleMeasure>
				<circleMeasure>0.4198900978265941</circleMeasure>
				<centroid>
					<x>1171.867</x>
					<y>679.425</y>
				</centroid>
			</pseudo3D>
		</spatialEntity>
		<numericStateVariable>
			<name>avgClusterednessRegions</name>
			<value>0</value>
		</numericStateVariable>
		<numericStateVariable>
			<name>avgDensityRegions</name>
			<value>0.6007594848590323</value>
		</numericStateVariable>
	</timepoint>
	<timepoint>
		<spatialEntity>
			<pseudo3D type="region">
				<clusteredness>0.9803603374619965</clusteredness>
				<density>0.6007594848590323</density>
				<area>50142</area>
				<perimeter>1359.815431833267</perimeter>
				<distanceFromOrigin>270.0166661522951</distanceFromOrigin>
				<angle>59.04263645528506</angle>
				<shape>triangular</shape>
				<triangleMeasure>0.6417703657010844</triangleMeasure>
				<rectangleMeasure>0.5580238463881945</rectangleMeasure>
				<circleMeasure>0.4198900978265941</circleMeasure>
				<centroid>
					<x>1171.867</x>
					<y>679.425</y>
				</centroid>
			</pseudo3D>
		</spatialEntity>
		<numericStateVariable>
			<name>avgClusterednessRegions</name>
			<value>0</value>
		</numericStateVariable>
		<numericStateVariable>
			<name>avgDensityRegions</name>
			<value>0.6007594848590323</value>
		</numericStateVariable>
	</timepoint>
	<timepoint>
		<spatialEntity>
			<pseudo3D type="region">
				<clusteredness>0.9803603374619965</clusteredness>
				<density>0.6007594848590323</density>
				<area>50142</area>
				<perimeter>1359.815431833267</perimeter>
				<distanceFromOrigin>270.0166661522951</distanceFromOrigin>
				<angle>59.04263645528506</angle>
				<shape>triangular</shape>
				<triangleMeasure>0.6417703657010844</triangleMeasure>
				<rectangleMeasure>0.5580238463881945</rectangleMeasure>
				<circleMeasure>0.4198900978265941</circleMeasure>
				<centroid>
					<x>1171.867</x>
					<y>679.425</y>
				</centroid>
			</pseudo3D>
		</spatialEntity>
		<numericStateVariable>
			<name>avgClusterednessRegions</name>
			<value>0</value>
		</numericStateVariable>
		<numericStateVariable>
			<name>avgDensityRegions</name>
			<value>0.6007594848590323</value>
		</numericStateVariable>
	</timepoint>
	<timepoint>
		<spatialEntity>
			<pseudo3D type="region">
				<clusteredness>0.9803603374619965</clusteredness>
				<density>0.6007594848590323</density>
				<area>50142</area>
				<perimeter>1359.815431833267</perimeter>
				<distanceFromOrigin>270.0166661522951</distanceFromOrigin>
				<angle>59.04263645528506</angle>
				<shape>triangular</shape>
				<triangleMeasure>0.6417703657010844</triangleMeasure>
				<rectangleMeasure>0.5580238463881945</rectangleMeasure>
				<circleMeasure>0.4198900978265941</circleMeasure>
				<centroid>
					<x>1171.867</x>
					<y>679.425</y>
				</centroid>
			</pseudo3D>
		</spatialEntity>
		<numericStateVariable>
			<name>avgClusterednessRegions</name>
			<value>0</value>
		</numericStateVariable>
		<numericStateVariable>
			<name>avgDensityRegions</name>
			<value>0.6007594848590323</value>
		</numericStateVariable>
	</timepoint>
	<timepoint>
		<spatialEntity>
			<pseudo3D type="region">
				<clusteredness>0.9803603374619965</clusteredness>
				<density>0.6007594848590323</density>
				<area>50142</area>
				<perimeter>1359.815431833267</perimeter>
				<distanceFromOrigin>270.0166661522951</distanceFromOrigin>
				<angle>59.04263645528506</angle>
				<shape>triangular</shape>
				<triangleMeasure>0.6417703657010844</triangleMeasure>
				<rectangleMeasure>0.5580238463881945</rectangleMeasure>
				<circleMeasure>0.4198900978265941</circleMeasure>
				<centroid>
					<x>1171.867</x>
					<y>679.425</y>
				</centroid>
			</pseudo3D>
		</spatialEntity>
		<numericStateVariable>
			<name>avgClusterednessRegions</name>
			<value>0</value>
		</numericStateVariable>
		<numericStateVariable>
			<name>avgDensityRegions</name>
			<value>0.6007594848590323</value>
		</numericStateVariable>
	</timepoint>
	<timepoint>
		<spatialEntity>
			<pseudo3D type="region">
				<clusteredness>0.9803603374619965</clusteredness>
				<density>0.6007594848590323</density>
				<area>50142</area>
				<perimeter>1359.815431833267</perimeter>
				<distanceFromOrigin>270.0166661522951</distanceFromOrigin>
				<angle>59.04263645528506</angle>
				<shape>triangular</shape>
				<triangleMeasure>0.6417703657010844</triangleMeasure>
				<rectangleMeasure>0.5580238463881945</rectangleMeasure>
				<circleMeasure>0.4198900978265941</circleMeasure>
				<centroid>
					<x>1171.867</x>
					<y>679.425</y>
				</centroid>
			</pseudo3D>
		</spatialEntity>
		<numericStateVariable>
			<name>avgClusterednessRegions</name>
			<value>0</value>
		</numericStateVariable>
		<numericStateVariable>
			<name>avgDensityRegions</name>
			<value>0.6007594848590323</value>
		</numericStateVariable>
	</timepoint>
	<timepoint>
		<spatialEntity>
			<pseudo3D type="region">
				<clusteredness>0.9803603374619965</clusteredness>
				<density>0.6007594848590323</density>
				<area>50142</area>
				<perimeter>1359.815431833267</perimeter>
				<distanceFromOrigin>270.0166661522951</distanceFromOrigin>
				<angle>59.04263645528506</angle>
				<shape>triangular</shape>
				<triangleMeasure>0.6417703657010844</triangleMeasure>
				<rectangleMeasure>0.5580238463881945</rectangleMeasure>
				<circleMeasure>0.4198900978265941</circleMeasure>
				<centroid>
					<x>1171.867</x>
					<y>679.425</y>
				</centroid>
			</pseudo3D>
		</spatialEntity>
		<numericStateVariable>
			<name>avgClusterednessRegions</name>
			<value>0</value>
		</numericStateVariable>
		<numericStateVariable>
			<name>avgDensityRegions</name>
			<value>0.6007594848590323</value>
		</numericStateVariable>
	</timepoint>
</experiment>
