# Supplementary material for: Automatic validation of computational models using pseudo-3D spatio-temporal model checking
Source: BMC Syst Biol. 2014 Dec 2;8:124. doi: 10.1186/s12918-014-0124-0 (PMC4272535; doi:10.1186/s12918-014-0124-0)
Supplement: Additional file 8 — Dataset of STML files for the phase variation case study. The dataset of one thousand STML files corresponding to the stochastic simulations of the rectangular model for the phase variation case study. We recommend using the freely available 7zip software (Download link: http://www.7-zip.org/download.html) to extract this archive. [file 12918_2014_124_MOESM8_ESM.zip › phase_variation_stml_272.xml]

<?xml version="1.0" encoding="utf-8"?>
<!--Warning! This xml file was automatically generated by a C++ program using the Boost PropertyTree library.-->
<experiment>
	<timepoint>
		<numericStateVariable>
			<name>avgClusterednessRegions</name>
			<value>0</value>
		</numericStateVariable>
		<numericStateVariable>
			<name>avgDensityRegions</name>
			<value>0</value>
		</numericStateVariable>
	</timepoint>
	<timepoint>
		<numericStateVariable>
			<name>avgClusterednessRegions</name>
			<value>0</value>
		</numericStateVariable>
		<numericStateVariable>
			<name>avgDensityRegions</name>
			<value>0</value>
		</numericStateVariable>
	</timepoint>
	<timepoint>
		<numericStateVariable>
			<name>avgClusterednessRegions</name>
			<value>0</value>
		</numericStateVariable>
		<numericStateVariable>
			<name>avgDensityRegions</name>
			<value>0</value>
		</numericStateVariable>
	</timepoint>
	<timepoint>
		<numericStateVariable>
			<name>avgClusterednessRegions</name>
			<value>0</value>
		</numericStateVariable>
		<numericStateVariable>
			<name>avgDensityRegions</name>
			<value>0</value>
		</numericStateVariable>
	</timepoint>
	<timepoint>
		<numericStateVariable>
			<name>avgClusterednessRegions</name>
			<value>0</value>
		</numericStateVariable>
		<numericStateVariable>
			<name>avgDensityRegions</name>
			<value>0</value>
		</numericStateVariable>
	</timepoint>
	<timepoint>
		<numericStateVariable>
			<name>avgClusterednessRegions</name>
			<value>0</value>
		</numericStateVariable>
		<numericStateVariable>
			<name>avgDensityRegions</name>
			<value>0</value>
		</numericStateVariable>
	</timepoint>
	<timepoint>
		<numericStateVariable>
			<name>avgClusterednessRegions</name>
			<value>0</value>
		</numericStateVariable>
		<numericStateVariable>
			<name>avgDensityRegions</name>
			<value>0</value>
		</numericStateVariable>
	</timepoint>
	<timepoint>
		<numericStateVariable>
			<name>avgClusterednessRegions</name>
			<value>0</value>
		</numericStateVariable>
		<numericStateVariable>
			<name>avgDensityRegions</name>
			<value>0</value>
		</numericStateVariable>
	</timepoint>
	<timepoint>
		<numericStateVariable>
			<name>avgClusterednessRegions</name>
			<value>0</value>
		</numericStateVariable>
		<numericStateVariable>
			<name>avgDensityRegions</name>
			<value>0</value>
		</numericStateVariable>
	</timepoint>
	<timepoint>
		<numericStateVariable>
			<name>avgClusterednessRegions</name>
			<value>0</value>
		</numericStateVariable>
		<numericStateVariable>
			<name>avgDensityRegions</name>
			<value>0</value>
		</numericStateVariable>
	</timepoint>
	<timepoint>
		<numericStateVariable>
			<name>avgClusterednessRegions</name>
			<value>0</value>
		</numericStateVariable>
		<numericStateVariable>
			<name>avgDensityRegions</name>
			<value>0</value>
		</numericStateVariable>
	</timepoint>
	<timepoint>
		<numericStateVariable>
			<name>avgClusterednessRegions</name>
			<value>0</value>
		</numericStateVariable>
		<numericStateVariable>
			<name>avgDensityRegions</name>
			<value>0</value>
		</numericStateVariable>
	</timepoint>
	<timepoint>
		<numericStateVariable>
			<name>avgClusterednessRegions</name>
			<value>0</value>
		</numericStateVariable>
		<numericStateVariable>
			<name>avgDensityRegions</name>
			<value>0</value>
		</numericStateVariable>
	</timepoint>
	<timepoint>
		<numericStateVariable>
			<name>avgClusterednessRegions</name>
			<value>0</value>
		</numericStateVariable>
		<numericStateVariable>
			<name>avgDensityRegions</name>
			<value>0</value>
		</numericStateVariable>
	</timepoint>
	<timepoint>
		<numericStateVariable>
			<name>avgClusterednessRegions</name>
			<value>0</value>
		</numericStateVariable>
		<numericStateVariable>
			<name>avgDensityRegions</name>
			<value>0</value>
		</numericStateVariable>
	</timepoint>
	<timepoint>
		<numericStateVariable>
			<name>avgClusterednessRegions</name>
			<value>0</value>
		</numericStateVariable>
		<numericStateVariable>
			<name>avgDensityRegions</name>
			<value>0</value>
		</numericStateVariable>
	</timepoint>
	<timepoint>
		<numericStateVariable>
			<name>avgClusterednessRegions</name>
			<value>0</value>
		</numericStateVariable>
		<numericStateVariable>
			<name>avgDensityRegions</name>
			<value>0</value>
		</numericStateVariable>
	</timepoint>
	<timepoint>
		<numericStateVariable>
			<name>avgClusterednessRegions</name>
			<value>0</value>
		</numericStateVariable>
		<numericStateVariable>
			<name>avgDensityRegions</name>
			<value>0</value>
		</numericStateVariable>
	</timepoint>
	<timepoint>
		<numericStateVariable>
			<name>avgClusterednessRegions</name>
			<value>0</value>
		</numericStateVariable>
		<numericStateVariable>
			<name>avgDensityRegions</name>
			<value>0</value>
		</numericStateVariable>
	</timepoint>
	<timepoint>
		<numericStateVariable>
			<name>avgClusterednessRegions</name>
			<value>0</value>
		</numericStateVariable>
		<numericStateVariable>
			<name>avgDensityRegions</name>
			<value>0</value>
		</numericStateVariable>
	</timepoint>
	<timepoint>
		<numericStateVariable>
			<name>avgClusterednessRegions</name>
			<value>0</value>
		</numericStateVariable>
		<numericStateVariable>
			<name>avgDensityRegions</name>
			<value>0</value>
		</numericStateVariable>
	</timepoint>
	<timepoint>
		<numericStateVariable>
			<name>avgClusterednessRegions</name>
			<value>0</value>
		</numericStateVariable>
		<numericStateVariable>
			<name>avgDensityRegions</name>
			<value>0</value>
		</numericStateVariable>
	</timepoint>
	<timepoint>
		<numericStateVariable>
			<name>avgClusterednessRegions</name>
			<value>0</value>
		</numericStateVariable>
		<numericStateVariable>
			<name>avgDensityRegions</name>
			<value>0</value>
		</numericStateVariable>
	</timepoint>
	<timepoint>
		<numericStateVariable>
			<name>avgClusterednessRegions</name>
			<value>0</value>
		</numericStateVariable>
		<numericStateVariable>
			<name>avgDensityRegions</name>
			<value>0</value>
		</numericStateVariable>
	</timepoint>
	<timepoint>
		<numericStateVariable>
			<name>avgClusterednessRegions</name>
			<value>0</value>
		</numericStateVariable>
		<numericStateVariable>
			<name>avgDensityRegions</name>
			<value>0</value>
		</numericStateVariable>
	</timepoint>
	<timepoint>
		<numericStateVariable>
			<name>avgClusterednessRegions</name>
			<value>0</value>
		</numericStateVariable>
		<numericStateVariable>
			<name>avgDensityRegions</name>
			<value>0</value>
		</numericStateVariable>
	</timepoint>
	<timepoint>
		<numericStateVariable>
			<name>avgClusterednessRegions</name>
			<value>0</value>
		</numericStateVariable>
		<numericStateVariable>
			<name>avgDensityRegions</name>
			<value>0</value>
		</numericStateVariable>
	</timepoint>
	<timepoint>
		<spatialEntity>
			<pseudo3D type="region">
				<clusteredness>1</clusteredness>
				<density>0.5594478312421605</density>
				<area>20200</area>
				<perimeter>870.1838431358337</perimeter>
				<distanceFromOrigin>280.912797857271</distanceFromOrigin>
				<angle>64.26064513564928</angle>
				<shape>triangular</shape>
				<triangleMeasure>0.6364259327814491</triangleMeasure>
				<rectangleMeasure>0.4135350521577002</rectangleMeasure>
				<circleMeasure>0.3352976244222702</circleMeasure>
				<centroid>
					<x>1091.734</x>
					<y>823.8481</y>
				</centroid>
			</pseudo3D>
		</spatialEntity>
		<numericStateVariable>
			<name>avgClusterednessRegions</name>
			<value>0</value>
		</numericStateVariable>
		<numericStateVariable>
			<name>avgDensityRegions</name>
			<value>0.5594478312421605</value>
		</numericStateVariable>
	</timepoint>
	<timepoint>
		<spatialEntity>
			<pseudo3D type="region">
				<clusteredness>1</clusteredness>
				<density>0.5619958288459238</density>
				<area>22546</area>
				<perimeter>885.0005342960358</perimeter>
				<distanceFromOrigin>280.8451530648161</distanceFromOrigin>
				<angle>64.5471205202646</angle>
				<shape>triangular</shape>
				<triangleMeasure>0.6294468679113593</triangleMeasure>
				<rectangleMeasure>0.4444599482690763</rectangleMeasure>
				<circleMeasure>0.3549628517220018</circleMeasure>
				<centroid>
					<x>1099.256</x>
					<y>829.6116</y>
				</centroid>
			</pseudo3D>
		</spatialEntity>
		<numericStateVariable>
			<name>avgClusterednessRegions</name>
			<value>0</value>
		</numericStateVariable>
		<numericStateVariable>
			<name>avgDensityRegions</name>
			<value>0.5619958288459238</value>
		</numericStateVariable>
	</timepoint>
	<timepoint>
		<spatialEntity>
			<pseudo3D type="region">
				<clusteredness>1</clusteredness>
				<density>0.5617104380499433</density>
				<area>27575</area>
				<perimeter>989.7431778907776</perimeter>
				<distanceFromOrigin>280.912797857271</distanceFromOrigin>
				<angle>64.97006150396206</angle>
				<shape>triangular</shape>
				<triangleMeasure>0.6617947056423549</triangleMeasure>
				<rectangleMeasure>0.4405442498840476</rectangleMeasure>
				<circleMeasure>0.3574533599386783</circleMeasure>
				<centroid>
					<x>1114.044</x>
					<y>824.9408</y>
				</centroid>
			</pseudo3D>
		</spatialEntity>
		<numericStateVariable>
			<name>avgClusterednessRegions</name>
			<value>0</value>
		</numericStateVariable>
		<numericStateVariable>
			<name>avgDensityRegions</name>
			<value>0.5617104380499433</value>
		</numericStateVariable>
	</timepoint>
	<timepoint>
		<spatialEntity>
			<pseudo3D type="region">
				<clusteredness>1</clusteredness>
				<density>0.5625971247567847</density>
				<area>31424.5</area>
				<perimeter>1058.272095441818</perimeter>
				<distanceFromOrigin>280.8451530648161</distanceFromOrigin>
				<angle>0</angle>
				<shape>triangular</shape>
				<triangleMeasure>0.6504289691287114</triangleMeasure>
				<rectangleMeasure>0.43237005204991</rectangleMeasure>
				<circleMeasure>0.3501185147793306</circleMeasure>
				<centroid>
					<x>1123.376</x>
					<y>833.4447</y>
				</centroid>
			</pseudo3D>
		</spatialEntity>
		<numericStateVariable>
			<name>avgClusterednessRegions</name>
			<value>0</value>
		</numericStateVariable>
		<numericStateVariable>
			<name>avgDensityRegions</name>
			<value>0.5625971247567847</value>
		</numericStateVariable>
	</timepoint>
	<timepoint>
		<spatialEntity>
			<pseudo3D type="region">
				<clusteredness>1</clusteredness>
				<density>0.5609801708493781</density>
				<area>34945</area>
				<perimeter>1137.923145771027</perimeter>
				<distanceFromOrigin>280.8451530648161</distanceFromOrigin>
				<angle>63.84579808782863</angle>
				<shape>triangular</shape>
				<triangleMeasure>0.6443181949133987</triangleMeasure>
				<rectangleMeasure>0.4802560185808023</rectangleMeasure>
				<circleMeasure>0.384967465595466</circleMeasure>
				<centroid>
					<x>1132.413</x>
					<y>838.3315</y>
				</centroid>
			</pseudo3D>
		</spatialEntity>
		<numericStateVariable>
			<name>avgClusterednessRegions</name>
			<value>0</value>
		</numericStateVariable>
		<numericStateVariable>
			<name>avgDensityRegions</name>
			<value>0.5609801708493781</value>
		</numericStateVariable>
	</timepoint>
	<timepoint>
		<spatialEntity>
			<pseudo3D type="region">
				<clusteredness>1</clusteredness>
				<density>0.5678665923690851</density>
				<area>39175.5</area>
				<perimeter>1179.344809770584</perimeter>
				<distanceFromOrigin>280.8451530648161</distanceFromOrigin>
				<angle>62.1085815929828</angle>
				<shape>triangular</shape>
				<triangleMeasure>0.6360807856938449</triangleMeasure>
				<rectangleMeasure>0.5086762150444264</rectangleMeasure>
				<circleMeasure>0.3879682528351782</circleMeasure>
				<centroid>
					<x>1142.394</x>
					<y>843.8441</y>
				</centroid>
			</pseudo3D>
		</spatialEntity>
		<numericStateVariable>
			<name>avgClusterednessRegions</name>
			<value>0</value>
		</numericStateVariable>
		<numericStateVariable>
			<name>avgDensityRegions</name>
			<value>0.5678665923690851</value>
		</numericStateVariable>
	</timepoint>
	<timepoint>
		<spatialEntity>
			<pseudo3D type="region">
				<clusteredness>1</clusteredness>
				<density>0.5703387268082607</density>
				<area>42958.5</area>
				<perimeter>1254.835824728012</perimeter>
				<distanceFromOrigin>280.8451530648161</distanceFromOrigin>
				<angle>63.42835305589062</angle>
				<shape>triangular</shape>
				<triangleMeasure>0.5998984075115601</triangleMeasure>
				<rectangleMeasure>0.5044754900359749</rectangleMeasure>
				<circleMeasure>0.3871030991204647</circleMeasure>
				<centroid>
					<x>1150.774</x>
					<y>849.1613</y>
				</centroid>
			</pseudo3D>
		</spatialEntity>
		<numericStateVariable>
			<name>avgClusterednessRegions</name>
			<value>0</value>
		</numericStateVariable>
		<numericStateVariable>
			<name>avgDensityRegions</name>
			<value>0.5703387268082607</value>
		</numericStateVariable>
	</timepoint>
	<timepoint>
		<spatialEntity>
			<pseudo3D type="region">
				<clusteredness>1</clusteredness>
				<density>0.5671231398901434</density>
				<area>47038</area>
				<perimeter>1317.178162813187</perimeter>
				<distanceFromOrigin>280.8451530648161</distanceFromOrigin>
				<angle>61.59783173679615</angle>
				<shape>triangular</shape>
				<triangleMeasure>0.5931539756498931</triangleMeasure>
				<rectangleMeasure>0.5433678921073151</rectangleMeasure>
				<circleMeasure>0.404773819547516</circleMeasure>
				<centroid>
					<x>1160.085</x>
					<y>853.4565</y>
				</centroid>
			</pseudo3D>
		</spatialEntity>
		<numericStateVariable>
			<name>avgClusterednessRegions</name>
			<value>0</value>
		</numericStateVariable>
		<numericStateVariable>
			<name>avgDensityRegions</name>
			<value>0.5671231398901434</value>
		</numericStateVariable>
	</timepoint>
	<timepoint>
		<spatialEntity>
			<pseudo3D type="region">
				<clusteredness>1</clusteredness>
				<density>0.5671231398901434</density>
				<area>47038</area>
				<perimeter>1317.178162813187</perimeter>
				<distanceFromOrigin>280.8451530648161</distanceFromOrigin>
				<angle>61.59783173679615</angle>
				<shape>triangular</shape>
				<triangleMeasure>0.5931539756498931</triangleMeasure>
				<rectangleMeasure>0.5433678921073151</rectangleMeasure>
				<circleMeasure>0.404773819547516</circleMeasure>
				<centroid>
					<x>1160.085</x>
					<y>853.4565</y>
				</centroid>
			</pseudo3D>
		</spatialEntity>
		<numericStateVariable>
			<name>avgClusterednessRegions</name>
			<value>0</value>
		</numericStateVariable>
		<numericStateVariable>
			<name>avgDensityRegions</name>
			<value>0.5671231398901434</value>
		</numericStateVariable>
	</timepoint>
	<timepoint>
		<spatialEntity>
			<pseudo3D type="region">
				<clusteredness>1</clusteredness>
				<density>0.5671231398901434</density>
				<area>47038</area>
				<perimeter>1317.178162813187</perimeter>
				<distanceFromOrigin>280.8451530648161</distanceFromOrigin>
				<angle>61.59783173679615</angle>
				<shape>triangular</shape>
				<triangleMeasure>0.5931539756498931</triangleMeasure>
				<rectangleMeasure>0.5433678921073151</rectangleMeasure>
				<circleMeasure>0.404773819547516</circleMeasure>
				<centroid>
					<x>1160.085</x>
					<y>853.4565</y>
				</centroid>
			</pseudo3D>
		</spatialEntity>
		<numericStateVariable>
			<name>avgClusterednessRegions</name>
			<value>0</value>
		</numericStateVariable>
		<numericStateVariable>
			<name>avgDensityRegions</name>
			<value>0.5671231398901434</value>
		</numericStateVariable>
	</timepoint>
	<timepoint>
		<spatialEntity>
			<pseudo3D type="region">
				<clusteredness>1</clusteredness>
				<density>0.5671231398901434</density>
				<area>47038</area>
				<perimeter>1317.178162813187</perimeter>
				<distanceFromOrigin>280.8451530648161</distanceFromOrigin>
				<angle>61.59783173679615</angle>
				<shape>triangular</shape>
				<triangleMeasure>0.5931539756498931</triangleMeasure>
				<rectangleMeasure>0.5433678921073151</rectangleMeasure>
				<circleMeasure>0.404773819547516</circleMeasure>
				<centroid>
					<x>1160.085</x>
					<y>853.4565</y>
				</centroid>
			</pseudo3D>
		</spatialEntity>
		<numericStateVariable>
			<name>avgClusterednessRegions</name>
			<value>0</value>
		</numericStateVariable>
		<numericStateVariable>
			<name>avgDensityRegions</name>
			<value>0.5671231398901434</value>
		</numericStateVariable>
	</timepoint>
	<timepoint>
		<spatialEntity>
			<pseudo3D type="region">
				<clusteredness>1</clusteredness>
				<density>0.5671231398901434</density>
				<area>47038</area>
				<perimeter>1317.178162813187</perimeter>
				<distanceFromOrigin>280.8451530648161</distanceFromOrigin>
				<angle>61.59783173679615</angle>
				<shape>triangular</shape>
				<triangleMeasure>0.5931539756498931</triangleMeasure>
				<rectangleMeasure>0.5433678921073151</rectangleMeasure>
				<circleMeasure>0.404773819547516</circleMeasure>
				<centroid>
					<x>1160.085</x>
					<y>853.4565</y>
				</centroid>
			</pseudo3D>
		</spatialEntity>
		<numericStateVariable>
			<name>avgClusterednessRegions</name>
			<value>0</value>
		</numericStateVariable>
		<numericStateVariable>
			<name>avgDensityRegions</name>
			<value>0.5671231398901434</value>
		</numericStateVariable>
	</timepoint>
	<timepoint>
		<spatialEntity>
			<pseudo3D type="region">
				<clusteredness>1</clusteredness>
				<density>0.5671231398901434</density>
				<area>47038</area>
				<perimeter>1317.178162813187</perimeter>
				<distanceFromOrigin>280.8451530648161</distanceFromOrigin>
				<angle>61.59783173679615</angle>
				<shape>triangular</shape>
				<triangleMeasure>0.5931539756498931</triangleMeasure>
				<rectangleMeasure>0.5433678921073151</rectangleMeasure>
				<circleMeasure>0.404773819547516</circleMeasure>
				<centroid>
					<x>1160.085</x>
					<y>853.4565</y>
				</centroid>
			</pseudo3D>
		</spatialEntity>
		<numericStateVariable>
			<name>avgClusterednessRegions</name>
			<value>0</value>
		</numericStateVariable>
		<numericStateVariable>
			<name>avgDensityRegions</name>
			<value>0.5671231398901434</value>
		</numericStateVariable>
	</timepoint>
	<timepoint>
		<spatialEntity>
			<pseudo3D type="region">
				<clusteredness>1</clusteredness>
				<density>0.5671231398901434</density>
				<area>47038</area>
				<perimeter>1317.178162813187</perimeter>
				<distanceFromOrigin>280.8451530648161</distanceFromOrigin>
				<angle>61.59783173679615</angle>
				<shape>triangular</shape>
				<triangleMeasure>0.5931539756498931</triangleMeasure>
				<rectangleMeasure>0.5433678921073151</rectangleMeasure>
				<circleMeasure>0.404773819547516</circleMeasure>
				<centroid>
					<x>1160.085</x>
					<y>853.4565</y>
				</centroid>
			</pseudo3D>
		</spatialEntity>
		<numericStateVariable>
			<name>avgClusterednessRegions</name>
			<value>0</value>
		</numericStateVariable>
		<numericStateVariable>
			<name>avgDensityRegions</name>
			<value>0.5671231398901434</value>
		</numericStateVariable>
	</timepoint>
	<timepoint>
		<spatialEntity>
			<pseudo3D type="region">
				<clusteredness>1</clusteredness>
				<density>0.5671231398901434</density>
				<area>47038</area>
				<perimeter>1317.178162813187</perimeter>
				<distanceFromOrigin>280.8451530648161</distanceFromOrigin>
				<angle>61.59783173679615</angle>
				<shape>triangular</shape>
				<triangleMeasure>0.5931539756498931</triangleMeasure>
				<rectangleMeasure>0.5433678921073151</rectangleMeasure>
				<circleMeasure>0.404773819547516</circleMeasure>
				<centroid>
					<x>1160.085</x>
					<y>853.4565</y>
				</centroid>
			</pseudo3D>
		</spatialEntity>
		<numericStateVariable>
			<name>avgClusterednessRegions</name>
			<value>0</value>
		</numericStateVariable>
		<numericStateVariable>
			<name>avgDensityRegions</name>
			<value>0.5671231398901434</value>
		</numericStateVariable>
	</timepoint>
	<timepoint>
		<spatialEntity>
			<pseudo3D type="region">
				<clusteredness>1</clusteredness>
				<density>0.5671231398901434</density>
				<area>47038</area>
				<perimeter>1317.178162813187</perimeter>
				<distanceFromOrigin>280.8451530648161</distanceFromOrigin>
				<angle>61.59783173679615</angle>
				<shape>triangular</shape>
				<triangleMeasure>0.5931539756498931</triangleMeasure>
				<rectangleMeasure>0.5433678921073151</rectangleMeasure>
				<circleMeasure>0.404773819547516</circleMeasure>
				<centroid>
					<x>1160.085</x>
					<y>853.4565</y>
				</centroid>
			</pseudo3D>
		</spatialEntity>
		<numericStateVariable>
			<name>avgClusterednessRegions</name>
			<value>0</value>
		</numericStateVariable>
		<numericStateVariable>
			<name>avgDensityRegions</name>
			<value>0.5671231398901434</value>
		</numericStateVariable>
	</timepoint>
	<timepoint>
		<spatialEntity>
			<pseudo3D type="region">
				<clusteredness>1</clusteredness>
				<density>0.5671231398901434</density>
				<area>47038</area>
				<perimeter>1317.178162813187</perimeter>
				<distanceFromOrigin>280.8451530648161</distanceFromOrigin>
				<angle>61.59783173679615</angle>
				<shape>triangular</shape>
				<triangleMeasure>0.5931539756498931</triangleMeasure>
				<rectangleMeasure>0.5433678921073151</rectangleMeasure>
				<circleMeasure>0.404773819547516</circleMeasure>
				<centroid>
					<x>1160.085</x>
					<y>853.4565</y>
				</centroid>
			</pseudo3D>
		</spatialEntity>
		<numericStateVariable>
			<name>avgClusterednessRegions</name>
			<value>0</value>
		</numericStateVariable>
		<numericStateVariable>
			<name>avgDensityRegions</name>
			<value>0.5671231398901434</value>
		</numericStateVariable>
	</timepoint>
	<timepoint>
		<spatialEntity>
			<pseudo3D type="region">
				<clusteredness>1</clusteredness>
				<density>0.5671231398901434</density>
				<area>47038</area>
				<perimeter>1317.178162813187</perimeter>
				<distanceFromOrigin>280.8451530648161</distanceFromOrigin>
				<angle>61.59783173679615</angle>
				<shape>triangular</shape>
				<triangleMeasure>0.5931539756498931</triangleMeasure>
				<rectangleMeasure>0.5433678921073151</rectangleMeasure>
				<circleMeasure>0.404773819547516</circleMeasure>
				<centroid>
					<x>1160.085</x>
					<y>853.4565</y>
				</centroid>
			</pseudo3D>
		</spatialEntity>
		<numericStateVariable>
			<name>avgClusterednessRegions</name>
			<value>0</value>
		</numericStateVariable>
		<numericStateVariable>
			<name>avgDensityRegions</name>
			<value>0.5671231398901434</value>
		</numericStateVariable>
	</timepoint>
	<timepoint>
		<spatialEntity>
			<pseudo3D type="region">
				<clusteredness>1</clusteredness>
				<density>0.5671231398901434</density>
				<area>47038</area>
				<perimeter>1317.178162813187</perimeter>
				<distanceFromOrigin>280.8451530648161</distanceFromOrigin>
				<angle>61.59783173679615</angle>
				<shape>triangular</shape>
				<triangleMeasure>0.5931539756498931</triangleMeasure>
				<rectangleMeasure>0.5433678921073151</rectangleMeasure>
				<circleMeasure>0.404773819547516</circleMeasure>
				<centroid>
					<x>1160.085</x>
					<y>853.4565</y>
				</centroid>
			</pseudo3D>
		</spatialEntity>
		<numericStateVariable>
			<name>avgClusterednessRegions</name>
			<value>0</value>
		</numericStateVariable>
		<numericStateVariable>
			<name>avgDensityRegions</name>
			<value>0.5671231398901434</value>
		</numericStateVariable>
	</timepoint>
	<timepoint>
		<spatialEntity>
			<pseudo3D type="region">
				<clusteredness>1</clusteredness>
				<density>0.5671231398901434</density>
				<area>47038</area>
				<perimeter>1317.178162813187</perimeter>
				<distanceFromOrigin>280.8451530648161</distanceFromOrigin>
				<angle>61.59783173679615</angle>
				<shape>triangular</shape>
				<triangleMeasure>0.5931539756498931</triangleMeasure>
				<rectangleMeasure>0.5433678921073151</rectangleMeasure>
				<circleMeasure>0.404773819547516</circleMeasure>
				<centroid>
					<x>1160.085</x>
					<y>853.4565</y>
				</centroid>
			</pseudo3D>
		</spatialEntity>
		<numericStateVariable>
			<name>avgClusterednessRegions</name>
			<value>0</value>
		</numericStateVariable>
		<numericStateVariable>
			<name>avgDensityRegions</name>
			<value>0.5671231398901434</value>
		</numericStateVariable>
	</timepoint>
	<timepoint>
		<spatialEntity>
			<pseudo3D type="region">
				<clusteredness>1</clusteredness>
				<density>0.5671231398901434</density>
				<area>47038</area>
				<perimeter>1317.178162813187</perimeter>
				<distanceFromOrigin>280.8451530648161</distanceFromOrigin>
				<angle>61.59783173679615</angle>
				<shape>triangular</shape>
				<triangleMeasure>0.5931539756498931</triangleMeasure>
				<rectangleMeasure>0.5433678921073151</rectangleMeasure>
				<circleMeasure>0.404773819547516</circleMeasure>
				<centroid>
					<x>1160.085</x>
					<y>853.4565</y>
				</centroid>
			</pseudo3D>
		</spatialEntity>
		<numericStateVariable>
			<name>avgClusterednessRegions</name>
			<value>0</value>
		</numericStateVariable>
		<numericStateVariable>
			<name>avgDensityRegions</name>
			<value>0.5671231398901434</value>
		</numericStateVariable>
	</timepoint>
	<timepoint>
		<spatialEntity>
			<pseudo3D type="region">
				<clusteredness>1</clusteredness>
				<density>0.5671231398901434</density>
				<area>47038</area>
				<perimeter>1317.178162813187</perimeter>
				<distanceFromOrigin>280.8451530648161</distanceFromOrigin>
				<angle>61.59783173679615</angle>
				<shape>triangular</shape>
				<triangleMeasure>0.5931539756498931</triangleMeasure>
				<rectangleMeasure>0.5433678921073151</rectangleMeasure>
				<circleMeasure>0.404773819547516</circleMeasure>
				<centroid>
					<x>1160.085</x>
					<y>853.4565</y>
				</centroid>
			</pseudo3D>
		</spatialEntity>
		<numericStateVariable>
			<name>avgClusterednessRegions</name>
			<value>0</value>
		</numericStateVariable>
		<numericStateVariable>
			<name>avgDensityRegions</name>
			<value>0.5671231398901434</value>
		</numericStateVariable>
	</timepoint>
	<timepoint>
		<spatialEntity>
			<pseudo3D type="region">
				<clusteredness>1</clusteredness>
				<density>0.5671231398901434</density>
				<area>47038</area>
				<perimeter>1317.178162813187</perimeter>
				<distanceFromOrigin>280.8451530648161</distanceFromOrigin>
				<angle>61.59783173679615</angle>
				<shape>triangular</shape>
				<triangleMeasure>0.5931539756498931</triangleMeasure>
				<rectangleMeasure>0.5433678921073151</rectangleMeasure>
				<circleMeasure>0.404773819547516</circleMeasure>
				<centroid>
					<x>1160.085</x>
					<y>853.4565</y>
				</centroid>
			</pseudo3D>
		</spatialEntity>
		<numericStateVariable>
			<name>avgClusterednessRegions</name>
			<value>0</value>
		</numericStateVariable>
		<numericStateVariable>
			<name>avgDensityRegions</name>
			<value>0.5671231398901434</value>
		</numericStateVariable>
	</timepoint>
	<timepoint>
		<spatialEntity>
			<pseudo3D type="region">
				<clusteredness>1</clusteredness>
				<density>0.5671231398901434</density>
				<area>47038</area>
				<perimeter>1317.178162813187</perimeter>
				<distanceFromOrigin>280.8451530648161</distanceFromOrigin>
				<angle>61.59783173679615</angle>
				<shape>triangular</shape>
				<triangleMeasure>0.5931539756498931</triangleMeasure>
				<rectangleMeasure>0.5433678921073151</rectangleMeasure>
				<circleMeasure>0.404773819547516</circleMeasure>
				<centroid>
					<x>1160.085</x>
					<y>853.4565</y>
				</centroid>
			</pseudo3D>
		</spatialEntity>
		<numericStateVariable>
			<name>avgClusterednessRegions</name>
			<value>0</value>
		</numericStateVariable>
		<numericStateVariable>
			<name>avgDensityRegions</name>
			<value>0.5671231398901434</value>
		</numericStateVariable>
	</timepoint>
	<timepoint>
		<spatialEntity>
			<pseudo3D type="region">
				<clusteredness>1</clusteredness>
				<density>0.5671231398901434</density>
				<area>47038</area>
				<perimeter>1317.178162813187</perimeter>
				<distanceFromOrigin>280.8451530648161</distanceFromOrigin>
				<angle>61.59783173679615</angle>
				<shape>triangular</shape>
				<triangleMeasure>0.5931539756498931</triangleMeasure>
				<rectangleMeasure>0.5433678921073151</rectangleMeasure>
				<circleMeasure>0.404773819547516</circleMeasure>
				<centroid>
					<x>1160.085</x>
					<y>853.4565</y>
				</centroid>
			</pseudo3D>
		</spatialEntity>
		<numericStateVariable>
			<name>avgClusterednessRegions</name>
			<value>0</value>
		</numericStateVariable>
		<numericStateVariable>
			<name>avgDensityRegions</name>
			<value>0.5671231398901434</value>
		</numericStateVariable>
	</timepoint>
	<timepoint>
		<spatialEntity>
			<pseudo3D type="region">
				<clusteredness>1</clusteredness>
				<density>0.5671231398901434</density>
				<area>47038</area>
				<perimeter>1317.178162813187</perimeter>
				<distanceFromOrigin>280.8451530648161</distanceFromOrigin>
				<angle>61.59783173679615</angle>
				<shape>triangular</shape>
				<triangleMeasure>0.5931539756498931</triangleMeasure>
				<rectangleMeasure>0.5433678921073151</rectangleMeasure>
				<circleMeasure>0.404773819547516</circleMeasure>
				<centroid>
					<x>1160.085</x>
					<y>853.4565</y>
				</centroid>
			</pseudo3D>
		</spatialEntity>
		<numericStateVariable>
			<name>avgClusterednessRegions</name>
			<value>0</value>
		</numericStateVariable>
		<numericStateVariable>
			<name>avgDensityRegions</name>
			<value>0.5671231398901434</value>
		</numericStateVariable>
	</timepoint>
	<timepoint>
		<spatialEntity>
			<pseudo3D type="region">
				<clusteredness>1</clusteredness>
				<density>0.5671231398901434</density>
				<area>47038</area>
				<perimeter>1317.178162813187</perimeter>
				<distanceFromOrigin>280.8451530648161</distanceFromOrigin>
				<angle>61.59783173679615</angle>
				<shape>triangular</shape>
				<triangleMeasure>0.5931539756498931</triangleMeasure>
				<rectangleMeasure>0.5433678921073151</rectangleMeasure>
				<circleMeasure>0.404773819547516</circleMeasure>
				<centroid>
					<x>1160.085</x>
					<y>853.4565</y>
				</centroid>
			</pseudo3D>
		</spatialEntity>
		<numericStateVariable>
			<name>avgClusterednessRegions</name>
			<value>0</value>
		</numericStateVariable>
		<numericStateVariable>
			<name>avgDensityRegions</name>
			<value>0.5671231398901434</value>
		</numericStateVariable>
	</timepoint>
	<timepoint>
		<spatialEntity>
			<pseudo3D type="region">
				<clusteredness>1</clusteredness>
				<density>0.5671231398901434</density>
				<area>47038</area>
				<perimeter>1317.178162813187</perimeter>
				<distanceFromOrigin>280.8451530648161</distanceFromOrigin>
				<angle>61.59783173679615</angle>
				<shape>triangular</shape>
				<triangleMeasure>0.5931539756498931</triangleMeasure>
				<rectangleMeasure>0.5433678921073151</rectangleMeasure>
				<circleMeasure>0.404773819547516</circleMeasure>
				<centroid>
					<x>1160.085</x>
					<y>853.4565</y>
				</centroid>
			</pseudo3D>
		</spatialEntity>
		<numericStateVariable>
			<name>avgClusterednessRegions</name>
			<value>0</value>
		</numericStateVariable>
		<numericStateVariable>
			<name>avgDensityRegions</name>
			<value>0.5671231398901434</value>
		</numericStateVariable>
	</timepoint>
	<timepoint>
		<spatialEntity>
			<pseudo3D type="region">
				<clusteredness>1</clusteredness>
				<density>0.5671231398901434</density>
				<area>47038</area>
				<perimeter>1317.178162813187</perimeter>
				<distanceFromOrigin>280.8451530648161</distanceFromOrigin>
				<angle>61.59783173679615</angle>
				<shape>triangular</shape>
				<triangleMeasure>0.5931539756498931</triangleMeasure>
				<rectangleMeasure>0.5433678921073151</rectangleMeasure>
				<circleMeasure>0.404773819547516</circleMeasure>
				<centroid>
					<x>1160.085</x>
					<y>853.4565</y>
				</centroid>
			</pseudo3D>
		</spatialEntity>
		<numericStateVariable>
			<name>avgClusterednessRegions</name>
			<value>0</value>
		</numericStateVariable>
		<numericStateVariable>
			<name>avgDensityRegions</name>
			<value>0.5671231398901434</value>
		</numericStateVariable>
	</timepoint>
	<timepoint>
		<spatialEntity>
			<pseudo3D type="region">
				<clusteredness>1</clusteredness>
				<density>0.5671231398901434</density>
				<area>47038</area>
				<perimeter>1317.178162813187</perimeter>
				<distanceFromOrigin>280.8451530648161</distanceFromOrigin>
				<angle>61.59783173679615</angle>
				<shape>triangular</shape>
				<triangleMeasure>0.5931539756498931</triangleMeasure>
				<rectangleMeasure>0.5433678921073151</rectangleMeasure>
				<circleMeasure>0.404773819547516</circleMeasure>
				<centroid>
					<x>1160.085</x>
					<y>853.4565</y>
				</centroid>
			</pseudo3D>
		</spatialEntity>
		<numericStateVariable>
			<name>avgClusterednessRegions</name>
			<value>0</value>
		</numericStateVariable>
		<numericStateVariable>
			<name>avgDensityRegions</name>
			<value>0.5671231398901434</value>
		</numericStateVariable>
	</timepoint>
	<timepoint>
		<spatialEntity>
			<pseudo3D type="region">
				<clusteredness>1</clusteredness>
				<density>0.5671231398901434</density>
				<area>47038</area>
				<perimeter>1317.178162813187</perimeter>
				<distanceFromOrigin>280.8451530648161</distanceFromOrigin>
				<angle>61.59783173679615</angle>
				<shape>triangular</shape>
				<triangleMeasure>0.5931539756498931</triangleMeasure>
				<rectangleMeasure>0.5433678921073151</rectangleMeasure>
				<circleMeasure>0.404773819547516</circleMeasure>
				<centroid>
					<x>1160.085</x>
					<y>853.4565</y>
				</centroid>
			</pseudo3D>
		</spatialEntity>
		<numericStateVariable>
			<name>avgClusterednessRegions</name>
			<value>0</value>
		</numericStateVariable>
		<numericStateVariable>
			<name>avgDensityRegions</name>
			<value>0.5671231398901434</value>
		</numericStateVariable>
	</timepoint>
	<timepoint>
		<spatialEntity>
			<pseudo3D type="region">
				<clusteredness>1</clusteredness>
				<density>0.5671231398901434</density>
				<area>47038</area>
				<perimeter>1317.178162813187</perimeter>
				<distanceFromOrigin>280.8451530648161</distanceFromOrigin>
				<angle>61.59783173679615</angle>
				<shape>triangular</shape>
				<triangleMeasure>0.5931539756498931</triangleMeasure>
				<rectangleMeasure>0.5433678921073151</rectangleMeasure>
				<circleMeasure>0.404773819547516</circleMeasure>
				<centroid>
					<x>1160.085</x>
					<y>853.4565</y>
				</centroid>
			</pseudo3D>
		</spatialEntity>
		<numericStateVariable>
			<name>avgClusterednessRegions</name>
			<value>0</value>
		</numericStateVariable>
		<numericStateVariable>
			<name>avgDensityRegions</name>
			<value>0.5671231398901434</value>
		</numericStateVariable>
	</timepoint>
	<timepoint>
		<spatialEntity>
			<pseudo3D type="region">
				<clusteredness>1</clusteredness>
				<density>0.5671231398901434</density>
				<area>47038</area>
				<perimeter>1317.178162813187</perimeter>
				<distanceFromOrigin>280.8451530648161</distanceFromOrigin>
				<angle>61.59783173679615</angle>
				<shape>triangular</shape>
				<triangleMeasure>0.5931539756498931</triangleMeasure>
				<rectangleMeasure>0.5433678921073151</rectangleMeasure>
				<circleMeasure>0.404773819547516</circleMeasure>
				<centroid>
					<x>1160.085</x>
					<y>853.4565</y>
				</centroid>
			</pseudo3D>
		</spatialEntity>
		<numericStateVariable>
			<name>avgClusterednessRegions</name>
			<value>0</value>
		</numericStateVariable>
		<numericStateVariable>
			<name>avgDensityRegions</name>
			<value>0.5671231398901434</value>
		</numericStateVariable>
	</timepoint>
	<timepoint>
		<spatialEntity>
			<pseudo3D type="region">
				<clusteredness>1</clusteredness>
				<density>0.5671231398901434</density>
				<area>47038</area>
				<perimeter>1317.178162813187</perimeter>
				<distanceFromOrigin>280.8451530648161</distanceFromOrigin>
				<angle>61.59783173679615</angle>
				<shape>triangular</shape>
				<triangleMeasure>0.5931539756498931</triangleMeasure>
				<rectangleMeasure>0.5433678921073151</rectangleMeasure>
				<circleMeasure>0.404773819547516</circleMeasure>
				<centroid>
					<x>1160.085</x>
					<y>853.4565</y>
				</centroid>
			</pseudo3D>
		</spatialEntity>
		<numericStateVariable>
			<name>avgClusterednessRegions</name>
			<value>0</value>
		</numericStateVariable>
		<numericStateVariable>
			<name>avgDensityRegions</name>
			<value>0.5671231398901434</value>
		</numericStateVariable>
	</timepoint>
	<timepoint>
		<spatialEntity>
			<pseudo3D type="region">
				<clusteredness>1</clusteredness>
				<density>0.5671231398901434</density>
				<area>47038</area>
				<perimeter>1317.178162813187</perimeter>
				<distanceFromOrigin>280.8451530648161</distanceFromOrigin>
				<angle>61.59783173679615</angle>
				<shape>triangular</shape>
				<triangleMeasure>0.5931539756498931</triangleMeasure>
				<rectangleMeasure>0.5433678921073151</rectangleMeasure>
				<circleMeasure>0.404773819547516</circleMeasure>
				<centroid>
					<x>1160.085</x>
					<y>853.4565</y>
				</centroid>
			</pseudo3D>
		</spatialEntity>
		<numericStateVariable>
			<name>avgClusterednessRegions</name>
			<value>0</value>
		</numericStateVariable>
		<numericStateVariable>
			<name>avgDensityRegions</name>
			<value>0.5671231398901434</value>
		</numericStateVariable>
	</timepoint>
	<timepoint>
		<spatialEntity>
			<pseudo3D type="region">
				<clusteredness>1</clusteredness>
				<density>0.5671231398901434</density>
				<area>47038</area>
				<perimeter>1317.178162813187</perimeter>
				<distanceFromOrigin>280.8451530648161</distanceFromOrigin>
				<angle>61.59783173679615</angle>
				<shape>triangular</shape>
				<triangleMeasure>0.5931539756498931</triangleMeasure>
				<rectangleMeasure>0.5433678921073151</rectangleMeasure>
				<circleMeasure>0.404773819547516</circleMeasure>
				<centroid>
					<x>1160.085</x>
					<y>853.4565</y>
				</centroid>
			</pseudo3D>
		</spatialEntity>
		<numericStateVariable>
			<name>avgClusterednessRegions</name>
			<value>0</value>
		</numericStateVariable>
		<numericStateVariable>
			<name>avgDensityRegions</name>
			<value>0.5671231398901434</value>
		</numericStateVariable>
	</timepoint>
	<timepoint>
		<spatialEntity>
			<pseudo3D type="region">
				<clusteredness>1</clusteredness>
				<density>0.5671231398901434</density>
				<area>47038</area>
				<perimeter>1317.178162813187</perimeter>
				<distanceFromOrigin>280.8451530648161</distanceFromOrigin>
				<angle>61.59783173679615</angle>
				<shape>triangular</shape>
				<triangleMeasure>0.5931539756498931</triangleMeasure>
				<rectangleMeasure>0.5433678921073151</rectangleMeasure>
				<circleMeasure>0.404773819547516</circleMeasure>
				<centroid>
					<x>1160.085</x>
					<y>853.4565</y>
				</centroid>
			</pseudo3D>
		</spatialEntity>
		<numericStateVariable>
			<name>avgClusterednessRegions</name>
			<value>0</value>
		</numericStateVariable>
		<numericStateVariable>
			<name>avgDensityRegions</name>
			<value>0.5671231398901434</value>
		</numericStateVariable>
	</timepoint>
	<timepoint>
		<spatialEntity>
			<pseudo3D type="region">
				<clusteredness>1</clusteredness>
				<density>0.5671231398901434</density>
				<area>47038</area>
				<perimeter>1317.178162813187</perimeter>
				<distanceFromOrigin>280.8451530648161</distanceFromOrigin>
				<angle>61.59783173679615</angle>
				<shape>triangular</shape>
				<triangleMeasure>0.5931539756498931</triangleMeasure>
				<rectangleMeasure>0.5433678921073151</rectangleMeasure>
				<circleMeasure>0.404773819547516</circleMeasure>
				<centroid>
					<x>1160.085</x>
					<y>853.4565</y>
				</centroid>
			</pseudo3D>
		</spatialEntity>
		<numericStateVariable>
			<name>avgClusterednessRegions</name>
			<value>0</value>
		</numericStateVariable>
		<numericStateVariable>
			<name>avgDensityRegions</name>
			<value>0.5671231398901434</value>
		</numericStateVariable>
	</timepoint>
	<timepoint>
		<spatialEntity>
			<pseudo3D type="region">
				<clusteredness>1</clusteredness>
				<density>0.5671231398901434</density>
				<area>47038</area>
				<perimeter>1317.178162813187</perimeter>
				<distanceFromOrigin>280.8451530648161</distanceFromOrigin>
				<angle>61.59783173679615</angle>
				<shape>triangular</shape>
				<triangleMeasure>0.5931539756498931</triangleMeasure>
				<rectangleMeasure>0.5433678921073151</rectangleMeasure>
				<circleMeasure>0.404773819547516</circleMeasure>
				<centroid>
					<x>1160.085</x>
					<y>853.4565</y>
				</centroid>
			</pseudo3D>
		</spatialEntity>
		<numericStateVariable>
			<name>avgClusterednessRegions</name>
			<value>0</value>
		</numericStateVariable>
		<numericStateVariable>
			<name>avgDensityRegions</name>
			<value>0.5671231398901434</value>
		</numericStateVariable>
	</timepoint>
	<timepoint>
		<spatialEntity>
			<pseudo3D type="region">
				<clusteredness>1</clusteredness>
				<density>0.5671231398901434</density>
				<area>47038</area>
				<perimeter>1317.178162813187</perimeter>
				<distanceFromOrigin>280.8451530648161</distanceFromOrigin>
				<angle>61.59783173679615</angle>
				<shape>triangular</shape>
				<triangleMeasure>0.5931539756498931</triangleMeasure>
				<rectangleMeasure>0.5433678921073151</rectangleMeasure>
				<circleMeasure>0.404773819547516</circleMeasure>
				<centroid>
					<x>1160.085</x>
					<y>853.4565</y>
				</centroid>
			</pseudo3D>
		</spatialEntity>
		<numericStateVariable>
			<name>avgClusterednessRegions</name>
			<value>0</value>
		</numericStateVariable>
		<numericStateVariable>
			<name>avgDensityRegions</name>
			<value>0.5671231398901434</value>
		</numericStateVariable>
	</timepoint>
	<timepoint>
		<spatialEntity>
			<pseudo3D type="region">
				<clusteredness>1</clusteredness>
				<density>0.5671231398901434</density>
				<area>47038</area>
				<perimeter>1317.178162813187</perimeter>
				<distanceFromOrigin>280.8451530648161</distanceFromOrigin>
				<angle>61.59783173679615</angle>
				<shape>triangular</shape>
				<triangleMeasure>0.5931539756498931</triangleMeasure>
				<rectangleMeasure>0.5433678921073151</rectangleMeasure>
				<circleMeasure>0.404773819547516</circleMeasure>
				<centroid>
					<x>1160.085</x>
					<y>853.4565</y>
				</centroid>
			</pseudo3D>
		</spatialEntity>
		<numericStateVariable>
			<name>avgClusterednessRegions</name>
			<value>0</value>
		</numericStateVariable>
		<numericStateVariable>
			<name>avgDensityRegions</name>
			<value>0.5671231398901434</value>
		</numericStateVariable>
	</timepoint>
	<timepoint>
		<spatialEntity>
			<pseudo3D type="region">
				<clusteredness>1</clusteredness>
				<density>0.5671231398901434</density>
				<area>47038</area>
				<perimeter>1317.178162813187</perimeter>
				<distanceFromOrigin>280.8451530648161</distanceFromOrigin>
				<angle>61.59783173679615</angle>
				<shape>triangular</shape>
				<triangleMeasure>0.5931539756498931</triangleMeasure>
				<rectangleMeasure>0.5433678921073151</rectangleMeasure>
				<circleMeasure>0.404773819547516</circleMeasure>
				<centroid>
					<x>1160.085</x>
					<y>853.4565</y>
				</centroid>
			</pseudo3D>
		</spatialEntity>
		<numericStateVariable>
			<name>avgClusterednessRegions</name>
			<value>0</value>
		</numericStateVariable>
		<numericStateVariable>
			<name>avgDensityRegions</name>
			<value>0.5671231398901434</value>
		</numericStateVariable>
	</timepoint>
	<timepoint>
		<spatialEntity>
			<pseudo3D type="region">
				<clusteredness>1</clusteredness>
				<density>0.5671231398901434</density>
				<area>47038</area>
				<perimeter>1317.178162813187</perimeter>
				<distanceFromOrigin>280.8451530648161</distanceFromOrigin>
				<angle>61.59783173679615</angle>
				<shape>triangular</shape>
				<triangleMeasure>0.5931539756498931</triangleMeasure>
				<rectangleMeasure>0.5433678921073151</rectangleMeasure>
				<circleMeasure>0.404773819547516</circleMeasure>
				<centroid>
					<x>1160.085</x>
					<y>853.4565</y>
				</centroid>
			</pseudo3D>
		</spatialEntity>
		<numericStateVariable>
			<name>avgClusterednessRegions</name>
			<value>0</value>
		</numericStateVariable>
		<numericStateVariable>
			<name>avgDensityRegions</name>
			<value>0.5671231398901434</value>
		</numericStateVariable>
	</timepoint>
	<timepoint>
		<spatialEntity>
			<pseudo3D type="region">
				<clusteredness>1</clusteredness>
				<density>0.5671231398901434</density>
				<area>47038</area>
				<perimeter>1317.178162813187</perimeter>
				<distanceFromOrigin>280.8451530648161</distanceFromOrigin>
				<angle>61.59783173679615</angle>
				<shape>triangular</shape>
				<triangleMeasure>0.5931539756498931</triangleMeasure>
				<rectangleMeasure>0.5433678921073151</rectangleMeasure>
				<circleMeasure>0.404773819547516</circleMeasure>
				<centroid>
					<x>1160.085</x>
					<y>853.4565</y>
				</centroid>
			</pseudo3D>
		</spatialEntity>
		<numericStateVariable>
			<name>avgClusterednessRegions</name>
			<value>0</value>
		</numericStateVariable>
		<numericStateVariable>
			<name>avgDensityRegions</name>
			<value>0.5671231398901434</value>
		</numericStateVariable>
	</timepoint>
	<timepoint>
		<spatialEntity>
			<pseudo3D type="region">
				<clusteredness>1</clusteredness>
				<density>0.5671231398901434</density>
				<area>47038</area>
				<perimeter>1317.178162813187</perimeter>
				<distanceFromOrigin>280.8451530648161</distanceFromOrigin>
				<angle>61.59783173679615</angle>
				<shape>triangular</shape>
				<triangleMeasure>0.5931539756498931</triangleMeasure>
				<rectangleMeasure>0.5433678921073151</rectangleMeasure>
				<circleMeasure>0.404773819547516</circleMeasure>
				<centroid>
					<x>1160.085</x>
					<y>853.4565</y>
				</centroid>
			</pseudo3D>
		</spatialEntity>
		<numericStateVariable>
			<name>avgClusterednessRegions</name>
			<value>0</value>
		</numericStateVariable>
		<numericStateVariable>
			<name>avgDensityRegions</name>
			<value>0.5671231398901434</value>
		</numericStateVariable>
	</timepoint>
	<timepoint>
		<spatialEntity>
			<pseudo3D type="region">
				<clusteredness>1</clusteredness>
				<density>0.5671231398901434</density>
				<area>47038</area>
				<perimeter>1317.178162813187</perimeter>
				<distanceFromOrigin>280.8451530648161</distanceFromOrigin>
				<angle>61.59783173679615</angle>
				<shape>triangular</shape>
				<triangleMeasure>0.5931539756498931</triangleMeasure>
				<rectangleMeasure>0.5433678921073151</rectangleMeasure>
				<circleMeasure>0.404773819547516</circleMeasure>
				<centroid>
					<x>1160.085</x>
					<y>853.4565</y>
				</centroid>
			</pseudo3D>
		</spatialEntity>
		<numericStateVariable>
			<name>avgClusterednessRegions</name>
			<value>0</value>
		</numericStateVariable>
		<numericStateVariable>
			<name>avgDensityRegions</name>
			<value>0.5671231398901434</value>
		</numericStateVariable>
	</timepoint>
	<timepoint>
		<spatialEntity>
			<pseudo3D type="region">
				<clusteredness>1</clusteredness>
				<density>0.5671231398901434</density>
				<area>47038</area>
				<perimeter>1317.178162813187</perimeter>
				<distanceFromOrigin>280.8451530648161</distanceFromOrigin>
				<angle>61.59783173679615</angle>
				<shape>triangular</shape>
				<triangleMeasure>0.5931539756498931</triangleMeasure>
				<rectangleMeasure>0.5433678921073151</rectangleMeasure>
				<circleMeasure>0.404773819547516</circleMeasure>
				<centroid>
					<x>1160.085</x>
					<y>853.4565</y>
				</centroid>
			</pseudo3D>
		</spatialEntity>
		<numericStateVariable>
			<name>avgClusterednessRegions</name>
			<value>0</value>
		</numericStateVariable>
		<numericStateVariable>
			<name>avgDensityRegions</name>
			<value>0.5671231398901434</value>
		</numericStateVariable>
	</timepoint>
	<timepoint>
		<spatialEntity>
			<pseudo3D type="region">
				<clusteredness>1</clusteredness>
				<density>0.5671231398901434</density>
				<area>47038</area>
				<perimeter>1317.178162813187</perimeter>
				<distanceFromOrigin>280.8451530648161</distanceFromOrigin>
				<angle>61.59783173679615</angle>
				<shape>triangular</shape>
				<triangleMeasure>0.5931539756498931</triangleMeasure>
				<rectangleMeasure>0.5433678921073151</rectangleMeasure>
				<circleMeasure>0.404773819547516</circleMeasure>
				<centroid>
					<x>1160.085</x>
					<y>853.4565</y>
				</centroid>
			</pseudo3D>
		</spatialEntity>
		<numericStateVariable>
			<name>avgClusterednessRegions</name>
			<value>0</value>
		</numericStateVariable>
		<numericStateVariable>
			<name>avgDensityRegions</name>
			<value>0.5671231398901434</value>
		</numericStateVariable>
	</timepoint>
	<timepoint>
		<spatialEntity>
			<pseudo3D type="region">
				<clusteredness>1</clusteredness>
				<density>0.5671231398901434</density>
				<area>47038</area>
				<perimeter>1317.178162813187</perimeter>
				<distanceFromOrigin>280.8451530648161</distanceFromOrigin>
				<angle>61.59783173679615</angle>
				<shape>triangular</shape>
				<triangleMeasure>0.5931539756498931</triangleMeasure>
				<rectangleMeasure>0.5433678921073151</rectangleMeasure>
				<circleMeasure>0.404773819547516</circleMeasure>
				<centroid>
					<x>1160.085</x>
					<y>853.4565</y>
				</centroid>
			</pseudo3D>
		</spatialEntity>
		<numericStateVariable>
			<name>avgClusterednessRegions</name>
			<value>0</value>
		</numericStateVariable>
		<numericStateVariable>
			<name>avgDensityRegions</name>
			<value>0.5671231398901434</value>
		</numericStateVariable>
	</timepoint>
	<timepoint>
		<spatialEntity>
			<pseudo3D type="region">
				<clusteredness>1</clusteredness>
				<density>0.5671231398901434</density>
				<area>47038</area>
				<perimeter>1317.178162813187</perimeter>
				<distanceFromOrigin>280.8451530648161</distanceFromOrigin>
				<angle>61.59783173679615</angle>
				<shape>triangular</shape>
				<triangleMeasure>0.5931539756498931</triangleMeasure>
				<rectangleMeasure>0.5433678921073151</rectangleMeasure>
				<circleMeasure>0.404773819547516</circleMeasure>
				<centroid>
					<x>1160.085</x>
					<y>853.4565</y>
				</centroid>
			</pseudo3D>
		</spatialEntity>
		<numericStateVariable>
			<name>avgClusterednessRegions</name>
			<value>0</value>
		</numericStateVariable>
		<numericStateVariable>
			<name>avgDensityRegions</name>
			<value>0.5671231398901434</value>
		</numericStateVariable>
	</timepoint>
	<timepoint>
		<spatialEntity>
			<pseudo3D type="region">
				<clusteredness>1</clusteredness>
				<density>0.5671231398901434</density>
				<area>47038</area>
				<perimeter>1317.178162813187</perimeter>
				<distanceFromOrigin>280.8451530648161</distanceFromOrigin>
				<angle>61.59783173679615</angle>
				<shape>triangular</shape>
				<triangleMeasure>0.5931539756498931</triangleMeasure>
				<rectangleMeasure>0.5433678921073151</rectangleMeasure>
				<circleMeasure>0.404773819547516</circleMeasure>
				<centroid>
					<x>1160.085</x>
					<y>853.4565</y>
				</centroid>
			</pseudo3D>
		</spatialEntity>
		<numericStateVariable>
			<name>avgClusterednessRegions</name>
			<value>0</value>
		</numericStateVariable>
		<numericStateVariable>
			<name>avgDensityRegions</name>
			<value>0.5671231398901434</value>
		</numericStateVariable>
	</timepoint>
	<timepoint>
		<spatialEntity>
			<pseudo3D type="region">
				<clusteredness>1</clusteredness>
				<density>0.5671231398901434</density>
				<area>47038</area>
				<perimeter>1317.178162813187</perimeter>
				<distanceFromOrigin>280.8451530648161</distanceFromOrigin>
				<angle>61.59783173679615</angle>
				<shape>triangular</shape>
				<triangleMeasure>0.5931539756498931</triangleMeasure>
				<rectangleMeasure>0.5433678921073151</rectangleMeasure>
				<circleMeasure>0.404773819547516</circleMeasure>
				<centroid>
					<x>1160.085</x>
					<y>853.4565</y>
				</centroid>
			</pseudo3D>
		</spatialEntity>
		<numericStateVariable>
			<name>avgClusterednessRegions</name>
			<value>0</value>
		</numericStateVariable>
		<numericStateVariable>
			<name>avgDensityRegions</name>
			<value>0.5671231398901434</value>
		</numericStateVariable>
	</timepoint>
	<timepoint>
		<spatialEntity>
			<pseudo3D type="region">
				<clusteredness>1</clusteredness>
				<density>0.5671231398901434</density>
				<area>47038</area>
				<perimeter>1317.178162813187</perimeter>
				<distanceFromOrigin>280.8451530648161</distanceFromOrigin>
				<angle>61.59783173679615</angle>
				<shape>triangular</shape>
				<triangleMeasure>0.5931539756498931</triangleMeasure>
				<rectangleMeasure>0.5433678921073151</rectangleMeasure>
				<circleMeasure>0.404773819547516</circleMeasure>
				<centroid>
					<x>1160.085</x>
					<y>853.4565</y>
				</centroid>
			</pseudo3D>
		</spatialEntity>
		<numericStateVariable>
			<name>avgClusterednessRegions</name>
			<value>0</value>
		</numericStateVariable>
		<numericStateVariable>
			<name>avgDensityRegions</name>
			<value>0.5671231398901434</value>
		</numericStateVariable>
	</timepoint>
	<timepoint>
		<spatialEntity>
			<pseudo3D type="region">
				<clusteredness>1</clusteredness>
				<density>0.5671231398901434</density>
				<area>47038</area>
				<perimeter>1317.178162813187</perimeter>
				<distanceFromOrigin>280.8451530648161</distanceFromOrigin>
				<angle>61.59783173679615</angle>
				<shape>triangular</shape>
				<triangleMeasure>0.5931539756498931</triangleMeasure>
				<rectangleMeasure>0.5433678921073151</rectangleMeasure>
				<circleMeasure>0.404773819547516</circleMeasure>
				<centroid>
					<x>1160.085</x>
					<y>853.4565</y>
				</centroid>
			</pseudo3D>
		</spatialEntity>
		<numericStateVariable>
			<name>avgClusterednessRegions</name>
			<value>0</value>
		</numericStateVariable>
		<numericStateVariable>
			<name>avgDensityRegions</name>
			<value>0.5671231398901434</value>
		</numericStateVariable>
	</timepoint>
	<timepoint>
		<spatialEntity>
			<pseudo3D type="region">
				<clusteredness>1</clusteredness>
				<density>0.5671231398901434</density>
				<area>47038</area>
				<perimeter>1317.178162813187</perimeter>
				<distanceFromOrigin>280.8451530648161</distanceFromOrigin>
				<angle>61.59783173679615</angle>
				<shape>triangular</shape>
				<triangleMeasure>0.5931539756498931</triangleMeasure>
				<rectangleMeasure>0.5433678921073151</rectangleMeasure>
				<circleMeasure>0.404773819547516</circleMeasure>
				<centroid>
					<x>1160.085</x>
					<y>853.4565</y>
				</centroid>
			</pseudo3D>
		</spatialEntity>
		<numericStateVariable>
			<name>avgClusterednessRegions</name>
			<value>0</value>
		</numericStateVariable>
		<numericStateVariable>
			<name>avgDensityRegions</name>
			<value>0.5671231398901434</value>
		</numericStateVariable>
	</timepoint>
	<timepoint>
		<spatialEntity>
			<pseudo3D type="region">
				<clusteredness>1</clusteredness>
				<density>0.5671231398901434</density>
				<area>47038</area>
				<perimeter>1317.178162813187</perimeter>
				<distanceFromOrigin>280.8451530648161</distanceFromOrigin>
				<angle>61.59783173679615</angle>
				<shape>triangular</shape>
				<triangleMeasure>0.5931539756498931</triangleMeasure>
				<rectangleMeasure>0.5433678921073151</rectangleMeasure>
				<circleMeasure>0.404773819547516</circleMeasure>
				<centroid>
					<x>1160.085</x>
					<y>853.4565</y>
				</centroid>
			</pseudo3D>
		</spatialEntity>
		<numericStateVariable>
			<name>avgClusterednessRegions</name>
			<value>0</value>
		</numericStateVariable>
		<numericStateVariable>
			<name>avgDensityRegions</name>
			<value>0.5671231398901434</value>
		</numericStateVariable>
	</timepoint>
	<timepoint>
		<spatialEntity>
			<pseudo3D type="region">
				<clusteredness>1</clusteredness>
				<density>0.5671231398901434</density>
				<area>47038</area>
				<perimeter>1317.178162813187</perimeter>
				<distanceFromOrigin>280.8451530648161</distanceFromOrigin>
				<angle>61.59783173679615</angle>
				<shape>triangular</shape>
				<triangleMeasure>0.5931539756498931</triangleMeasure>
				<rectangleMeasure>0.5433678921073151</rectangleMeasure>
				<circleMeasure>0.404773819547516</circleMeasure>
				<centroid>
					<x>1160.085</x>
					<y>853.4565</y>
				</centroid>
			</pseudo3D>
		</spatialEntity>
		<numericStateVariable>
			<name>avgClusterednessRegions</name>
			<value>0</value>
		</numericStateVariable>
		<numericStateVariable>
			<name>avgDensityRegions</name>
			<value>0.5671231398901434</value>
		</numericStateVariable>
	</timepoint>
	<timepoint>
		<spatialEntity>
			<pseudo3D type="region">
				<clusteredness>1</clusteredness>
				<density>0.5671231398901434</density>
				<area>47038</area>
				<perimeter>1317.178162813187</perimeter>
				<distanceFromOrigin>280.8451530648161</distanceFromOrigin>
				<angle>61.59783173679615</angle>
				<shape>triangular</shape>
				<triangleMeasure>0.5931539756498931</triangleMeasure>
				<rectangleMeasure>0.5433678921073151</rectangleMeasure>
				<circleMeasure>0.404773819547516</circleMeasure>
				<centroid>
					<x>1160.085</x>
					<y>853.4565</y>
				</centroid>
			</pseudo3D>
		</spatialEntity>
		<numericStateVariable>
			<name>avgClusterednessRegions</name>
			<value>0</value>
		</numericStateVariable>
		<numericStateVariable>
			<name>avgDensityRegions</name>
			<value>0.5671231398901434</value>
		</numericStateVariable>
	</timepoint>
	<timepoint>
		<spatialEntity>
			<pseudo3D type="region">
				<clusteredness>1</clusteredness>
				<density>0.5671231398901434</density>
				<area>47038</area>
				<perimeter>1317.178162813187</perimeter>
				<distanceFromOrigin>280.8451530648161</distanceFromOrigin>
				<angle>61.59783173679615</angle>
				<shape>triangular</shape>
				<triangleMeasure>0.5931539756498931</triangleMeasure>
				<rectangleMeasure>0.5433678921073151</rectangleMeasure>
				<circleMeasure>0.404773819547516</circleMeasure>
				<centroid>
					<x>1160.085</x>
					<y>853.4565</y>
				</centroid>
			</pseudo3D>
		</spatialEntity>
		<numericStateVariable>
			<name>avgClusterednessRegions</name>
			<value>0</value>
		</numericStateVariable>
		<numericStateVariable>
			<name>avgDensityRegions</name>
			<value>0.5671231398901434</value>
		</numericStateVariable>
	</timepoint>
	<timepoint>
		<spatialEntity>
			<pseudo3D type="region">
				<clusteredness>1</clusteredness>
				<density>0.5671231398901434</density>
				<area>47038</area>
				<perimeter>1317.178162813187</perimeter>
				<distanceFromOrigin>280.8451530648161</distanceFromOrigin>
				<angle>61.59783173679615</angle>
				<shape>triangular</shape>
				<triangleMeasure>0.5931539756498931</triangleMeasure>
				<rectangleMeasure>0.5433678921073151</rectangleMeasure>
				<circleMeasure>0.404773819547516</circleMeasure>
				<centroid>
					<x>1160.085</x>
					<y>853.4565</y>
				</centroid>
			</pseudo3D>
		</spatialEntity>
		<numericStateVariable>
			<name>avgClusterednessRegions</name>
			<value>0</value>
		</numericStateVariable>
		<numericStateVariable>
			<name>avgDensityRegions</name>
			<value>0.5671231398901434</value>
		</numericStateVariable>
	</timepoint>
	<timepoint>
		<spatialEntity>
			<pseudo3D type="region">
				<clusteredness>1</clusteredness>
				<density>0.5671231398901434</density>
				<area>47038</area>
				<perimeter>1317.178162813187</perimeter>
				<distanceFromOrigin>280.8451530648161</distanceFromOrigin>
				<angle>61.59783173679615</angle>
				<shape>triangular</shape>
				<triangleMeasure>0.5931539756498931</triangleMeasure>
				<rectangleMeasure>0.5433678921073151</rectangleMeasure>
				<circleMeasure>0.404773819547516</circleMeasure>
				<centroid>
					<x>1160.085</x>
					<y>853.4565</y>
				</centroid>
			</pseudo3D>
		</spatialEntity>
		<numericStateVariable>
			<name>avgClusterednessRegions</name>
			<value>0</value>
		</numericStateVariable>
		<numericStateVariable>
			<name>avgDensityRegions</name>
			<value>0.5671231398901434</value>
		</numericStateVariable>
	</timepoint>
	<timepoint>
		<spatialEntity>
			<pseudo3D type="region">
				<clusteredness>1</clusteredness>
				<density>0.5671231398901434</density>
				<area>47038</area>
				<perimeter>1317.178162813187</perimeter>
				<distanceFromOrigin>280.8451530648161</distanceFromOrigin>
				<angle>61.59783173679615</angle>
				<shape>triangular</shape>
				<triangleMeasure>0.5931539756498931</triangleMeasure>
				<rectangleMeasure>0.5433678921073151</rectangleMeasure>
				<circleMeasure>0.404773819547516</circleMeasure>
				<centroid>
					<x>1160.085</x>
					<y>853.4565</y>
				</centroid>
			</pseudo3D>
		</spatialEntity>
		<numericStateVariable>
			<name>avgClusterednessRegions</name>
			<value>0</value>
		</numericStateVariable>
		<numericStateVariable>
			<name>avgDensityRegions</name>
			<value>0.5671231398901434</value>
		</numericStateVariable>
	</timepoint>
	<timepoint>
		<spatialEntity>
			<pseudo3D type="region">
				<clusteredness>1</clusteredness>
				<density>0.5671231398901434</density>
				<area>47038</area>
				<perimeter>1317.178162813187</perimeter>
				<distanceFromOrigin>280.8451530648161</distanceFromOrigin>
				<angle>61.59783173679615</angle>
				<shape>triangular</shape>
				<triangleMeasure>0.5931539756498931</triangleMeasure>
				<rectangleMeasure>0.5433678921073151</rectangleMeasure>
				<circleMeasure>0.404773819547516</circleMeasure>
				<centroid>
					<x>1160.085</x>
					<y>853.4565</y>
				</centroid>
			</pseudo3D>
		</spatialEntity>
		<numericStateVariable>
			<name>avgClusterednessRegions</name>
			<value>0</value>
		</numericStateVariable>
		<numericStateVariable>
			<name>avgDensityRegions</name>
			<value>0.5671231398901434</value>
		</numericStateVariable>
	</timepoint>
	<timepoint>
		<spatialEntity>
			<pseudo3D type="region">
				<clusteredness>1</clusteredness>
				<density>0.5671231398901434</density>
				<area>47038</area>
				<perimeter>1317.178162813187</perimeter>
				<distanceFromOrigin>280.8451530648161</distanceFromOrigin>
				<angle>61.59783173679615</angle>
				<shape>triangular</shape>
				<triangleMeasure>0.5931539756498931</triangleMeasure>
				<rectangleMeasure>0.5433678921073151</rectangleMeasure>
				<circleMeasure>0.404773819547516</circleMeasure>
				<centroid>
					<x>1160.085</x>
					<y>853.4565</y>
				</centroid>
			</pseudo3D>
		</spatialEntity>
		<numericStateVariable>
			<name>avgClusterednessRegions</name>
			<value>0</value>
		</numericStateVariable>
		<numericStateVariable>
			<name>avgDensityRegions</name>
			<value>0.5671231398901434</value>
		</numericStateVariable>
	</timepoint>
	<timepoint>
		<spatialEntity>
			<pseudo3D type="region">
				<clusteredness>1</clusteredness>
				<density>0.5671231398901434</density>
				<area>47038</area>
				<perimeter>1317.178162813187</perimeter>
				<distanceFromOrigin>280.8451530648161</distanceFromOrigin>
				<angle>61.59783173679615</angle>
				<shape>triangular</shape>
				<triangleMeasure>0.5931539756498931</triangleMeasure>
				<rectangleMeasure>0.5433678921073151</rectangleMeasure>
				<circleMeasure>0.404773819547516</circleMeasure>
				<centroid>
					<x>1160.085</x>
					<y>853.4565</y>
				</centroid>
			</pseudo3D>
		</spatialEntity>
		<numericStateVariable>
			<name>avgClusterednessRegions</name>
			<value>0</value>
		</numericStateVariable>
		<numericStateVariable>
			<name>avgDensityRegions</name>
			<value>0.5671231398901434</value>
		</numericStateVariable>
	</timepoint>
	<timepoint>
		<spatialEntity>
			<pseudo3D type="region">
				<clusteredness>1</clusteredness>
				<density>0.5671231398901434</density>
				<area>47038</area>
				<perimeter>1317.178162813187</perimeter>
				<distanceFromOrigin>280.8451530648161</distanceFromOrigin>
				<angle>61.59783173679615</angle>
				<shape>triangular</shape>
				<triangleMeasure>0.5931539756498931</triangleMeasure>
				<rectangleMeasure>0.5433678921073151</rectangleMeasure>
				<circleMeasure>0.404773819547516</circleMeasure>
				<centroid>
					<x>1160.085</x>
					<y>853.4565</y>
				</centroid>
			</pseudo3D>
		</spatialEntity>
		<numericStateVariable>
			<name>avgClusterednessRegions</name>
			<value>0</value>
		</numericStateVariable>
		<numericStateVariable>
			<name>avgDensityRegions</name>
			<value>0.5671231398901434</value>
		</numericStateVariable>
	</timepoint>
	<timepoint>
		<spatialEntity>
			<pseudo3D type="region">
				<clusteredness>1</clusteredness>
				<density>0.5671231398901434</density>
				<area>47038</area>
				<perimeter>1317.178162813187</perimeter>
				<distanceFromOrigin>280.8451530648161</distanceFromOrigin>
				<angle>61.59783173679615</angle>
				<shape>triangular</shape>
				<triangleMeasure>0.5931539756498931</triangleMeasure>
				<rectangleMeasure>0.5433678921073151</rectangleMeasure>
				<circleMeasure>0.404773819547516</circleMeasure>
				<centroid>
					<x>1160.085</x>
					<y>853.4565</y>
				</centroid>
			</pseudo3D>
		</spatialEntity>
		<numericStateVariable>
			<name>avgClusterednessRegions</name>
			<value>0</value>
		</numericStateVariable>
		<numericStateVariable>
			<name>avgDensityRegions</name>
			<value>0.5671231398901434</value>
		</numericStateVariable>
	</timepoint>
	<timepoint>
		<spatialEntity>
			<pseudo3D type="region">
				<clusteredness>1</clusteredness>
				<density>0.5671231398901434</density>
				<area>47038</area>
				<perimeter>1317.178162813187</perimeter>
				<distanceFromOrigin>280.8451530648161</distanceFromOrigin>
				<angle>61.59783173679615</angle>
				<shape>triangular</shape>
				<triangleMeasure>0.5931539756498931</triangleMeasure>
				<rectangleMeasure>0.5433678921073151</rectangleMeasure>
				<circleMeasure>0.404773819547516</circleMeasure>
				<centroid>
					<x>1160.085</x>
					<y>853.4565</y>
				</centroid>
			</pseudo3D>
		</spatialEntity>
		<numericStateVariable>
			<name>avgClusterednessRegions</name>
			<value>0</value>
		</numericStateVariable>
		<numericStateVariable>
			<name>avgDensityRegions</name>
			<value>0.5671231398901434</value>
		</numericStateVariable>
	</timepoint>
	<timepoint>
		<spatialEntity>
			<pseudo3D type="region">
				<clusteredness>1</clusteredness>
				<density>0.5671231398901434</density>
				<area>47038</area>
				<perimeter>1317.178162813187</perimeter>
				<distanceFromOrigin>280.8451530648161</distanceFromOrigin>
				<angle>61.59783173679615</angle>
				<shape>triangular</shape>
				<triangleMeasure>0.5931539756498931</triangleMeasure>
				<rectangleMeasure>0.5433678921073151</rectangleMeasure>
				<circleMeasure>0.404773819547516</circleMeasure>
				<centroid>
					<x>1160.085</x>
					<y>853.4565</y>
				</centroid>
			</pseudo3D>
		</spatialEntity>
		<numericStateVariable>
			<name>avgClusterednessRegions</name>
			<value>0</value>
		</numericStateVariable>
		<numericStateVariable>
			<name>avgDensityRegions</name>
			<value>0.5671231398901434</value>
		</numericStateVariable>
	</timepoint>
	<timepoint>
		<spatialEntity>
			<pseudo3D type="region">
				<clusteredness>1</clusteredness>
				<density>0.5671231398901434</density>
				<area>47038</area>
				<perimeter>1317.178162813187</perimeter>
				<distanceFromOrigin>280.8451530648161</distanceFromOrigin>
				<angle>61.59783173679615</angle>
				<shape>triangular</shape>
				<triangleMeasure>0.5931539756498931</triangleMeasure>
				<rectangleMeasure>0.5433678921073151</rectangleMeasure>
				<circleMeasure>0.404773819547516</circleMeasure>
				<centroid>
					<x>1160.085</x>
					<y>853.4565</y>
				</centroid>
			</pseudo3D>
		</spatialEntity>
		<numericStateVariable>
			<name>avgClusterednessRegions</name>
			<value>0</value>
		</numericStateVariable>
		<numericStateVariable>
			<name>avgDensityRegions</name>
			<value>0.5671231398901434</value>
		</numericStateVariable>
	</timepoint>
	<timepoint>
		<spatialEntity>
			<pseudo3D type="region">
				<clusteredness>1</clusteredness>
				<density>0.5671231398901434</density>
				<area>47038</area>
				<perimeter>1317.178162813187</perimeter>
				<distanceFromOrigin>280.8451530648161</distanceFromOrigin>
				<angle>61.59783173679615</angle>
				<shape>triangular</shape>
				<triangleMeasure>0.5931539756498931</triangleMeasure>
				<rectangleMeasure>0.5433678921073151</rectangleMeasure>
				<circleMeasure>0.404773819547516</circleMeasure>
				<centroid>
					<x>1160.085</x>
					<y>853.4565</y>
				</centroid>
			</pseudo3D>
		</spatialEntity>
		<numericStateVariable>
			<name>avgClusterednessRegions</name>
			<value>0</value>
		</numericStateVariable>
		<numericStateVariable>
			<name>avgDensityRegions</name>
			<value>0.5671231398901434</value>
		</numericStateVariable>
	</timepoint>
	<timepoint>
		<spatialEntity>
			<pseudo3D type="region">
				<clusteredness>1</clusteredness>
				<density>0.5671231398901434</density>
				<area>47038</area>
				<perimeter>1317.178162813187</perimeter>
				<distanceFromOrigin>280.8451530648161</distanceFromOrigin>
				<angle>61.59783173679615</angle>
				<shape>triangular</shape>
				<triangleMeasure>0.5931539756498931</triangleMeasure>
				<rectangleMeasure>0.5433678921073151</rectangleMeasure>
				<circleMeasure>0.404773819547516</circleMeasure>
				<centroid>
					<x>1160.085</x>
					<y>853.4565</y>
				</centroid>
			</pseudo3D>
		</spatialEntity>
		<numericStateVariable>
			<name>avgClusterednessRegions</name>
			<value>0</value>
		</numericStateVariable>
		<numericStateVariable>
			<name>avgDensityRegions</name>
			<value>0.5671231398901434</value>
		</numericStateVariable>
	</timepoint>
	<timepoint>
		<spatialEntity>
			<pseudo3D type="region">
				<clusteredness>1</clusteredness>
				<density>0.5671231398901434</density>
				<area>47038</area>
				<perimeter>1317.178162813187</perimeter>
				<distanceFromOrigin>280.8451530648161</distanceFromOrigin>
				<angle>61.59783173679615</angle>
				<shape>triangular</shape>
				<triangleMeasure>0.5931539756498931</triangleMeasure>
				<rectangleMeasure>0.5433678921073151</rectangleMeasure>
				<circleMeasure>0.404773819547516</circleMeasure>
				<centroid>
					<x>1160.085</x>
					<y>853.4565</y>
				</centroid>
			</pseudo3D>
		</spatialEntity>
		<numericStateVariable>
			<name>avgClusterednessRegions</name>
			<value>0</value>
		</numericStateVariable>
		<numericStateVariable>
			<name>avgDensityRegions</name>
			<value>0.5671231398901434</value>
		</numericStateVariable>
	</timepoint>
	<timepoint>
		<spatialEntity>
			<pseudo3D type="region">
				<clusteredness>1</clusteredness>
				<density>0.5671231398901434</density>
				<area>47038</area>
				<perimeter>1317.178162813187</perimeter>
				<distanceFromOrigin>280.8451530648161</distanceFromOrigin>
				<angle>61.59783173679615</angle>
				<shape>triangular</shape>
				<triangleMeasure>0.5931539756498931</triangleMeasure>
				<rectangleMeasure>0.5433678921073151</rectangleMeasure>
				<circleMeasure>0.404773819547516</circleMeasure>
				<centroid>
					<x>1160.085</x>
					<y>853.4565</y>
				</centroid>
			</pseudo3D>
		</spatialEntity>
		<numericStateVariable>
			<name>avgClusterednessRegions</name>
			<value>0</value>
		</numericStateVariable>
		<numericStateVariable>
			<name>avgDensityRegions</name>
			<value>0.5671231398901434</value>
		</numericStateVariable>
	</timepoint>
</experiment>
