# Supplementary material for: Automatic validation of computational models using pseudo-3D spatio-temporal model checking
Source: BMC Syst Biol. 2014 Dec 2;8:124. doi: 10.1186/s12918-014-0124-0 (PMC4272535; doi:10.1186/s12918-014-0124-0)
Supplement: Additional file 8 — Dataset of STML files for the phase variation case study. The dataset of one thousand STML files corresponding to the stochastic simulations of the rectangular model for the phase variation case study. We recommend using the freely available 7zip software (Download link: http://www.7-zip.org/download.html) to extract this archive. [file 12918_2014_124_MOESM8_ESM.zip › phase_variation_stml_273.xml]

<?xml version="1.0" encoding="utf-8"?>
<!--Warning! This xml file was automatically generated by a C++ program using the Boost PropertyTree library.-->
<experiment>
	<timepoint>
		<numericStateVariable>
			<name>avgClusterednessRegions</name>
			<value>0</value>
		</numericStateVariable>
		<numericStateVariable>
			<name>avgDensityRegions</name>
			<value>0</value>
		</numericStateVariable>
	</timepoint>
	<timepoint>
		<numericStateVariable>
			<name>avgClusterednessRegions</name>
			<value>0</value>
		</numericStateVariable>
		<numericStateVariable>
			<name>avgDensityRegions</name>
			<value>0</value>
		</numericStateVariable>
	</timepoint>
	<timepoint>
		<numericStateVariable>
			<name>avgClusterednessRegions</name>
			<value>0</value>
		</numericStateVariable>
		<numericStateVariable>
			<name>avgDensityRegions</name>
			<value>0</value>
		</numericStateVariable>
	</timepoint>
	<timepoint>
		<numericStateVariable>
			<name>avgClusterednessRegions</name>
			<value>0</value>
		</numericStateVariable>
		<numericStateVariable>
			<name>avgDensityRegions</name>
			<value>0</value>
		</numericStateVariable>
	</timepoint>
	<timepoint>
		<numericStateVariable>
			<name>avgClusterednessRegions</name>
			<value>0</value>
		</numericStateVariable>
		<numericStateVariable>
			<name>avgDensityRegions</name>
			<value>0</value>
		</numericStateVariable>
	</timepoint>
	<timepoint>
		<numericStateVariable>
			<name>avgClusterednessRegions</name>
			<value>0</value>
		</numericStateVariable>
		<numericStateVariable>
			<name>avgDensityRegions</name>
			<value>0</value>
		</numericStateVariable>
	</timepoint>
	<timepoint>
		<numericStateVariable>
			<name>avgClusterednessRegions</name>
			<value>0</value>
		</numericStateVariable>
		<numericStateVariable>
			<name>avgDensityRegions</name>
			<value>0</value>
		</numericStateVariable>
	</timepoint>
	<timepoint>
		<numericStateVariable>
			<name>avgClusterednessRegions</name>
			<value>0</value>
		</numericStateVariable>
		<numericStateVariable>
			<name>avgDensityRegions</name>
			<value>0</value>
		</numericStateVariable>
	</timepoint>
	<timepoint>
		<numericStateVariable>
			<name>avgClusterednessRegions</name>
			<value>0</value>
		</numericStateVariable>
		<numericStateVariable>
			<name>avgDensityRegions</name>
			<value>0</value>
		</numericStateVariable>
	</timepoint>
	<timepoint>
		<numericStateVariable>
			<name>avgClusterednessRegions</name>
			<value>0</value>
		</numericStateVariable>
		<numericStateVariable>
			<name>avgDensityRegions</name>
			<value>0</value>
		</numericStateVariable>
	</timepoint>
	<timepoint>
		<numericStateVariable>
			<name>avgClusterednessRegions</name>
			<value>0</value>
		</numericStateVariable>
		<numericStateVariable>
			<name>avgDensityRegions</name>
			<value>0</value>
		</numericStateVariable>
	</timepoint>
	<timepoint>
		<numericStateVariable>
			<name>avgClusterednessRegions</name>
			<value>0</value>
		</numericStateVariable>
		<numericStateVariable>
			<name>avgDensityRegions</name>
			<value>0</value>
		</numericStateVariable>
	</timepoint>
	<timepoint>
		<numericStateVariable>
			<name>avgClusterednessRegions</name>
			<value>0</value>
		</numericStateVariable>
		<numericStateVariable>
			<name>avgDensityRegions</name>
			<value>0</value>
		</numericStateVariable>
	</timepoint>
	<timepoint>
		<numericStateVariable>
			<name>avgClusterednessRegions</name>
			<value>0</value>
		</numericStateVariable>
		<numericStateVariable>
			<name>avgDensityRegions</name>
			<value>0</value>
		</numericStateVariable>
	</timepoint>
	<timepoint>
		<numericStateVariable>
			<name>avgClusterednessRegions</name>
			<value>0</value>
		</numericStateVariable>
		<numericStateVariable>
			<name>avgDensityRegions</name>
			<value>0</value>
		</numericStateVariable>
	</timepoint>
	<timepoint>
		<numericStateVariable>
			<name>avgClusterednessRegions</name>
			<value>0</value>
		</numericStateVariable>
		<numericStateVariable>
			<name>avgDensityRegions</name>
			<value>0</value>
		</numericStateVariable>
	</timepoint>
	<timepoint>
		<numericStateVariable>
			<name>avgClusterednessRegions</name>
			<value>0</value>
		</numericStateVariable>
		<numericStateVariable>
			<name>avgDensityRegions</name>
			<value>0</value>
		</numericStateVariable>
	</timepoint>
	<timepoint>
		<numericStateVariable>
			<name>avgClusterednessRegions</name>
			<value>0</value>
		</numericStateVariable>
		<numericStateVariable>
			<name>avgDensityRegions</name>
			<value>0</value>
		</numericStateVariable>
	</timepoint>
	<timepoint>
		<numericStateVariable>
			<name>avgClusterednessRegions</name>
			<value>0</value>
		</numericStateVariable>
		<numericStateVariable>
			<name>avgDensityRegions</name>
			<value>0</value>
		</numericStateVariable>
	</timepoint>
	<timepoint>
		<numericStateVariable>
			<name>avgClusterednessRegions</name>
			<value>0</value>
		</numericStateVariable>
		<numericStateVariable>
			<name>avgDensityRegions</name>
			<value>0</value>
		</numericStateVariable>
	</timepoint>
	<timepoint>
		<numericStateVariable>
			<name>avgClusterednessRegions</name>
			<value>0</value>
		</numericStateVariable>
		<numericStateVariable>
			<name>avgDensityRegions</name>
			<value>0</value>
		</numericStateVariable>
	</timepoint>
	<timepoint>
		<numericStateVariable>
			<name>avgClusterednessRegions</name>
			<value>0</value>
		</numericStateVariable>
		<numericStateVariable>
			<name>avgDensityRegions</name>
			<value>0</value>
		</numericStateVariable>
	</timepoint>
	<timepoint>
		<numericStateVariable>
			<name>avgClusterednessRegions</name>
			<value>0</value>
		</numericStateVariable>
		<numericStateVariable>
			<name>avgDensityRegions</name>
			<value>0</value>
		</numericStateVariable>
	</timepoint>
	<timepoint>
		<numericStateVariable>
			<name>avgClusterednessRegions</name>
			<value>0</value>
		</numericStateVariable>
		<numericStateVariable>
			<name>avgDensityRegions</name>
			<value>0</value>
		</numericStateVariable>
	</timepoint>
	<timepoint>
		<numericStateVariable>
			<name>avgClusterednessRegions</name>
			<value>0</value>
		</numericStateVariable>
		<numericStateVariable>
			<name>avgDensityRegions</name>
			<value>0</value>
		</numericStateVariable>
	</timepoint>
	<timepoint>
		<spatialEntity>
			<pseudo3D type="region">
				<clusteredness>1</clusteredness>
				<density>0.6995350369309904</density>
				<area>22906.5</area>
				<perimeter>679.3523736000061</perimeter>
				<distanceFromOrigin>252.8102054902056</distanceFromOrigin>
				<angle>59.22981752932933</angle>
				<shape>triangular</shape>
				<triangleMeasure>0.7695945236545366</triangleMeasure>
				<rectangleMeasure>0.5663166564040598</rectangleMeasure>
				<circleMeasure>0.4440729529399327</circleMeasure>
				<centroid>
					<x>1032.205</x>
					<y>865.3169</y>
				</centroid>
			</pseudo3D>
		</spatialEntity>
		<numericStateVariable>
			<name>avgClusterednessRegions</name>
			<value>0</value>
		</numericStateVariable>
		<numericStateVariable>
			<name>avgDensityRegions</name>
			<value>0.6995350369309904</value>
		</numericStateVariable>
	</timepoint>
	<timepoint>
		<spatialEntity>
			<pseudo3D type="region">
				<clusteredness>1</clusteredness>
				<density>0.6992356837748223</density>
				<area>26347</area>
				<perimeter>712.4522609710693</perimeter>
				<distanceFromOrigin>252.8102054902056</distanceFromOrigin>
				<angle>57.5883172219373</angle>
				<shape>triangular</shape>
				<triangleMeasure>0.7975390017519098</triangleMeasure>
				<rectangleMeasure>0.5921075409955802</rectangleMeasure>
				<circleMeasure>0.4832588862321424</circleMeasure>
				<centroid>
					<x>1042.73</x>
					<y>866.7912</y>
				</centroid>
			</pseudo3D>
		</spatialEntity>
		<numericStateVariable>
			<name>avgClusterednessRegions</name>
			<value>0</value>
		</numericStateVariable>
		<numericStateVariable>
			<name>avgDensityRegions</name>
			<value>0.6992356837748223</value>
		</numericStateVariable>
	</timepoint>
	<timepoint>
		<spatialEntity>
			<pseudo3D type="region">
				<clusteredness>1</clusteredness>
				<density>0.7026009273511942</density>
				<area>30786.5</area>
				<perimeter>786.1285305023193</perimeter>
				<distanceFromOrigin>252.8102054902056</distanceFromOrigin>
				<angle>59.31902934956308</angle>
				<shape>triangular</shape>
				<triangleMeasure>0.8002443375106817</triangleMeasure>
				<rectangleMeasure>0.5949753538763621</rectangleMeasure>
				<circleMeasure>0.490279296610462</circleMeasure>
				<centroid>
					<x>1055.072</x>
					<y>869.7175</y>
				</centroid>
			</pseudo3D>
		</spatialEntity>
		<numericStateVariable>
			<name>avgClusterednessRegions</name>
			<value>0</value>
		</numericStateVariable>
		<numericStateVariable>
			<name>avgDensityRegions</name>
			<value>0.7026009273511942</value>
		</numericStateVariable>
	</timepoint>
	<timepoint>
		<spatialEntity>
			<pseudo3D type="region">
				<clusteredness>1</clusteredness>
				<density>0.7012320067261865</density>
				<area>36119.5</area>
				<perimeter>929.8998341560364</perimeter>
				<distanceFromOrigin>253.0612574061861</distanceFromOrigin>
				<angle>62.70050784715684</angle>
				<shape>triangular</shape>
				<triangleMeasure>0.7452390286174098</triangleMeasure>
				<rectangleMeasure>0.5584085686252331</rectangleMeasure>
				<circleMeasure>0.4660632077929492</circleMeasure>
				<centroid>
					<x>1068.039</x>
					<y>872.939</y>
				</centroid>
			</pseudo3D>
		</spatialEntity>
		<spatialEntity>
			<pseudo3D type="region">
				<clusteredness>1</clusteredness>
				<density>0.5853148598722777</density>
				<area>21769</area>
				<perimeter>654.8631973266602</perimeter>
				<distanceFromOrigin>243.1666095499133</distanceFromOrigin>
				<angle>57.80738929359392</angle>
				<shape>triangular</shape>
				<triangleMeasure>0.7421160397921331</triangleMeasure>
				<rectangleMeasure>0.5926173579552554</rectangleMeasure>
				<circleMeasure>0.4683351592191065</circleMeasure>
				<centroid>
					<x>315.6314</x>
					<y>715.921</y>
				</centroid>
			</pseudo3D>
		</spatialEntity>
		<numericStateVariable>
			<name>avgClusterednessRegions</name>
			<value>1537.233456762936</value>
		</numericStateVariable>
		<numericStateVariable>
			<name>avgDensityRegions</name>
			<value>0.643273433299232</value>
		</numericStateVariable>
	</timepoint>
	<timepoint>
		<spatialEntity>
			<pseudo3D type="region">
				<clusteredness>1</clusteredness>
				<density>0.7050456562398634</density>
				<area>40103.5</area>
				<perimeter>1028.808857440948</perimeter>
				<distanceFromOrigin>253.0612574061861</distanceFromOrigin>
				<angle>63.95226719169224</angle>
				<shape>triangular</shape>
				<triangleMeasure>0.7345888333008964</triangleMeasure>
				<rectangleMeasure>0.5418019083002618</rectangleMeasure>
				<circleMeasure>0.4645195076684584</circleMeasure>
				<centroid>
					<x>1079.044</x>
					<y>873.7203</y>
				</centroid>
			</pseudo3D>
		</spatialEntity>
		<spatialEntity>
			<pseudo3D type="region">
				<clusteredness>1</clusteredness>
				<density>0.5922425262391831</density>
				<area>25532</area>
				<perimeter>721.5577731132507</perimeter>
				<distanceFromOrigin>243.2961158752848</distanceFromOrigin>
				<angle>59.62681245201185</angle>
				<shape>triangular</shape>
				<triangleMeasure>0.7321430011604618</triangleMeasure>
				<rectangleMeasure>0.6033207140611503</rectangleMeasure>
				<circleMeasure>0.478201882966914</circleMeasure>
				<centroid>
					<x>302.803</x>
					<y>720.1276</y>
				</centroid>
			</pseudo3D>
		</spatialEntity>
		<numericStateVariable>
			<name>avgClusterednessRegions</name>
			<value>1582.580988552277</value>
		</numericStateVariable>
		<numericStateVariable>
			<name>avgDensityRegions</name>
			<value>0.6486440912395233</value>
		</numericStateVariable>
	</timepoint>
	<timepoint>
		<spatialEntity>
			<pseudo3D type="region">
				<clusteredness>1</clusteredness>
				<density>0.7064581010703032</density>
				<area>44099</area>
				<perimeter>976.8114628791809</perimeter>
				<distanceFromOrigin>252.8102054902056</distanceFromOrigin>
				<angle>0</angle>
				<shape>triangular</shape>
				<triangleMeasure>0.687276333040468</triangleMeasure>
				<rectangleMeasure>0.6328856869154016</rectangleMeasure>
				<circleMeasure>0.4885034191243092</circleMeasure>
				<centroid>
					<x>1091.056</x>
					<y>872.9326</y>
				</centroid>
			</pseudo3D>
		</spatialEntity>
		<spatialEntity>
			<pseudo3D type="region">
				<clusteredness>1</clusteredness>
				<density>0.5874971760926981</density>
				<area>28307</area>
				<perimeter>722.4963176250458</perimeter>
				<distanceFromOrigin>243.1666095499133</distanceFromOrigin>
				<angle>56.47418888476719</angle>
				<shape>triangular</shape>
				<triangleMeasure>0.7727264972138906</triangleMeasure>
				<rectangleMeasure>0.6558464166840359</rectangleMeasure>
				<circleMeasure>0.4908796595249801</circleMeasure>
				<centroid>
					<x>293.4968</x>
					<y>720.6807</y>
				</centroid>
			</pseudo3D>
		</spatialEntity>
		<numericStateVariable>
			<name>avgClusterednessRegions</name>
			<value>1623.922569552462</value>
		</numericStateVariable>
		<numericStateVariable>
			<name>avgDensityRegions</name>
			<value>0.6469776385815007</value>
		</numericStateVariable>
	</timepoint>
	<timepoint>
		<spatialEntity>
			<pseudo3D type="region">
				<clusteredness>1</clusteredness>
				<density>0.7088842956400677</density>
				<area>49088</area>
				<perimeter>1035.377830982208</perimeter>
				<distanceFromOrigin>252.8102054902056</distanceFromOrigin>
				<angle>64.46225691130603</angle>
				<shape>triangular</shape>
				<triangleMeasure>0.6578948250154965</triangleMeasure>
				<rectangleMeasure>0.6280181686828105</rectangleMeasure>
				<circleMeasure>0.4814899198989093</circleMeasure>
				<centroid>
					<x>1103.455</x>
					<y>873.7819</y>
				</centroid>
			</pseudo3D>
		</spatialEntity>
		<spatialEntity>
			<pseudo3D type="region">
				<clusteredness>1</clusteredness>
				<density>0.5963833869615704</density>
				<area>31948.5</area>
				<perimeter>787.464608669281</perimeter>
				<distanceFromOrigin>243.2961158752848</distanceFromOrigin>
				<angle>56.69223656376231</angle>
				<shape>triangular</shape>
				<triangleMeasure>0.7597684321608787</triangleMeasure>
				<rectangleMeasure>0.6390691056386478</rectangleMeasure>
				<circleMeasure>0.482211334978455</circleMeasure>
				<centroid>
					<x>282.0206</x>
					<y>724.5173</y>
				</centroid>
			</pseudo3D>
		</spatialEntity>
		<numericStateVariable>
			<name>avgClusterednessRegions</name>
			<value>1669.771586159751</value>
		</numericStateVariable>
		<numericStateVariable>
			<name>avgDensityRegions</name>
			<value>0.652633841300819</value>
		</numericStateVariable>
	</timepoint>
	<timepoint>
		<spatialEntity>
			<pseudo3D type="region">
				<clusteredness>1</clusteredness>
				<density>0.7057537980656575</density>
				<area>54228</area>
				<perimeter>1115.598118305206</perimeter>
				<distanceFromOrigin>253.0612574061861</distanceFromOrigin>
				<angle>66.46672664562708</angle>
				<shape>triangular</shape>
				<triangleMeasure>0.6483810799177387</triangleMeasure>
				<rectangleMeasure>0.5779843992481489</rectangleMeasure>
				<circleMeasure>0.4633124259762376</circleMeasure>
				<centroid>
					<x>1114.646</x>
					<y>874.9614</y>
				</centroid>
			</pseudo3D>
		</spatialEntity>
		<spatialEntity>
			<pseudo3D type="region">
				<clusteredness>1</clusteredness>
				<density>0.5917749217916671</density>
				<area>33574.5</area>
				<perimeter>773.825590133667</perimeter>
				<distanceFromOrigin>243.1666095499133</distanceFromOrigin>
				<angle>54.54301375037995</angle>
				<shape>triangular</shape>
				<triangleMeasure>0.7716956439919037</triangleMeasure>
				<rectangleMeasure>0.6829719863050763</rectangleMeasure>
				<circleMeasure>0.4821796985194655</circleMeasure>
				<centroid>
					<x>276.5533</x>
					<y>725.521</y>
				</centroid>
			</pseudo3D>
		</spatialEntity>
		<numericStateVariable>
			<name>avgClusterednessRegions</name>
			<value>1702.62364410326</value>
		</numericStateVariable>
		<numericStateVariable>
			<name>avgDensityRegions</name>
			<value>0.6487643599286623</value>
		</numericStateVariable>
	</timepoint>
	<timepoint>
		<spatialEntity>
			<pseudo3D type="region">
				<clusteredness>1</clusteredness>
				<density>0.7035428317296345</density>
				<area>59747</area>
				<perimeter>1279.328155994415</perimeter>
				<distanceFromOrigin>253.0612574061861</distanceFromOrigin>
				<angle>65.80911914583535</angle>
				<shape>triangular</shape>
				<triangleMeasure>0.6278410247720678</triangleMeasure>
				<rectangleMeasure>0.5471073181138101</rectangleMeasure>
				<circleMeasure>0.4393962270684478</circleMeasure>
				<centroid>
					<x>1126.068</x>
					<y>877.0637</y>
				</centroid>
			</pseudo3D>
		</spatialEntity>
		<spatialEntity>
			<pseudo3D type="region">
				<clusteredness>1</clusteredness>
				<density>0.5990268445544008</density>
				<area>37273</area>
				<perimeter>860.0615086555481</perimeter>
				<distanceFromOrigin>243.2961158752848</distanceFromOrigin>
				<angle>56.49045479028884</angle>
				<shape>triangular</shape>
				<triangleMeasure>0.7313710509178807</triangleMeasure>
				<rectangleMeasure>0.6733702442227232</rectangleMeasure>
				<circleMeasure>0.4758003637762421</circleMeasure>
				<centroid>
					<x>265.5101</x>
					<y>730.5928</y>
				</centroid>
			</pseudo3D>
		</spatialEntity>
		<numericStateVariable>
			<name>avgClusterednessRegions</name>
			<value>1745.866790815929</value>
		</numericStateVariable>
		<numericStateVariable>
			<name>avgDensityRegions</name>
			<value>0.6512848381420177</value>
		</numericStateVariable>
	</timepoint>
	<timepoint>
		<spatialEntity>
			<pseudo3D type="region">
				<clusteredness>1</clusteredness>
				<density>0.7050948665404699</density>
				<area>65716</area>
				<perimeter>1225.187826871872</perimeter>
				<distanceFromOrigin>252.8102054902056</distanceFromOrigin>
				<angle>63.286512835515</angle>
				<shape>triangular</shape>
				<triangleMeasure>0.6522485682808452</triangleMeasure>
				<rectangleMeasure>0.5769112803357473</rectangleMeasure>
				<circleMeasure>0.4526921408130767</circleMeasure>
				<centroid>
					<x>1139.213</x>
					<y>877.2509</y>
				</centroid>
			</pseudo3D>
		</spatialEntity>
		<spatialEntity>
			<pseudo3D type="region">
				<clusteredness>1</clusteredness>
				<density>0.5953536331265258</density>
				<area>39952</area>
				<perimeter>864.3511152267456</perimeter>
				<distanceFromOrigin>243.1666095499133</distanceFromOrigin>
				<angle>54.76643707772405</angle>
				<shape>triangular</shape>
				<triangleMeasure>0.7375661650383216</triangleMeasure>
				<rectangleMeasure>0.6860732663433821</rectangleMeasure>
				<circleMeasure>0.4692298634098341</circleMeasure>
				<centroid>
					<x>257.5485</x>
					<y>734.8276</y>
				</centroid>
			</pseudo3D>
		</spatialEntity>
		<numericStateVariable>
			<name>avgClusterednessRegions</name>
			<value>1786.187120449561</value>
		</numericStateVariable>
		<numericStateVariable>
			<name>avgDensityRegions</name>
			<value>0.6502242498334978</value>
		</numericStateVariable>
	</timepoint>
	<timepoint>
		<spatialEntity>
			<pseudo3D type="region">
				<clusteredness>1</clusteredness>
				<density>0.7040908344941655</density>
				<area>69469.5</area>
				<perimeter>1245.059492588043</perimeter>
				<distanceFromOrigin>253.0612574061861</distanceFromOrigin>
				<angle>62.93734396646139</angle>
				<shape>triangular</shape>
				<triangleMeasure>0.6434178170687093</triangleMeasure>
				<rectangleMeasure>0.5828645569670866</rectangleMeasure>
				<circleMeasure>0.4586095549476865</circleMeasure>
				<centroid>
					<x>1146.456</x>
					<y>878.8102</y>
				</centroid>
			</pseudo3D>
		</spatialEntity>
		<spatialEntity>
			<pseudo3D type="region">
				<clusteredness>1</clusteredness>
				<density>0.5947637118283985</density>
				<area>41430</area>
				<perimeter>902.6301012039185</perimeter>
				<distanceFromOrigin>243.1666095499133</distanceFromOrigin>
				<angle>54.5254459615162</angle>
				<shape>triangular</shape>
				<triangleMeasure>0.7145773488100214</triangleMeasure>
				<rectangleMeasure>0.7000510480291064</rectangleMeasure>
				<circleMeasure>0.4528601214315922</circleMeasure>
				<centroid>
					<x>252.954</x>
					<y>735.9642</y>
				</centroid>
			</pseudo3D>
		</spatialEntity>
		<numericStateVariable>
			<name>avgClusterednessRegions</name>
			<value>1809.696905369136</value>
		</numericStateVariable>
		<numericStateVariable>
			<name>avgDensityRegions</name>
			<value>0.649427273161282</value>
		</numericStateVariable>
	</timepoint>
	<timepoint>
		<spatialEntity>
			<pseudo3D type="region">
				<clusteredness>1</clusteredness>
				<density>0.7040908344941655</density>
				<area>69469.5</area>
				<perimeter>1245.059492588043</perimeter>
				<distanceFromOrigin>253.0612574061861</distanceFromOrigin>
				<angle>62.93734396646139</angle>
				<shape>triangular</shape>
				<triangleMeasure>0.6434178170687093</triangleMeasure>
				<rectangleMeasure>0.5828645569670866</rectangleMeasure>
				<circleMeasure>0.4586095549476865</circleMeasure>
				<centroid>
					<x>1146.456</x>
					<y>878.8102</y>
				</centroid>
			</pseudo3D>
		</spatialEntity>
		<spatialEntity>
			<pseudo3D type="region">
				<clusteredness>1</clusteredness>
				<density>0.5947637118283985</density>
				<area>41430</area>
				<perimeter>902.6301012039185</perimeter>
				<distanceFromOrigin>243.1666095499133</distanceFromOrigin>
				<angle>54.5254459615162</angle>
				<shape>triangular</shape>
				<triangleMeasure>0.7145773488100214</triangleMeasure>
				<rectangleMeasure>0.7000510480291064</rectangleMeasure>
				<circleMeasure>0.4528601214315922</circleMeasure>
				<centroid>
					<x>252.954</x>
					<y>735.9642</y>
				</centroid>
			</pseudo3D>
		</spatialEntity>
		<numericStateVariable>
			<name>avgClusterednessRegions</name>
			<value>1809.696905369136</value>
		</numericStateVariable>
		<numericStateVariable>
			<name>avgDensityRegions</name>
			<value>0.649427273161282</value>
		</numericStateVariable>
	</timepoint>
	<timepoint>
		<spatialEntity>
			<pseudo3D type="region">
				<clusteredness>1</clusteredness>
				<density>0.7040908344941655</density>
				<area>69469.5</area>
				<perimeter>1245.059492588043</perimeter>
				<distanceFromOrigin>253.0612574061861</distanceFromOrigin>
				<angle>62.93734396646139</angle>
				<shape>triangular</shape>
				<triangleMeasure>0.6434178170687093</triangleMeasure>
				<rectangleMeasure>0.5828645569670866</rectangleMeasure>
				<circleMeasure>0.4586095549476865</circleMeasure>
				<centroid>
					<x>1146.456</x>
					<y>878.8102</y>
				</centroid>
			</pseudo3D>
		</spatialEntity>
		<spatialEntity>
			<pseudo3D type="region">
				<clusteredness>1</clusteredness>
				<density>0.5947637118283985</density>
				<area>41430</area>
				<perimeter>902.6301012039185</perimeter>
				<distanceFromOrigin>243.1666095499133</distanceFromOrigin>
				<angle>54.5254459615162</angle>
				<shape>triangular</shape>
				<triangleMeasure>0.7145773488100214</triangleMeasure>
				<rectangleMeasure>0.7000510480291064</rectangleMeasure>
				<circleMeasure>0.4528601214315922</circleMeasure>
				<centroid>
					<x>252.954</x>
					<y>735.9642</y>
				</centroid>
			</pseudo3D>
		</spatialEntity>
		<numericStateVariable>
			<name>avgClusterednessRegions</name>
			<value>1809.696905369136</value>
		</numericStateVariable>
		<numericStateVariable>
			<name>avgDensityRegions</name>
			<value>0.649427273161282</value>
		</numericStateVariable>
	</timepoint>
	<timepoint>
		<spatialEntity>
			<pseudo3D type="region">
				<clusteredness>1</clusteredness>
				<density>0.7040908344941655</density>
				<area>69469.5</area>
				<perimeter>1245.059492588043</perimeter>
				<distanceFromOrigin>253.0612574061861</distanceFromOrigin>
				<angle>62.93734396646139</angle>
				<shape>triangular</shape>
				<triangleMeasure>0.6434178170687093</triangleMeasure>
				<rectangleMeasure>0.5828645569670866</rectangleMeasure>
				<circleMeasure>0.4586095549476865</circleMeasure>
				<centroid>
					<x>1146.456</x>
					<y>878.8102</y>
				</centroid>
			</pseudo3D>
		</spatialEntity>
		<spatialEntity>
			<pseudo3D type="region">
				<clusteredness>1</clusteredness>
				<density>0.5947637118283985</density>
				<area>41430</area>
				<perimeter>902.6301012039185</perimeter>
				<distanceFromOrigin>243.1666095499133</distanceFromOrigin>
				<angle>54.5254459615162</angle>
				<shape>triangular</shape>
				<triangleMeasure>0.7145773488100214</triangleMeasure>
				<rectangleMeasure>0.7000510480291064</rectangleMeasure>
				<circleMeasure>0.4528601214315922</circleMeasure>
				<centroid>
					<x>252.954</x>
					<y>735.9642</y>
				</centroid>
			</pseudo3D>
		</spatialEntity>
		<numericStateVariable>
			<name>avgClusterednessRegions</name>
			<value>1809.696905369136</value>
		</numericStateVariable>
		<numericStateVariable>
			<name>avgDensityRegions</name>
			<value>0.649427273161282</value>
		</numericStateVariable>
	</timepoint>
	<timepoint>
		<spatialEntity>
			<pseudo3D type="region">
				<clusteredness>1</clusteredness>
				<density>0.7040908344941655</density>
				<area>69469.5</area>
				<perimeter>1245.059492588043</perimeter>
				<distanceFromOrigin>253.0612574061861</distanceFromOrigin>
				<angle>62.93734396646139</angle>
				<shape>triangular</shape>
				<triangleMeasure>0.6434178170687093</triangleMeasure>
				<rectangleMeasure>0.5828645569670866</rectangleMeasure>
				<circleMeasure>0.4586095549476865</circleMeasure>
				<centroid>
					<x>1146.456</x>
					<y>878.8102</y>
				</centroid>
			</pseudo3D>
		</spatialEntity>
		<spatialEntity>
			<pseudo3D type="region">
				<clusteredness>1</clusteredness>
				<density>0.5947637118283985</density>
				<area>41430</area>
				<perimeter>902.6301012039185</perimeter>
				<distanceFromOrigin>243.1666095499133</distanceFromOrigin>
				<angle>54.5254459615162</angle>
				<shape>triangular</shape>
				<triangleMeasure>0.7145773488100214</triangleMeasure>
				<rectangleMeasure>0.7000510480291064</rectangleMeasure>
				<circleMeasure>0.4528601214315922</circleMeasure>
				<centroid>
					<x>252.954</x>
					<y>735.9642</y>
				</centroid>
			</pseudo3D>
		</spatialEntity>
		<numericStateVariable>
			<name>avgClusterednessRegions</name>
			<value>1809.696905369136</value>
		</numericStateVariable>
		<numericStateVariable>
			<name>avgDensityRegions</name>
			<value>0.649427273161282</value>
		</numericStateVariable>
	</timepoint>
	<timepoint>
		<spatialEntity>
			<pseudo3D type="region">
				<clusteredness>1</clusteredness>
				<density>0.7040908344941655</density>
				<area>69469.5</area>
				<perimeter>1245.059492588043</perimeter>
				<distanceFromOrigin>253.0612574061861</distanceFromOrigin>
				<angle>62.93734396646139</angle>
				<shape>triangular</shape>
				<triangleMeasure>0.6434178170687093</triangleMeasure>
				<rectangleMeasure>0.5828645569670866</rectangleMeasure>
				<circleMeasure>0.4586095549476865</circleMeasure>
				<centroid>
					<x>1146.456</x>
					<y>878.8102</y>
				</centroid>
			</pseudo3D>
		</spatialEntity>
		<spatialEntity>
			<pseudo3D type="region">
				<clusteredness>1</clusteredness>
				<density>0.5947637118283985</density>
				<area>41430</area>
				<perimeter>902.6301012039185</perimeter>
				<distanceFromOrigin>243.1666095499133</distanceFromOrigin>
				<angle>54.5254459615162</angle>
				<shape>triangular</shape>
				<triangleMeasure>0.7145773488100214</triangleMeasure>
				<rectangleMeasure>0.7000510480291064</rectangleMeasure>
				<circleMeasure>0.4528601214315922</circleMeasure>
				<centroid>
					<x>252.954</x>
					<y>735.9642</y>
				</centroid>
			</pseudo3D>
		</spatialEntity>
		<numericStateVariable>
			<name>avgClusterednessRegions</name>
			<value>1809.696905369136</value>
		</numericStateVariable>
		<numericStateVariable>
			<name>avgDensityRegions</name>
			<value>0.649427273161282</value>
		</numericStateVariable>
	</timepoint>
	<timepoint>
		<spatialEntity>
			<pseudo3D type="region">
				<clusteredness>1</clusteredness>
				<density>0.7040908344941655</density>
				<area>69469.5</area>
				<perimeter>1245.059492588043</perimeter>
				<distanceFromOrigin>253.0612574061861</distanceFromOrigin>
				<angle>62.93734396646139</angle>
				<shape>triangular</shape>
				<triangleMeasure>0.6434178170687093</triangleMeasure>
				<rectangleMeasure>0.5828645569670866</rectangleMeasure>
				<circleMeasure>0.4586095549476865</circleMeasure>
				<centroid>
					<x>1146.456</x>
					<y>878.8102</y>
				</centroid>
			</pseudo3D>
		</spatialEntity>
		<spatialEntity>
			<pseudo3D type="region">
				<clusteredness>1</clusteredness>
				<density>0.5947637118283985</density>
				<area>41430</area>
				<perimeter>902.6301012039185</perimeter>
				<distanceFromOrigin>243.1666095499133</distanceFromOrigin>
				<angle>54.5254459615162</angle>
				<shape>triangular</shape>
				<triangleMeasure>0.7145773488100214</triangleMeasure>
				<rectangleMeasure>0.7000510480291064</rectangleMeasure>
				<circleMeasure>0.4528601214315922</circleMeasure>
				<centroid>
					<x>252.954</x>
					<y>735.9642</y>
				</centroid>
			</pseudo3D>
		</spatialEntity>
		<numericStateVariable>
			<name>avgClusterednessRegions</name>
			<value>1809.696905369136</value>
		</numericStateVariable>
		<numericStateVariable>
			<name>avgDensityRegions</name>
			<value>0.649427273161282</value>
		</numericStateVariable>
	</timepoint>
	<timepoint>
		<spatialEntity>
			<pseudo3D type="region">
				<clusteredness>1</clusteredness>
				<density>0.7040908344941655</density>
				<area>69469.5</area>
				<perimeter>1245.059492588043</perimeter>
				<distanceFromOrigin>253.0612574061861</distanceFromOrigin>
				<angle>62.93734396646139</angle>
				<shape>triangular</shape>
				<triangleMeasure>0.6434178170687093</triangleMeasure>
				<rectangleMeasure>0.5828645569670866</rectangleMeasure>
				<circleMeasure>0.4586095549476865</circleMeasure>
				<centroid>
					<x>1146.456</x>
					<y>878.8102</y>
				</centroid>
			</pseudo3D>
		</spatialEntity>
		<spatialEntity>
			<pseudo3D type="region">
				<clusteredness>1</clusteredness>
				<density>0.5947637118283985</density>
				<area>41430</area>
				<perimeter>902.6301012039185</perimeter>
				<distanceFromOrigin>243.1666095499133</distanceFromOrigin>
				<angle>54.5254459615162</angle>
				<shape>triangular</shape>
				<triangleMeasure>0.7145773488100214</triangleMeasure>
				<rectangleMeasure>0.7000510480291064</rectangleMeasure>
				<circleMeasure>0.4528601214315922</circleMeasure>
				<centroid>
					<x>252.954</x>
					<y>735.9642</y>
				</centroid>
			</pseudo3D>
		</spatialEntity>
		<numericStateVariable>
			<name>avgClusterednessRegions</name>
			<value>1809.696905369136</value>
		</numericStateVariable>
		<numericStateVariable>
			<name>avgDensityRegions</name>
			<value>0.649427273161282</value>
		</numericStateVariable>
	</timepoint>
	<timepoint>
		<spatialEntity>
			<pseudo3D type="region">
				<clusteredness>1</clusteredness>
				<density>0.7040908344941655</density>
				<area>69469.5</area>
				<perimeter>1245.059492588043</perimeter>
				<distanceFromOrigin>253.0612574061861</distanceFromOrigin>
				<angle>62.93734396646139</angle>
				<shape>triangular</shape>
				<triangleMeasure>0.6434178170687093</triangleMeasure>
				<rectangleMeasure>0.5828645569670866</rectangleMeasure>
				<circleMeasure>0.4586095549476865</circleMeasure>
				<centroid>
					<x>1146.456</x>
					<y>878.8102</y>
				</centroid>
			</pseudo3D>
		</spatialEntity>
		<spatialEntity>
			<pseudo3D type="region">
				<clusteredness>1</clusteredness>
				<density>0.5947637118283985</density>
				<area>41430</area>
				<perimeter>902.6301012039185</perimeter>
				<distanceFromOrigin>243.1666095499133</distanceFromOrigin>
				<angle>54.5254459615162</angle>
				<shape>triangular</shape>
				<triangleMeasure>0.7145773488100214</triangleMeasure>
				<rectangleMeasure>0.7000510480291064</rectangleMeasure>
				<circleMeasure>0.4528601214315922</circleMeasure>
				<centroid>
					<x>252.954</x>
					<y>735.9642</y>
				</centroid>
			</pseudo3D>
		</spatialEntity>
		<numericStateVariable>
			<name>avgClusterednessRegions</name>
			<value>1809.696905369136</value>
		</numericStateVariable>
		<numericStateVariable>
			<name>avgDensityRegions</name>
			<value>0.649427273161282</value>
		</numericStateVariable>
	</timepoint>
	<timepoint>
		<spatialEntity>
			<pseudo3D type="region">
				<clusteredness>1</clusteredness>
				<density>0.7040908344941655</density>
				<area>69469.5</area>
				<perimeter>1245.059492588043</perimeter>
				<distanceFromOrigin>253.0612574061861</distanceFromOrigin>
				<angle>62.93734396646139</angle>
				<shape>triangular</shape>
				<triangleMeasure>0.6434178170687093</triangleMeasure>
				<rectangleMeasure>0.5828645569670866</rectangleMeasure>
				<circleMeasure>0.4586095549476865</circleMeasure>
				<centroid>
					<x>1146.456</x>
					<y>878.8102</y>
				</centroid>
			</pseudo3D>
		</spatialEntity>
		<spatialEntity>
			<pseudo3D type="region">
				<clusteredness>1</clusteredness>
				<density>0.5947637118283985</density>
				<area>41430</area>
				<perimeter>902.6301012039185</perimeter>
				<distanceFromOrigin>243.1666095499133</distanceFromOrigin>
				<angle>54.5254459615162</angle>
				<shape>triangular</shape>
				<triangleMeasure>0.7145773488100214</triangleMeasure>
				<rectangleMeasure>0.7000510480291064</rectangleMeasure>
				<circleMeasure>0.4528601214315922</circleMeasure>
				<centroid>
					<x>252.954</x>
					<y>735.9642</y>
				</centroid>
			</pseudo3D>
		</spatialEntity>
		<numericStateVariable>
			<name>avgClusterednessRegions</name>
			<value>1809.696905369136</value>
		</numericStateVariable>
		<numericStateVariable>
			<name>avgDensityRegions</name>
			<value>0.649427273161282</value>
		</numericStateVariable>
	</timepoint>
	<timepoint>
		<spatialEntity>
			<pseudo3D type="region">
				<clusteredness>1</clusteredness>
				<density>0.7040908344941655</density>
				<area>69469.5</area>
				<perimeter>1245.059492588043</perimeter>
				<distanceFromOrigin>253.0612574061861</distanceFromOrigin>
				<angle>62.93734396646139</angle>
				<shape>triangular</shape>
				<triangleMeasure>0.6434178170687093</triangleMeasure>
				<rectangleMeasure>0.5828645569670866</rectangleMeasure>
				<circleMeasure>0.4586095549476865</circleMeasure>
				<centroid>
					<x>1146.456</x>
					<y>878.8102</y>
				</centroid>
			</pseudo3D>
		</spatialEntity>
		<spatialEntity>
			<pseudo3D type="region">
				<clusteredness>1</clusteredness>
				<density>0.5947637118283985</density>
				<area>41430</area>
				<perimeter>902.6301012039185</perimeter>
				<distanceFromOrigin>243.1666095499133</distanceFromOrigin>
				<angle>54.5254459615162</angle>
				<shape>triangular</shape>
				<triangleMeasure>0.7145773488100214</triangleMeasure>
				<rectangleMeasure>0.7000510480291064</rectangleMeasure>
				<circleMeasure>0.4528601214315922</circleMeasure>
				<centroid>
					<x>252.954</x>
					<y>735.9642</y>
				</centroid>
			</pseudo3D>
		</spatialEntity>
		<numericStateVariable>
			<name>avgClusterednessRegions</name>
			<value>1809.696905369136</value>
		</numericStateVariable>
		<numericStateVariable>
			<name>avgDensityRegions</name>
			<value>0.649427273161282</value>
		</numericStateVariable>
	</timepoint>
	<timepoint>
		<spatialEntity>
			<pseudo3D type="region">
				<clusteredness>1</clusteredness>
				<density>0.7040908344941655</density>
				<area>69469.5</area>
				<perimeter>1245.059492588043</perimeter>
				<distanceFromOrigin>253.0612574061861</distanceFromOrigin>
				<angle>62.93734396646139</angle>
				<shape>triangular</shape>
				<triangleMeasure>0.6434178170687093</triangleMeasure>
				<rectangleMeasure>0.5828645569670866</rectangleMeasure>
				<circleMeasure>0.4586095549476865</circleMeasure>
				<centroid>
					<x>1146.456</x>
					<y>878.8102</y>
				</centroid>
			</pseudo3D>
		</spatialEntity>
		<spatialEntity>
			<pseudo3D type="region">
				<clusteredness>1</clusteredness>
				<density>0.5947637118283985</density>
				<area>41430</area>
				<perimeter>902.6301012039185</perimeter>
				<distanceFromOrigin>243.1666095499133</distanceFromOrigin>
				<angle>54.5254459615162</angle>
				<shape>triangular</shape>
				<triangleMeasure>0.7145773488100214</triangleMeasure>
				<rectangleMeasure>0.7000510480291064</rectangleMeasure>
				<circleMeasure>0.4528601214315922</circleMeasure>
				<centroid>
					<x>252.954</x>
					<y>735.9642</y>
				</centroid>
			</pseudo3D>
		</spatialEntity>
		<numericStateVariable>
			<name>avgClusterednessRegions</name>
			<value>1809.696905369136</value>
		</numericStateVariable>
		<numericStateVariable>
			<name>avgDensityRegions</name>
			<value>0.649427273161282</value>
		</numericStateVariable>
	</timepoint>
	<timepoint>
		<spatialEntity>
			<pseudo3D type="region">
				<clusteredness>1</clusteredness>
				<density>0.7040908344941655</density>
				<area>69469.5</area>
				<perimeter>1245.059492588043</perimeter>
				<distanceFromOrigin>253.0612574061861</distanceFromOrigin>
				<angle>62.93734396646139</angle>
				<shape>triangular</shape>
				<triangleMeasure>0.6434178170687093</triangleMeasure>
				<rectangleMeasure>0.5828645569670866</rectangleMeasure>
				<circleMeasure>0.4586095549476865</circleMeasure>
				<centroid>
					<x>1146.456</x>
					<y>878.8102</y>
				</centroid>
			</pseudo3D>
		</spatialEntity>
		<spatialEntity>
			<pseudo3D type="region">
				<clusteredness>1</clusteredness>
				<density>0.5947637118283985</density>
				<area>41430</area>
				<perimeter>902.6301012039185</perimeter>
				<distanceFromOrigin>243.1666095499133</distanceFromOrigin>
				<angle>54.5254459615162</angle>
				<shape>triangular</shape>
				<triangleMeasure>0.7145773488100214</triangleMeasure>
				<rectangleMeasure>0.7000510480291064</rectangleMeasure>
				<circleMeasure>0.4528601214315922</circleMeasure>
				<centroid>
					<x>252.954</x>
					<y>735.9642</y>
				</centroid>
			</pseudo3D>
		</spatialEntity>
		<numericStateVariable>
			<name>avgClusterednessRegions</name>
			<value>1809.696905369136</value>
		</numericStateVariable>
		<numericStateVariable>
			<name>avgDensityRegions</name>
			<value>0.649427273161282</value>
		</numericStateVariable>
	</timepoint>
	<timepoint>
		<spatialEntity>
			<pseudo3D type="region">
				<clusteredness>1</clusteredness>
				<density>0.7040908344941655</density>
				<area>69469.5</area>
				<perimeter>1245.059492588043</perimeter>
				<distanceFromOrigin>253.0612574061861</distanceFromOrigin>
				<angle>62.93734396646139</angle>
				<shape>triangular</shape>
				<triangleMeasure>0.6434178170687093</triangleMeasure>
				<rectangleMeasure>0.5828645569670866</rectangleMeasure>
				<circleMeasure>0.4586095549476865</circleMeasure>
				<centroid>
					<x>1146.456</x>
					<y>878.8102</y>
				</centroid>
			</pseudo3D>
		</spatialEntity>
		<spatialEntity>
			<pseudo3D type="region">
				<clusteredness>1</clusteredness>
				<density>0.5947637118283985</density>
				<area>41430</area>
				<perimeter>902.6301012039185</perimeter>
				<distanceFromOrigin>243.1666095499133</distanceFromOrigin>
				<angle>54.5254459615162</angle>
				<shape>triangular</shape>
				<triangleMeasure>0.7145773488100214</triangleMeasure>
				<rectangleMeasure>0.7000510480291064</rectangleMeasure>
				<circleMeasure>0.4528601214315922</circleMeasure>
				<centroid>
					<x>252.954</x>
					<y>735.9642</y>
				</centroid>
			</pseudo3D>
		</spatialEntity>
		<numericStateVariable>
			<name>avgClusterednessRegions</name>
			<value>1809.696905369136</value>
		</numericStateVariable>
		<numericStateVariable>
			<name>avgDensityRegions</name>
			<value>0.649427273161282</value>
		</numericStateVariable>
	</timepoint>
	<timepoint>
		<spatialEntity>
			<pseudo3D type="region">
				<clusteredness>1</clusteredness>
				<density>0.7040908344941655</density>
				<area>69469.5</area>
				<perimeter>1245.059492588043</perimeter>
				<distanceFromOrigin>253.0612574061861</distanceFromOrigin>
				<angle>62.93734396646139</angle>
				<shape>triangular</shape>
				<triangleMeasure>0.6434178170687093</triangleMeasure>
				<rectangleMeasure>0.5828645569670866</rectangleMeasure>
				<circleMeasure>0.4586095549476865</circleMeasure>
				<centroid>
					<x>1146.456</x>
					<y>878.8102</y>
				</centroid>
			</pseudo3D>
		</spatialEntity>
		<spatialEntity>
			<pseudo3D type="region">
				<clusteredness>1</clusteredness>
				<density>0.5947637118283985</density>
				<area>41430</area>
				<perimeter>902.6301012039185</perimeter>
				<distanceFromOrigin>243.1666095499133</distanceFromOrigin>
				<angle>54.5254459615162</angle>
				<shape>triangular</shape>
				<triangleMeasure>0.7145773488100214</triangleMeasure>
				<rectangleMeasure>0.7000510480291064</rectangleMeasure>
				<circleMeasure>0.4528601214315922</circleMeasure>
				<centroid>
					<x>252.954</x>
					<y>735.9642</y>
				</centroid>
			</pseudo3D>
		</spatialEntity>
		<numericStateVariable>
			<name>avgClusterednessRegions</name>
			<value>1809.696905369136</value>
		</numericStateVariable>
		<numericStateVariable>
			<name>avgDensityRegions</name>
			<value>0.649427273161282</value>
		</numericStateVariable>
	</timepoint>
	<timepoint>
		<spatialEntity>
			<pseudo3D type="region">
				<clusteredness>1</clusteredness>
				<density>0.7040908344941655</density>
				<area>69469.5</area>
				<perimeter>1245.059492588043</perimeter>
				<distanceFromOrigin>253.0612574061861</distanceFromOrigin>
				<angle>62.93734396646139</angle>
				<shape>triangular</shape>
				<triangleMeasure>0.6434178170687093</triangleMeasure>
				<rectangleMeasure>0.5828645569670866</rectangleMeasure>
				<circleMeasure>0.4586095549476865</circleMeasure>
				<centroid>
					<x>1146.456</x>
					<y>878.8102</y>
				</centroid>
			</pseudo3D>
		</spatialEntity>
		<spatialEntity>
			<pseudo3D type="region">
				<clusteredness>1</clusteredness>
				<density>0.5947637118283985</density>
				<area>41430</area>
				<perimeter>902.6301012039185</perimeter>
				<distanceFromOrigin>243.1666095499133</distanceFromOrigin>
				<angle>54.5254459615162</angle>
				<shape>triangular</shape>
				<triangleMeasure>0.7145773488100214</triangleMeasure>
				<rectangleMeasure>0.7000510480291064</rectangleMeasure>
				<circleMeasure>0.4528601214315922</circleMeasure>
				<centroid>
					<x>252.954</x>
					<y>735.9642</y>
				</centroid>
			</pseudo3D>
		</spatialEntity>
		<numericStateVariable>
			<name>avgClusterednessRegions</name>
			<value>1809.696905369136</value>
		</numericStateVariable>
		<numericStateVariable>
			<name>avgDensityRegions</name>
			<value>0.649427273161282</value>
		</numericStateVariable>
	</timepoint>
	<timepoint>
		<spatialEntity>
			<pseudo3D type="region">
				<clusteredness>1</clusteredness>
				<density>0.7040908344941655</density>
				<area>69469.5</area>
				<perimeter>1245.059492588043</perimeter>
				<distanceFromOrigin>253.0612574061861</distanceFromOrigin>
				<angle>62.93734396646139</angle>
				<shape>triangular</shape>
				<triangleMeasure>0.6434178170687093</triangleMeasure>
				<rectangleMeasure>0.5828645569670866</rectangleMeasure>
				<circleMeasure>0.4586095549476865</circleMeasure>
				<centroid>
					<x>1146.456</x>
					<y>878.8102</y>
				</centroid>
			</pseudo3D>
		</spatialEntity>
		<spatialEntity>
			<pseudo3D type="region">
				<clusteredness>1</clusteredness>
				<density>0.5947637118283985</density>
				<area>41430</area>
				<perimeter>902.6301012039185</perimeter>
				<distanceFromOrigin>243.1666095499133</distanceFromOrigin>
				<angle>54.5254459615162</angle>
				<shape>triangular</shape>
				<triangleMeasure>0.7145773488100214</triangleMeasure>
				<rectangleMeasure>0.7000510480291064</rectangleMeasure>
				<circleMeasure>0.4528601214315922</circleMeasure>
				<centroid>
					<x>252.954</x>
					<y>735.9642</y>
				</centroid>
			</pseudo3D>
		</spatialEntity>
		<numericStateVariable>
			<name>avgClusterednessRegions</name>
			<value>1809.696905369136</value>
		</numericStateVariable>
		<numericStateVariable>
			<name>avgDensityRegions</name>
			<value>0.649427273161282</value>
		</numericStateVariable>
	</timepoint>
	<timepoint>
		<spatialEntity>
			<pseudo3D type="region">
				<clusteredness>1</clusteredness>
				<density>0.7040908344941655</density>
				<area>69469.5</area>
				<perimeter>1245.059492588043</perimeter>
				<distanceFromOrigin>253.0612574061861</distanceFromOrigin>
				<angle>62.93734396646139</angle>
				<shape>triangular</shape>
				<triangleMeasure>0.6434178170687093</triangleMeasure>
				<rectangleMeasure>0.5828645569670866</rectangleMeasure>
				<circleMeasure>0.4586095549476865</circleMeasure>
				<centroid>
					<x>1146.456</x>
					<y>878.8102</y>
				</centroid>
			</pseudo3D>
		</spatialEntity>
		<spatialEntity>
			<pseudo3D type="region">
				<clusteredness>1</clusteredness>
				<density>0.5947637118283985</density>
				<area>41430</area>
				<perimeter>902.6301012039185</perimeter>
				<distanceFromOrigin>243.1666095499133</distanceFromOrigin>
				<angle>54.5254459615162</angle>
				<shape>triangular</shape>
				<triangleMeasure>0.7145773488100214</triangleMeasure>
				<rectangleMeasure>0.7000510480291064</rectangleMeasure>
				<circleMeasure>0.4528601214315922</circleMeasure>
				<centroid>
					<x>252.954</x>
					<y>735.9642</y>
				</centroid>
			</pseudo3D>
		</spatialEntity>
		<numericStateVariable>
			<name>avgClusterednessRegions</name>
			<value>1809.696905369136</value>
		</numericStateVariable>
		<numericStateVariable>
			<name>avgDensityRegions</name>
			<value>0.649427273161282</value>
		</numericStateVariable>
	</timepoint>
	<timepoint>
		<spatialEntity>
			<pseudo3D type="region">
				<clusteredness>1</clusteredness>
				<density>0.7040908344941655</density>
				<area>69469.5</area>
				<perimeter>1245.059492588043</perimeter>
				<distanceFromOrigin>253.0612574061861</distanceFromOrigin>
				<angle>62.93734396646139</angle>
				<shape>triangular</shape>
				<triangleMeasure>0.6434178170687093</triangleMeasure>
				<rectangleMeasure>0.5828645569670866</rectangleMeasure>
				<circleMeasure>0.4586095549476865</circleMeasure>
				<centroid>
					<x>1146.456</x>
					<y>878.8102</y>
				</centroid>
			</pseudo3D>
		</spatialEntity>
		<spatialEntity>
			<pseudo3D type="region">
				<clusteredness>1</clusteredness>
				<density>0.5947637118283985</density>
				<area>41430</area>
				<perimeter>902.6301012039185</perimeter>
				<distanceFromOrigin>243.1666095499133</distanceFromOrigin>
				<angle>54.5254459615162</angle>
				<shape>triangular</shape>
				<triangleMeasure>0.7145773488100214</triangleMeasure>
				<rectangleMeasure>0.7000510480291064</rectangleMeasure>
				<circleMeasure>0.4528601214315922</circleMeasure>
				<centroid>
					<x>252.954</x>
					<y>735.9642</y>
				</centroid>
			</pseudo3D>
		</spatialEntity>
		<numericStateVariable>
			<name>avgClusterednessRegions</name>
			<value>1809.696905369136</value>
		</numericStateVariable>
		<numericStateVariable>
			<name>avgDensityRegions</name>
			<value>0.649427273161282</value>
		</numericStateVariable>
	</timepoint>
	<timepoint>
		<spatialEntity>
			<pseudo3D type="region">
				<clusteredness>1</clusteredness>
				<density>0.7040908344941655</density>
				<area>69469.5</area>
				<perimeter>1245.059492588043</perimeter>
				<distanceFromOrigin>253.0612574061861</distanceFromOrigin>
				<angle>62.93734396646139</angle>
				<shape>triangular</shape>
				<triangleMeasure>0.6434178170687093</triangleMeasure>
				<rectangleMeasure>0.5828645569670866</rectangleMeasure>
				<circleMeasure>0.4586095549476865</circleMeasure>
				<centroid>
					<x>1146.456</x>
					<y>878.8102</y>
				</centroid>
			</pseudo3D>
		</spatialEntity>
		<spatialEntity>
			<pseudo3D type="region">
				<clusteredness>1</clusteredness>
				<density>0.5947637118283985</density>
				<area>41430</area>
				<perimeter>902.6301012039185</perimeter>
				<distanceFromOrigin>243.1666095499133</distanceFromOrigin>
				<angle>54.5254459615162</angle>
				<shape>triangular</shape>
				<triangleMeasure>0.7145773488100214</triangleMeasure>
				<rectangleMeasure>0.7000510480291064</rectangleMeasure>
				<circleMeasure>0.4528601214315922</circleMeasure>
				<centroid>
					<x>252.954</x>
					<y>735.9642</y>
				</centroid>
			</pseudo3D>
		</spatialEntity>
		<numericStateVariable>
			<name>avgClusterednessRegions</name>
			<value>1809.696905369136</value>
		</numericStateVariable>
		<numericStateVariable>
			<name>avgDensityRegions</name>
			<value>0.649427273161282</value>
		</numericStateVariable>
	</timepoint>
	<timepoint>
		<spatialEntity>
			<pseudo3D type="region">
				<clusteredness>1</clusteredness>
				<density>0.7040908344941655</density>
				<area>69469.5</area>
				<perimeter>1245.059492588043</perimeter>
				<distanceFromOrigin>253.0612574061861</distanceFromOrigin>
				<angle>62.93734396646139</angle>
				<shape>triangular</shape>
				<triangleMeasure>0.6434178170687093</triangleMeasure>
				<rectangleMeasure>0.5828645569670866</rectangleMeasure>
				<circleMeasure>0.4586095549476865</circleMeasure>
				<centroid>
					<x>1146.456</x>
					<y>878.8102</y>
				</centroid>
			</pseudo3D>
		</spatialEntity>
		<spatialEntity>
			<pseudo3D type="region">
				<clusteredness>1</clusteredness>
				<density>0.5947637118283985</density>
				<area>41430</area>
				<perimeter>902.6301012039185</perimeter>
				<distanceFromOrigin>243.1666095499133</distanceFromOrigin>
				<angle>54.5254459615162</angle>
				<shape>triangular</shape>
				<triangleMeasure>0.7145773488100214</triangleMeasure>
				<rectangleMeasure>0.7000510480291064</rectangleMeasure>
				<circleMeasure>0.4528601214315922</circleMeasure>
				<centroid>
					<x>252.954</x>
					<y>735.9642</y>
				</centroid>
			</pseudo3D>
		</spatialEntity>
		<numericStateVariable>
			<name>avgClusterednessRegions</name>
			<value>1809.696905369136</value>
		</numericStateVariable>
		<numericStateVariable>
			<name>avgDensityRegions</name>
			<value>0.649427273161282</value>
		</numericStateVariable>
	</timepoint>
	<timepoint>
		<spatialEntity>
			<pseudo3D type="region">
				<clusteredness>1</clusteredness>
				<density>0.7040908344941655</density>
				<area>69469.5</area>
				<perimeter>1245.059492588043</perimeter>
				<distanceFromOrigin>253.0612574061861</distanceFromOrigin>
				<angle>62.93734396646139</angle>
				<shape>triangular</shape>
				<triangleMeasure>0.6434178170687093</triangleMeasure>
				<rectangleMeasure>0.5828645569670866</rectangleMeasure>
				<circleMeasure>0.4586095549476865</circleMeasure>
				<centroid>
					<x>1146.456</x>
					<y>878.8102</y>
				</centroid>
			</pseudo3D>
		</spatialEntity>
		<spatialEntity>
			<pseudo3D type="region">
				<clusteredness>1</clusteredness>
				<density>0.5947637118283985</density>
				<area>41430</area>
				<perimeter>902.6301012039185</perimeter>
				<distanceFromOrigin>243.1666095499133</distanceFromOrigin>
				<angle>54.5254459615162</angle>
				<shape>triangular</shape>
				<triangleMeasure>0.7145773488100214</triangleMeasure>
				<rectangleMeasure>0.7000510480291064</rectangleMeasure>
				<circleMeasure>0.4528601214315922</circleMeasure>
				<centroid>
					<x>252.954</x>
					<y>735.9642</y>
				</centroid>
			</pseudo3D>
		</spatialEntity>
		<numericStateVariable>
			<name>avgClusterednessRegions</name>
			<value>1809.696905369136</value>
		</numericStateVariable>
		<numericStateVariable>
			<name>avgDensityRegions</name>
			<value>0.649427273161282</value>
		</numericStateVariable>
	</timepoint>
	<timepoint>
		<spatialEntity>
			<pseudo3D type="region">
				<clusteredness>1</clusteredness>
				<density>0.7040908344941655</density>
				<area>69469.5</area>
				<perimeter>1245.059492588043</perimeter>
				<distanceFromOrigin>253.0612574061861</distanceFromOrigin>
				<angle>62.93734396646139</angle>
				<shape>triangular</shape>
				<triangleMeasure>0.6434178170687093</triangleMeasure>
				<rectangleMeasure>0.5828645569670866</rectangleMeasure>
				<circleMeasure>0.4586095549476865</circleMeasure>
				<centroid>
					<x>1146.456</x>
					<y>878.8102</y>
				</centroid>
			</pseudo3D>
		</spatialEntity>
		<spatialEntity>
			<pseudo3D type="region">
				<clusteredness>1</clusteredness>
				<density>0.5947637118283985</density>
				<area>41430</area>
				<perimeter>902.6301012039185</perimeter>
				<distanceFromOrigin>243.1666095499133</distanceFromOrigin>
				<angle>54.5254459615162</angle>
				<shape>triangular</shape>
				<triangleMeasure>0.7145773488100214</triangleMeasure>
				<rectangleMeasure>0.7000510480291064</rectangleMeasure>
				<circleMeasure>0.4528601214315922</circleMeasure>
				<centroid>
					<x>252.954</x>
					<y>735.9642</y>
				</centroid>
			</pseudo3D>
		</spatialEntity>
		<numericStateVariable>
			<name>avgClusterednessRegions</name>
			<value>1809.696905369136</value>
		</numericStateVariable>
		<numericStateVariable>
			<name>avgDensityRegions</name>
			<value>0.649427273161282</value>
		</numericStateVariable>
	</timepoint>
	<timepoint>
		<spatialEntity>
			<pseudo3D type="region">
				<clusteredness>1</clusteredness>
				<density>0.7040908344941655</density>
				<area>69469.5</area>
				<perimeter>1245.059492588043</perimeter>
				<distanceFromOrigin>253.0612574061861</distanceFromOrigin>
				<angle>62.93734396646139</angle>
				<shape>triangular</shape>
				<triangleMeasure>0.6434178170687093</triangleMeasure>
				<rectangleMeasure>0.5828645569670866</rectangleMeasure>
				<circleMeasure>0.4586095549476865</circleMeasure>
				<centroid>
					<x>1146.456</x>
					<y>878.8102</y>
				</centroid>
			</pseudo3D>
		</spatialEntity>
		<spatialEntity>
			<pseudo3D type="region">
				<clusteredness>1</clusteredness>
				<density>0.5947637118283985</density>
				<area>41430</area>
				<perimeter>902.6301012039185</perimeter>
				<distanceFromOrigin>243.1666095499133</distanceFromOrigin>
				<angle>54.5254459615162</angle>
				<shape>triangular</shape>
				<triangleMeasure>0.7145773488100214</triangleMeasure>
				<rectangleMeasure>0.7000510480291064</rectangleMeasure>
				<circleMeasure>0.4528601214315922</circleMeasure>
				<centroid>
					<x>252.954</x>
					<y>735.9642</y>
				</centroid>
			</pseudo3D>
		</spatialEntity>
		<numericStateVariable>
			<name>avgClusterednessRegions</name>
			<value>1809.696905369136</value>
		</numericStateVariable>
		<numericStateVariable>
			<name>avgDensityRegions</name>
			<value>0.649427273161282</value>
		</numericStateVariable>
	</timepoint>
	<timepoint>
		<spatialEntity>
			<pseudo3D type="region">
				<clusteredness>1</clusteredness>
				<density>0.7040908344941655</density>
				<area>69469.5</area>
				<perimeter>1245.059492588043</perimeter>
				<distanceFromOrigin>253.0612574061861</distanceFromOrigin>
				<angle>62.93734396646139</angle>
				<shape>triangular</shape>
				<triangleMeasure>0.6434178170687093</triangleMeasure>
				<rectangleMeasure>0.5828645569670866</rectangleMeasure>
				<circleMeasure>0.4586095549476865</circleMeasure>
				<centroid>
					<x>1146.456</x>
					<y>878.8102</y>
				</centroid>
			</pseudo3D>
		</spatialEntity>
		<spatialEntity>
			<pseudo3D type="region">
				<clusteredness>1</clusteredness>
				<density>0.5947637118283985</density>
				<area>41430</area>
				<perimeter>902.6301012039185</perimeter>
				<distanceFromOrigin>243.1666095499133</distanceFromOrigin>
				<angle>54.5254459615162</angle>
				<shape>triangular</shape>
				<triangleMeasure>0.7145773488100214</triangleMeasure>
				<rectangleMeasure>0.7000510480291064</rectangleMeasure>
				<circleMeasure>0.4528601214315922</circleMeasure>
				<centroid>
					<x>252.954</x>
					<y>735.9642</y>
				</centroid>
			</pseudo3D>
		</spatialEntity>
		<numericStateVariable>
			<name>avgClusterednessRegions</name>
			<value>1809.696905369136</value>
		</numericStateVariable>
		<numericStateVariable>
			<name>avgDensityRegions</name>
			<value>0.649427273161282</value>
		</numericStateVariable>
	</timepoint>
	<timepoint>
		<spatialEntity>
			<pseudo3D type="region">
				<clusteredness>1</clusteredness>
				<density>0.7040908344941655</density>
				<area>69469.5</area>
				<perimeter>1245.059492588043</perimeter>
				<distanceFromOrigin>253.0612574061861</distanceFromOrigin>
				<angle>62.93734396646139</angle>
				<shape>triangular</shape>
				<triangleMeasure>0.6434178170687093</triangleMeasure>
				<rectangleMeasure>0.5828645569670866</rectangleMeasure>
				<circleMeasure>0.4586095549476865</circleMeasure>
				<centroid>
					<x>1146.456</x>
					<y>878.8102</y>
				</centroid>
			</pseudo3D>
		</spatialEntity>
		<spatialEntity>
			<pseudo3D type="region">
				<clusteredness>1</clusteredness>
				<density>0.5947637118283985</density>
				<area>41430</area>
				<perimeter>902.6301012039185</perimeter>
				<distanceFromOrigin>243.1666095499133</distanceFromOrigin>
				<angle>54.5254459615162</angle>
				<shape>triangular</shape>
				<triangleMeasure>0.7145773488100214</triangleMeasure>
				<rectangleMeasure>0.7000510480291064</rectangleMeasure>
				<circleMeasure>0.4528601214315922</circleMeasure>
				<centroid>
					<x>252.954</x>
					<y>735.9642</y>
				</centroid>
			</pseudo3D>
		</spatialEntity>
		<numericStateVariable>
			<name>avgClusterednessRegions</name>
			<value>1809.696905369136</value>
		</numericStateVariable>
		<numericStateVariable>
			<name>avgDensityRegions</name>
			<value>0.649427273161282</value>
		</numericStateVariable>
	</timepoint>
	<timepoint>
		<spatialEntity>
			<pseudo3D type="region">
				<clusteredness>1</clusteredness>
				<density>0.7040908344941655</density>
				<area>69469.5</area>
				<perimeter>1245.059492588043</perimeter>
				<distanceFromOrigin>253.0612574061861</distanceFromOrigin>
				<angle>62.93734396646139</angle>
				<shape>triangular</shape>
				<triangleMeasure>0.6434178170687093</triangleMeasure>
				<rectangleMeasure>0.5828645569670866</rectangleMeasure>
				<circleMeasure>0.4586095549476865</circleMeasure>
				<centroid>
					<x>1146.456</x>
					<y>878.8102</y>
				</centroid>
			</pseudo3D>
		</spatialEntity>
		<spatialEntity>
			<pseudo3D type="region">
				<clusteredness>1</clusteredness>
				<density>0.5947637118283985</density>
				<area>41430</area>
				<perimeter>902.6301012039185</perimeter>
				<distanceFromOrigin>243.1666095499133</distanceFromOrigin>
				<angle>54.5254459615162</angle>
				<shape>triangular</shape>
				<triangleMeasure>0.7145773488100214</triangleMeasure>
				<rectangleMeasure>0.7000510480291064</rectangleMeasure>
				<circleMeasure>0.4528601214315922</circleMeasure>
				<centroid>
					<x>252.954</x>
					<y>735.9642</y>
				</centroid>
			</pseudo3D>
		</spatialEntity>
		<numericStateVariable>
			<name>avgClusterednessRegions</name>
			<value>1809.696905369136</value>
		</numericStateVariable>
		<numericStateVariable>
			<name>avgDensityRegions</name>
			<value>0.649427273161282</value>
		</numericStateVariable>
	</timepoint>
	<timepoint>
		<spatialEntity>
			<pseudo3D type="region">
				<clusteredness>1</clusteredness>
				<density>0.7040908344941655</density>
				<area>69469.5</area>
				<perimeter>1245.059492588043</perimeter>
				<distanceFromOrigin>253.0612574061861</distanceFromOrigin>
				<angle>62.93734396646139</angle>
				<shape>triangular</shape>
				<triangleMeasure>0.6434178170687093</triangleMeasure>
				<rectangleMeasure>0.5828645569670866</rectangleMeasure>
				<circleMeasure>0.4586095549476865</circleMeasure>
				<centroid>
					<x>1146.456</x>
					<y>878.8102</y>
				</centroid>
			</pseudo3D>
		</spatialEntity>
		<spatialEntity>
			<pseudo3D type="region">
				<clusteredness>1</clusteredness>
				<density>0.5947637118283985</density>
				<area>41430</area>
				<perimeter>902.6301012039185</perimeter>
				<distanceFromOrigin>243.1666095499133</distanceFromOrigin>
				<angle>54.5254459615162</angle>
				<shape>triangular</shape>
				<triangleMeasure>0.7145773488100214</triangleMeasure>
				<rectangleMeasure>0.7000510480291064</rectangleMeasure>
				<circleMeasure>0.4528601214315922</circleMeasure>
				<centroid>
					<x>252.954</x>
					<y>735.9642</y>
				</centroid>
			</pseudo3D>
		</spatialEntity>
		<numericStateVariable>
			<name>avgClusterednessRegions</name>
			<value>1809.696905369136</value>
		</numericStateVariable>
		<numericStateVariable>
			<name>avgDensityRegions</name>
			<value>0.649427273161282</value>
		</numericStateVariable>
	</timepoint>
	<timepoint>
		<spatialEntity>
			<pseudo3D type="region">
				<clusteredness>1</clusteredness>
				<density>0.7040908344941655</density>
				<area>69469.5</area>
				<perimeter>1245.059492588043</perimeter>
				<distanceFromOrigin>253.0612574061861</distanceFromOrigin>
				<angle>62.93734396646139</angle>
				<shape>triangular</shape>
				<triangleMeasure>0.6434178170687093</triangleMeasure>
				<rectangleMeasure>0.5828645569670866</rectangleMeasure>
				<circleMeasure>0.4586095549476865</circleMeasure>
				<centroid>
					<x>1146.456</x>
					<y>878.8102</y>
				</centroid>
			</pseudo3D>
		</spatialEntity>
		<spatialEntity>
			<pseudo3D type="region">
				<clusteredness>1</clusteredness>
				<density>0.5947637118283985</density>
				<area>41430</area>
				<perimeter>902.6301012039185</perimeter>
				<distanceFromOrigin>243.1666095499133</distanceFromOrigin>
				<angle>54.5254459615162</angle>
				<shape>triangular</shape>
				<triangleMeasure>0.7145773488100214</triangleMeasure>
				<rectangleMeasure>0.7000510480291064</rectangleMeasure>
				<circleMeasure>0.4528601214315922</circleMeasure>
				<centroid>
					<x>252.954</x>
					<y>735.9642</y>
				</centroid>
			</pseudo3D>
		</spatialEntity>
		<numericStateVariable>
			<name>avgClusterednessRegions</name>
			<value>1809.696905369136</value>
		</numericStateVariable>
		<numericStateVariable>
			<name>avgDensityRegions</name>
			<value>0.649427273161282</value>
		</numericStateVariable>
	</timepoint>
	<timepoint>
		<spatialEntity>
			<pseudo3D type="region">
				<clusteredness>1</clusteredness>
				<density>0.7040908344941655</density>
				<area>69469.5</area>
				<perimeter>1245.059492588043</perimeter>
				<distanceFromOrigin>253.0612574061861</distanceFromOrigin>
				<angle>62.93734396646139</angle>
				<shape>triangular</shape>
				<triangleMeasure>0.6434178170687093</triangleMeasure>
				<rectangleMeasure>0.5828645569670866</rectangleMeasure>
				<circleMeasure>0.4586095549476865</circleMeasure>
				<centroid>
					<x>1146.456</x>
					<y>878.8102</y>
				</centroid>
			</pseudo3D>
		</spatialEntity>
		<spatialEntity>
			<pseudo3D type="region">
				<clusteredness>1</clusteredness>
				<density>0.5947637118283985</density>
				<area>41430</area>
				<perimeter>902.6301012039185</perimeter>
				<distanceFromOrigin>243.1666095499133</distanceFromOrigin>
				<angle>54.5254459615162</angle>
				<shape>triangular</shape>
				<triangleMeasure>0.7145773488100214</triangleMeasure>
				<rectangleMeasure>0.7000510480291064</rectangleMeasure>
				<circleMeasure>0.4528601214315922</circleMeasure>
				<centroid>
					<x>252.954</x>
					<y>735.9642</y>
				</centroid>
			</pseudo3D>
		</spatialEntity>
		<numericStateVariable>
			<name>avgClusterednessRegions</name>
			<value>1809.696905369136</value>
		</numericStateVariable>
		<numericStateVariable>
			<name>avgDensityRegions</name>
			<value>0.649427273161282</value>
		</numericStateVariable>
	</timepoint>
	<timepoint>
		<spatialEntity>
			<pseudo3D type="region">
				<clusteredness>1</clusteredness>
				<density>0.7040908344941655</density>
				<area>69469.5</area>
				<perimeter>1245.059492588043</perimeter>
				<distanceFromOrigin>253.0612574061861</distanceFromOrigin>
				<angle>62.93734396646139</angle>
				<shape>triangular</shape>
				<triangleMeasure>0.6434178170687093</triangleMeasure>
				<rectangleMeasure>0.5828645569670866</rectangleMeasure>
				<circleMeasure>0.4586095549476865</circleMeasure>
				<centroid>
					<x>1146.456</x>
					<y>878.8102</y>
				</centroid>
			</pseudo3D>
		</spatialEntity>
		<spatialEntity>
			<pseudo3D type="region">
				<clusteredness>1</clusteredness>
				<density>0.5947637118283985</density>
				<area>41430</area>
				<perimeter>902.6301012039185</perimeter>
				<distanceFromOrigin>243.1666095499133</distanceFromOrigin>
				<angle>54.5254459615162</angle>
				<shape>triangular</shape>
				<triangleMeasure>0.7145773488100214</triangleMeasure>
				<rectangleMeasure>0.7000510480291064</rectangleMeasure>
				<circleMeasure>0.4528601214315922</circleMeasure>
				<centroid>
					<x>252.954</x>
					<y>735.9642</y>
				</centroid>
			</pseudo3D>
		</spatialEntity>
		<numericStateVariable>
			<name>avgClusterednessRegions</name>
			<value>1809.696905369136</value>
		</numericStateVariable>
		<numericStateVariable>
			<name>avgDensityRegions</name>
			<value>0.649427273161282</value>
		</numericStateVariable>
	</timepoint>
	<timepoint>
		<spatialEntity>
			<pseudo3D type="region">
				<clusteredness>1</clusteredness>
				<density>0.7040908344941655</density>
				<area>69469.5</area>
				<perimeter>1245.059492588043</perimeter>
				<distanceFromOrigin>253.0612574061861</distanceFromOrigin>
				<angle>62.93734396646139</angle>
				<shape>triangular</shape>
				<triangleMeasure>0.6434178170687093</triangleMeasure>
				<rectangleMeasure>0.5828645569670866</rectangleMeasure>
				<circleMeasure>0.4586095549476865</circleMeasure>
				<centroid>
					<x>1146.456</x>
					<y>878.8102</y>
				</centroid>
			</pseudo3D>
		</spatialEntity>
		<spatialEntity>
			<pseudo3D type="region">
				<clusteredness>1</clusteredness>
				<density>0.5947637118283985</density>
				<area>41430</area>
				<perimeter>902.6301012039185</perimeter>
				<distanceFromOrigin>243.1666095499133</distanceFromOrigin>
				<angle>54.5254459615162</angle>
				<shape>triangular</shape>
				<triangleMeasure>0.7145773488100214</triangleMeasure>
				<rectangleMeasure>0.7000510480291064</rectangleMeasure>
				<circleMeasure>0.4528601214315922</circleMeasure>
				<centroid>
					<x>252.954</x>
					<y>735.9642</y>
				</centroid>
			</pseudo3D>
		</spatialEntity>
		<numericStateVariable>
			<name>avgClusterednessRegions</name>
			<value>1809.696905369136</value>
		</numericStateVariable>
		<numericStateVariable>
			<name>avgDensityRegions</name>
			<value>0.649427273161282</value>
		</numericStateVariable>
	</timepoint>
	<timepoint>
		<spatialEntity>
			<pseudo3D type="region">
				<clusteredness>1</clusteredness>
				<density>0.7040908344941655</density>
				<area>69469.5</area>
				<perimeter>1245.059492588043</perimeter>
				<distanceFromOrigin>253.0612574061861</distanceFromOrigin>
				<angle>62.93734396646139</angle>
				<shape>triangular</shape>
				<triangleMeasure>0.6434178170687093</triangleMeasure>
				<rectangleMeasure>0.5828645569670866</rectangleMeasure>
				<circleMeasure>0.4586095549476865</circleMeasure>
				<centroid>
					<x>1146.456</x>
					<y>878.8102</y>
				</centroid>
			</pseudo3D>
		</spatialEntity>
		<spatialEntity>
			<pseudo3D type="region">
				<clusteredness>1</clusteredness>
				<density>0.5947637118283985</density>
				<area>41430</area>
				<perimeter>902.6301012039185</perimeter>
				<distanceFromOrigin>243.1666095499133</distanceFromOrigin>
				<angle>54.5254459615162</angle>
				<shape>triangular</shape>
				<triangleMeasure>0.7145773488100214</triangleMeasure>
				<rectangleMeasure>0.7000510480291064</rectangleMeasure>
				<circleMeasure>0.4528601214315922</circleMeasure>
				<centroid>
					<x>252.954</x>
					<y>735.9642</y>
				</centroid>
			</pseudo3D>
		</spatialEntity>
		<numericStateVariable>
			<name>avgClusterednessRegions</name>
			<value>1809.696905369136</value>
		</numericStateVariable>
		<numericStateVariable>
			<name>avgDensityRegions</name>
			<value>0.649427273161282</value>
		</numericStateVariable>
	</timepoint>
	<timepoint>
		<spatialEntity>
			<pseudo3D type="region">
				<clusteredness>1</clusteredness>
				<density>0.7040908344941655</density>
				<area>69469.5</area>
				<perimeter>1245.059492588043</perimeter>
				<distanceFromOrigin>253.0612574061861</distanceFromOrigin>
				<angle>62.93734396646139</angle>
				<shape>triangular</shape>
				<triangleMeasure>0.6434178170687093</triangleMeasure>
				<rectangleMeasure>0.5828645569670866</rectangleMeasure>
				<circleMeasure>0.4586095549476865</circleMeasure>
				<centroid>
					<x>1146.456</x>
					<y>878.8102</y>
				</centroid>
			</pseudo3D>
		</spatialEntity>
		<spatialEntity>
			<pseudo3D type="region">
				<clusteredness>1</clusteredness>
				<density>0.5947637118283985</density>
				<area>41430</area>
				<perimeter>902.6301012039185</perimeter>
				<distanceFromOrigin>243.1666095499133</distanceFromOrigin>
				<angle>54.5254459615162</angle>
				<shape>triangular</shape>
				<triangleMeasure>0.7145773488100214</triangleMeasure>
				<rectangleMeasure>0.7000510480291064</rectangleMeasure>
				<circleMeasure>0.4528601214315922</circleMeasure>
				<centroid>
					<x>252.954</x>
					<y>735.9642</y>
				</centroid>
			</pseudo3D>
		</spatialEntity>
		<numericStateVariable>
			<name>avgClusterednessRegions</name>
			<value>1809.696905369136</value>
		</numericStateVariable>
		<numericStateVariable>
			<name>avgDensityRegions</name>
			<value>0.649427273161282</value>
		</numericStateVariable>
	</timepoint>
	<timepoint>
		<spatialEntity>
			<pseudo3D type="region">
				<clusteredness>1</clusteredness>
				<density>0.7040908344941655</density>
				<area>69469.5</area>
				<perimeter>1245.059492588043</perimeter>
				<distanceFromOrigin>253.0612574061861</distanceFromOrigin>
				<angle>62.93734396646139</angle>
				<shape>triangular</shape>
				<triangleMeasure>0.6434178170687093</triangleMeasure>
				<rectangleMeasure>0.5828645569670866</rectangleMeasure>
				<circleMeasure>0.4586095549476865</circleMeasure>
				<centroid>
					<x>1146.456</x>
					<y>878.8102</y>
				</centroid>
			</pseudo3D>
		</spatialEntity>
		<spatialEntity>
			<pseudo3D type="region">
				<clusteredness>1</clusteredness>
				<density>0.5947637118283985</density>
				<area>41430</area>
				<perimeter>902.6301012039185</perimeter>
				<distanceFromOrigin>243.1666095499133</distanceFromOrigin>
				<angle>54.5254459615162</angle>
				<shape>triangular</shape>
				<triangleMeasure>0.7145773488100214</triangleMeasure>
				<rectangleMeasure>0.7000510480291064</rectangleMeasure>
				<circleMeasure>0.4528601214315922</circleMeasure>
				<centroid>
					<x>252.954</x>
					<y>735.9642</y>
				</centroid>
			</pseudo3D>
		</spatialEntity>
		<numericStateVariable>
			<name>avgClusterednessRegions</name>
			<value>1809.696905369136</value>
		</numericStateVariable>
		<numericStateVariable>
			<name>avgDensityRegions</name>
			<value>0.649427273161282</value>
		</numericStateVariable>
	</timepoint>
	<timepoint>
		<spatialEntity>
			<pseudo3D type="region">
				<clusteredness>1</clusteredness>
				<density>0.7040908344941655</density>
				<area>69469.5</area>
				<perimeter>1245.059492588043</perimeter>
				<distanceFromOrigin>253.0612574061861</distanceFromOrigin>
				<angle>62.93734396646139</angle>
				<shape>triangular</shape>
				<triangleMeasure>0.6434178170687093</triangleMeasure>
				<rectangleMeasure>0.5828645569670866</rectangleMeasure>
				<circleMeasure>0.4586095549476865</circleMeasure>
				<centroid>
					<x>1146.456</x>
					<y>878.8102</y>
				</centroid>
			</pseudo3D>
		</spatialEntity>
		<spatialEntity>
			<pseudo3D type="region">
				<clusteredness>1</clusteredness>
				<density>0.5947637118283985</density>
				<area>41430</area>
				<perimeter>902.6301012039185</perimeter>
				<distanceFromOrigin>243.1666095499133</distanceFromOrigin>
				<angle>54.5254459615162</angle>
				<shape>triangular</shape>
				<triangleMeasure>0.7145773488100214</triangleMeasure>
				<rectangleMeasure>0.7000510480291064</rectangleMeasure>
				<circleMeasure>0.4528601214315922</circleMeasure>
				<centroid>
					<x>252.954</x>
					<y>735.9642</y>
				</centroid>
			</pseudo3D>
		</spatialEntity>
		<numericStateVariable>
			<name>avgClusterednessRegions</name>
			<value>1809.696905369136</value>
		</numericStateVariable>
		<numericStateVariable>
			<name>avgDensityRegions</name>
			<value>0.649427273161282</value>
		</numericStateVariable>
	</timepoint>
	<timepoint>
		<spatialEntity>
			<pseudo3D type="region">
				<clusteredness>1</clusteredness>
				<density>0.7040908344941655</density>
				<area>69469.5</area>
				<perimeter>1245.059492588043</perimeter>
				<distanceFromOrigin>253.0612574061861</distanceFromOrigin>
				<angle>62.93734396646139</angle>
				<shape>triangular</shape>
				<triangleMeasure>0.6434178170687093</triangleMeasure>
				<rectangleMeasure>0.5828645569670866</rectangleMeasure>
				<circleMeasure>0.4586095549476865</circleMeasure>
				<centroid>
					<x>1146.456</x>
					<y>878.8102</y>
				</centroid>
			</pseudo3D>
		</spatialEntity>
		<spatialEntity>
			<pseudo3D type="region">
				<clusteredness>1</clusteredness>
				<density>0.5947637118283985</density>
				<area>41430</area>
				<perimeter>902.6301012039185</perimeter>
				<distanceFromOrigin>243.1666095499133</distanceFromOrigin>
				<angle>54.5254459615162</angle>
				<shape>triangular</shape>
				<triangleMeasure>0.7145773488100214</triangleMeasure>
				<rectangleMeasure>0.7000510480291064</rectangleMeasure>
				<circleMeasure>0.4528601214315922</circleMeasure>
				<centroid>
					<x>252.954</x>
					<y>735.9642</y>
				</centroid>
			</pseudo3D>
		</spatialEntity>
		<numericStateVariable>
			<name>avgClusterednessRegions</name>
			<value>1809.696905369136</value>
		</numericStateVariable>
		<numericStateVariable>
			<name>avgDensityRegions</name>
			<value>0.649427273161282</value>
		</numericStateVariable>
	</timepoint>
	<timepoint>
		<spatialEntity>
			<pseudo3D type="region">
				<clusteredness>1</clusteredness>
				<density>0.7040908344941655</density>
				<area>69469.5</area>
				<perimeter>1245.059492588043</perimeter>
				<distanceFromOrigin>253.0612574061861</distanceFromOrigin>
				<angle>62.93734396646139</angle>
				<shape>triangular</shape>
				<triangleMeasure>0.6434178170687093</triangleMeasure>
				<rectangleMeasure>0.5828645569670866</rectangleMeasure>
				<circleMeasure>0.4586095549476865</circleMeasure>
				<centroid>
					<x>1146.456</x>
					<y>878.8102</y>
				</centroid>
			</pseudo3D>
		</spatialEntity>
		<spatialEntity>
			<pseudo3D type="region">
				<clusteredness>1</clusteredness>
				<density>0.5947637118283985</density>
				<area>41430</area>
				<perimeter>902.6301012039185</perimeter>
				<distanceFromOrigin>243.1666095499133</distanceFromOrigin>
				<angle>54.5254459615162</angle>
				<shape>triangular</shape>
				<triangleMeasure>0.7145773488100214</triangleMeasure>
				<rectangleMeasure>0.7000510480291064</rectangleMeasure>
				<circleMeasure>0.4528601214315922</circleMeasure>
				<centroid>
					<x>252.954</x>
					<y>735.9642</y>
				</centroid>
			</pseudo3D>
		</spatialEntity>
		<numericStateVariable>
			<name>avgClusterednessRegions</name>
			<value>1809.696905369136</value>
		</numericStateVariable>
		<numericStateVariable>
			<name>avgDensityRegions</name>
			<value>0.649427273161282</value>
		</numericStateVariable>
	</timepoint>
	<timepoint>
		<spatialEntity>
			<pseudo3D type="region">
				<clusteredness>1</clusteredness>
				<density>0.7040908344941655</density>
				<area>69469.5</area>
				<perimeter>1245.059492588043</perimeter>
				<distanceFromOrigin>253.0612574061861</distanceFromOrigin>
				<angle>62.93734396646139</angle>
				<shape>triangular</shape>
				<triangleMeasure>0.6434178170687093</triangleMeasure>
				<rectangleMeasure>0.5828645569670866</rectangleMeasure>
				<circleMeasure>0.4586095549476865</circleMeasure>
				<centroid>
					<x>1146.456</x>
					<y>878.8102</y>
				</centroid>
			</pseudo3D>
		</spatialEntity>
		<spatialEntity>
			<pseudo3D type="region">
				<clusteredness>1</clusteredness>
				<density>0.5947637118283985</density>
				<area>41430</area>
				<perimeter>902.6301012039185</perimeter>
				<distanceFromOrigin>243.1666095499133</distanceFromOrigin>
				<angle>54.5254459615162</angle>
				<shape>triangular</shape>
				<triangleMeasure>0.7145773488100214</triangleMeasure>
				<rectangleMeasure>0.7000510480291064</rectangleMeasure>
				<circleMeasure>0.4528601214315922</circleMeasure>
				<centroid>
					<x>252.954</x>
					<y>735.9642</y>
				</centroid>
			</pseudo3D>
		</spatialEntity>
		<numericStateVariable>
			<name>avgClusterednessRegions</name>
			<value>1809.696905369136</value>
		</numericStateVariable>
		<numericStateVariable>
			<name>avgDensityRegions</name>
			<value>0.649427273161282</value>
		</numericStateVariable>
	</timepoint>
	<timepoint>
		<spatialEntity>
			<pseudo3D type="region">
				<clusteredness>1</clusteredness>
				<density>0.7040908344941655</density>
				<area>69469.5</area>
				<perimeter>1245.059492588043</perimeter>
				<distanceFromOrigin>253.0612574061861</distanceFromOrigin>
				<angle>62.93734396646139</angle>
				<shape>triangular</shape>
				<triangleMeasure>0.6434178170687093</triangleMeasure>
				<rectangleMeasure>0.5828645569670866</rectangleMeasure>
				<circleMeasure>0.4586095549476865</circleMeasure>
				<centroid>
					<x>1146.456</x>
					<y>878.8102</y>
				</centroid>
			</pseudo3D>
		</spatialEntity>
		<spatialEntity>
			<pseudo3D type="region">
				<clusteredness>1</clusteredness>
				<density>0.5947637118283985</density>
				<area>41430</area>
				<perimeter>902.6301012039185</perimeter>
				<distanceFromOrigin>243.1666095499133</distanceFromOrigin>
				<angle>54.5254459615162</angle>
				<shape>triangular</shape>
				<triangleMeasure>0.7145773488100214</triangleMeasure>
				<rectangleMeasure>0.7000510480291064</rectangleMeasure>
				<circleMeasure>0.4528601214315922</circleMeasure>
				<centroid>
					<x>252.954</x>
					<y>735.9642</y>
				</centroid>
			</pseudo3D>
		</spatialEntity>
		<numericStateVariable>
			<name>avgClusterednessRegions</name>
			<value>1809.696905369136</value>
		</numericStateVariable>
		<numericStateVariable>
			<name>avgDensityRegions</name>
			<value>0.649427273161282</value>
		</numericStateVariable>
	</timepoint>
	<timepoint>
		<spatialEntity>
			<pseudo3D type="region">
				<clusteredness>1</clusteredness>
				<density>0.7040908344941655</density>
				<area>69469.5</area>
				<perimeter>1245.059492588043</perimeter>
				<distanceFromOrigin>253.0612574061861</distanceFromOrigin>
				<angle>62.93734396646139</angle>
				<shape>triangular</shape>
				<triangleMeasure>0.6434178170687093</triangleMeasure>
				<rectangleMeasure>0.5828645569670866</rectangleMeasure>
				<circleMeasure>0.4586095549476865</circleMeasure>
				<centroid>
					<x>1146.456</x>
					<y>878.8102</y>
				</centroid>
			</pseudo3D>
		</spatialEntity>
		<spatialEntity>
			<pseudo3D type="region">
				<clusteredness>1</clusteredness>
				<density>0.5947637118283985</density>
				<area>41430</area>
				<perimeter>902.6301012039185</perimeter>
				<distanceFromOrigin>243.1666095499133</distanceFromOrigin>
				<angle>54.5254459615162</angle>
				<shape>triangular</shape>
				<triangleMeasure>0.7145773488100214</triangleMeasure>
				<rectangleMeasure>0.7000510480291064</rectangleMeasure>
				<circleMeasure>0.4528601214315922</circleMeasure>
				<centroid>
					<x>252.954</x>
					<y>735.9642</y>
				</centroid>
			</pseudo3D>
		</spatialEntity>
		<numericStateVariable>
			<name>avgClusterednessRegions</name>
			<value>1809.696905369136</value>
		</numericStateVariable>
		<numericStateVariable>
			<name>avgDensityRegions</name>
			<value>0.649427273161282</value>
		</numericStateVariable>
	</timepoint>
	<timepoint>
		<spatialEntity>
			<pseudo3D type="region">
				<clusteredness>1</clusteredness>
				<density>0.7040908344941655</density>
				<area>69469.5</area>
				<perimeter>1245.059492588043</perimeter>
				<distanceFromOrigin>253.0612574061861</distanceFromOrigin>
				<angle>62.93734396646139</angle>
				<shape>triangular</shape>
				<triangleMeasure>0.6434178170687093</triangleMeasure>
				<rectangleMeasure>0.5828645569670866</rectangleMeasure>
				<circleMeasure>0.4586095549476865</circleMeasure>
				<centroid>
					<x>1146.456</x>
					<y>878.8102</y>
				</centroid>
			</pseudo3D>
		</spatialEntity>
		<spatialEntity>
			<pseudo3D type="region">
				<clusteredness>1</clusteredness>
				<density>0.5947637118283985</density>
				<area>41430</area>
				<perimeter>902.6301012039185</perimeter>
				<distanceFromOrigin>243.1666095499133</distanceFromOrigin>
				<angle>54.5254459615162</angle>
				<shape>triangular</shape>
				<triangleMeasure>0.7145773488100214</triangleMeasure>
				<rectangleMeasure>0.7000510480291064</rectangleMeasure>
				<circleMeasure>0.4528601214315922</circleMeasure>
				<centroid>
					<x>252.954</x>
					<y>735.9642</y>
				</centroid>
			</pseudo3D>
		</spatialEntity>
		<numericStateVariable>
			<name>avgClusterednessRegions</name>
			<value>1809.696905369136</value>
		</numericStateVariable>
		<numericStateVariable>
			<name>avgDensityRegions</name>
			<value>0.649427273161282</value>
		</numericStateVariable>
	</timepoint>
	<timepoint>
		<spatialEntity>
			<pseudo3D type="region">
				<clusteredness>1</clusteredness>
				<density>0.7040908344941655</density>
				<area>69469.5</area>
				<perimeter>1245.059492588043</perimeter>
				<distanceFromOrigin>253.0612574061861</distanceFromOrigin>
				<angle>62.93734396646139</angle>
				<shape>triangular</shape>
				<triangleMeasure>0.6434178170687093</triangleMeasure>
				<rectangleMeasure>0.5828645569670866</rectangleMeasure>
				<circleMeasure>0.4586095549476865</circleMeasure>
				<centroid>
					<x>1146.456</x>
					<y>878.8102</y>
				</centroid>
			</pseudo3D>
		</spatialEntity>
		<spatialEntity>
			<pseudo3D type="region">
				<clusteredness>1</clusteredness>
				<density>0.5947637118283985</density>
				<area>41430</area>
				<perimeter>902.6301012039185</perimeter>
				<distanceFromOrigin>243.1666095499133</distanceFromOrigin>
				<angle>54.5254459615162</angle>
				<shape>triangular</shape>
				<triangleMeasure>0.7145773488100214</triangleMeasure>
				<rectangleMeasure>0.7000510480291064</rectangleMeasure>
				<circleMeasure>0.4528601214315922</circleMeasure>
				<centroid>
					<x>252.954</x>
					<y>735.9642</y>
				</centroid>
			</pseudo3D>
		</spatialEntity>
		<numericStateVariable>
			<name>avgClusterednessRegions</name>
			<value>1809.696905369136</value>
		</numericStateVariable>
		<numericStateVariable>
			<name>avgDensityRegions</name>
			<value>0.649427273161282</value>
		</numericStateVariable>
	</timepoint>
	<timepoint>
		<spatialEntity>
			<pseudo3D type="region">
				<clusteredness>1</clusteredness>
				<density>0.7040908344941655</density>
				<area>69469.5</area>
				<perimeter>1245.059492588043</perimeter>
				<distanceFromOrigin>253.0612574061861</distanceFromOrigin>
				<angle>62.93734396646139</angle>
				<shape>triangular</shape>
				<triangleMeasure>0.6434178170687093</triangleMeasure>
				<rectangleMeasure>0.5828645569670866</rectangleMeasure>
				<circleMeasure>0.4586095549476865</circleMeasure>
				<centroid>
					<x>1146.456</x>
					<y>878.8102</y>
				</centroid>
			</pseudo3D>
		</spatialEntity>
		<spatialEntity>
			<pseudo3D type="region">
				<clusteredness>1</clusteredness>
				<density>0.5947637118283985</density>
				<area>41430</area>
				<perimeter>902.6301012039185</perimeter>
				<distanceFromOrigin>243.1666095499133</distanceFromOrigin>
				<angle>54.5254459615162</angle>
				<shape>triangular</shape>
				<triangleMeasure>0.7145773488100214</triangleMeasure>
				<rectangleMeasure>0.7000510480291064</rectangleMeasure>
				<circleMeasure>0.4528601214315922</circleMeasure>
				<centroid>
					<x>252.954</x>
					<y>735.9642</y>
				</centroid>
			</pseudo3D>
		</spatialEntity>
		<numericStateVariable>
			<name>avgClusterednessRegions</name>
			<value>1809.696905369136</value>
		</numericStateVariable>
		<numericStateVariable>
			<name>avgDensityRegions</name>
			<value>0.649427273161282</value>
		</numericStateVariable>
	</timepoint>
	<timepoint>
		<spatialEntity>
			<pseudo3D type="region">
				<clusteredness>1</clusteredness>
				<density>0.7040908344941655</density>
				<area>69469.5</area>
				<perimeter>1245.059492588043</perimeter>
				<distanceFromOrigin>253.0612574061861</distanceFromOrigin>
				<angle>62.93734396646139</angle>
				<shape>triangular</shape>
				<triangleMeasure>0.6434178170687093</triangleMeasure>
				<rectangleMeasure>0.5828645569670866</rectangleMeasure>
				<circleMeasure>0.4586095549476865</circleMeasure>
				<centroid>
					<x>1146.456</x>
					<y>878.8102</y>
				</centroid>
			</pseudo3D>
		</spatialEntity>
		<spatialEntity>
			<pseudo3D type="region">
				<clusteredness>1</clusteredness>
				<density>0.5947637118283985</density>
				<area>41430</area>
				<perimeter>902.6301012039185</perimeter>
				<distanceFromOrigin>243.1666095499133</distanceFromOrigin>
				<angle>54.5254459615162</angle>
				<shape>triangular</shape>
				<triangleMeasure>0.7145773488100214</triangleMeasure>
				<rectangleMeasure>0.7000510480291064</rectangleMeasure>
				<circleMeasure>0.4528601214315922</circleMeasure>
				<centroid>
					<x>252.954</x>
					<y>735.9642</y>
				</centroid>
			</pseudo3D>
		</spatialEntity>
		<numericStateVariable>
			<name>avgClusterednessRegions</name>
			<value>1809.696905369136</value>
		</numericStateVariable>
		<numericStateVariable>
			<name>avgDensityRegions</name>
			<value>0.649427273161282</value>
		</numericStateVariable>
	</timepoint>
	<timepoint>
		<spatialEntity>
			<pseudo3D type="region">
				<clusteredness>1</clusteredness>
				<density>0.7040908344941655</density>
				<area>69469.5</area>
				<perimeter>1245.059492588043</perimeter>
				<distanceFromOrigin>253.0612574061861</distanceFromOrigin>
				<angle>62.93734396646139</angle>
				<shape>triangular</shape>
				<triangleMeasure>0.6434178170687093</triangleMeasure>
				<rectangleMeasure>0.5828645569670866</rectangleMeasure>
				<circleMeasure>0.4586095549476865</circleMeasure>
				<centroid>
					<x>1146.456</x>
					<y>878.8102</y>
				</centroid>
			</pseudo3D>
		</spatialEntity>
		<spatialEntity>
			<pseudo3D type="region">
				<clusteredness>1</clusteredness>
				<density>0.5947637118283985</density>
				<area>41430</area>
				<perimeter>902.6301012039185</perimeter>
				<distanceFromOrigin>243.1666095499133</distanceFromOrigin>
				<angle>54.5254459615162</angle>
				<shape>triangular</shape>
				<triangleMeasure>0.7145773488100214</triangleMeasure>
				<rectangleMeasure>0.7000510480291064</rectangleMeasure>
				<circleMeasure>0.4528601214315922</circleMeasure>
				<centroid>
					<x>252.954</x>
					<y>735.9642</y>
				</centroid>
			</pseudo3D>
		</spatialEntity>
		<numericStateVariable>
			<name>avgClusterednessRegions</name>
			<value>1809.696905369136</value>
		</numericStateVariable>
		<numericStateVariable>
			<name>avgDensityRegions</name>
			<value>0.649427273161282</value>
		</numericStateVariable>
	</timepoint>
	<timepoint>
		<spatialEntity>
			<pseudo3D type="region">
				<clusteredness>1</clusteredness>
				<density>0.7040908344941655</density>
				<area>69469.5</area>
				<perimeter>1245.059492588043</perimeter>
				<distanceFromOrigin>253.0612574061861</distanceFromOrigin>
				<angle>62.93734396646139</angle>
				<shape>triangular</shape>
				<triangleMeasure>0.6434178170687093</triangleMeasure>
				<rectangleMeasure>0.5828645569670866</rectangleMeasure>
				<circleMeasure>0.4586095549476865</circleMeasure>
				<centroid>
					<x>1146.456</x>
					<y>878.8102</y>
				</centroid>
			</pseudo3D>
		</spatialEntity>
		<spatialEntity>
			<pseudo3D type="region">
				<clusteredness>1</clusteredness>
				<density>0.5947637118283985</density>
				<area>41430</area>
				<perimeter>902.6301012039185</perimeter>
				<distanceFromOrigin>243.1666095499133</distanceFromOrigin>
				<angle>54.5254459615162</angle>
				<shape>triangular</shape>
				<triangleMeasure>0.7145773488100214</triangleMeasure>
				<rectangleMeasure>0.7000510480291064</rectangleMeasure>
				<circleMeasure>0.4528601214315922</circleMeasure>
				<centroid>
					<x>252.954</x>
					<y>735.9642</y>
				</centroid>
			</pseudo3D>
		</spatialEntity>
		<numericStateVariable>
			<name>avgClusterednessRegions</name>
			<value>1809.696905369136</value>
		</numericStateVariable>
		<numericStateVariable>
			<name>avgDensityRegions</name>
			<value>0.649427273161282</value>
		</numericStateVariable>
	</timepoint>
	<timepoint>
		<spatialEntity>
			<pseudo3D type="region">
				<clusteredness>1</clusteredness>
				<density>0.7040908344941655</density>
				<area>69469.5</area>
				<perimeter>1245.059492588043</perimeter>
				<distanceFromOrigin>253.0612574061861</distanceFromOrigin>
				<angle>62.93734396646139</angle>
				<shape>triangular</shape>
				<triangleMeasure>0.6434178170687093</triangleMeasure>
				<rectangleMeasure>0.5828645569670866</rectangleMeasure>
				<circleMeasure>0.4586095549476865</circleMeasure>
				<centroid>
					<x>1146.456</x>
					<y>878.8102</y>
				</centroid>
			</pseudo3D>
		</spatialEntity>
		<spatialEntity>
			<pseudo3D type="region">
				<clusteredness>1</clusteredness>
				<density>0.5947637118283985</density>
				<area>41430</area>
				<perimeter>902.6301012039185</perimeter>
				<distanceFromOrigin>243.1666095499133</distanceFromOrigin>
				<angle>54.5254459615162</angle>
				<shape>triangular</shape>
				<triangleMeasure>0.7145773488100214</triangleMeasure>
				<rectangleMeasure>0.7000510480291064</rectangleMeasure>
				<circleMeasure>0.4528601214315922</circleMeasure>
				<centroid>
					<x>252.954</x>
					<y>735.9642</y>
				</centroid>
			</pseudo3D>
		</spatialEntity>
		<numericStateVariable>
			<name>avgClusterednessRegions</name>
			<value>1809.696905369136</value>
		</numericStateVariable>
		<numericStateVariable>
			<name>avgDensityRegions</name>
			<value>0.649427273161282</value>
		</numericStateVariable>
	</timepoint>
	<timepoint>
		<spatialEntity>
			<pseudo3D type="region">
				<clusteredness>1</clusteredness>
				<density>0.7040908344941655</density>
				<area>69469.5</area>
				<perimeter>1245.059492588043</perimeter>
				<distanceFromOrigin>253.0612574061861</distanceFromOrigin>
				<angle>62.93734396646139</angle>
				<shape>triangular</shape>
				<triangleMeasure>0.6434178170687093</triangleMeasure>
				<rectangleMeasure>0.5828645569670866</rectangleMeasure>
				<circleMeasure>0.4586095549476865</circleMeasure>
				<centroid>
					<x>1146.456</x>
					<y>878.8102</y>
				</centroid>
			</pseudo3D>
		</spatialEntity>
		<spatialEntity>
			<pseudo3D type="region">
				<clusteredness>1</clusteredness>
				<density>0.5947637118283985</density>
				<area>41430</area>
				<perimeter>902.6301012039185</perimeter>
				<distanceFromOrigin>243.1666095499133</distanceFromOrigin>
				<angle>54.5254459615162</angle>
				<shape>triangular</shape>
				<triangleMeasure>0.7145773488100214</triangleMeasure>
				<rectangleMeasure>0.7000510480291064</rectangleMeasure>
				<circleMeasure>0.4528601214315922</circleMeasure>
				<centroid>
					<x>252.954</x>
					<y>735.9642</y>
				</centroid>
			</pseudo3D>
		</spatialEntity>
		<numericStateVariable>
			<name>avgClusterednessRegions</name>
			<value>1809.696905369136</value>
		</numericStateVariable>
		<numericStateVariable>
			<name>avgDensityRegions</name>
			<value>0.649427273161282</value>
		</numericStateVariable>
	</timepoint>
	<timepoint>
		<spatialEntity>
			<pseudo3D type="region">
				<clusteredness>1</clusteredness>
				<density>0.7040908344941655</density>
				<area>69469.5</area>
				<perimeter>1245.059492588043</perimeter>
				<distanceFromOrigin>253.0612574061861</distanceFromOrigin>
				<angle>62.93734396646139</angle>
				<shape>triangular</shape>
				<triangleMeasure>0.6434178170687093</triangleMeasure>
				<rectangleMeasure>0.5828645569670866</rectangleMeasure>
				<circleMeasure>0.4586095549476865</circleMeasure>
				<centroid>
					<x>1146.456</x>
					<y>878.8102</y>
				</centroid>
			</pseudo3D>
		</spatialEntity>
		<spatialEntity>
			<pseudo3D type="region">
				<clusteredness>1</clusteredness>
				<density>0.5947637118283985</density>
				<area>41430</area>
				<perimeter>902.6301012039185</perimeter>
				<distanceFromOrigin>243.1666095499133</distanceFromOrigin>
				<angle>54.5254459615162</angle>
				<shape>triangular</shape>
				<triangleMeasure>0.7145773488100214</triangleMeasure>
				<rectangleMeasure>0.7000510480291064</rectangleMeasure>
				<circleMeasure>0.4528601214315922</circleMeasure>
				<centroid>
					<x>252.954</x>
					<y>735.9642</y>
				</centroid>
			</pseudo3D>
		</spatialEntity>
		<numericStateVariable>
			<name>avgClusterednessRegions</name>
			<value>1809.696905369136</value>
		</numericStateVariable>
		<numericStateVariable>
			<name>avgDensityRegions</name>
			<value>0.649427273161282</value>
		</numericStateVariable>
	</timepoint>
	<timepoint>
		<spatialEntity>
			<pseudo3D type="region">
				<clusteredness>1</clusteredness>
				<density>0.7040908344941655</density>
				<area>69469.5</area>
				<perimeter>1245.059492588043</perimeter>
				<distanceFromOrigin>253.0612574061861</distanceFromOrigin>
				<angle>62.93734396646139</angle>
				<shape>triangular</shape>
				<triangleMeasure>0.6434178170687093</triangleMeasure>
				<rectangleMeasure>0.5828645569670866</rectangleMeasure>
				<circleMeasure>0.4586095549476865</circleMeasure>
				<centroid>
					<x>1146.456</x>
					<y>878.8102</y>
				</centroid>
			</pseudo3D>
		</spatialEntity>
		<spatialEntity>
			<pseudo3D type="region">
				<clusteredness>1</clusteredness>
				<density>0.5947637118283985</density>
				<area>41430</area>
				<perimeter>902.6301012039185</perimeter>
				<distanceFromOrigin>243.1666095499133</distanceFromOrigin>
				<angle>54.5254459615162</angle>
				<shape>triangular</shape>
				<triangleMeasure>0.7145773488100214</triangleMeasure>
				<rectangleMeasure>0.7000510480291064</rectangleMeasure>
				<circleMeasure>0.4528601214315922</circleMeasure>
				<centroid>
					<x>252.954</x>
					<y>735.9642</y>
				</centroid>
			</pseudo3D>
		</spatialEntity>
		<numericStateVariable>
			<name>avgClusterednessRegions</name>
			<value>1809.696905369136</value>
		</numericStateVariable>
		<numericStateVariable>
			<name>avgDensityRegions</name>
			<value>0.649427273161282</value>
		</numericStateVariable>
	</timepoint>
	<timepoint>
		<spatialEntity>
			<pseudo3D type="region">
				<clusteredness>1</clusteredness>
				<density>0.7040908344941655</density>
				<area>69469.5</area>
				<perimeter>1245.059492588043</perimeter>
				<distanceFromOrigin>253.0612574061861</distanceFromOrigin>
				<angle>62.93734396646139</angle>
				<shape>triangular</shape>
				<triangleMeasure>0.6434178170687093</triangleMeasure>
				<rectangleMeasure>0.5828645569670866</rectangleMeasure>
				<circleMeasure>0.4586095549476865</circleMeasure>
				<centroid>
					<x>1146.456</x>
					<y>878.8102</y>
				</centroid>
			</pseudo3D>
		</spatialEntity>
		<spatialEntity>
			<pseudo3D type="region">
				<clusteredness>1</clusteredness>
				<density>0.5947637118283985</density>
				<area>41430</area>
				<perimeter>902.6301012039185</perimeter>
				<distanceFromOrigin>243.1666095499133</distanceFromOrigin>
				<angle>54.5254459615162</angle>
				<shape>triangular</shape>
				<triangleMeasure>0.7145773488100214</triangleMeasure>
				<rectangleMeasure>0.7000510480291064</rectangleMeasure>
				<circleMeasure>0.4528601214315922</circleMeasure>
				<centroid>
					<x>252.954</x>
					<y>735.9642</y>
				</centroid>
			</pseudo3D>
		</spatialEntity>
		<numericStateVariable>
			<name>avgClusterednessRegions</name>
			<value>1809.696905369136</value>
		</numericStateVariable>
		<numericStateVariable>
			<name>avgDensityRegions</name>
			<value>0.649427273161282</value>
		</numericStateVariable>
	</timepoint>
	<timepoint>
		<spatialEntity>
			<pseudo3D type="region">
				<clusteredness>1</clusteredness>
				<density>0.7040908344941655</density>
				<area>69469.5</area>
				<perimeter>1245.059492588043</perimeter>
				<distanceFromOrigin>253.0612574061861</distanceFromOrigin>
				<angle>62.93734396646139</angle>
				<shape>triangular</shape>
				<triangleMeasure>0.6434178170687093</triangleMeasure>
				<rectangleMeasure>0.5828645569670866</rectangleMeasure>
				<circleMeasure>0.4586095549476865</circleMeasure>
				<centroid>
					<x>1146.456</x>
					<y>878.8102</y>
				</centroid>
			</pseudo3D>
		</spatialEntity>
		<spatialEntity>
			<pseudo3D type="region">
				<clusteredness>1</clusteredness>
				<density>0.5947637118283985</density>
				<area>41430</area>
				<perimeter>902.6301012039185</perimeter>
				<distanceFromOrigin>243.1666095499133</distanceFromOrigin>
				<angle>54.5254459615162</angle>
				<shape>triangular</shape>
				<triangleMeasure>0.7145773488100214</triangleMeasure>
				<rectangleMeasure>0.7000510480291064</rectangleMeasure>
				<circleMeasure>0.4528601214315922</circleMeasure>
				<centroid>
					<x>252.954</x>
					<y>735.9642</y>
				</centroid>
			</pseudo3D>
		</spatialEntity>
		<numericStateVariable>
			<name>avgClusterednessRegions</name>
			<value>1809.696905369136</value>
		</numericStateVariable>
		<numericStateVariable>
			<name>avgDensityRegions</name>
			<value>0.649427273161282</value>
		</numericStateVariable>
	</timepoint>
	<timepoint>
		<spatialEntity>
			<pseudo3D type="region">
				<clusteredness>1</clusteredness>
				<density>0.7040908344941655</density>
				<area>69469.5</area>
				<perimeter>1245.059492588043</perimeter>
				<distanceFromOrigin>253.0612574061861</distanceFromOrigin>
				<angle>62.93734396646139</angle>
				<shape>triangular</shape>
				<triangleMeasure>0.6434178170687093</triangleMeasure>
				<rectangleMeasure>0.5828645569670866</rectangleMeasure>
				<circleMeasure>0.4586095549476865</circleMeasure>
				<centroid>
					<x>1146.456</x>
					<y>878.8102</y>
				</centroid>
			</pseudo3D>
		</spatialEntity>
		<spatialEntity>
			<pseudo3D type="region">
				<clusteredness>1</clusteredness>
				<density>0.5947637118283985</density>
				<area>41430</area>
				<perimeter>902.6301012039185</perimeter>
				<distanceFromOrigin>243.1666095499133</distanceFromOrigin>
				<angle>54.5254459615162</angle>
				<shape>triangular</shape>
				<triangleMeasure>0.7145773488100214</triangleMeasure>
				<rectangleMeasure>0.7000510480291064</rectangleMeasure>
				<circleMeasure>0.4528601214315922</circleMeasure>
				<centroid>
					<x>252.954</x>
					<y>735.9642</y>
				</centroid>
			</pseudo3D>
		</spatialEntity>
		<numericStateVariable>
			<name>avgClusterednessRegions</name>
			<value>1809.696905369136</value>
		</numericStateVariable>
		<numericStateVariable>
			<name>avgDensityRegions</name>
			<value>0.649427273161282</value>
		</numericStateVariable>
	</timepoint>
	<timepoint>
		<spatialEntity>
			<pseudo3D type="region">
				<clusteredness>1</clusteredness>
				<density>0.7040908344941655</density>
				<area>69469.5</area>
				<perimeter>1245.059492588043</perimeter>
				<distanceFromOrigin>253.0612574061861</distanceFromOrigin>
				<angle>62.93734396646139</angle>
				<shape>triangular</shape>
				<triangleMeasure>0.6434178170687093</triangleMeasure>
				<rectangleMeasure>0.5828645569670866</rectangleMeasure>
				<circleMeasure>0.4586095549476865</circleMeasure>
				<centroid>
					<x>1146.456</x>
					<y>878.8102</y>
				</centroid>
			</pseudo3D>
		</spatialEntity>
		<spatialEntity>
			<pseudo3D type="region">
				<clusteredness>1</clusteredness>
				<density>0.5947637118283985</density>
				<area>41430</area>
				<perimeter>902.6301012039185</perimeter>
				<distanceFromOrigin>243.1666095499133</distanceFromOrigin>
				<angle>54.5254459615162</angle>
				<shape>triangular</shape>
				<triangleMeasure>0.7145773488100214</triangleMeasure>
				<rectangleMeasure>0.7000510480291064</rectangleMeasure>
				<circleMeasure>0.4528601214315922</circleMeasure>
				<centroid>
					<x>252.954</x>
					<y>735.9642</y>
				</centroid>
			</pseudo3D>
		</spatialEntity>
		<numericStateVariable>
			<name>avgClusterednessRegions</name>
			<value>1809.696905369136</value>
		</numericStateVariable>
		<numericStateVariable>
			<name>avgDensityRegions</name>
			<value>0.649427273161282</value>
		</numericStateVariable>
	</timepoint>
	<timepoint>
		<spatialEntity>
			<pseudo3D type="region">
				<clusteredness>1</clusteredness>
				<density>0.7040908344941655</density>
				<area>69469.5</area>
				<perimeter>1245.059492588043</perimeter>
				<distanceFromOrigin>253.0612574061861</distanceFromOrigin>
				<angle>62.93734396646139</angle>
				<shape>triangular</shape>
				<triangleMeasure>0.6434178170687093</triangleMeasure>
				<rectangleMeasure>0.5828645569670866</rectangleMeasure>
				<circleMeasure>0.4586095549476865</circleMeasure>
				<centroid>
					<x>1146.456</x>
					<y>878.8102</y>
				</centroid>
			</pseudo3D>
		</spatialEntity>
		<spatialEntity>
			<pseudo3D type="region">
				<clusteredness>1</clusteredness>
				<density>0.5947637118283985</density>
				<area>41430</area>
				<perimeter>902.6301012039185</perimeter>
				<distanceFromOrigin>243.1666095499133</distanceFromOrigin>
				<angle>54.5254459615162</angle>
				<shape>triangular</shape>
				<triangleMeasure>0.7145773488100214</triangleMeasure>
				<rectangleMeasure>0.7000510480291064</rectangleMeasure>
				<circleMeasure>0.4528601214315922</circleMeasure>
				<centroid>
					<x>252.954</x>
					<y>735.9642</y>
				</centroid>
			</pseudo3D>
		</spatialEntity>
		<numericStateVariable>
			<name>avgClusterednessRegions</name>
			<value>1809.696905369136</value>
		</numericStateVariable>
		<numericStateVariable>
			<name>avgDensityRegions</name>
			<value>0.649427273161282</value>
		</numericStateVariable>
	</timepoint>
	<timepoint>
		<spatialEntity>
			<pseudo3D type="region">
				<clusteredness>1</clusteredness>
				<density>0.7040908344941655</density>
				<area>69469.5</area>
				<perimeter>1245.059492588043</perimeter>
				<distanceFromOrigin>253.0612574061861</distanceFromOrigin>
				<angle>62.93734396646139</angle>
				<shape>triangular</shape>
				<triangleMeasure>0.6434178170687093</triangleMeasure>
				<rectangleMeasure>0.5828645569670866</rectangleMeasure>
				<circleMeasure>0.4586095549476865</circleMeasure>
				<centroid>
					<x>1146.456</x>
					<y>878.8102</y>
				</centroid>
			</pseudo3D>
		</spatialEntity>
		<spatialEntity>
			<pseudo3D type="region">
				<clusteredness>1</clusteredness>
				<density>0.5947637118283985</density>
				<area>41430</area>
				<perimeter>902.6301012039185</perimeter>
				<distanceFromOrigin>243.1666095499133</distanceFromOrigin>
				<angle>54.5254459615162</angle>
				<shape>triangular</shape>
				<triangleMeasure>0.7145773488100214</triangleMeasure>
				<rectangleMeasure>0.7000510480291064</rectangleMeasure>
				<circleMeasure>0.4528601214315922</circleMeasure>
				<centroid>
					<x>252.954</x>
					<y>735.9642</y>
				</centroid>
			</pseudo3D>
		</spatialEntity>
		<numericStateVariable>
			<name>avgClusterednessRegions</name>
			<value>1809.696905369136</value>
		</numericStateVariable>
		<numericStateVariable>
			<name>avgDensityRegions</name>
			<value>0.649427273161282</value>
		</numericStateVariable>
	</timepoint>
	<timepoint>
		<spatialEntity>
			<pseudo3D type="region">
				<clusteredness>1</clusteredness>
				<density>0.7040908344941655</density>
				<area>69469.5</area>
				<perimeter>1245.059492588043</perimeter>
				<distanceFromOrigin>253.0612574061861</distanceFromOrigin>
				<angle>62.93734396646139</angle>
				<shape>triangular</shape>
				<triangleMeasure>0.6434178170687093</triangleMeasure>
				<rectangleMeasure>0.5828645569670866</rectangleMeasure>
				<circleMeasure>0.4586095549476865</circleMeasure>
				<centroid>
					<x>1146.456</x>
					<y>878.8102</y>
				</centroid>
			</pseudo3D>
		</spatialEntity>
		<spatialEntity>
			<pseudo3D type="region">
				<clusteredness>1</clusteredness>
				<density>0.5947637118283985</density>
				<area>41430</area>
				<perimeter>902.6301012039185</perimeter>
				<distanceFromOrigin>243.1666095499133</distanceFromOrigin>
				<angle>54.5254459615162</angle>
				<shape>triangular</shape>
				<triangleMeasure>0.7145773488100214</triangleMeasure>
				<rectangleMeasure>0.7000510480291064</rectangleMeasure>
				<circleMeasure>0.4528601214315922</circleMeasure>
				<centroid>
					<x>252.954</x>
					<y>735.9642</y>
				</centroid>
			</pseudo3D>
		</spatialEntity>
		<numericStateVariable>
			<name>avgClusterednessRegions</name>
			<value>1809.696905369136</value>
		</numericStateVariable>
		<numericStateVariable>
			<name>avgDensityRegions</name>
			<value>0.649427273161282</value>
		</numericStateVariable>
	</timepoint>
	<timepoint>
		<spatialEntity>
			<pseudo3D type="region">
				<clusteredness>1</clusteredness>
				<density>0.7040908344941655</density>
				<area>69469.5</area>
				<perimeter>1245.059492588043</perimeter>
				<distanceFromOrigin>253.0612574061861</distanceFromOrigin>
				<angle>62.93734396646139</angle>
				<shape>triangular</shape>
				<triangleMeasure>0.6434178170687093</triangleMeasure>
				<rectangleMeasure>0.5828645569670866</rectangleMeasure>
				<circleMeasure>0.4586095549476865</circleMeasure>
				<centroid>
					<x>1146.456</x>
					<y>878.8102</y>
				</centroid>
			</pseudo3D>
		</spatialEntity>
		<spatialEntity>
			<pseudo3D type="region">
				<clusteredness>1</clusteredness>
				<density>0.5947637118283985</density>
				<area>41430</area>
				<perimeter>902.6301012039185</perimeter>
				<distanceFromOrigin>243.1666095499133</distanceFromOrigin>
				<angle>54.5254459615162</angle>
				<shape>triangular</shape>
				<triangleMeasure>0.7145773488100214</triangleMeasure>
				<rectangleMeasure>0.7000510480291064</rectangleMeasure>
				<circleMeasure>0.4528601214315922</circleMeasure>
				<centroid>
					<x>252.954</x>
					<y>735.9642</y>
				</centroid>
			</pseudo3D>
		</spatialEntity>
		<numericStateVariable>
			<name>avgClusterednessRegions</name>
			<value>1809.696905369136</value>
		</numericStateVariable>
		<numericStateVariable>
			<name>avgDensityRegions</name>
			<value>0.649427273161282</value>
		</numericStateVariable>
	</timepoint>
	<timepoint>
		<spatialEntity>
			<pseudo3D type="region">
				<clusteredness>1</clusteredness>
				<density>0.7040908344941655</density>
				<area>69469.5</area>
				<perimeter>1245.059492588043</perimeter>
				<distanceFromOrigin>253.0612574061861</distanceFromOrigin>
				<angle>62.93734396646139</angle>
				<shape>triangular</shape>
				<triangleMeasure>0.6434178170687093</triangleMeasure>
				<rectangleMeasure>0.5828645569670866</rectangleMeasure>
				<circleMeasure>0.4586095549476865</circleMeasure>
				<centroid>
					<x>1146.456</x>
					<y>878.8102</y>
				</centroid>
			</pseudo3D>
		</spatialEntity>
		<spatialEntity>
			<pseudo3D type="region">
				<clusteredness>1</clusteredness>
				<density>0.5947637118283985</density>
				<area>41430</area>
				<perimeter>902.6301012039185</perimeter>
				<distanceFromOrigin>243.1666095499133</distanceFromOrigin>
				<angle>54.5254459615162</angle>
				<shape>triangular</shape>
				<triangleMeasure>0.7145773488100214</triangleMeasure>
				<rectangleMeasure>0.7000510480291064</rectangleMeasure>
				<circleMeasure>0.4528601214315922</circleMeasure>
				<centroid>
					<x>252.954</x>
					<y>735.9642</y>
				</centroid>
			</pseudo3D>
		</spatialEntity>
		<numericStateVariable>
			<name>avgClusterednessRegions</name>
			<value>1809.696905369136</value>
		</numericStateVariable>
		<numericStateVariable>
			<name>avgDensityRegions</name>
			<value>0.649427273161282</value>
		</numericStateVariable>
	</timepoint>
	<timepoint>
		<spatialEntity>
			<pseudo3D type="region">
				<clusteredness>1</clusteredness>
				<density>0.7040908344941655</density>
				<area>69469.5</area>
				<perimeter>1245.059492588043</perimeter>
				<distanceFromOrigin>253.0612574061861</distanceFromOrigin>
				<angle>62.93734396646139</angle>
				<shape>triangular</shape>
				<triangleMeasure>0.6434178170687093</triangleMeasure>
				<rectangleMeasure>0.5828645569670866</rectangleMeasure>
				<circleMeasure>0.4586095549476865</circleMeasure>
				<centroid>
					<x>1146.456</x>
					<y>878.8102</y>
				</centroid>
			</pseudo3D>
		</spatialEntity>
		<spatialEntity>
			<pseudo3D type="region">
				<clusteredness>1</clusteredness>
				<density>0.5947637118283985</density>
				<area>41430</area>
				<perimeter>902.6301012039185</perimeter>
				<distanceFromOrigin>243.1666095499133</distanceFromOrigin>
				<angle>54.5254459615162</angle>
				<shape>triangular</shape>
				<triangleMeasure>0.7145773488100214</triangleMeasure>
				<rectangleMeasure>0.7000510480291064</rectangleMeasure>
				<circleMeasure>0.4528601214315922</circleMeasure>
				<centroid>
					<x>252.954</x>
					<y>735.9642</y>
				</centroid>
			</pseudo3D>
		</spatialEntity>
		<numericStateVariable>
			<name>avgClusterednessRegions</name>
			<value>1809.696905369136</value>
		</numericStateVariable>
		<numericStateVariable>
			<name>avgDensityRegions</name>
			<value>0.649427273161282</value>
		</numericStateVariable>
	</timepoint>
	<timepoint>
		<spatialEntity>
			<pseudo3D type="region">
				<clusteredness>1</clusteredness>
				<density>0.7040908344941655</density>
				<area>69469.5</area>
				<perimeter>1245.059492588043</perimeter>
				<distanceFromOrigin>253.0612574061861</distanceFromOrigin>
				<angle>62.93734396646139</angle>
				<shape>triangular</shape>
				<triangleMeasure>0.6434178170687093</triangleMeasure>
				<rectangleMeasure>0.5828645569670866</rectangleMeasure>
				<circleMeasure>0.4586095549476865</circleMeasure>
				<centroid>
					<x>1146.456</x>
					<y>878.8102</y>
				</centroid>
			</pseudo3D>
		</spatialEntity>
		<spatialEntity>
			<pseudo3D type="region">
				<clusteredness>1</clusteredness>
				<density>0.5947637118283985</density>
				<area>41430</area>
				<perimeter>902.6301012039185</perimeter>
				<distanceFromOrigin>243.1666095499133</distanceFromOrigin>
				<angle>54.5254459615162</angle>
				<shape>triangular</shape>
				<triangleMeasure>0.7145773488100214</triangleMeasure>
				<rectangleMeasure>0.7000510480291064</rectangleMeasure>
				<circleMeasure>0.4528601214315922</circleMeasure>
				<centroid>
					<x>252.954</x>
					<y>735.9642</y>
				</centroid>
			</pseudo3D>
		</spatialEntity>
		<numericStateVariable>
			<name>avgClusterednessRegions</name>
			<value>1809.696905369136</value>
		</numericStateVariable>
		<numericStateVariable>
			<name>avgDensityRegions</name>
			<value>0.649427273161282</value>
		</numericStateVariable>
	</timepoint>
	<timepoint>
		<spatialEntity>
			<pseudo3D type="region">
				<clusteredness>1</clusteredness>
				<density>0.7040908344941655</density>
				<area>69469.5</area>
				<perimeter>1245.059492588043</perimeter>
				<distanceFromOrigin>253.0612574061861</distanceFromOrigin>
				<angle>62.93734396646139</angle>
				<shape>triangular</shape>
				<triangleMeasure>0.6434178170687093</triangleMeasure>
				<rectangleMeasure>0.5828645569670866</rectangleMeasure>
				<circleMeasure>0.4586095549476865</circleMeasure>
				<centroid>
					<x>1146.456</x>
					<y>878.8102</y>
				</centroid>
			</pseudo3D>
		</spatialEntity>
		<spatialEntity>
			<pseudo3D type="region">
				<clusteredness>1</clusteredness>
				<density>0.5947637118283985</density>
				<area>41430</area>
				<perimeter>902.6301012039185</perimeter>
				<distanceFromOrigin>243.1666095499133</distanceFromOrigin>
				<angle>54.5254459615162</angle>
				<shape>triangular</shape>
				<triangleMeasure>0.7145773488100214</triangleMeasure>
				<rectangleMeasure>0.7000510480291064</rectangleMeasure>
				<circleMeasure>0.4528601214315922</circleMeasure>
				<centroid>
					<x>252.954</x>
					<y>735.9642</y>
				</centroid>
			</pseudo3D>
		</spatialEntity>
		<numericStateVariable>
			<name>avgClusterednessRegions</name>
			<value>1809.696905369136</value>
		</numericStateVariable>
		<numericStateVariable>
			<name>avgDensityRegions</name>
			<value>0.649427273161282</value>
		</numericStateVariable>
	</timepoint>
	<timepoint>
		<spatialEntity>
			<pseudo3D type="region">
				<clusteredness>1</clusteredness>
				<density>0.7040908344941655</density>
				<area>69469.5</area>
				<perimeter>1245.059492588043</perimeter>
				<distanceFromOrigin>253.0612574061861</distanceFromOrigin>
				<angle>62.93734396646139</angle>
				<shape>triangular</shape>
				<triangleMeasure>0.6434178170687093</triangleMeasure>
				<rectangleMeasure>0.5828645569670866</rectangleMeasure>
				<circleMeasure>0.4586095549476865</circleMeasure>
				<centroid>
					<x>1146.456</x>
					<y>878.8102</y>
				</centroid>
			</pseudo3D>
		</spatialEntity>
		<spatialEntity>
			<pseudo3D type="region">
				<clusteredness>1</clusteredness>
				<density>0.5947637118283985</density>
				<area>41430</area>
				<perimeter>902.6301012039185</perimeter>
				<distanceFromOrigin>243.1666095499133</distanceFromOrigin>
				<angle>54.5254459615162</angle>
				<shape>triangular</shape>
				<triangleMeasure>0.7145773488100214</triangleMeasure>
				<rectangleMeasure>0.7000510480291064</rectangleMeasure>
				<circleMeasure>0.4528601214315922</circleMeasure>
				<centroid>
					<x>252.954</x>
					<y>735.9642</y>
				</centroid>
			</pseudo3D>
		</spatialEntity>
		<numericStateVariable>
			<name>avgClusterednessRegions</name>
			<value>1809.696905369136</value>
		</numericStateVariable>
		<numericStateVariable>
			<name>avgDensityRegions</name>
			<value>0.649427273161282</value>
		</numericStateVariable>
	</timepoint>
	<timepoint>
		<spatialEntity>
			<pseudo3D type="region">
				<clusteredness>1</clusteredness>
				<density>0.7040908344941655</density>
				<area>69469.5</area>
				<perimeter>1245.059492588043</perimeter>
				<distanceFromOrigin>253.0612574061861</distanceFromOrigin>
				<angle>62.93734396646139</angle>
				<shape>triangular</shape>
				<triangleMeasure>0.6434178170687093</triangleMeasure>
				<rectangleMeasure>0.5828645569670866</rectangleMeasure>
				<circleMeasure>0.4586095549476865</circleMeasure>
				<centroid>
					<x>1146.456</x>
					<y>878.8102</y>
				</centroid>
			</pseudo3D>
		</spatialEntity>
		<spatialEntity>
			<pseudo3D type="region">
				<clusteredness>1</clusteredness>
				<density>0.5947637118283985</density>
				<area>41430</area>
				<perimeter>902.6301012039185</perimeter>
				<distanceFromOrigin>243.1666095499133</distanceFromOrigin>
				<angle>54.5254459615162</angle>
				<shape>triangular</shape>
				<triangleMeasure>0.7145773488100214</triangleMeasure>
				<rectangleMeasure>0.7000510480291064</rectangleMeasure>
				<circleMeasure>0.4528601214315922</circleMeasure>
				<centroid>
					<x>252.954</x>
					<y>735.9642</y>
				</centroid>
			</pseudo3D>
		</spatialEntity>
		<numericStateVariable>
			<name>avgClusterednessRegions</name>
			<value>1809.696905369136</value>
		</numericStateVariable>
		<numericStateVariable>
			<name>avgDensityRegions</name>
			<value>0.649427273161282</value>
		</numericStateVariable>
	</timepoint>
	<timepoint>
		<spatialEntity>
			<pseudo3D type="region">
				<clusteredness>1</clusteredness>
				<density>0.7040908344941655</density>
				<area>69469.5</area>
				<perimeter>1245.059492588043</perimeter>
				<distanceFromOrigin>253.0612574061861</distanceFromOrigin>
				<angle>62.93734396646139</angle>
				<shape>triangular</shape>
				<triangleMeasure>0.6434178170687093</triangleMeasure>
				<rectangleMeasure>0.5828645569670866</rectangleMeasure>
				<circleMeasure>0.4586095549476865</circleMeasure>
				<centroid>
					<x>1146.456</x>
					<y>878.8102</y>
				</centroid>
			</pseudo3D>
		</spatialEntity>
		<spatialEntity>
			<pseudo3D type="region">
				<clusteredness>1</clusteredness>
				<density>0.5947637118283985</density>
				<area>41430</area>
				<perimeter>902.6301012039185</perimeter>
				<distanceFromOrigin>243.1666095499133</distanceFromOrigin>
				<angle>54.5254459615162</angle>
				<shape>triangular</shape>
				<triangleMeasure>0.7145773488100214</triangleMeasure>
				<rectangleMeasure>0.7000510480291064</rectangleMeasure>
				<circleMeasure>0.4528601214315922</circleMeasure>
				<centroid>
					<x>252.954</x>
					<y>735.9642</y>
				</centroid>
			</pseudo3D>
		</spatialEntity>
		<numericStateVariable>
			<name>avgClusterednessRegions</name>
			<value>1809.696905369136</value>
		</numericStateVariable>
		<numericStateVariable>
			<name>avgDensityRegions</name>
			<value>0.649427273161282</value>
		</numericStateVariable>
	</timepoint>
</experiment>
