# Supplementary material for: Automatic validation of computational models using pseudo-3D spatio-temporal model checking
Source: BMC Syst Biol. 2014 Dec 2;8:124. doi: 10.1186/s12918-014-0124-0 (PMC4272535; doi:10.1186/s12918-014-0124-0)
Supplement: Additional file 8 — Dataset of STML files for the phase variation case study. The dataset of one thousand STML files corresponding to the stochastic simulations of the rectangular model for the phase variation case study. We recommend using the freely available 7zip software (Download link: http://www.7-zip.org/download.html) to extract this archive. [file 12918_2014_124_MOESM8_ESM.zip › phase_variation_stml_274.xml]

<?xml version="1.0" encoding="utf-8"?>
<!--Warning! This xml file was automatically generated by a C++ program using the Boost PropertyTree library.-->
<experiment>
	<timepoint>
		<numericStateVariable>
			<name>avgClusterednessRegions</name>
			<value>0</value>
		</numericStateVariable>
		<numericStateVariable>
			<name>avgDensityRegions</name>
			<value>0</value>
		</numericStateVariable>
	</timepoint>
	<timepoint>
		<numericStateVariable>
			<name>avgClusterednessRegions</name>
			<value>0</value>
		</numericStateVariable>
		<numericStateVariable>
			<name>avgDensityRegions</name>
			<value>0</value>
		</numericStateVariable>
	</timepoint>
	<timepoint>
		<numericStateVariable>
			<name>avgClusterednessRegions</name>
			<value>0</value>
		</numericStateVariable>
		<numericStateVariable>
			<name>avgDensityRegions</name>
			<value>0</value>
		</numericStateVariable>
	</timepoint>
	<timepoint>
		<numericStateVariable>
			<name>avgClusterednessRegions</name>
			<value>0</value>
		</numericStateVariable>
		<numericStateVariable>
			<name>avgDensityRegions</name>
			<value>0</value>
		</numericStateVariable>
	</timepoint>
	<timepoint>
		<numericStateVariable>
			<name>avgClusterednessRegions</name>
			<value>0</value>
		</numericStateVariable>
		<numericStateVariable>
			<name>avgDensityRegions</name>
			<value>0</value>
		</numericStateVariable>
	</timepoint>
	<timepoint>
		<numericStateVariable>
			<name>avgClusterednessRegions</name>
			<value>0</value>
		</numericStateVariable>
		<numericStateVariable>
			<name>avgDensityRegions</name>
			<value>0</value>
		</numericStateVariable>
	</timepoint>
	<timepoint>
		<numericStateVariable>
			<name>avgClusterednessRegions</name>
			<value>0</value>
		</numericStateVariable>
		<numericStateVariable>
			<name>avgDensityRegions</name>
			<value>0</value>
		</numericStateVariable>
	</timepoint>
	<timepoint>
		<numericStateVariable>
			<name>avgClusterednessRegions</name>
			<value>0</value>
		</numericStateVariable>
		<numericStateVariable>
			<name>avgDensityRegions</name>
			<value>0</value>
		</numericStateVariable>
	</timepoint>
	<timepoint>
		<numericStateVariable>
			<name>avgClusterednessRegions</name>
			<value>0</value>
		</numericStateVariable>
		<numericStateVariable>
			<name>avgDensityRegions</name>
			<value>0</value>
		</numericStateVariable>
	</timepoint>
	<timepoint>
		<numericStateVariable>
			<name>avgClusterednessRegions</name>
			<value>0</value>
		</numericStateVariable>
		<numericStateVariable>
			<name>avgDensityRegions</name>
			<value>0</value>
		</numericStateVariable>
	</timepoint>
	<timepoint>
		<numericStateVariable>
			<name>avgClusterednessRegions</name>
			<value>0</value>
		</numericStateVariable>
		<numericStateVariable>
			<name>avgDensityRegions</name>
			<value>0</value>
		</numericStateVariable>
	</timepoint>
	<timepoint>
		<numericStateVariable>
			<name>avgClusterednessRegions</name>
			<value>0</value>
		</numericStateVariable>
		<numericStateVariable>
			<name>avgDensityRegions</name>
			<value>0</value>
		</numericStateVariable>
	</timepoint>
	<timepoint>
		<numericStateVariable>
			<name>avgClusterednessRegions</name>
			<value>0</value>
		</numericStateVariable>
		<numericStateVariable>
			<name>avgDensityRegions</name>
			<value>0</value>
		</numericStateVariable>
	</timepoint>
	<timepoint>
		<numericStateVariable>
			<name>avgClusterednessRegions</name>
			<value>0</value>
		</numericStateVariable>
		<numericStateVariable>
			<name>avgDensityRegions</name>
			<value>0</value>
		</numericStateVariable>
	</timepoint>
	<timepoint>
		<numericStateVariable>
			<name>avgClusterednessRegions</name>
			<value>0</value>
		</numericStateVariable>
		<numericStateVariable>
			<name>avgDensityRegions</name>
			<value>0</value>
		</numericStateVariable>
	</timepoint>
	<timepoint>
		<numericStateVariable>
			<name>avgClusterednessRegions</name>
			<value>0</value>
		</numericStateVariable>
		<numericStateVariable>
			<name>avgDensityRegions</name>
			<value>0</value>
		</numericStateVariable>
	</timepoint>
	<timepoint>
		<numericStateVariable>
			<name>avgClusterednessRegions</name>
			<value>0</value>
		</numericStateVariable>
		<numericStateVariable>
			<name>avgDensityRegions</name>
			<value>0</value>
		</numericStateVariable>
	</timepoint>
	<timepoint>
		<numericStateVariable>
			<name>avgClusterednessRegions</name>
			<value>0</value>
		</numericStateVariable>
		<numericStateVariable>
			<name>avgDensityRegions</name>
			<value>0</value>
		</numericStateVariable>
	</timepoint>
	<timepoint>
		<numericStateVariable>
			<name>avgClusterednessRegions</name>
			<value>0</value>
		</numericStateVariable>
		<numericStateVariable>
			<name>avgDensityRegions</name>
			<value>0</value>
		</numericStateVariable>
	</timepoint>
	<timepoint>
		<numericStateVariable>
			<name>avgClusterednessRegions</name>
			<value>0</value>
		</numericStateVariable>
		<numericStateVariable>
			<name>avgDensityRegions</name>
			<value>0</value>
		</numericStateVariable>
	</timepoint>
	<timepoint>
		<numericStateVariable>
			<name>avgClusterednessRegions</name>
			<value>0</value>
		</numericStateVariable>
		<numericStateVariable>
			<name>avgDensityRegions</name>
			<value>0</value>
		</numericStateVariable>
	</timepoint>
	<timepoint>
		<spatialEntity>
			<pseudo3D type="region">
				<clusteredness>1</clusteredness>
				<density>0.5693873480951315</density>
				<area>20722.5</area>
				<perimeter>699.0271995067596</perimeter>
				<distanceFromOrigin>165.6049516167919</distanceFromOrigin>
				<angle>51.46673783581393</angle>
				<shape>triangular</shape>
				<triangleMeasure>0.7426188311077465</triangleMeasure>
				<rectangleMeasure>0.5939736690214924</rectangleMeasure>
				<circleMeasure>0.3610591318216309</circleMeasure>
				<centroid>
					<x>944.5071</x>
					<y>573.6211</y>
				</centroid>
			</pseudo3D>
		</spatialEntity>
		<numericStateVariable>
			<name>avgClusterednessRegions</name>
			<value>0</value>
		</numericStateVariable>
		<numericStateVariable>
			<name>avgDensityRegions</name>
			<value>0.5693873480951315</value>
		</numericStateVariable>
	</timepoint>
	<timepoint>
		<spatialEntity>
			<pseudo3D type="region">
				<clusteredness>1</clusteredness>
				<density>0.5698317160054048</density>
				<area>24104</area>
				<perimeter>710.7498877048492</perimeter>
				<distanceFromOrigin>165.6049516167919</distanceFromOrigin>
				<angle>51.68016925605348</angle>
				<shape>triangular</shape>
				<triangleMeasure>0.7067170961972615</triangleMeasure>
				<rectangleMeasure>0.6366341245747389</rectangleMeasure>
				<circleMeasure>0.3791803152362042</circleMeasure>
				<centroid>
					<x>954.7917</x>
					<y>562.2906</y>
				</centroid>
			</pseudo3D>
		</spatialEntity>
		<numericStateVariable>
			<name>avgClusterednessRegions</name>
			<value>0</value>
		</numericStateVariable>
		<numericStateVariable>
			<name>avgDensityRegions</name>
			<value>0.5698317160054048</value>
		</numericStateVariable>
	</timepoint>
	<timepoint>
		<spatialEntity>
			<pseudo3D type="region">
				<clusteredness>1</clusteredness>
				<density>0.5754052738234814</density>
				<area>26222.5</area>
				<perimeter>734.3698625564575</perimeter>
				<distanceFromOrigin>165.7105910918189</distanceFromOrigin>
				<angle>48.73139699916045</angle>
				<shape>rectangular</shape>
				<triangleMeasure>0.670951399361288</triangleMeasure>
				<rectangleMeasure>0.6863853584429379</rectangleMeasure>
				<circleMeasure>0.3802859670377657</circleMeasure>
				<centroid>
					<x>962.1968</x>
					<y>556.4121</y>
				</centroid>
			</pseudo3D>
		</spatialEntity>
		<numericStateVariable>
			<name>avgClusterednessRegions</name>
			<value>0</value>
		</numericStateVariable>
		<numericStateVariable>
			<name>avgDensityRegions</name>
			<value>0.5754052738234814</value>
		</numericStateVariable>
	</timepoint>
	<timepoint>
		<spatialEntity>
			<pseudo3D type="region">
				<clusteredness>1</clusteredness>
				<density>0.5800780798442459</density>
				<area>28657.5</area>
				<perimeter>780.2833228111267</perimeter>
				<distanceFromOrigin>165.6049516167919</distanceFromOrigin>
				<angle>45.30511528882374</angle>
				<shape>triangular</shape>
				<triangleMeasure>0.6842836526766487</triangleMeasure>
				<rectangleMeasure>0.6771907262886047</rectangleMeasure>
				<circleMeasure>0.3489227000977397</circleMeasure>
				<centroid>
					<x>969.2088</x>
					<y>546.7036</y>
				</centroid>
			</pseudo3D>
		</spatialEntity>
		<numericStateVariable>
			<name>avgClusterednessRegions</name>
			<value>0</value>
		</numericStateVariable>
		<numericStateVariable>
			<name>avgDensityRegions</name>
			<value>0.5800780798442459</value>
		</numericStateVariable>
	</timepoint>
	<timepoint>
		<spatialEntity>
			<pseudo3D type="region">
				<clusteredness>1</clusteredness>
				<density>0.5910711191840157</density>
				<area>31217</area>
				<perimeter>819.6237435340881</perimeter>
				<distanceFromOrigin>165.6049516167919</distanceFromOrigin>
				<angle>42.77104986607227</angle>
				<shape>rectangular</shape>
				<triangleMeasure>0.668472558298893</triangleMeasure>
				<rectangleMeasure>0.6935286384285524</rectangleMeasure>
				<circleMeasure>0.3363295715631673</circleMeasure>
				<centroid>
					<x>977.0617</x>
					<y>537.8338</y>
				</centroid>
			</pseudo3D>
		</spatialEntity>
		<numericStateVariable>
			<name>avgClusterednessRegions</name>
			<value>0</value>
		</numericStateVariable>
		<numericStateVariable>
			<name>avgDensityRegions</name>
			<value>0.5910711191840157</value>
		</numericStateVariable>
	</timepoint>
	<timepoint>
		<spatialEntity>
			<pseudo3D type="region">
				<clusteredness>1</clusteredness>
				<density>0.5988271057323559</density>
				<area>33514.5</area>
				<perimeter>865.0391659736633</perimeter>
				<distanceFromOrigin>165.7105910918189</distanceFromOrigin>
				<angle>41.53762475213037</angle>
				<shape>rectangular</shape>
				<triangleMeasure>0.6252770842977596</triangleMeasure>
				<rectangleMeasure>0.717947945520482</rectangleMeasure>
				<circleMeasure>0.3342927922209169</circleMeasure>
				<centroid>
					<x>984.085</x>
					<y>530.2365</y>
				</centroid>
			</pseudo3D>
		</spatialEntity>
		<numericStateVariable>
			<name>avgClusterednessRegions</name>
			<value>0</value>
		</numericStateVariable>
		<numericStateVariable>
			<name>avgDensityRegions</name>
			<value>0.5988271057323559</value>
		</numericStateVariable>
	</timepoint>
	<timepoint>
		<spatialEntity>
			<pseudo3D type="region">
				<clusteredness>1</clusteredness>
				<density>0.6052989666558074</density>
				<area>36082</area>
				<perimeter>906.7433352470398</perimeter>
				<distanceFromOrigin>165.6049516167919</distanceFromOrigin>
				<angle>38.94775550484437</angle>
				<shape>rectangular</shape>
				<triangleMeasure>0.6112549895708704</triangleMeasure>
				<rectangleMeasure>0.7155190697577861</rectangleMeasure>
				<circleMeasure>0.3142512848535728</circleMeasure>
				<centroid>
					<x>991.6406</x>
					<y>522.1328</y>
				</centroid>
			</pseudo3D>
		</spatialEntity>
		<numericStateVariable>
			<name>avgClusterednessRegions</name>
			<value>0</value>
		</numericStateVariable>
		<numericStateVariable>
			<name>avgDensityRegions</name>
			<value>0.6052989666558074</value>
		</numericStateVariable>
	</timepoint>
	<timepoint>
		<spatialEntity>
			<pseudo3D type="region">
				<clusteredness>1</clusteredness>
				<density>0.6113205884855858</density>
				<area>38758</area>
				<perimeter>955.5685095787048</perimeter>
				<distanceFromOrigin>165.6049516167919</distanceFromOrigin>
				<angle>38.39516450324603</angle>
				<shape>rectangular</shape>
				<triangleMeasure>0.6010768686481954</triangleMeasure>
				<rectangleMeasure>0.7398697173430976</rectangleMeasure>
				<circleMeasure>0.3180041903624569</circleMeasure>
				<centroid>
					<x>999.3685</x>
					<y>513.6729</y>
				</centroid>
			</pseudo3D>
		</spatialEntity>
		<numericStateVariable>
			<name>avgClusterednessRegions</name>
			<value>0</value>
		</numericStateVariable>
		<numericStateVariable>
			<name>avgDensityRegions</name>
			<value>0.6113205884855858</value>
		</numericStateVariable>
	</timepoint>
	<timepoint>
		<spatialEntity>
			<pseudo3D type="region">
				<clusteredness>1</clusteredness>
				<density>0.6219081723066188</density>
				<area>42278</area>
				<perimeter>1008.515924930573</perimeter>
				<distanceFromOrigin>165.6049516167919</distanceFromOrigin>
				<angle>38.29986591300941</angle>
				<shape>rectangular</shape>
				<triangleMeasure>0.5872617348515629</triangleMeasure>
				<rectangleMeasure>0.6938006035324115</rectangleMeasure>
				<circleMeasure>0.3127639329230551</circleMeasure>
				<centroid>
					<x>1009.231</x>
					<y>502.9963</y>
				</centroid>
			</pseudo3D>
		</spatialEntity>
		<numericStateVariable>
			<name>avgClusterednessRegions</name>
			<value>0</value>
		</numericStateVariable>
		<numericStateVariable>
			<name>avgDensityRegions</name>
			<value>0.6219081723066188</value>
		</numericStateVariable>
	</timepoint>
	<timepoint>
		<spatialEntity>
			<pseudo3D type="region">
				<clusteredness>1</clusteredness>
				<density>0.5560984537558897</density>
				<area>21092</area>
				<perimeter>720.9415318965912</perimeter>
				<distanceFromOrigin>315.1253718760202</distanceFromOrigin>
				<angle>68.70608233126639</angle>
				<shape>triangular</shape>
				<triangleMeasure>0.7329209813051637</triangleMeasure>
				<rectangleMeasure>0.5347763191698949</rectangleMeasure>
				<circleMeasure>0.4484329954219362</circleMeasure>
				<centroid>
					<x>262.508</x>
					<y>639.4858</y>
				</centroid>
			</pseudo3D>
		</spatialEntity>
		<spatialEntity>
			<pseudo3D type="region">
				<clusteredness>1</clusteredness>
				<density>0.6258717722120165</density>
				<area>45205</area>
				<perimeter>1057.064126491547</perimeter>
				<distanceFromOrigin>165.6049516167919</distanceFromOrigin>
				<angle>37.36239465429399</angle>
				<shape>rectangular</shape>
				<triangleMeasure>0.5901132693081214</triangleMeasure>
				<rectangleMeasure>0.669971847528791</rectangleMeasure>
				<circleMeasure>0.3097998244626509</circleMeasure>
				<centroid>
					<x>1017.586</x>
					<y>494.9588</y>
				</centroid>
			</pseudo3D>
		</spatialEntity>
		<numericStateVariable>
			<name>avgClusterednessRegions</name>
			<value>1537.57157094841</value>
		</numericStateVariable>
		<numericStateVariable>
			<name>avgDensityRegions</name>
			<value>0.5909851129839532</value>
		</numericStateVariable>
	</timepoint>
	<timepoint>
		<spatialEntity>
			<pseudo3D type="region">
				<clusteredness>1</clusteredness>
				<density>0.5444065349138161</density>
				<area>22438.5</area>
				<perimeter>686.3127505779266</perimeter>
				<distanceFromOrigin>315.1253718760202</distanceFromOrigin>
				<angle>65.03142781556326</angle>
				<shape>triangular</shape>
				<triangleMeasure>0.7775537386972765</triangleMeasure>
				<rectangleMeasure>0.6183402480872028</rectangleMeasure>
				<circleMeasure>0.4566391031979357</circleMeasure>
				<centroid>
					<x>257.5514</x>
					<y>644.4997</y>
				</centroid>
			</pseudo3D>
		</spatialEntity>
		<spatialEntity>
			<pseudo3D type="region">
				<clusteredness>1</clusteredness>
				<density>0.6320409305236687</density>
				<area>48887.5</area>
				<perimeter>1109.483478069305</perimeter>
				<distanceFromOrigin>165.6049516167919</distanceFromOrigin>
				<angle>36.0891064185771</angle>
				<shape>rectangular</shape>
				<triangleMeasure>0.5930452517333799</triangleMeasure>
				<rectangleMeasure>0.652565226019641</rectangleMeasure>
				<circleMeasure>0.2891901949008823</circleMeasure>
				<centroid>
					<x>1027.586</x>
					<y>484.7889</y>
				</centroid>
			</pseudo3D>
		</spatialEntity>
		<numericStateVariable>
			<name>avgClusterednessRegions</name>
			<value>1572.845506007794</value>
		</numericStateVariable>
		<numericStateVariable>
			<name>avgDensityRegions</name>
			<value>0.5882237327187424</value>
		</numericStateVariable>
	</timepoint>
	<timepoint>
		<spatialEntity>
			<pseudo3D type="region">
				<clusteredness>1</clusteredness>
				<density>0.5531944925028834</density>
				<area>26819.5</area>
				<perimeter>826.3758125305176</perimeter>
				<distanceFromOrigin>315.1253718760202</distanceFromOrigin>
				<angle>62.96771531060474</angle>
				<shape>triangular</shape>
				<triangleMeasure>0.7490306817323926</triangleMeasure>
				<rectangleMeasure>0.5438410041449925</rectangleMeasure>
				<circleMeasure>0.4394166985503182</circleMeasure>
				<centroid>
					<x>244.2742</x>
					<y>648.0432</y>
				</centroid>
			</pseudo3D>
		</spatialEntity>
		<spatialEntity>
			<pseudo3D type="region">
				<clusteredness>1</clusteredness>
				<density>0.6349461838658517</density>
				<area>52314</area>
				<perimeter>1168.91037774086</perimeter>
				<distanceFromOrigin>165.6049516167919</distanceFromOrigin>
				<angle>35.59303890191906</angle>
				<shape>rectangular</shape>
				<triangleMeasure>0.5869996970411014</triangleMeasure>
				<rectangleMeasure>0.629838179684407</rectangleMeasure>
				<circleMeasure>0.2926942291753468</circleMeasure>
				<centroid>
					<x>1036.049</x>
					<y>475.3583</y>
				</centroid>
			</pseudo3D>
		</spatialEntity>
		<numericStateVariable>
			<name>avgClusterednessRegions</name>
			<value>1620.774834513594</value>
		</numericStateVariable>
		<numericStateVariable>
			<name>avgDensityRegions</name>
			<value>0.5940703381843675</value>
		</numericStateVariable>
	</timepoint>
	<timepoint>
		<spatialEntity>
			<pseudo3D type="region">
				<clusteredness>1</clusteredness>
				<density>0.5621577698157135</density>
				<area>30717</area>
				<perimeter>913.4383680820465</perimeter>
				<distanceFromOrigin>315.1253718760202</distanceFromOrigin>
				<angle>63.72271267630249</angle>
				<shape>triangular</shape>
				<triangleMeasure>0.7560517390372983</triangleMeasure>
				<rectangleMeasure>0.5303555830760258</rectangleMeasure>
				<circleMeasure>0.4324294663090935</circleMeasure>
				<centroid>
					<x>233.284</x>
					<y>649.8632</y>
				</centroid>
			</pseudo3D>
		</spatialEntity>
		<spatialEntity>
			<pseudo3D type="region">
				<clusteredness>1</clusteredness>
				<density>0.6391353177063437</density>
				<area>55827</area>
				<perimeter>1210.932283878326</perimeter>
				<distanceFromOrigin>165.6049516167919</distanceFromOrigin>
				<angle>35.22296004750051</angle>
				<shape>rectangular</shape>
				<triangleMeasure>0.5936689981895472</triangleMeasure>
				<rectangleMeasure>0.6134969999340645</rectangleMeasure>
				<circleMeasure>0.2943286567796009</circleMeasure>
				<centroid>
					<x>1045.34</x>
					<y>467.1354</y>
				</centroid>
			</pseudo3D>
		</spatialEntity>
		<numericStateVariable>
			<name>avgClusterednessRegions</name>
			<value>1664.720797175909</value>
		</numericStateVariable>
		<numericStateVariable>
			<name>avgDensityRegions</name>
			<value>0.6006465437610287</value>
		</numericStateVariable>
	</timepoint>
	<timepoint>
		<spatialEntity>
			<pseudo3D type="region">
				<clusteredness>1</clusteredness>
				<density>0.5639653836052553</density>
				<area>36314.5</area>
				<perimeter>911.3585119247437</perimeter>
				<distanceFromOrigin>315.1253718760202</distanceFromOrigin>
				<angle>62.0853156033096</angle>
				<shape>triangular</shape>
				<triangleMeasure>0.792190333356057</triangleMeasure>
				<rectangleMeasure>0.5709394673519037</rectangleMeasure>
				<circleMeasure>0.4613251324807698</circleMeasure>
				<centroid>
					<x>219.1854</x>
					<y>652.0646</y>
				</centroid>
			</pseudo3D>
		</spatialEntity>
		<spatialEntity>
			<pseudo3D type="region">
				<clusteredness>1</clusteredness>
				<density>0.6460093172251468</density>
				<area>59693.5</area>
				<perimeter>1240.70929479599</perimeter>
				<distanceFromOrigin>165.6049516167919</distanceFromOrigin>
				<angle>34.54054858748076</angle>
				<shape>rectangular</shape>
				<triangleMeasure>0.6029296278246465</triangleMeasure>
				<rectangleMeasure>0.6221289375928163</rectangleMeasure>
				<circleMeasure>0.2870359365548982</circleMeasure>
				<centroid>
					<x>1054.682</x>
					<y>457.4416</y>
				</centroid>
			</pseudo3D>
		</spatialEntity>
		<numericStateVariable>
			<name>avgClusterednessRegions</name>
			<value>1715.731285624863</value>
		</numericStateVariable>
		<numericStateVariable>
			<name>avgDensityRegions</name>
			<value>0.604987350415201</value>
		</numericStateVariable>
	</timepoint>
	<timepoint>
		<spatialEntity>
			<pseudo3D type="region">
				<clusteredness>1</clusteredness>
				<density>0.5629797001328866</density>
				<area>38989.5</area>
				<perimeter>992.4936065673828</perimeter>
				<distanceFromOrigin>315.1253718760202</distanceFromOrigin>
				<angle>62.73139801174398</angle>
				<shape>triangular</shape>
				<triangleMeasure>0.779881879833968</triangleMeasure>
				<rectangleMeasure>0.5317906115811115</rectangleMeasure>
				<circleMeasure>0.42006042063874</circleMeasure>
				<centroid>
					<x>212.876</x>
					<y>655.4438</y>
				</centroid>
			</pseudo3D>
		</spatialEntity>
		<spatialEntity>
			<pseudo3D type="region">
				<clusteredness>1</clusteredness>
				<density>0.6456544345458249</density>
				<area>61630</area>
				<perimeter>1282.404893398285</perimeter>
				<distanceFromOrigin>165.6049516167919</distanceFromOrigin>
				<angle>34.81589639558389</angle>
				<shape>triangular</shape>
				<triangleMeasure>0.6038275642678205</triangleMeasure>
				<rectangleMeasure>0.5983119385402677</rectangleMeasure>
				<circleMeasure>0.2898445286946508</circleMeasure>
				<centroid>
					<x>1059.329</x>
					<y>453.251</y>
				</centroid>
			</pseudo3D>
		</spatialEntity>
		<numericStateVariable>
			<name>avgClusterednessRegions</name>
			<value>1740.533843717263</value>
		</numericStateVariable>
		<numericStateVariable>
			<name>avgDensityRegions</name>
			<value>0.6043170673393558</value>
		</numericStateVariable>
	</timepoint>
	<timepoint>
		<spatialEntity>
			<pseudo3D type="region">
				<clusteredness>1</clusteredness>
				<density>0.5629797001328866</density>
				<area>38989.5</area>
				<perimeter>992.4936065673828</perimeter>
				<distanceFromOrigin>315.1253718760202</distanceFromOrigin>
				<angle>62.73139801174398</angle>
				<shape>triangular</shape>
				<triangleMeasure>0.779881879833968</triangleMeasure>
				<rectangleMeasure>0.5317906115811115</rectangleMeasure>
				<circleMeasure>0.42006042063874</circleMeasure>
				<centroid>
					<x>212.876</x>
					<y>655.4438</y>
				</centroid>
			</pseudo3D>
		</spatialEntity>
		<spatialEntity>
			<pseudo3D type="region">
				<clusteredness>1</clusteredness>
				<density>0.6456544345458249</density>
				<area>61630</area>
				<perimeter>1282.404893398285</perimeter>
				<distanceFromOrigin>165.6049516167919</distanceFromOrigin>
				<angle>34.81589639558389</angle>
				<shape>triangular</shape>
				<triangleMeasure>0.6038275642678205</triangleMeasure>
				<rectangleMeasure>0.5983119385402677</rectangleMeasure>
				<circleMeasure>0.2898445286946508</circleMeasure>
				<centroid>
					<x>1059.329</x>
					<y>453.251</y>
				</centroid>
			</pseudo3D>
		</spatialEntity>
		<numericStateVariable>
			<name>avgClusterednessRegions</name>
			<value>1740.533843717263</value>
		</numericStateVariable>
		<numericStateVariable>
			<name>avgDensityRegions</name>
			<value>0.6043170673393558</value>
		</numericStateVariable>
	</timepoint>
	<timepoint>
		<spatialEntity>
			<pseudo3D type="region">
				<clusteredness>1</clusteredness>
				<density>0.5629797001328866</density>
				<area>38989.5</area>
				<perimeter>992.4936065673828</perimeter>
				<distanceFromOrigin>315.1253718760202</distanceFromOrigin>
				<angle>62.73139801174398</angle>
				<shape>triangular</shape>
				<triangleMeasure>0.779881879833968</triangleMeasure>
				<rectangleMeasure>0.5317906115811115</rectangleMeasure>
				<circleMeasure>0.42006042063874</circleMeasure>
				<centroid>
					<x>212.876</x>
					<y>655.4438</y>
				</centroid>
			</pseudo3D>
		</spatialEntity>
		<spatialEntity>
			<pseudo3D type="region">
				<clusteredness>1</clusteredness>
				<density>0.6456544345458249</density>
				<area>61630</area>
				<perimeter>1282.404893398285</perimeter>
				<distanceFromOrigin>165.6049516167919</distanceFromOrigin>
				<angle>34.81589639558389</angle>
				<shape>triangular</shape>
				<triangleMeasure>0.6038275642678205</triangleMeasure>
				<rectangleMeasure>0.5983119385402677</rectangleMeasure>
				<circleMeasure>0.2898445286946508</circleMeasure>
				<centroid>
					<x>1059.329</x>
					<y>453.251</y>
				</centroid>
			</pseudo3D>
		</spatialEntity>
		<numericStateVariable>
			<name>avgClusterednessRegions</name>
			<value>1740.533843717263</value>
		</numericStateVariable>
		<numericStateVariable>
			<name>avgDensityRegions</name>
			<value>0.6043170673393558</value>
		</numericStateVariable>
	</timepoint>
	<timepoint>
		<spatialEntity>
			<pseudo3D type="region">
				<clusteredness>1</clusteredness>
				<density>0.5629797001328866</density>
				<area>38989.5</area>
				<perimeter>992.4936065673828</perimeter>
				<distanceFromOrigin>315.1253718760202</distanceFromOrigin>
				<angle>62.73139801174398</angle>
				<shape>triangular</shape>
				<triangleMeasure>0.779881879833968</triangleMeasure>
				<rectangleMeasure>0.5317906115811115</rectangleMeasure>
				<circleMeasure>0.42006042063874</circleMeasure>
				<centroid>
					<x>212.876</x>
					<y>655.4438</y>
				</centroid>
			</pseudo3D>
		</spatialEntity>
		<spatialEntity>
			<pseudo3D type="region">
				<clusteredness>1</clusteredness>
				<density>0.6456544345458249</density>
				<area>61630</area>
				<perimeter>1282.404893398285</perimeter>
				<distanceFromOrigin>165.6049516167919</distanceFromOrigin>
				<angle>34.81589639558389</angle>
				<shape>triangular</shape>
				<triangleMeasure>0.6038275642678205</triangleMeasure>
				<rectangleMeasure>0.5983119385402677</rectangleMeasure>
				<circleMeasure>0.2898445286946508</circleMeasure>
				<centroid>
					<x>1059.329</x>
					<y>453.251</y>
				</centroid>
			</pseudo3D>
		</spatialEntity>
		<numericStateVariable>
			<name>avgClusterednessRegions</name>
			<value>1740.533843717263</value>
		</numericStateVariable>
		<numericStateVariable>
			<name>avgDensityRegions</name>
			<value>0.6043170673393558</value>
		</numericStateVariable>
	</timepoint>
	<timepoint>
		<spatialEntity>
			<pseudo3D type="region">
				<clusteredness>1</clusteredness>
				<density>0.5629797001328866</density>
				<area>38989.5</area>
				<perimeter>992.4936065673828</perimeter>
				<distanceFromOrigin>315.1253718760202</distanceFromOrigin>
				<angle>62.73139801174398</angle>
				<shape>triangular</shape>
				<triangleMeasure>0.779881879833968</triangleMeasure>
				<rectangleMeasure>0.5317906115811115</rectangleMeasure>
				<circleMeasure>0.42006042063874</circleMeasure>
				<centroid>
					<x>212.876</x>
					<y>655.4438</y>
				</centroid>
			</pseudo3D>
		</spatialEntity>
		<spatialEntity>
			<pseudo3D type="region">
				<clusteredness>1</clusteredness>
				<density>0.6456544345458249</density>
				<area>61630</area>
				<perimeter>1282.404893398285</perimeter>
				<distanceFromOrigin>165.6049516167919</distanceFromOrigin>
				<angle>34.81589639558389</angle>
				<shape>triangular</shape>
				<triangleMeasure>0.6038275642678205</triangleMeasure>
				<rectangleMeasure>0.5983119385402677</rectangleMeasure>
				<circleMeasure>0.2898445286946508</circleMeasure>
				<centroid>
					<x>1059.329</x>
					<y>453.251</y>
				</centroid>
			</pseudo3D>
		</spatialEntity>
		<numericStateVariable>
			<name>avgClusterednessRegions</name>
			<value>1740.533843717263</value>
		</numericStateVariable>
		<numericStateVariable>
			<name>avgDensityRegions</name>
			<value>0.6043170673393558</value>
		</numericStateVariable>
	</timepoint>
	<timepoint>
		<spatialEntity>
			<pseudo3D type="region">
				<clusteredness>1</clusteredness>
				<density>0.5629797001328866</density>
				<area>38989.5</area>
				<perimeter>992.4936065673828</perimeter>
				<distanceFromOrigin>315.1253718760202</distanceFromOrigin>
				<angle>62.73139801174398</angle>
				<shape>triangular</shape>
				<triangleMeasure>0.779881879833968</triangleMeasure>
				<rectangleMeasure>0.5317906115811115</rectangleMeasure>
				<circleMeasure>0.42006042063874</circleMeasure>
				<centroid>
					<x>212.876</x>
					<y>655.4438</y>
				</centroid>
			</pseudo3D>
		</spatialEntity>
		<spatialEntity>
			<pseudo3D type="region">
				<clusteredness>1</clusteredness>
				<density>0.6456544345458249</density>
				<area>61630</area>
				<perimeter>1282.404893398285</perimeter>
				<distanceFromOrigin>165.6049516167919</distanceFromOrigin>
				<angle>34.81589639558389</angle>
				<shape>triangular</shape>
				<triangleMeasure>0.6038275642678205</triangleMeasure>
				<rectangleMeasure>0.5983119385402677</rectangleMeasure>
				<circleMeasure>0.2898445286946508</circleMeasure>
				<centroid>
					<x>1059.329</x>
					<y>453.251</y>
				</centroid>
			</pseudo3D>
		</spatialEntity>
		<numericStateVariable>
			<name>avgClusterednessRegions</name>
			<value>1740.533843717263</value>
		</numericStateVariable>
		<numericStateVariable>
			<name>avgDensityRegions</name>
			<value>0.6043170673393558</value>
		</numericStateVariable>
	</timepoint>
	<timepoint>
		<spatialEntity>
			<pseudo3D type="region">
				<clusteredness>1</clusteredness>
				<density>0.5629797001328866</density>
				<area>38989.5</area>
				<perimeter>992.4936065673828</perimeter>
				<distanceFromOrigin>315.1253718760202</distanceFromOrigin>
				<angle>62.73139801174398</angle>
				<shape>triangular</shape>
				<triangleMeasure>0.779881879833968</triangleMeasure>
				<rectangleMeasure>0.5317906115811115</rectangleMeasure>
				<circleMeasure>0.42006042063874</circleMeasure>
				<centroid>
					<x>212.876</x>
					<y>655.4438</y>
				</centroid>
			</pseudo3D>
		</spatialEntity>
		<spatialEntity>
			<pseudo3D type="region">
				<clusteredness>1</clusteredness>
				<density>0.6456544345458249</density>
				<area>61630</area>
				<perimeter>1282.404893398285</perimeter>
				<distanceFromOrigin>165.6049516167919</distanceFromOrigin>
				<angle>34.81589639558389</angle>
				<shape>triangular</shape>
				<triangleMeasure>0.6038275642678205</triangleMeasure>
				<rectangleMeasure>0.5983119385402677</rectangleMeasure>
				<circleMeasure>0.2898445286946508</circleMeasure>
				<centroid>
					<x>1059.329</x>
					<y>453.251</y>
				</centroid>
			</pseudo3D>
		</spatialEntity>
		<numericStateVariable>
			<name>avgClusterednessRegions</name>
			<value>1740.533843717263</value>
		</numericStateVariable>
		<numericStateVariable>
			<name>avgDensityRegions</name>
			<value>0.6043170673393558</value>
		</numericStateVariable>
	</timepoint>
	<timepoint>
		<spatialEntity>
			<pseudo3D type="region">
				<clusteredness>1</clusteredness>
				<density>0.5629797001328866</density>
				<area>38989.5</area>
				<perimeter>992.4936065673828</perimeter>
				<distanceFromOrigin>315.1253718760202</distanceFromOrigin>
				<angle>62.73139801174398</angle>
				<shape>triangular</shape>
				<triangleMeasure>0.779881879833968</triangleMeasure>
				<rectangleMeasure>0.5317906115811115</rectangleMeasure>
				<circleMeasure>0.42006042063874</circleMeasure>
				<centroid>
					<x>212.876</x>
					<y>655.4438</y>
				</centroid>
			</pseudo3D>
		</spatialEntity>
		<spatialEntity>
			<pseudo3D type="region">
				<clusteredness>1</clusteredness>
				<density>0.6456544345458249</density>
				<area>61630</area>
				<perimeter>1282.404893398285</perimeter>
				<distanceFromOrigin>165.6049516167919</distanceFromOrigin>
				<angle>34.81589639558389</angle>
				<shape>triangular</shape>
				<triangleMeasure>0.6038275642678205</triangleMeasure>
				<rectangleMeasure>0.5983119385402677</rectangleMeasure>
				<circleMeasure>0.2898445286946508</circleMeasure>
				<centroid>
					<x>1059.329</x>
					<y>453.251</y>
				</centroid>
			</pseudo3D>
		</spatialEntity>
		<numericStateVariable>
			<name>avgClusterednessRegions</name>
			<value>1740.533843717263</value>
		</numericStateVariable>
		<numericStateVariable>
			<name>avgDensityRegions</name>
			<value>0.6043170673393558</value>
		</numericStateVariable>
	</timepoint>
	<timepoint>
		<spatialEntity>
			<pseudo3D type="region">
				<clusteredness>1</clusteredness>
				<density>0.5629797001328866</density>
				<area>38989.5</area>
				<perimeter>992.4936065673828</perimeter>
				<distanceFromOrigin>315.1253718760202</distanceFromOrigin>
				<angle>62.73139801174398</angle>
				<shape>triangular</shape>
				<triangleMeasure>0.779881879833968</triangleMeasure>
				<rectangleMeasure>0.5317906115811115</rectangleMeasure>
				<circleMeasure>0.42006042063874</circleMeasure>
				<centroid>
					<x>212.876</x>
					<y>655.4438</y>
				</centroid>
			</pseudo3D>
		</spatialEntity>
		<spatialEntity>
			<pseudo3D type="region">
				<clusteredness>1</clusteredness>
				<density>0.6456544345458249</density>
				<area>61630</area>
				<perimeter>1282.404893398285</perimeter>
				<distanceFromOrigin>165.6049516167919</distanceFromOrigin>
				<angle>34.81589639558389</angle>
				<shape>triangular</shape>
				<triangleMeasure>0.6038275642678205</triangleMeasure>
				<rectangleMeasure>0.5983119385402677</rectangleMeasure>
				<circleMeasure>0.2898445286946508</circleMeasure>
				<centroid>
					<x>1059.329</x>
					<y>453.251</y>
				</centroid>
			</pseudo3D>
		</spatialEntity>
		<numericStateVariable>
			<name>avgClusterednessRegions</name>
			<value>1740.533843717263</value>
		</numericStateVariable>
		<numericStateVariable>
			<name>avgDensityRegions</name>
			<value>0.6043170673393558</value>
		</numericStateVariable>
	</timepoint>
	<timepoint>
		<spatialEntity>
			<pseudo3D type="region">
				<clusteredness>1</clusteredness>
				<density>0.5629797001328866</density>
				<area>38989.5</area>
				<perimeter>992.4936065673828</perimeter>
				<distanceFromOrigin>315.1253718760202</distanceFromOrigin>
				<angle>62.73139801174398</angle>
				<shape>triangular</shape>
				<triangleMeasure>0.779881879833968</triangleMeasure>
				<rectangleMeasure>0.5317906115811115</rectangleMeasure>
				<circleMeasure>0.42006042063874</circleMeasure>
				<centroid>
					<x>212.876</x>
					<y>655.4438</y>
				</centroid>
			</pseudo3D>
		</spatialEntity>
		<spatialEntity>
			<pseudo3D type="region">
				<clusteredness>1</clusteredness>
				<density>0.6456544345458249</density>
				<area>61630</area>
				<perimeter>1282.404893398285</perimeter>
				<distanceFromOrigin>165.6049516167919</distanceFromOrigin>
				<angle>34.81589639558389</angle>
				<shape>triangular</shape>
				<triangleMeasure>0.6038275642678205</triangleMeasure>
				<rectangleMeasure>0.5983119385402677</rectangleMeasure>
				<circleMeasure>0.2898445286946508</circleMeasure>
				<centroid>
					<x>1059.329</x>
					<y>453.251</y>
				</centroid>
			</pseudo3D>
		</spatialEntity>
		<numericStateVariable>
			<name>avgClusterednessRegions</name>
			<value>1740.533843717263</value>
		</numericStateVariable>
		<numericStateVariable>
			<name>avgDensityRegions</name>
			<value>0.6043170673393558</value>
		</numericStateVariable>
	</timepoint>
	<timepoint>
		<spatialEntity>
			<pseudo3D type="region">
				<clusteredness>1</clusteredness>
				<density>0.5629797001328866</density>
				<area>38989.5</area>
				<perimeter>992.4936065673828</perimeter>
				<distanceFromOrigin>315.1253718760202</distanceFromOrigin>
				<angle>62.73139801174398</angle>
				<shape>triangular</shape>
				<triangleMeasure>0.779881879833968</triangleMeasure>
				<rectangleMeasure>0.5317906115811115</rectangleMeasure>
				<circleMeasure>0.42006042063874</circleMeasure>
				<centroid>
					<x>212.876</x>
					<y>655.4438</y>
				</centroid>
			</pseudo3D>
		</spatialEntity>
		<spatialEntity>
			<pseudo3D type="region">
				<clusteredness>1</clusteredness>
				<density>0.6456544345458249</density>
				<area>61630</area>
				<perimeter>1282.404893398285</perimeter>
				<distanceFromOrigin>165.6049516167919</distanceFromOrigin>
				<angle>34.81589639558389</angle>
				<shape>triangular</shape>
				<triangleMeasure>0.6038275642678205</triangleMeasure>
				<rectangleMeasure>0.5983119385402677</rectangleMeasure>
				<circleMeasure>0.2898445286946508</circleMeasure>
				<centroid>
					<x>1059.329</x>
					<y>453.251</y>
				</centroid>
			</pseudo3D>
		</spatialEntity>
		<numericStateVariable>
			<name>avgClusterednessRegions</name>
			<value>1740.533843717263</value>
		</numericStateVariable>
		<numericStateVariable>
			<name>avgDensityRegions</name>
			<value>0.6043170673393558</value>
		</numericStateVariable>
	</timepoint>
	<timepoint>
		<spatialEntity>
			<pseudo3D type="region">
				<clusteredness>1</clusteredness>
				<density>0.5629797001328866</density>
				<area>38989.5</area>
				<perimeter>992.4936065673828</perimeter>
				<distanceFromOrigin>315.1253718760202</distanceFromOrigin>
				<angle>62.73139801174398</angle>
				<shape>triangular</shape>
				<triangleMeasure>0.779881879833968</triangleMeasure>
				<rectangleMeasure>0.5317906115811115</rectangleMeasure>
				<circleMeasure>0.42006042063874</circleMeasure>
				<centroid>
					<x>212.876</x>
					<y>655.4438</y>
				</centroid>
			</pseudo3D>
		</spatialEntity>
		<spatialEntity>
			<pseudo3D type="region">
				<clusteredness>1</clusteredness>
				<density>0.6456544345458249</density>
				<area>61630</area>
				<perimeter>1282.404893398285</perimeter>
				<distanceFromOrigin>165.6049516167919</distanceFromOrigin>
				<angle>34.81589639558389</angle>
				<shape>triangular</shape>
				<triangleMeasure>0.6038275642678205</triangleMeasure>
				<rectangleMeasure>0.5983119385402677</rectangleMeasure>
				<circleMeasure>0.2898445286946508</circleMeasure>
				<centroid>
					<x>1059.329</x>
					<y>453.251</y>
				</centroid>
			</pseudo3D>
		</spatialEntity>
		<numericStateVariable>
			<name>avgClusterednessRegions</name>
			<value>1740.533843717263</value>
		</numericStateVariable>
		<numericStateVariable>
			<name>avgDensityRegions</name>
			<value>0.6043170673393558</value>
		</numericStateVariable>
	</timepoint>
	<timepoint>
		<spatialEntity>
			<pseudo3D type="region">
				<clusteredness>1</clusteredness>
				<density>0.5629797001328866</density>
				<area>38989.5</area>
				<perimeter>992.4936065673828</perimeter>
				<distanceFromOrigin>315.1253718760202</distanceFromOrigin>
				<angle>62.73139801174398</angle>
				<shape>triangular</shape>
				<triangleMeasure>0.779881879833968</triangleMeasure>
				<rectangleMeasure>0.5317906115811115</rectangleMeasure>
				<circleMeasure>0.42006042063874</circleMeasure>
				<centroid>
					<x>212.876</x>
					<y>655.4438</y>
				</centroid>
			</pseudo3D>
		</spatialEntity>
		<spatialEntity>
			<pseudo3D type="region">
				<clusteredness>1</clusteredness>
				<density>0.6456544345458249</density>
				<area>61630</area>
				<perimeter>1282.404893398285</perimeter>
				<distanceFromOrigin>165.6049516167919</distanceFromOrigin>
				<angle>34.81589639558389</angle>
				<shape>triangular</shape>
				<triangleMeasure>0.6038275642678205</triangleMeasure>
				<rectangleMeasure>0.5983119385402677</rectangleMeasure>
				<circleMeasure>0.2898445286946508</circleMeasure>
				<centroid>
					<x>1059.329</x>
					<y>453.251</y>
				</centroid>
			</pseudo3D>
		</spatialEntity>
		<numericStateVariable>
			<name>avgClusterednessRegions</name>
			<value>1740.533843717263</value>
		</numericStateVariable>
		<numericStateVariable>
			<name>avgDensityRegions</name>
			<value>0.6043170673393558</value>
		</numericStateVariable>
	</timepoint>
	<timepoint>
		<spatialEntity>
			<pseudo3D type="region">
				<clusteredness>1</clusteredness>
				<density>0.5629797001328866</density>
				<area>38989.5</area>
				<perimeter>992.4936065673828</perimeter>
				<distanceFromOrigin>315.1253718760202</distanceFromOrigin>
				<angle>62.73139801174398</angle>
				<shape>triangular</shape>
				<triangleMeasure>0.779881879833968</triangleMeasure>
				<rectangleMeasure>0.5317906115811115</rectangleMeasure>
				<circleMeasure>0.42006042063874</circleMeasure>
				<centroid>
					<x>212.876</x>
					<y>655.4438</y>
				</centroid>
			</pseudo3D>
		</spatialEntity>
		<spatialEntity>
			<pseudo3D type="region">
				<clusteredness>1</clusteredness>
				<density>0.6456544345458249</density>
				<area>61630</area>
				<perimeter>1282.404893398285</perimeter>
				<distanceFromOrigin>165.6049516167919</distanceFromOrigin>
				<angle>34.81589639558389</angle>
				<shape>triangular</shape>
				<triangleMeasure>0.6038275642678205</triangleMeasure>
				<rectangleMeasure>0.5983119385402677</rectangleMeasure>
				<circleMeasure>0.2898445286946508</circleMeasure>
				<centroid>
					<x>1059.329</x>
					<y>453.251</y>
				</centroid>
			</pseudo3D>
		</spatialEntity>
		<numericStateVariable>
			<name>avgClusterednessRegions</name>
			<value>1740.533843717263</value>
		</numericStateVariable>
		<numericStateVariable>
			<name>avgDensityRegions</name>
			<value>0.6043170673393558</value>
		</numericStateVariable>
	</timepoint>
	<timepoint>
		<spatialEntity>
			<pseudo3D type="region">
				<clusteredness>1</clusteredness>
				<density>0.5629797001328866</density>
				<area>38989.5</area>
				<perimeter>992.4936065673828</perimeter>
				<distanceFromOrigin>315.1253718760202</distanceFromOrigin>
				<angle>62.73139801174398</angle>
				<shape>triangular</shape>
				<triangleMeasure>0.779881879833968</triangleMeasure>
				<rectangleMeasure>0.5317906115811115</rectangleMeasure>
				<circleMeasure>0.42006042063874</circleMeasure>
				<centroid>
					<x>212.876</x>
					<y>655.4438</y>
				</centroid>
			</pseudo3D>
		</spatialEntity>
		<spatialEntity>
			<pseudo3D type="region">
				<clusteredness>1</clusteredness>
				<density>0.6456544345458249</density>
				<area>61630</area>
				<perimeter>1282.404893398285</perimeter>
				<distanceFromOrigin>165.6049516167919</distanceFromOrigin>
				<angle>34.81589639558389</angle>
				<shape>triangular</shape>
				<triangleMeasure>0.6038275642678205</triangleMeasure>
				<rectangleMeasure>0.5983119385402677</rectangleMeasure>
				<circleMeasure>0.2898445286946508</circleMeasure>
				<centroid>
					<x>1059.329</x>
					<y>453.251</y>
				</centroid>
			</pseudo3D>
		</spatialEntity>
		<numericStateVariable>
			<name>avgClusterednessRegions</name>
			<value>1740.533843717263</value>
		</numericStateVariable>
		<numericStateVariable>
			<name>avgDensityRegions</name>
			<value>0.6043170673393558</value>
		</numericStateVariable>
	</timepoint>
	<timepoint>
		<spatialEntity>
			<pseudo3D type="region">
				<clusteredness>1</clusteredness>
				<density>0.5629797001328866</density>
				<area>38989.5</area>
				<perimeter>992.4936065673828</perimeter>
				<distanceFromOrigin>315.1253718760202</distanceFromOrigin>
				<angle>62.73139801174398</angle>
				<shape>triangular</shape>
				<triangleMeasure>0.779881879833968</triangleMeasure>
				<rectangleMeasure>0.5317906115811115</rectangleMeasure>
				<circleMeasure>0.42006042063874</circleMeasure>
				<centroid>
					<x>212.876</x>
					<y>655.4438</y>
				</centroid>
			</pseudo3D>
		</spatialEntity>
		<spatialEntity>
			<pseudo3D type="region">
				<clusteredness>1</clusteredness>
				<density>0.6456544345458249</density>
				<area>61630</area>
				<perimeter>1282.404893398285</perimeter>
				<distanceFromOrigin>165.6049516167919</distanceFromOrigin>
				<angle>34.81589639558389</angle>
				<shape>triangular</shape>
				<triangleMeasure>0.6038275642678205</triangleMeasure>
				<rectangleMeasure>0.5983119385402677</rectangleMeasure>
				<circleMeasure>0.2898445286946508</circleMeasure>
				<centroid>
					<x>1059.329</x>
					<y>453.251</y>
				</centroid>
			</pseudo3D>
		</spatialEntity>
		<numericStateVariable>
			<name>avgClusterednessRegions</name>
			<value>1740.533843717263</value>
		</numericStateVariable>
		<numericStateVariable>
			<name>avgDensityRegions</name>
			<value>0.6043170673393558</value>
		</numericStateVariable>
	</timepoint>
	<timepoint>
		<spatialEntity>
			<pseudo3D type="region">
				<clusteredness>1</clusteredness>
				<density>0.5629797001328866</density>
				<area>38989.5</area>
				<perimeter>992.4936065673828</perimeter>
				<distanceFromOrigin>315.1253718760202</distanceFromOrigin>
				<angle>62.73139801174398</angle>
				<shape>triangular</shape>
				<triangleMeasure>0.779881879833968</triangleMeasure>
				<rectangleMeasure>0.5317906115811115</rectangleMeasure>
				<circleMeasure>0.42006042063874</circleMeasure>
				<centroid>
					<x>212.876</x>
					<y>655.4438</y>
				</centroid>
			</pseudo3D>
		</spatialEntity>
		<spatialEntity>
			<pseudo3D type="region">
				<clusteredness>1</clusteredness>
				<density>0.6456544345458249</density>
				<area>61630</area>
				<perimeter>1282.404893398285</perimeter>
				<distanceFromOrigin>165.6049516167919</distanceFromOrigin>
				<angle>34.81589639558389</angle>
				<shape>triangular</shape>
				<triangleMeasure>0.6038275642678205</triangleMeasure>
				<rectangleMeasure>0.5983119385402677</rectangleMeasure>
				<circleMeasure>0.2898445286946508</circleMeasure>
				<centroid>
					<x>1059.329</x>
					<y>453.251</y>
				</centroid>
			</pseudo3D>
		</spatialEntity>
		<numericStateVariable>
			<name>avgClusterednessRegions</name>
			<value>1740.533843717263</value>
		</numericStateVariable>
		<numericStateVariable>
			<name>avgDensityRegions</name>
			<value>0.6043170673393558</value>
		</numericStateVariable>
	</timepoint>
	<timepoint>
		<spatialEntity>
			<pseudo3D type="region">
				<clusteredness>1</clusteredness>
				<density>0.5629797001328866</density>
				<area>38989.5</area>
				<perimeter>992.4936065673828</perimeter>
				<distanceFromOrigin>315.1253718760202</distanceFromOrigin>
				<angle>62.73139801174398</angle>
				<shape>triangular</shape>
				<triangleMeasure>0.779881879833968</triangleMeasure>
				<rectangleMeasure>0.5317906115811115</rectangleMeasure>
				<circleMeasure>0.42006042063874</circleMeasure>
				<centroid>
					<x>212.876</x>
					<y>655.4438</y>
				</centroid>
			</pseudo3D>
		</spatialEntity>
		<spatialEntity>
			<pseudo3D type="region">
				<clusteredness>1</clusteredness>
				<density>0.6456544345458249</density>
				<area>61630</area>
				<perimeter>1282.404893398285</perimeter>
				<distanceFromOrigin>165.6049516167919</distanceFromOrigin>
				<angle>34.81589639558389</angle>
				<shape>triangular</shape>
				<triangleMeasure>0.6038275642678205</triangleMeasure>
				<rectangleMeasure>0.5983119385402677</rectangleMeasure>
				<circleMeasure>0.2898445286946508</circleMeasure>
				<centroid>
					<x>1059.329</x>
					<y>453.251</y>
				</centroid>
			</pseudo3D>
		</spatialEntity>
		<numericStateVariable>
			<name>avgClusterednessRegions</name>
			<value>1740.533843717263</value>
		</numericStateVariable>
		<numericStateVariable>
			<name>avgDensityRegions</name>
			<value>0.6043170673393558</value>
		</numericStateVariable>
	</timepoint>
	<timepoint>
		<spatialEntity>
			<pseudo3D type="region">
				<clusteredness>1</clusteredness>
				<density>0.5629797001328866</density>
				<area>38989.5</area>
				<perimeter>992.4936065673828</perimeter>
				<distanceFromOrigin>315.1253718760202</distanceFromOrigin>
				<angle>62.73139801174398</angle>
				<shape>triangular</shape>
				<triangleMeasure>0.779881879833968</triangleMeasure>
				<rectangleMeasure>0.5317906115811115</rectangleMeasure>
				<circleMeasure>0.42006042063874</circleMeasure>
				<centroid>
					<x>212.876</x>
					<y>655.4438</y>
				</centroid>
			</pseudo3D>
		</spatialEntity>
		<spatialEntity>
			<pseudo3D type="region">
				<clusteredness>1</clusteredness>
				<density>0.6456544345458249</density>
				<area>61630</area>
				<perimeter>1282.404893398285</perimeter>
				<distanceFromOrigin>165.6049516167919</distanceFromOrigin>
				<angle>34.81589639558389</angle>
				<shape>triangular</shape>
				<triangleMeasure>0.6038275642678205</triangleMeasure>
				<rectangleMeasure>0.5983119385402677</rectangleMeasure>
				<circleMeasure>0.2898445286946508</circleMeasure>
				<centroid>
					<x>1059.329</x>
					<y>453.251</y>
				</centroid>
			</pseudo3D>
		</spatialEntity>
		<numericStateVariable>
			<name>avgClusterednessRegions</name>
			<value>1740.533843717263</value>
		</numericStateVariable>
		<numericStateVariable>
			<name>avgDensityRegions</name>
			<value>0.6043170673393558</value>
		</numericStateVariable>
	</timepoint>
	<timepoint>
		<spatialEntity>
			<pseudo3D type="region">
				<clusteredness>1</clusteredness>
				<density>0.5629797001328866</density>
				<area>38989.5</area>
				<perimeter>992.4936065673828</perimeter>
				<distanceFromOrigin>315.1253718760202</distanceFromOrigin>
				<angle>62.73139801174398</angle>
				<shape>triangular</shape>
				<triangleMeasure>0.779881879833968</triangleMeasure>
				<rectangleMeasure>0.5317906115811115</rectangleMeasure>
				<circleMeasure>0.42006042063874</circleMeasure>
				<centroid>
					<x>212.876</x>
					<y>655.4438</y>
				</centroid>
			</pseudo3D>
		</spatialEntity>
		<spatialEntity>
			<pseudo3D type="region">
				<clusteredness>1</clusteredness>
				<density>0.6456544345458249</density>
				<area>61630</area>
				<perimeter>1282.404893398285</perimeter>
				<distanceFromOrigin>165.6049516167919</distanceFromOrigin>
				<angle>34.81589639558389</angle>
				<shape>triangular</shape>
				<triangleMeasure>0.6038275642678205</triangleMeasure>
				<rectangleMeasure>0.5983119385402677</rectangleMeasure>
				<circleMeasure>0.2898445286946508</circleMeasure>
				<centroid>
					<x>1059.329</x>
					<y>453.251</y>
				</centroid>
			</pseudo3D>
		</spatialEntity>
		<numericStateVariable>
			<name>avgClusterednessRegions</name>
			<value>1740.533843717263</value>
		</numericStateVariable>
		<numericStateVariable>
			<name>avgDensityRegions</name>
			<value>0.6043170673393558</value>
		</numericStateVariable>
	</timepoint>
	<timepoint>
		<spatialEntity>
			<pseudo3D type="region">
				<clusteredness>1</clusteredness>
				<density>0.5629797001328866</density>
				<area>38989.5</area>
				<perimeter>992.4936065673828</perimeter>
				<distanceFromOrigin>315.1253718760202</distanceFromOrigin>
				<angle>62.73139801174398</angle>
				<shape>triangular</shape>
				<triangleMeasure>0.779881879833968</triangleMeasure>
				<rectangleMeasure>0.5317906115811115</rectangleMeasure>
				<circleMeasure>0.42006042063874</circleMeasure>
				<centroid>
					<x>212.876</x>
					<y>655.4438</y>
				</centroid>
			</pseudo3D>
		</spatialEntity>
		<spatialEntity>
			<pseudo3D type="region">
				<clusteredness>1</clusteredness>
				<density>0.6456544345458249</density>
				<area>61630</area>
				<perimeter>1282.404893398285</perimeter>
				<distanceFromOrigin>165.6049516167919</distanceFromOrigin>
				<angle>34.81589639558389</angle>
				<shape>triangular</shape>
				<triangleMeasure>0.6038275642678205</triangleMeasure>
				<rectangleMeasure>0.5983119385402677</rectangleMeasure>
				<circleMeasure>0.2898445286946508</circleMeasure>
				<centroid>
					<x>1059.329</x>
					<y>453.251</y>
				</centroid>
			</pseudo3D>
		</spatialEntity>
		<numericStateVariable>
			<name>avgClusterednessRegions</name>
			<value>1740.533843717263</value>
		</numericStateVariable>
		<numericStateVariable>
			<name>avgDensityRegions</name>
			<value>0.6043170673393558</value>
		</numericStateVariable>
	</timepoint>
	<timepoint>
		<spatialEntity>
			<pseudo3D type="region">
				<clusteredness>1</clusteredness>
				<density>0.5629797001328866</density>
				<area>38989.5</area>
				<perimeter>992.4936065673828</perimeter>
				<distanceFromOrigin>315.1253718760202</distanceFromOrigin>
				<angle>62.73139801174398</angle>
				<shape>triangular</shape>
				<triangleMeasure>0.779881879833968</triangleMeasure>
				<rectangleMeasure>0.5317906115811115</rectangleMeasure>
				<circleMeasure>0.42006042063874</circleMeasure>
				<centroid>
					<x>212.876</x>
					<y>655.4438</y>
				</centroid>
			</pseudo3D>
		</spatialEntity>
		<spatialEntity>
			<pseudo3D type="region">
				<clusteredness>1</clusteredness>
				<density>0.6456544345458249</density>
				<area>61630</area>
				<perimeter>1282.404893398285</perimeter>
				<distanceFromOrigin>165.6049516167919</distanceFromOrigin>
				<angle>34.81589639558389</angle>
				<shape>triangular</shape>
				<triangleMeasure>0.6038275642678205</triangleMeasure>
				<rectangleMeasure>0.5983119385402677</rectangleMeasure>
				<circleMeasure>0.2898445286946508</circleMeasure>
				<centroid>
					<x>1059.329</x>
					<y>453.251</y>
				</centroid>
			</pseudo3D>
		</spatialEntity>
		<numericStateVariable>
			<name>avgClusterednessRegions</name>
			<value>1740.533843717263</value>
		</numericStateVariable>
		<numericStateVariable>
			<name>avgDensityRegions</name>
			<value>0.6043170673393558</value>
		</numericStateVariable>
	</timepoint>
	<timepoint>
		<spatialEntity>
			<pseudo3D type="region">
				<clusteredness>1</clusteredness>
				<density>0.5629797001328866</density>
				<area>38989.5</area>
				<perimeter>992.4936065673828</perimeter>
				<distanceFromOrigin>315.1253718760202</distanceFromOrigin>
				<angle>62.73139801174398</angle>
				<shape>triangular</shape>
				<triangleMeasure>0.779881879833968</triangleMeasure>
				<rectangleMeasure>0.5317906115811115</rectangleMeasure>
				<circleMeasure>0.42006042063874</circleMeasure>
				<centroid>
					<x>212.876</x>
					<y>655.4438</y>
				</centroid>
			</pseudo3D>
		</spatialEntity>
		<spatialEntity>
			<pseudo3D type="region">
				<clusteredness>1</clusteredness>
				<density>0.6456544345458249</density>
				<area>61630</area>
				<perimeter>1282.404893398285</perimeter>
				<distanceFromOrigin>165.6049516167919</distanceFromOrigin>
				<angle>34.81589639558389</angle>
				<shape>triangular</shape>
				<triangleMeasure>0.6038275642678205</triangleMeasure>
				<rectangleMeasure>0.5983119385402677</rectangleMeasure>
				<circleMeasure>0.2898445286946508</circleMeasure>
				<centroid>
					<x>1059.329</x>
					<y>453.251</y>
				</centroid>
			</pseudo3D>
		</spatialEntity>
		<numericStateVariable>
			<name>avgClusterednessRegions</name>
			<value>1740.533843717263</value>
		</numericStateVariable>
		<numericStateVariable>
			<name>avgDensityRegions</name>
			<value>0.6043170673393558</value>
		</numericStateVariable>
	</timepoint>
	<timepoint>
		<spatialEntity>
			<pseudo3D type="region">
				<clusteredness>1</clusteredness>
				<density>0.5629797001328866</density>
				<area>38989.5</area>
				<perimeter>992.4936065673828</perimeter>
				<distanceFromOrigin>315.1253718760202</distanceFromOrigin>
				<angle>62.73139801174398</angle>
				<shape>triangular</shape>
				<triangleMeasure>0.779881879833968</triangleMeasure>
				<rectangleMeasure>0.5317906115811115</rectangleMeasure>
				<circleMeasure>0.42006042063874</circleMeasure>
				<centroid>
					<x>212.876</x>
					<y>655.4438</y>
				</centroid>
			</pseudo3D>
		</spatialEntity>
		<spatialEntity>
			<pseudo3D type="region">
				<clusteredness>1</clusteredness>
				<density>0.6456544345458249</density>
				<area>61630</area>
				<perimeter>1282.404893398285</perimeter>
				<distanceFromOrigin>165.6049516167919</distanceFromOrigin>
				<angle>34.81589639558389</angle>
				<shape>triangular</shape>
				<triangleMeasure>0.6038275642678205</triangleMeasure>
				<rectangleMeasure>0.5983119385402677</rectangleMeasure>
				<circleMeasure>0.2898445286946508</circleMeasure>
				<centroid>
					<x>1059.329</x>
					<y>453.251</y>
				</centroid>
			</pseudo3D>
		</spatialEntity>
		<numericStateVariable>
			<name>avgClusterednessRegions</name>
			<value>1740.533843717263</value>
		</numericStateVariable>
		<numericStateVariable>
			<name>avgDensityRegions</name>
			<value>0.6043170673393558</value>
		</numericStateVariable>
	</timepoint>
	<timepoint>
		<spatialEntity>
			<pseudo3D type="region">
				<clusteredness>1</clusteredness>
				<density>0.5629797001328866</density>
				<area>38989.5</area>
				<perimeter>992.4936065673828</perimeter>
				<distanceFromOrigin>315.1253718760202</distanceFromOrigin>
				<angle>62.73139801174398</angle>
				<shape>triangular</shape>
				<triangleMeasure>0.779881879833968</triangleMeasure>
				<rectangleMeasure>0.5317906115811115</rectangleMeasure>
				<circleMeasure>0.42006042063874</circleMeasure>
				<centroid>
					<x>212.876</x>
					<y>655.4438</y>
				</centroid>
			</pseudo3D>
		</spatialEntity>
		<spatialEntity>
			<pseudo3D type="region">
				<clusteredness>1</clusteredness>
				<density>0.6456544345458249</density>
				<area>61630</area>
				<perimeter>1282.404893398285</perimeter>
				<distanceFromOrigin>165.6049516167919</distanceFromOrigin>
				<angle>34.81589639558389</angle>
				<shape>triangular</shape>
				<triangleMeasure>0.6038275642678205</triangleMeasure>
				<rectangleMeasure>0.5983119385402677</rectangleMeasure>
				<circleMeasure>0.2898445286946508</circleMeasure>
				<centroid>
					<x>1059.329</x>
					<y>453.251</y>
				</centroid>
			</pseudo3D>
		</spatialEntity>
		<numericStateVariable>
			<name>avgClusterednessRegions</name>
			<value>1740.533843717263</value>
		</numericStateVariable>
		<numericStateVariable>
			<name>avgDensityRegions</name>
			<value>0.6043170673393558</value>
		</numericStateVariable>
	</timepoint>
	<timepoint>
		<spatialEntity>
			<pseudo3D type="region">
				<clusteredness>1</clusteredness>
				<density>0.5629797001328866</density>
				<area>38989.5</area>
				<perimeter>992.4936065673828</perimeter>
				<distanceFromOrigin>315.1253718760202</distanceFromOrigin>
				<angle>62.73139801174398</angle>
				<shape>triangular</shape>
				<triangleMeasure>0.779881879833968</triangleMeasure>
				<rectangleMeasure>0.5317906115811115</rectangleMeasure>
				<circleMeasure>0.42006042063874</circleMeasure>
				<centroid>
					<x>212.876</x>
					<y>655.4438</y>
				</centroid>
			</pseudo3D>
		</spatialEntity>
		<spatialEntity>
			<pseudo3D type="region">
				<clusteredness>1</clusteredness>
				<density>0.6456544345458249</density>
				<area>61630</area>
				<perimeter>1282.404893398285</perimeter>
				<distanceFromOrigin>165.6049516167919</distanceFromOrigin>
				<angle>34.81589639558389</angle>
				<shape>triangular</shape>
				<triangleMeasure>0.6038275642678205</triangleMeasure>
				<rectangleMeasure>0.5983119385402677</rectangleMeasure>
				<circleMeasure>0.2898445286946508</circleMeasure>
				<centroid>
					<x>1059.329</x>
					<y>453.251</y>
				</centroid>
			</pseudo3D>
		</spatialEntity>
		<numericStateVariable>
			<name>avgClusterednessRegions</name>
			<value>1740.533843717263</value>
		</numericStateVariable>
		<numericStateVariable>
			<name>avgDensityRegions</name>
			<value>0.6043170673393558</value>
		</numericStateVariable>
	</timepoint>
	<timepoint>
		<spatialEntity>
			<pseudo3D type="region">
				<clusteredness>1</clusteredness>
				<density>0.5629797001328866</density>
				<area>38989.5</area>
				<perimeter>992.4936065673828</perimeter>
				<distanceFromOrigin>315.1253718760202</distanceFromOrigin>
				<angle>62.73139801174398</angle>
				<shape>triangular</shape>
				<triangleMeasure>0.779881879833968</triangleMeasure>
				<rectangleMeasure>0.5317906115811115</rectangleMeasure>
				<circleMeasure>0.42006042063874</circleMeasure>
				<centroid>
					<x>212.876</x>
					<y>655.4438</y>
				</centroid>
			</pseudo3D>
		</spatialEntity>
		<spatialEntity>
			<pseudo3D type="region">
				<clusteredness>1</clusteredness>
				<density>0.6456544345458249</density>
				<area>61630</area>
				<perimeter>1282.404893398285</perimeter>
				<distanceFromOrigin>165.6049516167919</distanceFromOrigin>
				<angle>34.81589639558389</angle>
				<shape>triangular</shape>
				<triangleMeasure>0.6038275642678205</triangleMeasure>
				<rectangleMeasure>0.5983119385402677</rectangleMeasure>
				<circleMeasure>0.2898445286946508</circleMeasure>
				<centroid>
					<x>1059.329</x>
					<y>453.251</y>
				</centroid>
			</pseudo3D>
		</spatialEntity>
		<numericStateVariable>
			<name>avgClusterednessRegions</name>
			<value>1740.533843717263</value>
		</numericStateVariable>
		<numericStateVariable>
			<name>avgDensityRegions</name>
			<value>0.6043170673393558</value>
		</numericStateVariable>
	</timepoint>
	<timepoint>
		<spatialEntity>
			<pseudo3D type="region">
				<clusteredness>1</clusteredness>
				<density>0.5629797001328866</density>
				<area>38989.5</area>
				<perimeter>992.4936065673828</perimeter>
				<distanceFromOrigin>315.1253718760202</distanceFromOrigin>
				<angle>62.73139801174398</angle>
				<shape>triangular</shape>
				<triangleMeasure>0.779881879833968</triangleMeasure>
				<rectangleMeasure>0.5317906115811115</rectangleMeasure>
				<circleMeasure>0.42006042063874</circleMeasure>
				<centroid>
					<x>212.876</x>
					<y>655.4438</y>
				</centroid>
			</pseudo3D>
		</spatialEntity>
		<spatialEntity>
			<pseudo3D type="region">
				<clusteredness>1</clusteredness>
				<density>0.6456544345458249</density>
				<area>61630</area>
				<perimeter>1282.404893398285</perimeter>
				<distanceFromOrigin>165.6049516167919</distanceFromOrigin>
				<angle>34.81589639558389</angle>
				<shape>triangular</shape>
				<triangleMeasure>0.6038275642678205</triangleMeasure>
				<rectangleMeasure>0.5983119385402677</rectangleMeasure>
				<circleMeasure>0.2898445286946508</circleMeasure>
				<centroid>
					<x>1059.329</x>
					<y>453.251</y>
				</centroid>
			</pseudo3D>
		</spatialEntity>
		<numericStateVariable>
			<name>avgClusterednessRegions</name>
			<value>1740.533843717263</value>
		</numericStateVariable>
		<numericStateVariable>
			<name>avgDensityRegions</name>
			<value>0.6043170673393558</value>
		</numericStateVariable>
	</timepoint>
	<timepoint>
		<spatialEntity>
			<pseudo3D type="region">
				<clusteredness>1</clusteredness>
				<density>0.5629797001328866</density>
				<area>38989.5</area>
				<perimeter>992.4936065673828</perimeter>
				<distanceFromOrigin>315.1253718760202</distanceFromOrigin>
				<angle>62.73139801174398</angle>
				<shape>triangular</shape>
				<triangleMeasure>0.779881879833968</triangleMeasure>
				<rectangleMeasure>0.5317906115811115</rectangleMeasure>
				<circleMeasure>0.42006042063874</circleMeasure>
				<centroid>
					<x>212.876</x>
					<y>655.4438</y>
				</centroid>
			</pseudo3D>
		</spatialEntity>
		<spatialEntity>
			<pseudo3D type="region">
				<clusteredness>1</clusteredness>
				<density>0.6456544345458249</density>
				<area>61630</area>
				<perimeter>1282.404893398285</perimeter>
				<distanceFromOrigin>165.6049516167919</distanceFromOrigin>
				<angle>34.81589639558389</angle>
				<shape>triangular</shape>
				<triangleMeasure>0.6038275642678205</triangleMeasure>
				<rectangleMeasure>0.5983119385402677</rectangleMeasure>
				<circleMeasure>0.2898445286946508</circleMeasure>
				<centroid>
					<x>1059.329</x>
					<y>453.251</y>
				</centroid>
			</pseudo3D>
		</spatialEntity>
		<numericStateVariable>
			<name>avgClusterednessRegions</name>
			<value>1740.533843717263</value>
		</numericStateVariable>
		<numericStateVariable>
			<name>avgDensityRegions</name>
			<value>0.6043170673393558</value>
		</numericStateVariable>
	</timepoint>
	<timepoint>
		<spatialEntity>
			<pseudo3D type="region">
				<clusteredness>1</clusteredness>
				<density>0.5629797001328866</density>
				<area>38989.5</area>
				<perimeter>992.4936065673828</perimeter>
				<distanceFromOrigin>315.1253718760202</distanceFromOrigin>
				<angle>62.73139801174398</angle>
				<shape>triangular</shape>
				<triangleMeasure>0.779881879833968</triangleMeasure>
				<rectangleMeasure>0.5317906115811115</rectangleMeasure>
				<circleMeasure>0.42006042063874</circleMeasure>
				<centroid>
					<x>212.876</x>
					<y>655.4438</y>
				</centroid>
			</pseudo3D>
		</spatialEntity>
		<spatialEntity>
			<pseudo3D type="region">
				<clusteredness>1</clusteredness>
				<density>0.6456544345458249</density>
				<area>61630</area>
				<perimeter>1282.404893398285</perimeter>
				<distanceFromOrigin>165.6049516167919</distanceFromOrigin>
				<angle>34.81589639558389</angle>
				<shape>triangular</shape>
				<triangleMeasure>0.6038275642678205</triangleMeasure>
				<rectangleMeasure>0.5983119385402677</rectangleMeasure>
				<circleMeasure>0.2898445286946508</circleMeasure>
				<centroid>
					<x>1059.329</x>
					<y>453.251</y>
				</centroid>
			</pseudo3D>
		</spatialEntity>
		<numericStateVariable>
			<name>avgClusterednessRegions</name>
			<value>1740.533843717263</value>
		</numericStateVariable>
		<numericStateVariable>
			<name>avgDensityRegions</name>
			<value>0.6043170673393558</value>
		</numericStateVariable>
	</timepoint>
	<timepoint>
		<spatialEntity>
			<pseudo3D type="region">
				<clusteredness>1</clusteredness>
				<density>0.5629797001328866</density>
				<area>38989.5</area>
				<perimeter>992.4936065673828</perimeter>
				<distanceFromOrigin>315.1253718760202</distanceFromOrigin>
				<angle>62.73139801174398</angle>
				<shape>triangular</shape>
				<triangleMeasure>0.779881879833968</triangleMeasure>
				<rectangleMeasure>0.5317906115811115</rectangleMeasure>
				<circleMeasure>0.42006042063874</circleMeasure>
				<centroid>
					<x>212.876</x>
					<y>655.4438</y>
				</centroid>
			</pseudo3D>
		</spatialEntity>
		<spatialEntity>
			<pseudo3D type="region">
				<clusteredness>1</clusteredness>
				<density>0.6456544345458249</density>
				<area>61630</area>
				<perimeter>1282.404893398285</perimeter>
				<distanceFromOrigin>165.6049516167919</distanceFromOrigin>
				<angle>34.81589639558389</angle>
				<shape>triangular</shape>
				<triangleMeasure>0.6038275642678205</triangleMeasure>
				<rectangleMeasure>0.5983119385402677</rectangleMeasure>
				<circleMeasure>0.2898445286946508</circleMeasure>
				<centroid>
					<x>1059.329</x>
					<y>453.251</y>
				</centroid>
			</pseudo3D>
		</spatialEntity>
		<numericStateVariable>
			<name>avgClusterednessRegions</name>
			<value>1740.533843717263</value>
		</numericStateVariable>
		<numericStateVariable>
			<name>avgDensityRegions</name>
			<value>0.6043170673393558</value>
		</numericStateVariable>
	</timepoint>
	<timepoint>
		<spatialEntity>
			<pseudo3D type="region">
				<clusteredness>1</clusteredness>
				<density>0.5629797001328866</density>
				<area>38989.5</area>
				<perimeter>992.4936065673828</perimeter>
				<distanceFromOrigin>315.1253718760202</distanceFromOrigin>
				<angle>62.73139801174398</angle>
				<shape>triangular</shape>
				<triangleMeasure>0.779881879833968</triangleMeasure>
				<rectangleMeasure>0.5317906115811115</rectangleMeasure>
				<circleMeasure>0.42006042063874</circleMeasure>
				<centroid>
					<x>212.876</x>
					<y>655.4438</y>
				</centroid>
			</pseudo3D>
		</spatialEntity>
		<spatialEntity>
			<pseudo3D type="region">
				<clusteredness>1</clusteredness>
				<density>0.6456544345458249</density>
				<area>61630</area>
				<perimeter>1282.404893398285</perimeter>
				<distanceFromOrigin>165.6049516167919</distanceFromOrigin>
				<angle>34.81589639558389</angle>
				<shape>triangular</shape>
				<triangleMeasure>0.6038275642678205</triangleMeasure>
				<rectangleMeasure>0.5983119385402677</rectangleMeasure>
				<circleMeasure>0.2898445286946508</circleMeasure>
				<centroid>
					<x>1059.329</x>
					<y>453.251</y>
				</centroid>
			</pseudo3D>
		</spatialEntity>
		<numericStateVariable>
			<name>avgClusterednessRegions</name>
			<value>1740.533843717263</value>
		</numericStateVariable>
		<numericStateVariable>
			<name>avgDensityRegions</name>
			<value>0.6043170673393558</value>
		</numericStateVariable>
	</timepoint>
	<timepoint>
		<spatialEntity>
			<pseudo3D type="region">
				<clusteredness>1</clusteredness>
				<density>0.5629797001328866</density>
				<area>38989.5</area>
				<perimeter>992.4936065673828</perimeter>
				<distanceFromOrigin>315.1253718760202</distanceFromOrigin>
				<angle>62.73139801174398</angle>
				<shape>triangular</shape>
				<triangleMeasure>0.779881879833968</triangleMeasure>
				<rectangleMeasure>0.5317906115811115</rectangleMeasure>
				<circleMeasure>0.42006042063874</circleMeasure>
				<centroid>
					<x>212.876</x>
					<y>655.4438</y>
				</centroid>
			</pseudo3D>
		</spatialEntity>
		<spatialEntity>
			<pseudo3D type="region">
				<clusteredness>1</clusteredness>
				<density>0.6456544345458249</density>
				<area>61630</area>
				<perimeter>1282.404893398285</perimeter>
				<distanceFromOrigin>165.6049516167919</distanceFromOrigin>
				<angle>34.81589639558389</angle>
				<shape>triangular</shape>
				<triangleMeasure>0.6038275642678205</triangleMeasure>
				<rectangleMeasure>0.5983119385402677</rectangleMeasure>
				<circleMeasure>0.2898445286946508</circleMeasure>
				<centroid>
					<x>1059.329</x>
					<y>453.251</y>
				</centroid>
			</pseudo3D>
		</spatialEntity>
		<numericStateVariable>
			<name>avgClusterednessRegions</name>
			<value>1740.533843717263</value>
		</numericStateVariable>
		<numericStateVariable>
			<name>avgDensityRegions</name>
			<value>0.6043170673393558</value>
		</numericStateVariable>
	</timepoint>
	<timepoint>
		<spatialEntity>
			<pseudo3D type="region">
				<clusteredness>1</clusteredness>
				<density>0.5629797001328866</density>
				<area>38989.5</area>
				<perimeter>992.4936065673828</perimeter>
				<distanceFromOrigin>315.1253718760202</distanceFromOrigin>
				<angle>62.73139801174398</angle>
				<shape>triangular</shape>
				<triangleMeasure>0.779881879833968</triangleMeasure>
				<rectangleMeasure>0.5317906115811115</rectangleMeasure>
				<circleMeasure>0.42006042063874</circleMeasure>
				<centroid>
					<x>212.876</x>
					<y>655.4438</y>
				</centroid>
			</pseudo3D>
		</spatialEntity>
		<spatialEntity>
			<pseudo3D type="region">
				<clusteredness>1</clusteredness>
				<density>0.6456544345458249</density>
				<area>61630</area>
				<perimeter>1282.404893398285</perimeter>
				<distanceFromOrigin>165.6049516167919</distanceFromOrigin>
				<angle>34.81589639558389</angle>
				<shape>triangular</shape>
				<triangleMeasure>0.6038275642678205</triangleMeasure>
				<rectangleMeasure>0.5983119385402677</rectangleMeasure>
				<circleMeasure>0.2898445286946508</circleMeasure>
				<centroid>
					<x>1059.329</x>
					<y>453.251</y>
				</centroid>
			</pseudo3D>
		</spatialEntity>
		<numericStateVariable>
			<name>avgClusterednessRegions</name>
			<value>1740.533843717263</value>
		</numericStateVariable>
		<numericStateVariable>
			<name>avgDensityRegions</name>
			<value>0.6043170673393558</value>
		</numericStateVariable>
	</timepoint>
	<timepoint>
		<spatialEntity>
			<pseudo3D type="region">
				<clusteredness>1</clusteredness>
				<density>0.5629797001328866</density>
				<area>38989.5</area>
				<perimeter>992.4936065673828</perimeter>
				<distanceFromOrigin>315.1253718760202</distanceFromOrigin>
				<angle>62.73139801174398</angle>
				<shape>triangular</shape>
				<triangleMeasure>0.779881879833968</triangleMeasure>
				<rectangleMeasure>0.5317906115811115</rectangleMeasure>
				<circleMeasure>0.42006042063874</circleMeasure>
				<centroid>
					<x>212.876</x>
					<y>655.4438</y>
				</centroid>
			</pseudo3D>
		</spatialEntity>
		<spatialEntity>
			<pseudo3D type="region">
				<clusteredness>1</clusteredness>
				<density>0.6456544345458249</density>
				<area>61630</area>
				<perimeter>1282.404893398285</perimeter>
				<distanceFromOrigin>165.6049516167919</distanceFromOrigin>
				<angle>34.81589639558389</angle>
				<shape>triangular</shape>
				<triangleMeasure>0.6038275642678205</triangleMeasure>
				<rectangleMeasure>0.5983119385402677</rectangleMeasure>
				<circleMeasure>0.2898445286946508</circleMeasure>
				<centroid>
					<x>1059.329</x>
					<y>453.251</y>
				</centroid>
			</pseudo3D>
		</spatialEntity>
		<numericStateVariable>
			<name>avgClusterednessRegions</name>
			<value>1740.533843717263</value>
		</numericStateVariable>
		<numericStateVariable>
			<name>avgDensityRegions</name>
			<value>0.6043170673393558</value>
		</numericStateVariable>
	</timepoint>
	<timepoint>
		<spatialEntity>
			<pseudo3D type="region">
				<clusteredness>1</clusteredness>
				<density>0.5629797001328866</density>
				<area>38989.5</area>
				<perimeter>992.4936065673828</perimeter>
				<distanceFromOrigin>315.1253718760202</distanceFromOrigin>
				<angle>62.73139801174398</angle>
				<shape>triangular</shape>
				<triangleMeasure>0.779881879833968</triangleMeasure>
				<rectangleMeasure>0.5317906115811115</rectangleMeasure>
				<circleMeasure>0.42006042063874</circleMeasure>
				<centroid>
					<x>212.876</x>
					<y>655.4438</y>
				</centroid>
			</pseudo3D>
		</spatialEntity>
		<spatialEntity>
			<pseudo3D type="region">
				<clusteredness>1</clusteredness>
				<density>0.6456544345458249</density>
				<area>61630</area>
				<perimeter>1282.404893398285</perimeter>
				<distanceFromOrigin>165.6049516167919</distanceFromOrigin>
				<angle>34.81589639558389</angle>
				<shape>triangular</shape>
				<triangleMeasure>0.6038275642678205</triangleMeasure>
				<rectangleMeasure>0.5983119385402677</rectangleMeasure>
				<circleMeasure>0.2898445286946508</circleMeasure>
				<centroid>
					<x>1059.329</x>
					<y>453.251</y>
				</centroid>
			</pseudo3D>
		</spatialEntity>
		<numericStateVariable>
			<name>avgClusterednessRegions</name>
			<value>1740.533843717263</value>
		</numericStateVariable>
		<numericStateVariable>
			<name>avgDensityRegions</name>
			<value>0.6043170673393558</value>
		</numericStateVariable>
	</timepoint>
	<timepoint>
		<spatialEntity>
			<pseudo3D type="region">
				<clusteredness>1</clusteredness>
				<density>0.5629797001328866</density>
				<area>38989.5</area>
				<perimeter>992.4936065673828</perimeter>
				<distanceFromOrigin>315.1253718760202</distanceFromOrigin>
				<angle>62.73139801174398</angle>
				<shape>triangular</shape>
				<triangleMeasure>0.779881879833968</triangleMeasure>
				<rectangleMeasure>0.5317906115811115</rectangleMeasure>
				<circleMeasure>0.42006042063874</circleMeasure>
				<centroid>
					<x>212.876</x>
					<y>655.4438</y>
				</centroid>
			</pseudo3D>
		</spatialEntity>
		<spatialEntity>
			<pseudo3D type="region">
				<clusteredness>1</clusteredness>
				<density>0.6456544345458249</density>
				<area>61630</area>
				<perimeter>1282.404893398285</perimeter>
				<distanceFromOrigin>165.6049516167919</distanceFromOrigin>
				<angle>34.81589639558389</angle>
				<shape>triangular</shape>
				<triangleMeasure>0.6038275642678205</triangleMeasure>
				<rectangleMeasure>0.5983119385402677</rectangleMeasure>
				<circleMeasure>0.2898445286946508</circleMeasure>
				<centroid>
					<x>1059.329</x>
					<y>453.251</y>
				</centroid>
			</pseudo3D>
		</spatialEntity>
		<numericStateVariable>
			<name>avgClusterednessRegions</name>
			<value>1740.533843717263</value>
		</numericStateVariable>
		<numericStateVariable>
			<name>avgDensityRegions</name>
			<value>0.6043170673393558</value>
		</numericStateVariable>
	</timepoint>
	<timepoint>
		<spatialEntity>
			<pseudo3D type="region">
				<clusteredness>1</clusteredness>
				<density>0.5629797001328866</density>
				<area>38989.5</area>
				<perimeter>992.4936065673828</perimeter>
				<distanceFromOrigin>315.1253718760202</distanceFromOrigin>
				<angle>62.73139801174398</angle>
				<shape>triangular</shape>
				<triangleMeasure>0.779881879833968</triangleMeasure>
				<rectangleMeasure>0.5317906115811115</rectangleMeasure>
				<circleMeasure>0.42006042063874</circleMeasure>
				<centroid>
					<x>212.876</x>
					<y>655.4438</y>
				</centroid>
			</pseudo3D>
		</spatialEntity>
		<spatialEntity>
			<pseudo3D type="region">
				<clusteredness>1</clusteredness>
				<density>0.6456544345458249</density>
				<area>61630</area>
				<perimeter>1282.404893398285</perimeter>
				<distanceFromOrigin>165.6049516167919</distanceFromOrigin>
				<angle>34.81589639558389</angle>
				<shape>triangular</shape>
				<triangleMeasure>0.6038275642678205</triangleMeasure>
				<rectangleMeasure>0.5983119385402677</rectangleMeasure>
				<circleMeasure>0.2898445286946508</circleMeasure>
				<centroid>
					<x>1059.329</x>
					<y>453.251</y>
				</centroid>
			</pseudo3D>
		</spatialEntity>
		<numericStateVariable>
			<name>avgClusterednessRegions</name>
			<value>1740.533843717263</value>
		</numericStateVariable>
		<numericStateVariable>
			<name>avgDensityRegions</name>
			<value>0.6043170673393558</value>
		</numericStateVariable>
	</timepoint>
	<timepoint>
		<spatialEntity>
			<pseudo3D type="region">
				<clusteredness>1</clusteredness>
				<density>0.5629797001328866</density>
				<area>38989.5</area>
				<perimeter>992.4936065673828</perimeter>
				<distanceFromOrigin>315.1253718760202</distanceFromOrigin>
				<angle>62.73139801174398</angle>
				<shape>triangular</shape>
				<triangleMeasure>0.779881879833968</triangleMeasure>
				<rectangleMeasure>0.5317906115811115</rectangleMeasure>
				<circleMeasure>0.42006042063874</circleMeasure>
				<centroid>
					<x>212.876</x>
					<y>655.4438</y>
				</centroid>
			</pseudo3D>
		</spatialEntity>
		<spatialEntity>
			<pseudo3D type="region">
				<clusteredness>1</clusteredness>
				<density>0.6456544345458249</density>
				<area>61630</area>
				<perimeter>1282.404893398285</perimeter>
				<distanceFromOrigin>165.6049516167919</distanceFromOrigin>
				<angle>34.81589639558389</angle>
				<shape>triangular</shape>
				<triangleMeasure>0.6038275642678205</triangleMeasure>
				<rectangleMeasure>0.5983119385402677</rectangleMeasure>
				<circleMeasure>0.2898445286946508</circleMeasure>
				<centroid>
					<x>1059.329</x>
					<y>453.251</y>
				</centroid>
			</pseudo3D>
		</spatialEntity>
		<numericStateVariable>
			<name>avgClusterednessRegions</name>
			<value>1740.533843717263</value>
		</numericStateVariable>
		<numericStateVariable>
			<name>avgDensityRegions</name>
			<value>0.6043170673393558</value>
		</numericStateVariable>
	</timepoint>
	<timepoint>
		<spatialEntity>
			<pseudo3D type="region">
				<clusteredness>1</clusteredness>
				<density>0.5629797001328866</density>
				<area>38989.5</area>
				<perimeter>992.4936065673828</perimeter>
				<distanceFromOrigin>315.1253718760202</distanceFromOrigin>
				<angle>62.73139801174398</angle>
				<shape>triangular</shape>
				<triangleMeasure>0.779881879833968</triangleMeasure>
				<rectangleMeasure>0.5317906115811115</rectangleMeasure>
				<circleMeasure>0.42006042063874</circleMeasure>
				<centroid>
					<x>212.876</x>
					<y>655.4438</y>
				</centroid>
			</pseudo3D>
		</spatialEntity>
		<spatialEntity>
			<pseudo3D type="region">
				<clusteredness>1</clusteredness>
				<density>0.6456544345458249</density>
				<area>61630</area>
				<perimeter>1282.404893398285</perimeter>
				<distanceFromOrigin>165.6049516167919</distanceFromOrigin>
				<angle>34.81589639558389</angle>
				<shape>triangular</shape>
				<triangleMeasure>0.6038275642678205</triangleMeasure>
				<rectangleMeasure>0.5983119385402677</rectangleMeasure>
				<circleMeasure>0.2898445286946508</circleMeasure>
				<centroid>
					<x>1059.329</x>
					<y>453.251</y>
				</centroid>
			</pseudo3D>
		</spatialEntity>
		<numericStateVariable>
			<name>avgClusterednessRegions</name>
			<value>1740.533843717263</value>
		</numericStateVariable>
		<numericStateVariable>
			<name>avgDensityRegions</name>
			<value>0.6043170673393558</value>
		</numericStateVariable>
	</timepoint>
	<timepoint>
		<spatialEntity>
			<pseudo3D type="region">
				<clusteredness>1</clusteredness>
				<density>0.5629797001328866</density>
				<area>38989.5</area>
				<perimeter>992.4936065673828</perimeter>
				<distanceFromOrigin>315.1253718760202</distanceFromOrigin>
				<angle>62.73139801174398</angle>
				<shape>triangular</shape>
				<triangleMeasure>0.779881879833968</triangleMeasure>
				<rectangleMeasure>0.5317906115811115</rectangleMeasure>
				<circleMeasure>0.42006042063874</circleMeasure>
				<centroid>
					<x>212.876</x>
					<y>655.4438</y>
				</centroid>
			</pseudo3D>
		</spatialEntity>
		<spatialEntity>
			<pseudo3D type="region">
				<clusteredness>1</clusteredness>
				<density>0.6456544345458249</density>
				<area>61630</area>
				<perimeter>1282.404893398285</perimeter>
				<distanceFromOrigin>165.6049516167919</distanceFromOrigin>
				<angle>34.81589639558389</angle>
				<shape>triangular</shape>
				<triangleMeasure>0.6038275642678205</triangleMeasure>
				<rectangleMeasure>0.5983119385402677</rectangleMeasure>
				<circleMeasure>0.2898445286946508</circleMeasure>
				<centroid>
					<x>1059.329</x>
					<y>453.251</y>
				</centroid>
			</pseudo3D>
		</spatialEntity>
		<numericStateVariable>
			<name>avgClusterednessRegions</name>
			<value>1740.533843717263</value>
		</numericStateVariable>
		<numericStateVariable>
			<name>avgDensityRegions</name>
			<value>0.6043170673393558</value>
		</numericStateVariable>
	</timepoint>
	<timepoint>
		<spatialEntity>
			<pseudo3D type="region">
				<clusteredness>1</clusteredness>
				<density>0.5629797001328866</density>
				<area>38989.5</area>
				<perimeter>992.4936065673828</perimeter>
				<distanceFromOrigin>315.1253718760202</distanceFromOrigin>
				<angle>62.73139801174398</angle>
				<shape>triangular</shape>
				<triangleMeasure>0.779881879833968</triangleMeasure>
				<rectangleMeasure>0.5317906115811115</rectangleMeasure>
				<circleMeasure>0.42006042063874</circleMeasure>
				<centroid>
					<x>212.876</x>
					<y>655.4438</y>
				</centroid>
			</pseudo3D>
		</spatialEntity>
		<spatialEntity>
			<pseudo3D type="region">
				<clusteredness>1</clusteredness>
				<density>0.6456544345458249</density>
				<area>61630</area>
				<perimeter>1282.404893398285</perimeter>
				<distanceFromOrigin>165.6049516167919</distanceFromOrigin>
				<angle>34.81589639558389</angle>
				<shape>triangular</shape>
				<triangleMeasure>0.6038275642678205</triangleMeasure>
				<rectangleMeasure>0.5983119385402677</rectangleMeasure>
				<circleMeasure>0.2898445286946508</circleMeasure>
				<centroid>
					<x>1059.329</x>
					<y>453.251</y>
				</centroid>
			</pseudo3D>
		</spatialEntity>
		<numericStateVariable>
			<name>avgClusterednessRegions</name>
			<value>1740.533843717263</value>
		</numericStateVariable>
		<numericStateVariable>
			<name>avgDensityRegions</name>
			<value>0.6043170673393558</value>
		</numericStateVariable>
	</timepoint>
	<timepoint>
		<spatialEntity>
			<pseudo3D type="region">
				<clusteredness>1</clusteredness>
				<density>0.5629797001328866</density>
				<area>38989.5</area>
				<perimeter>992.4936065673828</perimeter>
				<distanceFromOrigin>315.1253718760202</distanceFromOrigin>
				<angle>62.73139801174398</angle>
				<shape>triangular</shape>
				<triangleMeasure>0.779881879833968</triangleMeasure>
				<rectangleMeasure>0.5317906115811115</rectangleMeasure>
				<circleMeasure>0.42006042063874</circleMeasure>
				<centroid>
					<x>212.876</x>
					<y>655.4438</y>
				</centroid>
			</pseudo3D>
		</spatialEntity>
		<spatialEntity>
			<pseudo3D type="region">
				<clusteredness>1</clusteredness>
				<density>0.6456544345458249</density>
				<area>61630</area>
				<perimeter>1282.404893398285</perimeter>
				<distanceFromOrigin>165.6049516167919</distanceFromOrigin>
				<angle>34.81589639558389</angle>
				<shape>triangular</shape>
				<triangleMeasure>0.6038275642678205</triangleMeasure>
				<rectangleMeasure>0.5983119385402677</rectangleMeasure>
				<circleMeasure>0.2898445286946508</circleMeasure>
				<centroid>
					<x>1059.329</x>
					<y>453.251</y>
				</centroid>
			</pseudo3D>
		</spatialEntity>
		<numericStateVariable>
			<name>avgClusterednessRegions</name>
			<value>1740.533843717263</value>
		</numericStateVariable>
		<numericStateVariable>
			<name>avgDensityRegions</name>
			<value>0.6043170673393558</value>
		</numericStateVariable>
	</timepoint>
	<timepoint>
		<spatialEntity>
			<pseudo3D type="region">
				<clusteredness>1</clusteredness>
				<density>0.5629797001328866</density>
				<area>38989.5</area>
				<perimeter>992.4936065673828</perimeter>
				<distanceFromOrigin>315.1253718760202</distanceFromOrigin>
				<angle>62.73139801174398</angle>
				<shape>triangular</shape>
				<triangleMeasure>0.779881879833968</triangleMeasure>
				<rectangleMeasure>0.5317906115811115</rectangleMeasure>
				<circleMeasure>0.42006042063874</circleMeasure>
				<centroid>
					<x>212.876</x>
					<y>655.4438</y>
				</centroid>
			</pseudo3D>
		</spatialEntity>
		<spatialEntity>
			<pseudo3D type="region">
				<clusteredness>1</clusteredness>
				<density>0.6456544345458249</density>
				<area>61630</area>
				<perimeter>1282.404893398285</perimeter>
				<distanceFromOrigin>165.6049516167919</distanceFromOrigin>
				<angle>34.81589639558389</angle>
				<shape>triangular</shape>
				<triangleMeasure>0.6038275642678205</triangleMeasure>
				<rectangleMeasure>0.5983119385402677</rectangleMeasure>
				<circleMeasure>0.2898445286946508</circleMeasure>
				<centroid>
					<x>1059.329</x>
					<y>453.251</y>
				</centroid>
			</pseudo3D>
		</spatialEntity>
		<numericStateVariable>
			<name>avgClusterednessRegions</name>
			<value>1740.533843717263</value>
		</numericStateVariable>
		<numericStateVariable>
			<name>avgDensityRegions</name>
			<value>0.6043170673393558</value>
		</numericStateVariable>
	</timepoint>
	<timepoint>
		<spatialEntity>
			<pseudo3D type="region">
				<clusteredness>1</clusteredness>
				<density>0.5629797001328866</density>
				<area>38989.5</area>
				<perimeter>992.4936065673828</perimeter>
				<distanceFromOrigin>315.1253718760202</distanceFromOrigin>
				<angle>62.73139801174398</angle>
				<shape>triangular</shape>
				<triangleMeasure>0.779881879833968</triangleMeasure>
				<rectangleMeasure>0.5317906115811115</rectangleMeasure>
				<circleMeasure>0.42006042063874</circleMeasure>
				<centroid>
					<x>212.876</x>
					<y>655.4438</y>
				</centroid>
			</pseudo3D>
		</spatialEntity>
		<spatialEntity>
			<pseudo3D type="region">
				<clusteredness>1</clusteredness>
				<density>0.6456544345458249</density>
				<area>61630</area>
				<perimeter>1282.404893398285</perimeter>
				<distanceFromOrigin>165.6049516167919</distanceFromOrigin>
				<angle>34.81589639558389</angle>
				<shape>triangular</shape>
				<triangleMeasure>0.6038275642678205</triangleMeasure>
				<rectangleMeasure>0.5983119385402677</rectangleMeasure>
				<circleMeasure>0.2898445286946508</circleMeasure>
				<centroid>
					<x>1059.329</x>
					<y>453.251</y>
				</centroid>
			</pseudo3D>
		</spatialEntity>
		<numericStateVariable>
			<name>avgClusterednessRegions</name>
			<value>1740.533843717263</value>
		</numericStateVariable>
		<numericStateVariable>
			<name>avgDensityRegions</name>
			<value>0.6043170673393558</value>
		</numericStateVariable>
	</timepoint>
	<timepoint>
		<spatialEntity>
			<pseudo3D type="region">
				<clusteredness>1</clusteredness>
				<density>0.5629797001328866</density>
				<area>38989.5</area>
				<perimeter>992.4936065673828</perimeter>
				<distanceFromOrigin>315.1253718760202</distanceFromOrigin>
				<angle>62.73139801174398</angle>
				<shape>triangular</shape>
				<triangleMeasure>0.779881879833968</triangleMeasure>
				<rectangleMeasure>0.5317906115811115</rectangleMeasure>
				<circleMeasure>0.42006042063874</circleMeasure>
				<centroid>
					<x>212.876</x>
					<y>655.4438</y>
				</centroid>
			</pseudo3D>
		</spatialEntity>
		<spatialEntity>
			<pseudo3D type="region">
				<clusteredness>1</clusteredness>
				<density>0.6456544345458249</density>
				<area>61630</area>
				<perimeter>1282.404893398285</perimeter>
				<distanceFromOrigin>165.6049516167919</distanceFromOrigin>
				<angle>34.81589639558389</angle>
				<shape>triangular</shape>
				<triangleMeasure>0.6038275642678205</triangleMeasure>
				<rectangleMeasure>0.5983119385402677</rectangleMeasure>
				<circleMeasure>0.2898445286946508</circleMeasure>
				<centroid>
					<x>1059.329</x>
					<y>453.251</y>
				</centroid>
			</pseudo3D>
		</spatialEntity>
		<numericStateVariable>
			<name>avgClusterednessRegions</name>
			<value>1740.533843717263</value>
		</numericStateVariable>
		<numericStateVariable>
			<name>avgDensityRegions</name>
			<value>0.6043170673393558</value>
		</numericStateVariable>
	</timepoint>
	<timepoint>
		<spatialEntity>
			<pseudo3D type="region">
				<clusteredness>1</clusteredness>
				<density>0.5629797001328866</density>
				<area>38989.5</area>
				<perimeter>992.4936065673828</perimeter>
				<distanceFromOrigin>315.1253718760202</distanceFromOrigin>
				<angle>62.73139801174398</angle>
				<shape>triangular</shape>
				<triangleMeasure>0.779881879833968</triangleMeasure>
				<rectangleMeasure>0.5317906115811115</rectangleMeasure>
				<circleMeasure>0.42006042063874</circleMeasure>
				<centroid>
					<x>212.876</x>
					<y>655.4438</y>
				</centroid>
			</pseudo3D>
		</spatialEntity>
		<spatialEntity>
			<pseudo3D type="region">
				<clusteredness>1</clusteredness>
				<density>0.6456544345458249</density>
				<area>61630</area>
				<perimeter>1282.404893398285</perimeter>
				<distanceFromOrigin>165.6049516167919</distanceFromOrigin>
				<angle>34.81589639558389</angle>
				<shape>triangular</shape>
				<triangleMeasure>0.6038275642678205</triangleMeasure>
				<rectangleMeasure>0.5983119385402677</rectangleMeasure>
				<circleMeasure>0.2898445286946508</circleMeasure>
				<centroid>
					<x>1059.329</x>
					<y>453.251</y>
				</centroid>
			</pseudo3D>
		</spatialEntity>
		<numericStateVariable>
			<name>avgClusterednessRegions</name>
			<value>1740.533843717263</value>
		</numericStateVariable>
		<numericStateVariable>
			<name>avgDensityRegions</name>
			<value>0.6043170673393558</value>
		</numericStateVariable>
	</timepoint>
	<timepoint>
		<spatialEntity>
			<pseudo3D type="region">
				<clusteredness>1</clusteredness>
				<density>0.5629797001328866</density>
				<area>38989.5</area>
				<perimeter>992.4936065673828</perimeter>
				<distanceFromOrigin>315.1253718760202</distanceFromOrigin>
				<angle>62.73139801174398</angle>
				<shape>triangular</shape>
				<triangleMeasure>0.779881879833968</triangleMeasure>
				<rectangleMeasure>0.5317906115811115</rectangleMeasure>
				<circleMeasure>0.42006042063874</circleMeasure>
				<centroid>
					<x>212.876</x>
					<y>655.4438</y>
				</centroid>
			</pseudo3D>
		</spatialEntity>
		<spatialEntity>
			<pseudo3D type="region">
				<clusteredness>1</clusteredness>
				<density>0.6456544345458249</density>
				<area>61630</area>
				<perimeter>1282.404893398285</perimeter>
				<distanceFromOrigin>165.6049516167919</distanceFromOrigin>
				<angle>34.81589639558389</angle>
				<shape>triangular</shape>
				<triangleMeasure>0.6038275642678205</triangleMeasure>
				<rectangleMeasure>0.5983119385402677</rectangleMeasure>
				<circleMeasure>0.2898445286946508</circleMeasure>
				<centroid>
					<x>1059.329</x>
					<y>453.251</y>
				</centroid>
			</pseudo3D>
		</spatialEntity>
		<numericStateVariable>
			<name>avgClusterednessRegions</name>
			<value>1740.533843717263</value>
		</numericStateVariable>
		<numericStateVariable>
			<name>avgDensityRegions</name>
			<value>0.6043170673393558</value>
		</numericStateVariable>
	</timepoint>
	<timepoint>
		<spatialEntity>
			<pseudo3D type="region">
				<clusteredness>1</clusteredness>
				<density>0.5629797001328866</density>
				<area>38989.5</area>
				<perimeter>992.4936065673828</perimeter>
				<distanceFromOrigin>315.1253718760202</distanceFromOrigin>
				<angle>62.73139801174398</angle>
				<shape>triangular</shape>
				<triangleMeasure>0.779881879833968</triangleMeasure>
				<rectangleMeasure>0.5317906115811115</rectangleMeasure>
				<circleMeasure>0.42006042063874</circleMeasure>
				<centroid>
					<x>212.876</x>
					<y>655.4438</y>
				</centroid>
			</pseudo3D>
		</spatialEntity>
		<spatialEntity>
			<pseudo3D type="region">
				<clusteredness>1</clusteredness>
				<density>0.6456544345458249</density>
				<area>61630</area>
				<perimeter>1282.404893398285</perimeter>
				<distanceFromOrigin>165.6049516167919</distanceFromOrigin>
				<angle>34.81589639558389</angle>
				<shape>triangular</shape>
				<triangleMeasure>0.6038275642678205</triangleMeasure>
				<rectangleMeasure>0.5983119385402677</rectangleMeasure>
				<circleMeasure>0.2898445286946508</circleMeasure>
				<centroid>
					<x>1059.329</x>
					<y>453.251</y>
				</centroid>
			</pseudo3D>
		</spatialEntity>
		<numericStateVariable>
			<name>avgClusterednessRegions</name>
			<value>1740.533843717263</value>
		</numericStateVariable>
		<numericStateVariable>
			<name>avgDensityRegions</name>
			<value>0.6043170673393558</value>
		</numericStateVariable>
	</timepoint>
	<timepoint>
		<spatialEntity>
			<pseudo3D type="region">
				<clusteredness>1</clusteredness>
				<density>0.5629797001328866</density>
				<area>38989.5</area>
				<perimeter>992.4936065673828</perimeter>
				<distanceFromOrigin>315.1253718760202</distanceFromOrigin>
				<angle>62.73139801174398</angle>
				<shape>triangular</shape>
				<triangleMeasure>0.779881879833968</triangleMeasure>
				<rectangleMeasure>0.5317906115811115</rectangleMeasure>
				<circleMeasure>0.42006042063874</circleMeasure>
				<centroid>
					<x>212.876</x>
					<y>655.4438</y>
				</centroid>
			</pseudo3D>
		</spatialEntity>
		<spatialEntity>
			<pseudo3D type="region">
				<clusteredness>1</clusteredness>
				<density>0.6456544345458249</density>
				<area>61630</area>
				<perimeter>1282.404893398285</perimeter>
				<distanceFromOrigin>165.6049516167919</distanceFromOrigin>
				<angle>34.81589639558389</angle>
				<shape>triangular</shape>
				<triangleMeasure>0.6038275642678205</triangleMeasure>
				<rectangleMeasure>0.5983119385402677</rectangleMeasure>
				<circleMeasure>0.2898445286946508</circleMeasure>
				<centroid>
					<x>1059.329</x>
					<y>453.251</y>
				</centroid>
			</pseudo3D>
		</spatialEntity>
		<numericStateVariable>
			<name>avgClusterednessRegions</name>
			<value>1740.533843717263</value>
		</numericStateVariable>
		<numericStateVariable>
			<name>avgDensityRegions</name>
			<value>0.6043170673393558</value>
		</numericStateVariable>
	</timepoint>
	<timepoint>
		<spatialEntity>
			<pseudo3D type="region">
				<clusteredness>1</clusteredness>
				<density>0.5629797001328866</density>
				<area>38989.5</area>
				<perimeter>992.4936065673828</perimeter>
				<distanceFromOrigin>315.1253718760202</distanceFromOrigin>
				<angle>62.73139801174398</angle>
				<shape>triangular</shape>
				<triangleMeasure>0.779881879833968</triangleMeasure>
				<rectangleMeasure>0.5317906115811115</rectangleMeasure>
				<circleMeasure>0.42006042063874</circleMeasure>
				<centroid>
					<x>212.876</x>
					<y>655.4438</y>
				</centroid>
			</pseudo3D>
		</spatialEntity>
		<spatialEntity>
			<pseudo3D type="region">
				<clusteredness>1</clusteredness>
				<density>0.6456544345458249</density>
				<area>61630</area>
				<perimeter>1282.404893398285</perimeter>
				<distanceFromOrigin>165.6049516167919</distanceFromOrigin>
				<angle>34.81589639558389</angle>
				<shape>triangular</shape>
				<triangleMeasure>0.6038275642678205</triangleMeasure>
				<rectangleMeasure>0.5983119385402677</rectangleMeasure>
				<circleMeasure>0.2898445286946508</circleMeasure>
				<centroid>
					<x>1059.329</x>
					<y>453.251</y>
				</centroid>
			</pseudo3D>
		</spatialEntity>
		<numericStateVariable>
			<name>avgClusterednessRegions</name>
			<value>1740.533843717263</value>
		</numericStateVariable>
		<numericStateVariable>
			<name>avgDensityRegions</name>
			<value>0.6043170673393558</value>
		</numericStateVariable>
	</timepoint>
	<timepoint>
		<spatialEntity>
			<pseudo3D type="region">
				<clusteredness>1</clusteredness>
				<density>0.5629797001328866</density>
				<area>38989.5</area>
				<perimeter>992.4936065673828</perimeter>
				<distanceFromOrigin>315.1253718760202</distanceFromOrigin>
				<angle>62.73139801174398</angle>
				<shape>triangular</shape>
				<triangleMeasure>0.779881879833968</triangleMeasure>
				<rectangleMeasure>0.5317906115811115</rectangleMeasure>
				<circleMeasure>0.42006042063874</circleMeasure>
				<centroid>
					<x>212.876</x>
					<y>655.4438</y>
				</centroid>
			</pseudo3D>
		</spatialEntity>
		<spatialEntity>
			<pseudo3D type="region">
				<clusteredness>1</clusteredness>
				<density>0.6456544345458249</density>
				<area>61630</area>
				<perimeter>1282.404893398285</perimeter>
				<distanceFromOrigin>165.6049516167919</distanceFromOrigin>
				<angle>34.81589639558389</angle>
				<shape>triangular</shape>
				<triangleMeasure>0.6038275642678205</triangleMeasure>
				<rectangleMeasure>0.5983119385402677</rectangleMeasure>
				<circleMeasure>0.2898445286946508</circleMeasure>
				<centroid>
					<x>1059.329</x>
					<y>453.251</y>
				</centroid>
			</pseudo3D>
		</spatialEntity>
		<numericStateVariable>
			<name>avgClusterednessRegions</name>
			<value>1740.533843717263</value>
		</numericStateVariable>
		<numericStateVariable>
			<name>avgDensityRegions</name>
			<value>0.6043170673393558</value>
		</numericStateVariable>
	</timepoint>
	<timepoint>
		<spatialEntity>
			<pseudo3D type="region">
				<clusteredness>1</clusteredness>
				<density>0.5629797001328866</density>
				<area>38989.5</area>
				<perimeter>992.4936065673828</perimeter>
				<distanceFromOrigin>315.1253718760202</distanceFromOrigin>
				<angle>62.73139801174398</angle>
				<shape>triangular</shape>
				<triangleMeasure>0.779881879833968</triangleMeasure>
				<rectangleMeasure>0.5317906115811115</rectangleMeasure>
				<circleMeasure>0.42006042063874</circleMeasure>
				<centroid>
					<x>212.876</x>
					<y>655.4438</y>
				</centroid>
			</pseudo3D>
		</spatialEntity>
		<spatialEntity>
			<pseudo3D type="region">
				<clusteredness>1</clusteredness>
				<density>0.6456544345458249</density>
				<area>61630</area>
				<perimeter>1282.404893398285</perimeter>
				<distanceFromOrigin>165.6049516167919</distanceFromOrigin>
				<angle>34.81589639558389</angle>
				<shape>triangular</shape>
				<triangleMeasure>0.6038275642678205</triangleMeasure>
				<rectangleMeasure>0.5983119385402677</rectangleMeasure>
				<circleMeasure>0.2898445286946508</circleMeasure>
				<centroid>
					<x>1059.329</x>
					<y>453.251</y>
				</centroid>
			</pseudo3D>
		</spatialEntity>
		<numericStateVariable>
			<name>avgClusterednessRegions</name>
			<value>1740.533843717263</value>
		</numericStateVariable>
		<numericStateVariable>
			<name>avgDensityRegions</name>
			<value>0.6043170673393558</value>
		</numericStateVariable>
	</timepoint>
	<timepoint>
		<spatialEntity>
			<pseudo3D type="region">
				<clusteredness>1</clusteredness>
				<density>0.5629797001328866</density>
				<area>38989.5</area>
				<perimeter>992.4936065673828</perimeter>
				<distanceFromOrigin>315.1253718760202</distanceFromOrigin>
				<angle>62.73139801174398</angle>
				<shape>triangular</shape>
				<triangleMeasure>0.779881879833968</triangleMeasure>
				<rectangleMeasure>0.5317906115811115</rectangleMeasure>
				<circleMeasure>0.42006042063874</circleMeasure>
				<centroid>
					<x>212.876</x>
					<y>655.4438</y>
				</centroid>
			</pseudo3D>
		</spatialEntity>
		<spatialEntity>
			<pseudo3D type="region">
				<clusteredness>1</clusteredness>
				<density>0.6456544345458249</density>
				<area>61630</area>
				<perimeter>1282.404893398285</perimeter>
				<distanceFromOrigin>165.6049516167919</distanceFromOrigin>
				<angle>34.81589639558389</angle>
				<shape>triangular</shape>
				<triangleMeasure>0.6038275642678205</triangleMeasure>
				<rectangleMeasure>0.5983119385402677</rectangleMeasure>
				<circleMeasure>0.2898445286946508</circleMeasure>
				<centroid>
					<x>1059.329</x>
					<y>453.251</y>
				</centroid>
			</pseudo3D>
		</spatialEntity>
		<numericStateVariable>
			<name>avgClusterednessRegions</name>
			<value>1740.533843717263</value>
		</numericStateVariable>
		<numericStateVariable>
			<name>avgDensityRegions</name>
			<value>0.6043170673393558</value>
		</numericStateVariable>
	</timepoint>
	<timepoint>
		<spatialEntity>
			<pseudo3D type="region">
				<clusteredness>1</clusteredness>
				<density>0.5629797001328866</density>
				<area>38989.5</area>
				<perimeter>992.4936065673828</perimeter>
				<distanceFromOrigin>315.1253718760202</distanceFromOrigin>
				<angle>62.73139801174398</angle>
				<shape>triangular</shape>
				<triangleMeasure>0.779881879833968</triangleMeasure>
				<rectangleMeasure>0.5317906115811115</rectangleMeasure>
				<circleMeasure>0.42006042063874</circleMeasure>
				<centroid>
					<x>212.876</x>
					<y>655.4438</y>
				</centroid>
			</pseudo3D>
		</spatialEntity>
		<spatialEntity>
			<pseudo3D type="region">
				<clusteredness>1</clusteredness>
				<density>0.6456544345458249</density>
				<area>61630</area>
				<perimeter>1282.404893398285</perimeter>
				<distanceFromOrigin>165.6049516167919</distanceFromOrigin>
				<angle>34.81589639558389</angle>
				<shape>triangular</shape>
				<triangleMeasure>0.6038275642678205</triangleMeasure>
				<rectangleMeasure>0.5983119385402677</rectangleMeasure>
				<circleMeasure>0.2898445286946508</circleMeasure>
				<centroid>
					<x>1059.329</x>
					<y>453.251</y>
				</centroid>
			</pseudo3D>
		</spatialEntity>
		<numericStateVariable>
			<name>avgClusterednessRegions</name>
			<value>1740.533843717263</value>
		</numericStateVariable>
		<numericStateVariable>
			<name>avgDensityRegions</name>
			<value>0.6043170673393558</value>
		</numericStateVariable>
	</timepoint>
	<timepoint>
		<spatialEntity>
			<pseudo3D type="region">
				<clusteredness>1</clusteredness>
				<density>0.5629797001328866</density>
				<area>38989.5</area>
				<perimeter>992.4936065673828</perimeter>
				<distanceFromOrigin>315.1253718760202</distanceFromOrigin>
				<angle>62.73139801174398</angle>
				<shape>triangular</shape>
				<triangleMeasure>0.779881879833968</triangleMeasure>
				<rectangleMeasure>0.5317906115811115</rectangleMeasure>
				<circleMeasure>0.42006042063874</circleMeasure>
				<centroid>
					<x>212.876</x>
					<y>655.4438</y>
				</centroid>
			</pseudo3D>
		</spatialEntity>
		<spatialEntity>
			<pseudo3D type="region">
				<clusteredness>1</clusteredness>
				<density>0.6456544345458249</density>
				<area>61630</area>
				<perimeter>1282.404893398285</perimeter>
				<distanceFromOrigin>165.6049516167919</distanceFromOrigin>
				<angle>34.81589639558389</angle>
				<shape>triangular</shape>
				<triangleMeasure>0.6038275642678205</triangleMeasure>
				<rectangleMeasure>0.5983119385402677</rectangleMeasure>
				<circleMeasure>0.2898445286946508</circleMeasure>
				<centroid>
					<x>1059.329</x>
					<y>453.251</y>
				</centroid>
			</pseudo3D>
		</spatialEntity>
		<numericStateVariable>
			<name>avgClusterednessRegions</name>
			<value>1740.533843717263</value>
		</numericStateVariable>
		<numericStateVariable>
			<name>avgDensityRegions</name>
			<value>0.6043170673393558</value>
		</numericStateVariable>
	</timepoint>
	<timepoint>
		<spatialEntity>
			<pseudo3D type="region">
				<clusteredness>1</clusteredness>
				<density>0.5629797001328866</density>
				<area>38989.5</area>
				<perimeter>992.4936065673828</perimeter>
				<distanceFromOrigin>315.1253718760202</distanceFromOrigin>
				<angle>62.73139801174398</angle>
				<shape>triangular</shape>
				<triangleMeasure>0.779881879833968</triangleMeasure>
				<rectangleMeasure>0.5317906115811115</rectangleMeasure>
				<circleMeasure>0.42006042063874</circleMeasure>
				<centroid>
					<x>212.876</x>
					<y>655.4438</y>
				</centroid>
			</pseudo3D>
		</spatialEntity>
		<spatialEntity>
			<pseudo3D type="region">
				<clusteredness>1</clusteredness>
				<density>0.6456544345458249</density>
				<area>61630</area>
				<perimeter>1282.404893398285</perimeter>
				<distanceFromOrigin>165.6049516167919</distanceFromOrigin>
				<angle>34.81589639558389</angle>
				<shape>triangular</shape>
				<triangleMeasure>0.6038275642678205</triangleMeasure>
				<rectangleMeasure>0.5983119385402677</rectangleMeasure>
				<circleMeasure>0.2898445286946508</circleMeasure>
				<centroid>
					<x>1059.329</x>
					<y>453.251</y>
				</centroid>
			</pseudo3D>
		</spatialEntity>
		<numericStateVariable>
			<name>avgClusterednessRegions</name>
			<value>1740.533843717263</value>
		</numericStateVariable>
		<numericStateVariable>
			<name>avgDensityRegions</name>
			<value>0.6043170673393558</value>
		</numericStateVariable>
	</timepoint>
	<timepoint>
		<spatialEntity>
			<pseudo3D type="region">
				<clusteredness>1</clusteredness>
				<density>0.5629797001328866</density>
				<area>38989.5</area>
				<perimeter>992.4936065673828</perimeter>
				<distanceFromOrigin>315.1253718760202</distanceFromOrigin>
				<angle>62.73139801174398</angle>
				<shape>triangular</shape>
				<triangleMeasure>0.779881879833968</triangleMeasure>
				<rectangleMeasure>0.5317906115811115</rectangleMeasure>
				<circleMeasure>0.42006042063874</circleMeasure>
				<centroid>
					<x>212.876</x>
					<y>655.4438</y>
				</centroid>
			</pseudo3D>
		</spatialEntity>
		<spatialEntity>
			<pseudo3D type="region">
				<clusteredness>1</clusteredness>
				<density>0.6456544345458249</density>
				<area>61630</area>
				<perimeter>1282.404893398285</perimeter>
				<distanceFromOrigin>165.6049516167919</distanceFromOrigin>
				<angle>34.81589639558389</angle>
				<shape>triangular</shape>
				<triangleMeasure>0.6038275642678205</triangleMeasure>
				<rectangleMeasure>0.5983119385402677</rectangleMeasure>
				<circleMeasure>0.2898445286946508</circleMeasure>
				<centroid>
					<x>1059.329</x>
					<y>453.251</y>
				</centroid>
			</pseudo3D>
		</spatialEntity>
		<numericStateVariable>
			<name>avgClusterednessRegions</name>
			<value>1740.533843717263</value>
		</numericStateVariable>
		<numericStateVariable>
			<name>avgDensityRegions</name>
			<value>0.6043170673393558</value>
		</numericStateVariable>
	</timepoint>
	<timepoint>
		<spatialEntity>
			<pseudo3D type="region">
				<clusteredness>1</clusteredness>
				<density>0.5629797001328866</density>
				<area>38989.5</area>
				<perimeter>992.4936065673828</perimeter>
				<distanceFromOrigin>315.1253718760202</distanceFromOrigin>
				<angle>62.73139801174398</angle>
				<shape>triangular</shape>
				<triangleMeasure>0.779881879833968</triangleMeasure>
				<rectangleMeasure>0.5317906115811115</rectangleMeasure>
				<circleMeasure>0.42006042063874</circleMeasure>
				<centroid>
					<x>212.876</x>
					<y>655.4438</y>
				</centroid>
			</pseudo3D>
		</spatialEntity>
		<spatialEntity>
			<pseudo3D type="region">
				<clusteredness>1</clusteredness>
				<density>0.6456544345458249</density>
				<area>61630</area>
				<perimeter>1282.404893398285</perimeter>
				<distanceFromOrigin>165.6049516167919</distanceFromOrigin>
				<angle>34.81589639558389</angle>
				<shape>triangular</shape>
				<triangleMeasure>0.6038275642678205</triangleMeasure>
				<rectangleMeasure>0.5983119385402677</rectangleMeasure>
				<circleMeasure>0.2898445286946508</circleMeasure>
				<centroid>
					<x>1059.329</x>
					<y>453.251</y>
				</centroid>
			</pseudo3D>
		</spatialEntity>
		<numericStateVariable>
			<name>avgClusterednessRegions</name>
			<value>1740.533843717263</value>
		</numericStateVariable>
		<numericStateVariable>
			<name>avgDensityRegions</name>
			<value>0.6043170673393558</value>
		</numericStateVariable>
	</timepoint>
	<timepoint>
		<spatialEntity>
			<pseudo3D type="region">
				<clusteredness>1</clusteredness>
				<density>0.5629797001328866</density>
				<area>38989.5</area>
				<perimeter>992.4936065673828</perimeter>
				<distanceFromOrigin>315.1253718760202</distanceFromOrigin>
				<angle>62.73139801174398</angle>
				<shape>triangular</shape>
				<triangleMeasure>0.779881879833968</triangleMeasure>
				<rectangleMeasure>0.5317906115811115</rectangleMeasure>
				<circleMeasure>0.42006042063874</circleMeasure>
				<centroid>
					<x>212.876</x>
					<y>655.4438</y>
				</centroid>
			</pseudo3D>
		</spatialEntity>
		<spatialEntity>
			<pseudo3D type="region">
				<clusteredness>1</clusteredness>
				<density>0.6456544345458249</density>
				<area>61630</area>
				<perimeter>1282.404893398285</perimeter>
				<distanceFromOrigin>165.6049516167919</distanceFromOrigin>
				<angle>34.81589639558389</angle>
				<shape>triangular</shape>
				<triangleMeasure>0.6038275642678205</triangleMeasure>
				<rectangleMeasure>0.5983119385402677</rectangleMeasure>
				<circleMeasure>0.2898445286946508</circleMeasure>
				<centroid>
					<x>1059.329</x>
					<y>453.251</y>
				</centroid>
			</pseudo3D>
		</spatialEntity>
		<numericStateVariable>
			<name>avgClusterednessRegions</name>
			<value>1740.533843717263</value>
		</numericStateVariable>
		<numericStateVariable>
			<name>avgDensityRegions</name>
			<value>0.6043170673393558</value>
		</numericStateVariable>
	</timepoint>
	<timepoint>
		<spatialEntity>
			<pseudo3D type="region">
				<clusteredness>1</clusteredness>
				<density>0.5629797001328866</density>
				<area>38989.5</area>
				<perimeter>992.4936065673828</perimeter>
				<distanceFromOrigin>315.1253718760202</distanceFromOrigin>
				<angle>62.73139801174398</angle>
				<shape>triangular</shape>
				<triangleMeasure>0.779881879833968</triangleMeasure>
				<rectangleMeasure>0.5317906115811115</rectangleMeasure>
				<circleMeasure>0.42006042063874</circleMeasure>
				<centroid>
					<x>212.876</x>
					<y>655.4438</y>
				</centroid>
			</pseudo3D>
		</spatialEntity>
		<spatialEntity>
			<pseudo3D type="region">
				<clusteredness>1</clusteredness>
				<density>0.6456544345458249</density>
				<area>61630</area>
				<perimeter>1282.404893398285</perimeter>
				<distanceFromOrigin>165.6049516167919</distanceFromOrigin>
				<angle>34.81589639558389</angle>
				<shape>triangular</shape>
				<triangleMeasure>0.6038275642678205</triangleMeasure>
				<rectangleMeasure>0.5983119385402677</rectangleMeasure>
				<circleMeasure>0.2898445286946508</circleMeasure>
				<centroid>
					<x>1059.329</x>
					<y>453.251</y>
				</centroid>
			</pseudo3D>
		</spatialEntity>
		<numericStateVariable>
			<name>avgClusterednessRegions</name>
			<value>1740.533843717263</value>
		</numericStateVariable>
		<numericStateVariable>
			<name>avgDensityRegions</name>
			<value>0.6043170673393558</value>
		</numericStateVariable>
	</timepoint>
	<timepoint>
		<spatialEntity>
			<pseudo3D type="region">
				<clusteredness>1</clusteredness>
				<density>0.5629797001328866</density>
				<area>38989.5</area>
				<perimeter>992.4936065673828</perimeter>
				<distanceFromOrigin>315.1253718760202</distanceFromOrigin>
				<angle>62.73139801174398</angle>
				<shape>triangular</shape>
				<triangleMeasure>0.779881879833968</triangleMeasure>
				<rectangleMeasure>0.5317906115811115</rectangleMeasure>
				<circleMeasure>0.42006042063874</circleMeasure>
				<centroid>
					<x>212.876</x>
					<y>655.4438</y>
				</centroid>
			</pseudo3D>
		</spatialEntity>
		<spatialEntity>
			<pseudo3D type="region">
				<clusteredness>1</clusteredness>
				<density>0.6456544345458249</density>
				<area>61630</area>
				<perimeter>1282.404893398285</perimeter>
				<distanceFromOrigin>165.6049516167919</distanceFromOrigin>
				<angle>34.81589639558389</angle>
				<shape>triangular</shape>
				<triangleMeasure>0.6038275642678205</triangleMeasure>
				<rectangleMeasure>0.5983119385402677</rectangleMeasure>
				<circleMeasure>0.2898445286946508</circleMeasure>
				<centroid>
					<x>1059.329</x>
					<y>453.251</y>
				</centroid>
			</pseudo3D>
		</spatialEntity>
		<numericStateVariable>
			<name>avgClusterednessRegions</name>
			<value>1740.533843717263</value>
		</numericStateVariable>
		<numericStateVariable>
			<name>avgDensityRegions</name>
			<value>0.6043170673393558</value>
		</numericStateVariable>
	</timepoint>
	<timepoint>
		<spatialEntity>
			<pseudo3D type="region">
				<clusteredness>1</clusteredness>
				<density>0.5629797001328866</density>
				<area>38989.5</area>
				<perimeter>992.4936065673828</perimeter>
				<distanceFromOrigin>315.1253718760202</distanceFromOrigin>
				<angle>62.73139801174398</angle>
				<shape>triangular</shape>
				<triangleMeasure>0.779881879833968</triangleMeasure>
				<rectangleMeasure>0.5317906115811115</rectangleMeasure>
				<circleMeasure>0.42006042063874</circleMeasure>
				<centroid>
					<x>212.876</x>
					<y>655.4438</y>
				</centroid>
			</pseudo3D>
		</spatialEntity>
		<spatialEntity>
			<pseudo3D type="region">
				<clusteredness>1</clusteredness>
				<density>0.6456544345458249</density>
				<area>61630</area>
				<perimeter>1282.404893398285</perimeter>
				<distanceFromOrigin>165.6049516167919</distanceFromOrigin>
				<angle>34.81589639558389</angle>
				<shape>triangular</shape>
				<triangleMeasure>0.6038275642678205</triangleMeasure>
				<rectangleMeasure>0.5983119385402677</rectangleMeasure>
				<circleMeasure>0.2898445286946508</circleMeasure>
				<centroid>
					<x>1059.329</x>
					<y>453.251</y>
				</centroid>
			</pseudo3D>
		</spatialEntity>
		<numericStateVariable>
			<name>avgClusterednessRegions</name>
			<value>1740.533843717263</value>
		</numericStateVariable>
		<numericStateVariable>
			<name>avgDensityRegions</name>
			<value>0.6043170673393558</value>
		</numericStateVariable>
	</timepoint>
	<timepoint>
		<spatialEntity>
			<pseudo3D type="region">
				<clusteredness>1</clusteredness>
				<density>0.5629797001328866</density>
				<area>38989.5</area>
				<perimeter>992.4936065673828</perimeter>
				<distanceFromOrigin>315.1253718760202</distanceFromOrigin>
				<angle>62.73139801174398</angle>
				<shape>triangular</shape>
				<triangleMeasure>0.779881879833968</triangleMeasure>
				<rectangleMeasure>0.5317906115811115</rectangleMeasure>
				<circleMeasure>0.42006042063874</circleMeasure>
				<centroid>
					<x>212.876</x>
					<y>655.4438</y>
				</centroid>
			</pseudo3D>
		</spatialEntity>
		<spatialEntity>
			<pseudo3D type="region">
				<clusteredness>1</clusteredness>
				<density>0.6456544345458249</density>
				<area>61630</area>
				<perimeter>1282.404893398285</perimeter>
				<distanceFromOrigin>165.6049516167919</distanceFromOrigin>
				<angle>34.81589639558389</angle>
				<shape>triangular</shape>
				<triangleMeasure>0.6038275642678205</triangleMeasure>
				<rectangleMeasure>0.5983119385402677</rectangleMeasure>
				<circleMeasure>0.2898445286946508</circleMeasure>
				<centroid>
					<x>1059.329</x>
					<y>453.251</y>
				</centroid>
			</pseudo3D>
		</spatialEntity>
		<numericStateVariable>
			<name>avgClusterednessRegions</name>
			<value>1740.533843717263</value>
		</numericStateVariable>
		<numericStateVariable>
			<name>avgDensityRegions</name>
			<value>0.6043170673393558</value>
		</numericStateVariable>
	</timepoint>
	<timepoint>
		<spatialEntity>
			<pseudo3D type="region">
				<clusteredness>1</clusteredness>
				<density>0.5629797001328866</density>
				<area>38989.5</area>
				<perimeter>992.4936065673828</perimeter>
				<distanceFromOrigin>315.1253718760202</distanceFromOrigin>
				<angle>62.73139801174398</angle>
				<shape>triangular</shape>
				<triangleMeasure>0.779881879833968</triangleMeasure>
				<rectangleMeasure>0.5317906115811115</rectangleMeasure>
				<circleMeasure>0.42006042063874</circleMeasure>
				<centroid>
					<x>212.876</x>
					<y>655.4438</y>
				</centroid>
			</pseudo3D>
		</spatialEntity>
		<spatialEntity>
			<pseudo3D type="region">
				<clusteredness>1</clusteredness>
				<density>0.6456544345458249</density>
				<area>61630</area>
				<perimeter>1282.404893398285</perimeter>
				<distanceFromOrigin>165.6049516167919</distanceFromOrigin>
				<angle>34.81589639558389</angle>
				<shape>triangular</shape>
				<triangleMeasure>0.6038275642678205</triangleMeasure>
				<rectangleMeasure>0.5983119385402677</rectangleMeasure>
				<circleMeasure>0.2898445286946508</circleMeasure>
				<centroid>
					<x>1059.329</x>
					<y>453.251</y>
				</centroid>
			</pseudo3D>
		</spatialEntity>
		<numericStateVariable>
			<name>avgClusterednessRegions</name>
			<value>1740.533843717263</value>
		</numericStateVariable>
		<numericStateVariable>
			<name>avgDensityRegions</name>
			<value>0.6043170673393558</value>
		</numericStateVariable>
	</timepoint>
	<timepoint>
		<spatialEntity>
			<pseudo3D type="region">
				<clusteredness>1</clusteredness>
				<density>0.5629797001328866</density>
				<area>38989.5</area>
				<perimeter>992.4936065673828</perimeter>
				<distanceFromOrigin>315.1253718760202</distanceFromOrigin>
				<angle>62.73139801174398</angle>
				<shape>triangular</shape>
				<triangleMeasure>0.779881879833968</triangleMeasure>
				<rectangleMeasure>0.5317906115811115</rectangleMeasure>
				<circleMeasure>0.42006042063874</circleMeasure>
				<centroid>
					<x>212.876</x>
					<y>655.4438</y>
				</centroid>
			</pseudo3D>
		</spatialEntity>
		<spatialEntity>
			<pseudo3D type="region">
				<clusteredness>1</clusteredness>
				<density>0.6456544345458249</density>
				<area>61630</area>
				<perimeter>1282.404893398285</perimeter>
				<distanceFromOrigin>165.6049516167919</distanceFromOrigin>
				<angle>34.81589639558389</angle>
				<shape>triangular</shape>
				<triangleMeasure>0.6038275642678205</triangleMeasure>
				<rectangleMeasure>0.5983119385402677</rectangleMeasure>
				<circleMeasure>0.2898445286946508</circleMeasure>
				<centroid>
					<x>1059.329</x>
					<y>453.251</y>
				</centroid>
			</pseudo3D>
		</spatialEntity>
		<numericStateVariable>
			<name>avgClusterednessRegions</name>
			<value>1740.533843717263</value>
		</numericStateVariable>
		<numericStateVariable>
			<name>avgDensityRegions</name>
			<value>0.6043170673393558</value>
		</numericStateVariable>
	</timepoint>
</experiment>
