# Supplementary material for: Automatic validation of computational models using pseudo-3D spatio-temporal model checking
Source: BMC Syst Biol. 2014 Dec 2;8:124. doi: 10.1186/s12918-014-0124-0 (PMC4272535; doi:10.1186/s12918-014-0124-0)
Supplement: Additional file 8 — Dataset of STML files for the phase variation case study. The dataset of one thousand STML files corresponding to the stochastic simulations of the rectangular model for the phase variation case study. We recommend using the freely available 7zip software (Download link: http://www.7-zip.org/download.html) to extract this archive. [file 12918_2014_124_MOESM8_ESM.zip › phase_variation_stml_275.xml]

<?xml version="1.0" encoding="utf-8"?>
<!--Warning! This xml file was automatically generated by a C++ program using the Boost PropertyTree library.-->
<experiment>
	<timepoint>
		<numericStateVariable>
			<name>avgClusterednessRegions</name>
			<value>0</value>
		</numericStateVariable>
		<numericStateVariable>
			<name>avgDensityRegions</name>
			<value>0</value>
		</numericStateVariable>
	</timepoint>
	<timepoint>
		<numericStateVariable>
			<name>avgClusterednessRegions</name>
			<value>0</value>
		</numericStateVariable>
		<numericStateVariable>
			<name>avgDensityRegions</name>
			<value>0</value>
		</numericStateVariable>
	</timepoint>
	<timepoint>
		<numericStateVariable>
			<name>avgClusterednessRegions</name>
			<value>0</value>
		</numericStateVariable>
		<numericStateVariable>
			<name>avgDensityRegions</name>
			<value>0</value>
		</numericStateVariable>
	</timepoint>
	<timepoint>
		<numericStateVariable>
			<name>avgClusterednessRegions</name>
			<value>0</value>
		</numericStateVariable>
		<numericStateVariable>
			<name>avgDensityRegions</name>
			<value>0</value>
		</numericStateVariable>
	</timepoint>
	<timepoint>
		<numericStateVariable>
			<name>avgClusterednessRegions</name>
			<value>0</value>
		</numericStateVariable>
		<numericStateVariable>
			<name>avgDensityRegions</name>
			<value>0</value>
		</numericStateVariable>
	</timepoint>
	<timepoint>
		<numericStateVariable>
			<name>avgClusterednessRegions</name>
			<value>0</value>
		</numericStateVariable>
		<numericStateVariable>
			<name>avgDensityRegions</name>
			<value>0</value>
		</numericStateVariable>
	</timepoint>
	<timepoint>
		<numericStateVariable>
			<name>avgClusterednessRegions</name>
			<value>0</value>
		</numericStateVariable>
		<numericStateVariable>
			<name>avgDensityRegions</name>
			<value>0</value>
		</numericStateVariable>
	</timepoint>
	<timepoint>
		<numericStateVariable>
			<name>avgClusterednessRegions</name>
			<value>0</value>
		</numericStateVariable>
		<numericStateVariable>
			<name>avgDensityRegions</name>
			<value>0</value>
		</numericStateVariable>
	</timepoint>
	<timepoint>
		<numericStateVariable>
			<name>avgClusterednessRegions</name>
			<value>0</value>
		</numericStateVariable>
		<numericStateVariable>
			<name>avgDensityRegions</name>
			<value>0</value>
		</numericStateVariable>
	</timepoint>
	<timepoint>
		<numericStateVariable>
			<name>avgClusterednessRegions</name>
			<value>0</value>
		</numericStateVariable>
		<numericStateVariable>
			<name>avgDensityRegions</name>
			<value>0</value>
		</numericStateVariable>
	</timepoint>
	<timepoint>
		<numericStateVariable>
			<name>avgClusterednessRegions</name>
			<value>0</value>
		</numericStateVariable>
		<numericStateVariable>
			<name>avgDensityRegions</name>
			<value>0</value>
		</numericStateVariable>
	</timepoint>
	<timepoint>
		<numericStateVariable>
			<name>avgClusterednessRegions</name>
			<value>0</value>
		</numericStateVariable>
		<numericStateVariable>
			<name>avgDensityRegions</name>
			<value>0</value>
		</numericStateVariable>
	</timepoint>
	<timepoint>
		<numericStateVariable>
			<name>avgClusterednessRegions</name>
			<value>0</value>
		</numericStateVariable>
		<numericStateVariable>
			<name>avgDensityRegions</name>
			<value>0</value>
		</numericStateVariable>
	</timepoint>
	<timepoint>
		<numericStateVariable>
			<name>avgClusterednessRegions</name>
			<value>0</value>
		</numericStateVariable>
		<numericStateVariable>
			<name>avgDensityRegions</name>
			<value>0</value>
		</numericStateVariable>
	</timepoint>
	<timepoint>
		<numericStateVariable>
			<name>avgClusterednessRegions</name>
			<value>0</value>
		</numericStateVariable>
		<numericStateVariable>
			<name>avgDensityRegions</name>
			<value>0</value>
		</numericStateVariable>
	</timepoint>
	<timepoint>
		<numericStateVariable>
			<name>avgClusterednessRegions</name>
			<value>0</value>
		</numericStateVariable>
		<numericStateVariable>
			<name>avgDensityRegions</name>
			<value>0</value>
		</numericStateVariable>
	</timepoint>
	<timepoint>
		<numericStateVariable>
			<name>avgClusterednessRegions</name>
			<value>0</value>
		</numericStateVariable>
		<numericStateVariable>
			<name>avgDensityRegions</name>
			<value>0</value>
		</numericStateVariable>
	</timepoint>
	<timepoint>
		<spatialEntity>
			<pseudo3D type="region">
				<clusteredness>1</clusteredness>
				<density>0.5946935390800249</density>
				<area>20236.5</area>
				<perimeter>664.1812624931335</perimeter>
				<distanceFromOrigin>139.2838827718412</distanceFromOrigin>
				<angle>71.96201327467543</angle>
				<shape>triangular</shape>
				<triangleMeasure>0.7004809283669854</triangleMeasure>
				<rectangleMeasure>0.5755915693356126</rectangleMeasure>
				<circleMeasure>0.4790560438495323</circleMeasure>
				<centroid>
					<x>932.9619</x>
					<y>633.2085</y>
				</centroid>
			</pseudo3D>
		</spatialEntity>
		<numericStateVariable>
			<name>avgClusterednessRegions</name>
			<value>0</value>
		</numericStateVariable>
		<numericStateVariable>
			<name>avgDensityRegions</name>
			<value>0.5946935390800249</value>
		</numericStateVariable>
	</timepoint>
	<timepoint>
		<spatialEntity>
			<pseudo3D type="region">
				<clusteredness>1</clusteredness>
				<density>0.6131029072881088</density>
				<area>26120.5</area>
				<perimeter>829.2511277198792</perimeter>
				<distanceFromOrigin>139.2838827718412</distanceFromOrigin>
				<angle>74.88656941819441</angle>
				<shape>triangular</shape>
				<triangleMeasure>0.6864399819983772</triangleMeasure>
				<rectangleMeasure>0.5331307597688646</rectangleMeasure>
				<circleMeasure>0.4126680071837155</circleMeasure>
				<centroid>
					<x>947.6327</x>
					<y>635.4152</y>
				</centroid>
			</pseudo3D>
		</spatialEntity>
		<numericStateVariable>
			<name>avgClusterednessRegions</name>
			<value>0</value>
		</numericStateVariable>
		<numericStateVariable>
			<name>avgDensityRegions</name>
			<value>0.6131029072881088</value>
		</numericStateVariable>
	</timepoint>
	<timepoint>
		<spatialEntity>
			<pseudo3D type="region">
				<clusteredness>1</clusteredness>
				<density>0.6214066686782566</density>
				<area>30048.5</area>
				<perimeter>861.9715085029602</perimeter>
				<distanceFromOrigin>139.2838827718412</distanceFromOrigin>
				<angle>74.5901128888439</angle>
				<shape>triangular</shape>
				<triangleMeasure>0.7090673116630287</triangleMeasure>
				<rectangleMeasure>0.5490378011925439</rectangleMeasure>
				<circleMeasure>0.4299955338529922</circleMeasure>
				<centroid>
					<x>956.0563</x>
					<y>632.4497</y>
				</centroid>
			</pseudo3D>
		</spatialEntity>
		<numericStateVariable>
			<name>avgClusterednessRegions</name>
			<value>0</value>
		</numericStateVariable>
		<numericStateVariable>
			<name>avgDensityRegions</name>
			<value>0.6214066686782566</value>
		</numericStateVariable>
	</timepoint>
	<timepoint>
		<spatialEntity>
			<pseudo3D type="region">
				<clusteredness>1</clusteredness>
				<density>0.6159806730113534</density>
				<area>36900</area>
				<perimeter>1055.266047477722</perimeter>
				<distanceFromOrigin>139.2838827718412</distanceFromOrigin>
				<angle>86.17172584970447</angle>
				<shape>triangular</shape>
				<triangleMeasure>0.6478472028670311</triangleMeasure>
				<rectangleMeasure>0.5168472144832775</rectangleMeasure>
				<circleMeasure>0.3527150268710202</circleMeasure>
				<centroid>
					<x>968.5208</x>
					<y>634.9239</y>
				</centroid>
			</pseudo3D>
		</spatialEntity>
		<numericStateVariable>
			<name>avgClusterednessRegions</name>
			<value>0</value>
		</numericStateVariable>
		<numericStateVariable>
			<name>avgDensityRegions</name>
			<value>0.6159806730113534</value>
		</numericStateVariable>
	</timepoint>
	<timepoint>
		<spatialEntity>
			<pseudo3D type="region">
				<clusteredness>1</clusteredness>
				<density>0.619160151923195</density>
				<area>43565</area>
				<perimeter>1214.029383897781</perimeter>
				<distanceFromOrigin>139.2838827718412</distanceFromOrigin>
				<angle>87.87161076734988</angle>
				<shape>triangular</shape>
				<triangleMeasure>0.6417299383440636</triangleMeasure>
				<rectangleMeasure>0.5264963236595815</rectangleMeasure>
				<circleMeasure>0.3487659739513647</circleMeasure>
				<centroid>
					<x>980.5174</x>
					<y>638.509</y>
				</centroid>
			</pseudo3D>
		</spatialEntity>
		<numericStateVariable>
			<name>avgClusterednessRegions</name>
			<value>0</value>
		</numericStateVariable>
		<numericStateVariable>
			<name>avgDensityRegions</name>
			<value>0.619160151923195</value>
		</numericStateVariable>
	</timepoint>
	<timepoint>
		<spatialEntity>
			<pseudo3D type="region">
				<clusteredness>1</clusteredness>
				<density>0.6261020267610007</density>
				<area>48948.5</area>
				<perimeter>1177.284160375595</perimeter>
				<distanceFromOrigin>139.7175722663402</distanceFromOrigin>
				<angle>80.44542529965128</angle>
				<shape>triangular</shape>
				<triangleMeasure>0.6363228641256304</triangleMeasure>
				<rectangleMeasure>0.5711015197420996</rectangleMeasure>
				<circleMeasure>0.4499621030005699</circleMeasure>
				<centroid>
					<x>990.7106</x>
					<y>630.0747</y>
				</centroid>
			</pseudo3D>
		</spatialEntity>
		<numericStateVariable>
			<name>avgClusterednessRegions</name>
			<value>0</value>
		</numericStateVariable>
		<numericStateVariable>
			<name>avgDensityRegions</name>
			<value>0.6261020267610007</value>
		</numericStateVariable>
	</timepoint>
	<timepoint>
		<spatialEntity>
			<pseudo3D type="region">
				<clusteredness>1</clusteredness>
				<density>0.6359180560027324</density>
				<area>55520</area>
				<perimeter>1325.343487977982</perimeter>
				<distanceFromOrigin>139.7175722663402</distanceFromOrigin>
				<angle>79.35131367096413</angle>
				<shape>triangular</shape>
				<triangleMeasure>0.6263356838313423</triangleMeasure>
				<rectangleMeasure>0.5718540427401865</rectangleMeasure>
				<circleMeasure>0.4318518640858179</circleMeasure>
				<centroid>
					<x>1001.28</x>
					<y>623.5312</y>
				</centroid>
			</pseudo3D>
		</spatialEntity>
		<numericStateVariable>
			<name>avgClusterednessRegions</name>
			<value>0</value>
		</numericStateVariable>
		<numericStateVariable>
			<name>avgDensityRegions</name>
			<value>0.6359180560027324</value>
		</numericStateVariable>
	</timepoint>
	<timepoint>
		<spatialEntity>
			<pseudo3D type="region">
				<clusteredness>1</clusteredness>
				<density>0.6390344658976772</density>
				<area>61640</area>
				<perimeter>1389.619677782059</perimeter>
				<distanceFromOrigin>139.7175722663402</distanceFromOrigin>
				<angle>78.62593971150663</angle>
				<shape>triangular</shape>
				<triangleMeasure>0.6281735426226042</triangleMeasure>
				<rectangleMeasure>0.5724569105718191</rectangleMeasure>
				<circleMeasure>0.4540802246621946</circleMeasure>
				<centroid>
					<x>1010.98</x>
					<y>621.1136</y>
				</centroid>
			</pseudo3D>
		</spatialEntity>
		<numericStateVariable>
			<name>avgClusterednessRegions</name>
			<value>0</value>
		</numericStateVariable>
		<numericStateVariable>
			<name>avgDensityRegions</name>
			<value>0.6390344658976772</value>
		</numericStateVariable>
	</timepoint>
	<timepoint>
		<spatialEntity>
			<pseudo3D type="region">
				<clusteredness>1</clusteredness>
				<density>0.6375487486853312</density>
				<area>69958.5</area>
				<perimeter>1432.331545114517</perimeter>
				<distanceFromOrigin>139.2838827718412</distanceFromOrigin>
				<angle>79.24515919792061</angle>
				<shape>triangular</shape>
				<triangleMeasure>0.6381182587280232</triangleMeasure>
				<rectangleMeasure>0.5654575430780944</rectangleMeasure>
				<circleMeasure>0.4422914534587112</circleMeasure>
				<centroid>
					<x>1022.528</x>
					<y>620.1028</y>
				</centroid>
			</pseudo3D>
		</spatialEntity>
		<numericStateVariable>
			<name>avgClusterednessRegions</name>
			<value>0</value>
		</numericStateVariable>
		<numericStateVariable>
			<name>avgDensityRegions</name>
			<value>0.6375487486853312</value>
		</numericStateVariable>
	</timepoint>
	<timepoint>
		<spatialEntity>
			<pseudo3D type="region">
				<clusteredness>1</clusteredness>
				<density>0.6462232857278066</density>
				<area>77849</area>
				<perimeter>1550.758969068527</perimeter>
				<distanceFromOrigin>139.2838827718412</distanceFromOrigin>
				<angle>80.38681887651713</angle>
				<shape>triangular</shape>
				<triangleMeasure>0.634289124673838</triangleMeasure>
				<rectangleMeasure>0.552609183141876</rectangleMeasure>
				<circleMeasure>0.418749198978529</circleMeasure>
				<centroid>
					<x>1032.837</x>
					<y>614.4977</y>
				</centroid>
			</pseudo3D>
		</spatialEntity>
		<numericStateVariable>
			<name>avgClusterednessRegions</name>
			<value>0</value>
		</numericStateVariable>
		<numericStateVariable>
			<name>avgDensityRegions</name>
			<value>0.6462232857278066</value>
		</numericStateVariable>
	</timepoint>
	<timepoint>
		<spatialEntity>
			<pseudo3D type="region">
				<clusteredness>1</clusteredness>
				<density>0.6434832833066958</density>
				<area>89704</area>
				<perimeter>1921.322187423706</perimeter>
				<distanceFromOrigin>139.2838827718412</distanceFromOrigin>
				<angle>88.02763047660682</angle>
				<shape>triangular</shape>
				<triangleMeasure>0.630060518582708</triangleMeasure>
				<rectangleMeasure>0.5425416652530732</rectangleMeasure>
				<circleMeasure>0.3607017086714533</circleMeasure>
				<centroid>
					<x>1043.736</x>
					<y>624.8494</y>
				</centroid>
			</pseudo3D>
		</spatialEntity>
		<numericStateVariable>
			<name>avgClusterednessRegions</name>
			<value>0</value>
		</numericStateVariable>
		<numericStateVariable>
			<name>avgDensityRegions</name>
			<value>0.6434832833066958</value>
		</numericStateVariable>
	</timepoint>
	<timepoint>
		<spatialEntity>
			<pseudo3D type="region">
				<clusteredness>1</clusteredness>
				<density>0.6469044023606041</density>
				<area>100223.5</area>
				<perimeter>2086.85867023468</perimeter>
				<distanceFromOrigin>139.2838827718412</distanceFromOrigin>
				<angle>89.94735438157758</angle>
				<shape>triangular</shape>
				<triangleMeasure>0.6401950795744531</triangleMeasure>
				<rectangleMeasure>0.5150392110622032</rectangleMeasure>
				<circleMeasure>0.3393652893929263</circleMeasure>
				<centroid>
					<x>1054.697</x>
					<y>626.9783</y>
				</centroid>
			</pseudo3D>
		</spatialEntity>
		<numericStateVariable>
			<name>avgClusterednessRegions</name>
			<value>0</value>
		</numericStateVariable>
		<numericStateVariable>
			<name>avgDensityRegions</name>
			<value>0.6469044023606041</value>
		</numericStateVariable>
	</timepoint>
	<timepoint>
		<spatialEntity>
			<pseudo3D type="region">
				<clusteredness>1</clusteredness>
				<density>0.6494471562313978</density>
				<area>107775</area>
				<perimeter>2141.098442316055</perimeter>
				<distanceFromOrigin>139.2838827718412</distanceFromOrigin>
				<angle>89.32420739220302</angle>
				<shape>triangular</shape>
				<triangleMeasure>0.6057959538423111</triangleMeasure>
				<rectangleMeasure>0.5281988225644491</rectangleMeasure>
				<circleMeasure>0.3480931930838286</circleMeasure>
				<centroid>
					<x>1063.144</x>
					<y>623.8734</y>
				</centroid>
			</pseudo3D>
		</spatialEntity>
		<numericStateVariable>
			<name>avgClusterednessRegions</name>
			<value>0</value>
		</numericStateVariable>
		<numericStateVariable>
			<name>avgDensityRegions</name>
			<value>0.6494471562313978</value>
		</numericStateVariable>
	</timepoint>
	<timepoint>
		<spatialEntity>
			<pseudo3D type="region">
				<clusteredness>1</clusteredness>
				<density>0.6497354284064379</density>
				<area>115763.5</area>
				<perimeter>2242.784735202789</perimeter>
				<distanceFromOrigin>139.2838827718412</distanceFromOrigin>
				<angle>91.05826851090248</angle>
				<shape>triangular</shape>
				<triangleMeasure>0.6222802770235357</triangleMeasure>
				<rectangleMeasure>0.5257300963262507</rectangleMeasure>
				<circleMeasure>0.3335741213008994</circleMeasure>
				<centroid>
					<x>1071.099</x>
					<y>621.1633</y>
				</centroid>
			</pseudo3D>
		</spatialEntity>
		<numericStateVariable>
			<name>avgClusterednessRegions</name>
			<value>0</value>
		</numericStateVariable>
		<numericStateVariable>
			<name>avgDensityRegions</name>
			<value>0.6497354284064379</value>
		</numericStateVariable>
	</timepoint>
	<timepoint>
		<spatialEntity>
			<pseudo3D type="region">
				<clusteredness>1</clusteredness>
				<density>0.6480643381001028</density>
				<area>125884</area>
				<perimeter>2352.685845375061</perimeter>
				<distanceFromOrigin>139.2838827718412</distanceFromOrigin>
				<angle>90.92400715658513</angle>
				<shape>triangular</shape>
				<triangleMeasure>0.6034486994423143</triangleMeasure>
				<rectangleMeasure>0.524853857934251</rectangleMeasure>
				<circleMeasure>0.3383030793293066</circleMeasure>
				<centroid>
					<x>1081.011</x>
					<y>617.1558</y>
				</centroid>
			</pseudo3D>
		</spatialEntity>
		<numericStateVariable>
			<name>avgClusterednessRegions</name>
			<value>0</value>
		</numericStateVariable>
		<numericStateVariable>
			<name>avgDensityRegions</name>
			<value>0.6480643381001028</value>
		</numericStateVariable>
	</timepoint>
	<timepoint>
		<spatialEntity>
			<pseudo3D type="region">
				<clusteredness>1</clusteredness>
				<density>0.6478790657439447</density>
				<area>134932</area>
				<perimeter>2418.292398929596</perimeter>
				<distanceFromOrigin>139.2838827718412</distanceFromOrigin>
				<angle>91.23481264147816</angle>
				<shape>triangular</shape>
				<triangleMeasure>0.5979202936160337</triangleMeasure>
				<rectangleMeasure>0.5314188347410209</rectangleMeasure>
				<circleMeasure>0.345430922762443</circleMeasure>
				<centroid>
					<x>1089.702</x>
					<y>611.8469</y>
				</centroid>
			</pseudo3D>
		</spatialEntity>
		<numericStateVariable>
			<name>avgClusterednessRegions</name>
			<value>0</value>
		</numericStateVariable>
		<numericStateVariable>
			<name>avgDensityRegions</name>
			<value>0.6478790657439447</value>
		</numericStateVariable>
	</timepoint>
	<timepoint>
		<spatialEntity>
			<pseudo3D type="region">
				<clusteredness>1</clusteredness>
				<density>0.6460122867966005</density>
				<area>143766.5</area>
				<perimeter>2503.803236246109</perimeter>
				<distanceFromOrigin>139.2838827718412</distanceFromOrigin>
				<angle>91.49820570184964</angle>
				<shape>triangular</shape>
				<triangleMeasure>0.587170520275479</triangleMeasure>
				<rectangleMeasure>0.5175460020278725</rectangleMeasure>
				<circleMeasure>0.3363826641406875</circleMeasure>
				<centroid>
					<x>1097.865</x>
					<y>608.2764</y>
				</centroid>
			</pseudo3D>
		</spatialEntity>
		<numericStateVariable>
			<name>avgClusterednessRegions</name>
			<value>0</value>
		</numericStateVariable>
		<numericStateVariable>
			<name>avgDensityRegions</name>
			<value>0.6460122867966005</value>
		</numericStateVariable>
	</timepoint>
	<timepoint>
		<spatialEntity>
			<pseudo3D type="region">
				<clusteredness>1</clusteredness>
				<density>0.6454542757231091</density>
				<area>152834.5</area>
				<perimeter>2624.522470235825</perimeter>
				<distanceFromOrigin>139.2838827718412</distanceFromOrigin>
				<angle>87.52887289697273</angle>
				<shape>triangular</shape>
				<triangleMeasure>0.5803946922772573</triangleMeasure>
				<rectangleMeasure>0.5269676472277357</rectangleMeasure>
				<circleMeasure>0.3770037858499335</circleMeasure>
				<centroid>
					<x>1107.099</x>
					<y>602.8512</y>
				</centroid>
			</pseudo3D>
		</spatialEntity>
		<numericStateVariable>
			<name>avgClusterednessRegions</name>
			<value>0</value>
		</numericStateVariable>
		<numericStateVariable>
			<name>avgDensityRegions</name>
			<value>0.6454542757231091</value>
		</numericStateVariable>
	</timepoint>
	<timepoint>
		<spatialEntity>
			<pseudo3D type="region">
				<clusteredness>1</clusteredness>
				<density>0.6477955308112383</density>
				<area>159958.5</area>
				<perimeter>2743.961691379547</perimeter>
				<distanceFromOrigin>139.2838827718412</distanceFromOrigin>
				<angle>87.81341301232963</angle>
				<shape>triangular</shape>
				<triangleMeasure>0.5560278190320347</triangleMeasure>
				<rectangleMeasure>0.5289652615275107</rectangleMeasure>
				<circleMeasure>0.3675878614648551</circleMeasure>
				<centroid>
					<x>1113.841</x>
					<y>600.7537</y>
				</centroid>
			</pseudo3D>
		</spatialEntity>
		<numericStateVariable>
			<name>avgClusterednessRegions</name>
			<value>0</value>
		</numericStateVariable>
		<numericStateVariable>
			<name>avgDensityRegions</name>
			<value>0.6477955308112383</value>
		</numericStateVariable>
	</timepoint>
	<timepoint>
		<spatialEntity>
			<pseudo3D type="region">
				<clusteredness>1</clusteredness>
				<density>0.6477955308112383</density>
				<area>159958.5</area>
				<perimeter>2743.961691379547</perimeter>
				<distanceFromOrigin>139.2838827718412</distanceFromOrigin>
				<angle>87.81341301232963</angle>
				<shape>triangular</shape>
				<triangleMeasure>0.5560278190320347</triangleMeasure>
				<rectangleMeasure>0.5289652615275107</rectangleMeasure>
				<circleMeasure>0.3675878614648551</circleMeasure>
				<centroid>
					<x>1113.841</x>
					<y>600.7537</y>
				</centroid>
			</pseudo3D>
		</spatialEntity>
		<numericStateVariable>
			<name>avgClusterednessRegions</name>
			<value>0</value>
		</numericStateVariable>
		<numericStateVariable>
			<name>avgDensityRegions</name>
			<value>0.6477955308112383</value>
		</numericStateVariable>
	</timepoint>
	<timepoint>
		<spatialEntity>
			<pseudo3D type="region">
				<clusteredness>1</clusteredness>
				<density>0.6477955308112383</density>
				<area>159958.5</area>
				<perimeter>2743.961691379547</perimeter>
				<distanceFromOrigin>139.2838827718412</distanceFromOrigin>
				<angle>87.81341301232963</angle>
				<shape>triangular</shape>
				<triangleMeasure>0.5560278190320347</triangleMeasure>
				<rectangleMeasure>0.5289652615275107</rectangleMeasure>
				<circleMeasure>0.3675878614648551</circleMeasure>
				<centroid>
					<x>1113.841</x>
					<y>600.7537</y>
				</centroid>
			</pseudo3D>
		</spatialEntity>
		<numericStateVariable>
			<name>avgClusterednessRegions</name>
			<value>0</value>
		</numericStateVariable>
		<numericStateVariable>
			<name>avgDensityRegions</name>
			<value>0.6477955308112383</value>
		</numericStateVariable>
	</timepoint>
	<timepoint>
		<spatialEntity>
			<pseudo3D type="region">
				<clusteredness>1</clusteredness>
				<density>0.6477955308112383</density>
				<area>159958.5</area>
				<perimeter>2743.961691379547</perimeter>
				<distanceFromOrigin>139.2838827718412</distanceFromOrigin>
				<angle>87.81341301232963</angle>
				<shape>triangular</shape>
				<triangleMeasure>0.5560278190320347</triangleMeasure>
				<rectangleMeasure>0.5289652615275107</rectangleMeasure>
				<circleMeasure>0.3675878614648551</circleMeasure>
				<centroid>
					<x>1113.841</x>
					<y>600.7537</y>
				</centroid>
			</pseudo3D>
		</spatialEntity>
		<numericStateVariable>
			<name>avgClusterednessRegions</name>
			<value>0</value>
		</numericStateVariable>
		<numericStateVariable>
			<name>avgDensityRegions</name>
			<value>0.6477955308112383</value>
		</numericStateVariable>
	</timepoint>
	<timepoint>
		<spatialEntity>
			<pseudo3D type="region">
				<clusteredness>1</clusteredness>
				<density>0.6477955308112383</density>
				<area>159958.5</area>
				<perimeter>2743.961691379547</perimeter>
				<distanceFromOrigin>139.2838827718412</distanceFromOrigin>
				<angle>87.81341301232963</angle>
				<shape>triangular</shape>
				<triangleMeasure>0.5560278190320347</triangleMeasure>
				<rectangleMeasure>0.5289652615275107</rectangleMeasure>
				<circleMeasure>0.3675878614648551</circleMeasure>
				<centroid>
					<x>1113.841</x>
					<y>600.7537</y>
				</centroid>
			</pseudo3D>
		</spatialEntity>
		<numericStateVariable>
			<name>avgClusterednessRegions</name>
			<value>0</value>
		</numericStateVariable>
		<numericStateVariable>
			<name>avgDensityRegions</name>
			<value>0.6477955308112383</value>
		</numericStateVariable>
	</timepoint>
	<timepoint>
		<spatialEntity>
			<pseudo3D type="region">
				<clusteredness>1</clusteredness>
				<density>0.6477955308112383</density>
				<area>159958.5</area>
				<perimeter>2743.961691379547</perimeter>
				<distanceFromOrigin>139.2838827718412</distanceFromOrigin>
				<angle>87.81341301232963</angle>
				<shape>triangular</shape>
				<triangleMeasure>0.5560278190320347</triangleMeasure>
				<rectangleMeasure>0.5289652615275107</rectangleMeasure>
				<circleMeasure>0.3675878614648551</circleMeasure>
				<centroid>
					<x>1113.841</x>
					<y>600.7537</y>
				</centroid>
			</pseudo3D>
		</spatialEntity>
		<numericStateVariable>
			<name>avgClusterednessRegions</name>
			<value>0</value>
		</numericStateVariable>
		<numericStateVariable>
			<name>avgDensityRegions</name>
			<value>0.6477955308112383</value>
		</numericStateVariable>
	</timepoint>
	<timepoint>
		<spatialEntity>
			<pseudo3D type="region">
				<clusteredness>1</clusteredness>
				<density>0.6477955308112383</density>
				<area>159958.5</area>
				<perimeter>2743.961691379547</perimeter>
				<distanceFromOrigin>139.2838827718412</distanceFromOrigin>
				<angle>87.81341301232963</angle>
				<shape>triangular</shape>
				<triangleMeasure>0.5560278190320347</triangleMeasure>
				<rectangleMeasure>0.5289652615275107</rectangleMeasure>
				<circleMeasure>0.3675878614648551</circleMeasure>
				<centroid>
					<x>1113.841</x>
					<y>600.7537</y>
				</centroid>
			</pseudo3D>
		</spatialEntity>
		<numericStateVariable>
			<name>avgClusterednessRegions</name>
			<value>0</value>
		</numericStateVariable>
		<numericStateVariable>
			<name>avgDensityRegions</name>
			<value>0.6477955308112383</value>
		</numericStateVariable>
	</timepoint>
	<timepoint>
		<spatialEntity>
			<pseudo3D type="region">
				<clusteredness>1</clusteredness>
				<density>0.6477955308112383</density>
				<area>159958.5</area>
				<perimeter>2743.961691379547</perimeter>
				<distanceFromOrigin>139.2838827718412</distanceFromOrigin>
				<angle>87.81341301232963</angle>
				<shape>triangular</shape>
				<triangleMeasure>0.5560278190320347</triangleMeasure>
				<rectangleMeasure>0.5289652615275107</rectangleMeasure>
				<circleMeasure>0.3675878614648551</circleMeasure>
				<centroid>
					<x>1113.841</x>
					<y>600.7537</y>
				</centroid>
			</pseudo3D>
		</spatialEntity>
		<numericStateVariable>
			<name>avgClusterednessRegions</name>
			<value>0</value>
		</numericStateVariable>
		<numericStateVariable>
			<name>avgDensityRegions</name>
			<value>0.6477955308112383</value>
		</numericStateVariable>
	</timepoint>
	<timepoint>
		<spatialEntity>
			<pseudo3D type="region">
				<clusteredness>1</clusteredness>
				<density>0.6477955308112383</density>
				<area>159958.5</area>
				<perimeter>2743.961691379547</perimeter>
				<distanceFromOrigin>139.2838827718412</distanceFromOrigin>
				<angle>87.81341301232963</angle>
				<shape>triangular</shape>
				<triangleMeasure>0.5560278190320347</triangleMeasure>
				<rectangleMeasure>0.5289652615275107</rectangleMeasure>
				<circleMeasure>0.3675878614648551</circleMeasure>
				<centroid>
					<x>1113.841</x>
					<y>600.7537</y>
				</centroid>
			</pseudo3D>
		</spatialEntity>
		<numericStateVariable>
			<name>avgClusterednessRegions</name>
			<value>0</value>
		</numericStateVariable>
		<numericStateVariable>
			<name>avgDensityRegions</name>
			<value>0.6477955308112383</value>
		</numericStateVariable>
	</timepoint>
	<timepoint>
		<spatialEntity>
			<pseudo3D type="region">
				<clusteredness>1</clusteredness>
				<density>0.6477955308112383</density>
				<area>159958.5</area>
				<perimeter>2743.961691379547</perimeter>
				<distanceFromOrigin>139.2838827718412</distanceFromOrigin>
				<angle>87.81341301232963</angle>
				<shape>triangular</shape>
				<triangleMeasure>0.5560278190320347</triangleMeasure>
				<rectangleMeasure>0.5289652615275107</rectangleMeasure>
				<circleMeasure>0.3675878614648551</circleMeasure>
				<centroid>
					<x>1113.841</x>
					<y>600.7537</y>
				</centroid>
			</pseudo3D>
		</spatialEntity>
		<numericStateVariable>
			<name>avgClusterednessRegions</name>
			<value>0</value>
		</numericStateVariable>
		<numericStateVariable>
			<name>avgDensityRegions</name>
			<value>0.6477955308112383</value>
		</numericStateVariable>
	</timepoint>
	<timepoint>
		<spatialEntity>
			<pseudo3D type="region">
				<clusteredness>1</clusteredness>
				<density>0.6477955308112383</density>
				<area>159958.5</area>
				<perimeter>2743.961691379547</perimeter>
				<distanceFromOrigin>139.2838827718412</distanceFromOrigin>
				<angle>87.81341301232963</angle>
				<shape>triangular</shape>
				<triangleMeasure>0.5560278190320347</triangleMeasure>
				<rectangleMeasure>0.5289652615275107</rectangleMeasure>
				<circleMeasure>0.3675878614648551</circleMeasure>
				<centroid>
					<x>1113.841</x>
					<y>600.7537</y>
				</centroid>
			</pseudo3D>
		</spatialEntity>
		<numericStateVariable>
			<name>avgClusterednessRegions</name>
			<value>0</value>
		</numericStateVariable>
		<numericStateVariable>
			<name>avgDensityRegions</name>
			<value>0.6477955308112383</value>
		</numericStateVariable>
	</timepoint>
	<timepoint>
		<spatialEntity>
			<pseudo3D type="region">
				<clusteredness>1</clusteredness>
				<density>0.6477955308112383</density>
				<area>159958.5</area>
				<perimeter>2743.961691379547</perimeter>
				<distanceFromOrigin>139.2838827718412</distanceFromOrigin>
				<angle>87.81341301232963</angle>
				<shape>triangular</shape>
				<triangleMeasure>0.5560278190320347</triangleMeasure>
				<rectangleMeasure>0.5289652615275107</rectangleMeasure>
				<circleMeasure>0.3675878614648551</circleMeasure>
				<centroid>
					<x>1113.841</x>
					<y>600.7537</y>
				</centroid>
			</pseudo3D>
		</spatialEntity>
		<numericStateVariable>
			<name>avgClusterednessRegions</name>
			<value>0</value>
		</numericStateVariable>
		<numericStateVariable>
			<name>avgDensityRegions</name>
			<value>0.6477955308112383</value>
		</numericStateVariable>
	</timepoint>
	<timepoint>
		<spatialEntity>
			<pseudo3D type="region">
				<clusteredness>1</clusteredness>
				<density>0.6477955308112383</density>
				<area>159958.5</area>
				<perimeter>2743.961691379547</perimeter>
				<distanceFromOrigin>139.2838827718412</distanceFromOrigin>
				<angle>87.81341301232963</angle>
				<shape>triangular</shape>
				<triangleMeasure>0.5560278190320347</triangleMeasure>
				<rectangleMeasure>0.5289652615275107</rectangleMeasure>
				<circleMeasure>0.3675878614648551</circleMeasure>
				<centroid>
					<x>1113.841</x>
					<y>600.7537</y>
				</centroid>
			</pseudo3D>
		</spatialEntity>
		<numericStateVariable>
			<name>avgClusterednessRegions</name>
			<value>0</value>
		</numericStateVariable>
		<numericStateVariable>
			<name>avgDensityRegions</name>
			<value>0.6477955308112383</value>
		</numericStateVariable>
	</timepoint>
	<timepoint>
		<spatialEntity>
			<pseudo3D type="region">
				<clusteredness>1</clusteredness>
				<density>0.6477955308112383</density>
				<area>159958.5</area>
				<perimeter>2743.961691379547</perimeter>
				<distanceFromOrigin>139.2838827718412</distanceFromOrigin>
				<angle>87.81341301232963</angle>
				<shape>triangular</shape>
				<triangleMeasure>0.5560278190320347</triangleMeasure>
				<rectangleMeasure>0.5289652615275107</rectangleMeasure>
				<circleMeasure>0.3675878614648551</circleMeasure>
				<centroid>
					<x>1113.841</x>
					<y>600.7537</y>
				</centroid>
			</pseudo3D>
		</spatialEntity>
		<numericStateVariable>
			<name>avgClusterednessRegions</name>
			<value>0</value>
		</numericStateVariable>
		<numericStateVariable>
			<name>avgDensityRegions</name>
			<value>0.6477955308112383</value>
		</numericStateVariable>
	</timepoint>
	<timepoint>
		<spatialEntity>
			<pseudo3D type="region">
				<clusteredness>1</clusteredness>
				<density>0.6477955308112383</density>
				<area>159958.5</area>
				<perimeter>2743.961691379547</perimeter>
				<distanceFromOrigin>139.2838827718412</distanceFromOrigin>
				<angle>87.81341301232963</angle>
				<shape>triangular</shape>
				<triangleMeasure>0.5560278190320347</triangleMeasure>
				<rectangleMeasure>0.5289652615275107</rectangleMeasure>
				<circleMeasure>0.3675878614648551</circleMeasure>
				<centroid>
					<x>1113.841</x>
					<y>600.7537</y>
				</centroid>
			</pseudo3D>
		</spatialEntity>
		<numericStateVariable>
			<name>avgClusterednessRegions</name>
			<value>0</value>
		</numericStateVariable>
		<numericStateVariable>
			<name>avgDensityRegions</name>
			<value>0.6477955308112383</value>
		</numericStateVariable>
	</timepoint>
	<timepoint>
		<spatialEntity>
			<pseudo3D type="region">
				<clusteredness>1</clusteredness>
				<density>0.6477955308112383</density>
				<area>159958.5</area>
				<perimeter>2743.961691379547</perimeter>
				<distanceFromOrigin>139.2838827718412</distanceFromOrigin>
				<angle>87.81341301232963</angle>
				<shape>triangular</shape>
				<triangleMeasure>0.5560278190320347</triangleMeasure>
				<rectangleMeasure>0.5289652615275107</rectangleMeasure>
				<circleMeasure>0.3675878614648551</circleMeasure>
				<centroid>
					<x>1113.841</x>
					<y>600.7537</y>
				</centroid>
			</pseudo3D>
		</spatialEntity>
		<numericStateVariable>
			<name>avgClusterednessRegions</name>
			<value>0</value>
		</numericStateVariable>
		<numericStateVariable>
			<name>avgDensityRegions</name>
			<value>0.6477955308112383</value>
		</numericStateVariable>
	</timepoint>
	<timepoint>
		<spatialEntity>
			<pseudo3D type="region">
				<clusteredness>1</clusteredness>
				<density>0.6477955308112383</density>
				<area>159958.5</area>
				<perimeter>2743.961691379547</perimeter>
				<distanceFromOrigin>139.2838827718412</distanceFromOrigin>
				<angle>87.81341301232963</angle>
				<shape>triangular</shape>
				<triangleMeasure>0.5560278190320347</triangleMeasure>
				<rectangleMeasure>0.5289652615275107</rectangleMeasure>
				<circleMeasure>0.3675878614648551</circleMeasure>
				<centroid>
					<x>1113.841</x>
					<y>600.7537</y>
				</centroid>
			</pseudo3D>
		</spatialEntity>
		<numericStateVariable>
			<name>avgClusterednessRegions</name>
			<value>0</value>
		</numericStateVariable>
		<numericStateVariable>
			<name>avgDensityRegions</name>
			<value>0.6477955308112383</value>
		</numericStateVariable>
	</timepoint>
	<timepoint>
		<spatialEntity>
			<pseudo3D type="region">
				<clusteredness>1</clusteredness>
				<density>0.6477955308112383</density>
				<area>159958.5</area>
				<perimeter>2743.961691379547</perimeter>
				<distanceFromOrigin>139.2838827718412</distanceFromOrigin>
				<angle>87.81341301232963</angle>
				<shape>triangular</shape>
				<triangleMeasure>0.5560278190320347</triangleMeasure>
				<rectangleMeasure>0.5289652615275107</rectangleMeasure>
				<circleMeasure>0.3675878614648551</circleMeasure>
				<centroid>
					<x>1113.841</x>
					<y>600.7537</y>
				</centroid>
			</pseudo3D>
		</spatialEntity>
		<numericStateVariable>
			<name>avgClusterednessRegions</name>
			<value>0</value>
		</numericStateVariable>
		<numericStateVariable>
			<name>avgDensityRegions</name>
			<value>0.6477955308112383</value>
		</numericStateVariable>
	</timepoint>
	<timepoint>
		<spatialEntity>
			<pseudo3D type="region">
				<clusteredness>1</clusteredness>
				<density>0.6477955308112383</density>
				<area>159958.5</area>
				<perimeter>2743.961691379547</perimeter>
				<distanceFromOrigin>139.2838827718412</distanceFromOrigin>
				<angle>87.81341301232963</angle>
				<shape>triangular</shape>
				<triangleMeasure>0.5560278190320347</triangleMeasure>
				<rectangleMeasure>0.5289652615275107</rectangleMeasure>
				<circleMeasure>0.3675878614648551</circleMeasure>
				<centroid>
					<x>1113.841</x>
					<y>600.7537</y>
				</centroid>
			</pseudo3D>
		</spatialEntity>
		<numericStateVariable>
			<name>avgClusterednessRegions</name>
			<value>0</value>
		</numericStateVariable>
		<numericStateVariable>
			<name>avgDensityRegions</name>
			<value>0.6477955308112383</value>
		</numericStateVariable>
	</timepoint>
	<timepoint>
		<spatialEntity>
			<pseudo3D type="region">
				<clusteredness>1</clusteredness>
				<density>0.6477955308112383</density>
				<area>159958.5</area>
				<perimeter>2743.961691379547</perimeter>
				<distanceFromOrigin>139.2838827718412</distanceFromOrigin>
				<angle>87.81341301232963</angle>
				<shape>triangular</shape>
				<triangleMeasure>0.5560278190320347</triangleMeasure>
				<rectangleMeasure>0.5289652615275107</rectangleMeasure>
				<circleMeasure>0.3675878614648551</circleMeasure>
				<centroid>
					<x>1113.841</x>
					<y>600.7537</y>
				</centroid>
			</pseudo3D>
		</spatialEntity>
		<numericStateVariable>
			<name>avgClusterednessRegions</name>
			<value>0</value>
		</numericStateVariable>
		<numericStateVariable>
			<name>avgDensityRegions</name>
			<value>0.6477955308112383</value>
		</numericStateVariable>
	</timepoint>
	<timepoint>
		<spatialEntity>
			<pseudo3D type="region">
				<clusteredness>1</clusteredness>
				<density>0.6477955308112383</density>
				<area>159958.5</area>
				<perimeter>2743.961691379547</perimeter>
				<distanceFromOrigin>139.2838827718412</distanceFromOrigin>
				<angle>87.81341301232963</angle>
				<shape>triangular</shape>
				<triangleMeasure>0.5560278190320347</triangleMeasure>
				<rectangleMeasure>0.5289652615275107</rectangleMeasure>
				<circleMeasure>0.3675878614648551</circleMeasure>
				<centroid>
					<x>1113.841</x>
					<y>600.7537</y>
				</centroid>
			</pseudo3D>
		</spatialEntity>
		<numericStateVariable>
			<name>avgClusterednessRegions</name>
			<value>0</value>
		</numericStateVariable>
		<numericStateVariable>
			<name>avgDensityRegions</name>
			<value>0.6477955308112383</value>
		</numericStateVariable>
	</timepoint>
	<timepoint>
		<spatialEntity>
			<pseudo3D type="region">
				<clusteredness>1</clusteredness>
				<density>0.6477955308112383</density>
				<area>159958.5</area>
				<perimeter>2743.961691379547</perimeter>
				<distanceFromOrigin>139.2838827718412</distanceFromOrigin>
				<angle>87.81341301232963</angle>
				<shape>triangular</shape>
				<triangleMeasure>0.5560278190320347</triangleMeasure>
				<rectangleMeasure>0.5289652615275107</rectangleMeasure>
				<circleMeasure>0.3675878614648551</circleMeasure>
				<centroid>
					<x>1113.841</x>
					<y>600.7537</y>
				</centroid>
			</pseudo3D>
		</spatialEntity>
		<numericStateVariable>
			<name>avgClusterednessRegions</name>
			<value>0</value>
		</numericStateVariable>
		<numericStateVariable>
			<name>avgDensityRegions</name>
			<value>0.6477955308112383</value>
		</numericStateVariable>
	</timepoint>
	<timepoint>
		<spatialEntity>
			<pseudo3D type="region">
				<clusteredness>1</clusteredness>
				<density>0.6477955308112383</density>
				<area>159958.5</area>
				<perimeter>2743.961691379547</perimeter>
				<distanceFromOrigin>139.2838827718412</distanceFromOrigin>
				<angle>87.81341301232963</angle>
				<shape>triangular</shape>
				<triangleMeasure>0.5560278190320347</triangleMeasure>
				<rectangleMeasure>0.5289652615275107</rectangleMeasure>
				<circleMeasure>0.3675878614648551</circleMeasure>
				<centroid>
					<x>1113.841</x>
					<y>600.7537</y>
				</centroid>
			</pseudo3D>
		</spatialEntity>
		<numericStateVariable>
			<name>avgClusterednessRegions</name>
			<value>0</value>
		</numericStateVariable>
		<numericStateVariable>
			<name>avgDensityRegions</name>
			<value>0.6477955308112383</value>
		</numericStateVariable>
	</timepoint>
	<timepoint>
		<spatialEntity>
			<pseudo3D type="region">
				<clusteredness>1</clusteredness>
				<density>0.6477955308112383</density>
				<area>159958.5</area>
				<perimeter>2743.961691379547</perimeter>
				<distanceFromOrigin>139.2838827718412</distanceFromOrigin>
				<angle>87.81341301232963</angle>
				<shape>triangular</shape>
				<triangleMeasure>0.5560278190320347</triangleMeasure>
				<rectangleMeasure>0.5289652615275107</rectangleMeasure>
				<circleMeasure>0.3675878614648551</circleMeasure>
				<centroid>
					<x>1113.841</x>
					<y>600.7537</y>
				</centroid>
			</pseudo3D>
		</spatialEntity>
		<numericStateVariable>
			<name>avgClusterednessRegions</name>
			<value>0</value>
		</numericStateVariable>
		<numericStateVariable>
			<name>avgDensityRegions</name>
			<value>0.6477955308112383</value>
		</numericStateVariable>
	</timepoint>
	<timepoint>
		<spatialEntity>
			<pseudo3D type="region">
				<clusteredness>1</clusteredness>
				<density>0.6477955308112383</density>
				<area>159958.5</area>
				<perimeter>2743.961691379547</perimeter>
				<distanceFromOrigin>139.2838827718412</distanceFromOrigin>
				<angle>87.81341301232963</angle>
				<shape>triangular</shape>
				<triangleMeasure>0.5560278190320347</triangleMeasure>
				<rectangleMeasure>0.5289652615275107</rectangleMeasure>
				<circleMeasure>0.3675878614648551</circleMeasure>
				<centroid>
					<x>1113.841</x>
					<y>600.7537</y>
				</centroid>
			</pseudo3D>
		</spatialEntity>
		<numericStateVariable>
			<name>avgClusterednessRegions</name>
			<value>0</value>
		</numericStateVariable>
		<numericStateVariable>
			<name>avgDensityRegions</name>
			<value>0.6477955308112383</value>
		</numericStateVariable>
	</timepoint>
	<timepoint>
		<spatialEntity>
			<pseudo3D type="region">
				<clusteredness>1</clusteredness>
				<density>0.6477955308112383</density>
				<area>159958.5</area>
				<perimeter>2743.961691379547</perimeter>
				<distanceFromOrigin>139.2838827718412</distanceFromOrigin>
				<angle>87.81341301232963</angle>
				<shape>triangular</shape>
				<triangleMeasure>0.5560278190320347</triangleMeasure>
				<rectangleMeasure>0.5289652615275107</rectangleMeasure>
				<circleMeasure>0.3675878614648551</circleMeasure>
				<centroid>
					<x>1113.841</x>
					<y>600.7537</y>
				</centroid>
			</pseudo3D>
		</spatialEntity>
		<numericStateVariable>
			<name>avgClusterednessRegions</name>
			<value>0</value>
		</numericStateVariable>
		<numericStateVariable>
			<name>avgDensityRegions</name>
			<value>0.6477955308112383</value>
		</numericStateVariable>
	</timepoint>
	<timepoint>
		<spatialEntity>
			<pseudo3D type="region">
				<clusteredness>1</clusteredness>
				<density>0.6477955308112383</density>
				<area>159958.5</area>
				<perimeter>2743.961691379547</perimeter>
				<distanceFromOrigin>139.2838827718412</distanceFromOrigin>
				<angle>87.81341301232963</angle>
				<shape>triangular</shape>
				<triangleMeasure>0.5560278190320347</triangleMeasure>
				<rectangleMeasure>0.5289652615275107</rectangleMeasure>
				<circleMeasure>0.3675878614648551</circleMeasure>
				<centroid>
					<x>1113.841</x>
					<y>600.7537</y>
				</centroid>
			</pseudo3D>
		</spatialEntity>
		<numericStateVariable>
			<name>avgClusterednessRegions</name>
			<value>0</value>
		</numericStateVariable>
		<numericStateVariable>
			<name>avgDensityRegions</name>
			<value>0.6477955308112383</value>
		</numericStateVariable>
	</timepoint>
	<timepoint>
		<spatialEntity>
			<pseudo3D type="region">
				<clusteredness>1</clusteredness>
				<density>0.6477955308112383</density>
				<area>159958.5</area>
				<perimeter>2743.961691379547</perimeter>
				<distanceFromOrigin>139.2838827718412</distanceFromOrigin>
				<angle>87.81341301232963</angle>
				<shape>triangular</shape>
				<triangleMeasure>0.5560278190320347</triangleMeasure>
				<rectangleMeasure>0.5289652615275107</rectangleMeasure>
				<circleMeasure>0.3675878614648551</circleMeasure>
				<centroid>
					<x>1113.841</x>
					<y>600.7537</y>
				</centroid>
			</pseudo3D>
		</spatialEntity>
		<numericStateVariable>
			<name>avgClusterednessRegions</name>
			<value>0</value>
		</numericStateVariable>
		<numericStateVariable>
			<name>avgDensityRegions</name>
			<value>0.6477955308112383</value>
		</numericStateVariable>
	</timepoint>
	<timepoint>
		<spatialEntity>
			<pseudo3D type="region">
				<clusteredness>1</clusteredness>
				<density>0.6477955308112383</density>
				<area>159958.5</area>
				<perimeter>2743.961691379547</perimeter>
				<distanceFromOrigin>139.2838827718412</distanceFromOrigin>
				<angle>87.81341301232963</angle>
				<shape>triangular</shape>
				<triangleMeasure>0.5560278190320347</triangleMeasure>
				<rectangleMeasure>0.5289652615275107</rectangleMeasure>
				<circleMeasure>0.3675878614648551</circleMeasure>
				<centroid>
					<x>1113.841</x>
					<y>600.7537</y>
				</centroid>
			</pseudo3D>
		</spatialEntity>
		<numericStateVariable>
			<name>avgClusterednessRegions</name>
			<value>0</value>
		</numericStateVariable>
		<numericStateVariable>
			<name>avgDensityRegions</name>
			<value>0.6477955308112383</value>
		</numericStateVariable>
	</timepoint>
	<timepoint>
		<spatialEntity>
			<pseudo3D type="region">
				<clusteredness>1</clusteredness>
				<density>0.6477955308112383</density>
				<area>159958.5</area>
				<perimeter>2743.961691379547</perimeter>
				<distanceFromOrigin>139.2838827718412</distanceFromOrigin>
				<angle>87.81341301232963</angle>
				<shape>triangular</shape>
				<triangleMeasure>0.5560278190320347</triangleMeasure>
				<rectangleMeasure>0.5289652615275107</rectangleMeasure>
				<circleMeasure>0.3675878614648551</circleMeasure>
				<centroid>
					<x>1113.841</x>
					<y>600.7537</y>
				</centroid>
			</pseudo3D>
		</spatialEntity>
		<numericStateVariable>
			<name>avgClusterednessRegions</name>
			<value>0</value>
		</numericStateVariable>
		<numericStateVariable>
			<name>avgDensityRegions</name>
			<value>0.6477955308112383</value>
		</numericStateVariable>
	</timepoint>
	<timepoint>
		<spatialEntity>
			<pseudo3D type="region">
				<clusteredness>1</clusteredness>
				<density>0.6477955308112383</density>
				<area>159958.5</area>
				<perimeter>2743.961691379547</perimeter>
				<distanceFromOrigin>139.2838827718412</distanceFromOrigin>
				<angle>87.81341301232963</angle>
				<shape>triangular</shape>
				<triangleMeasure>0.5560278190320347</triangleMeasure>
				<rectangleMeasure>0.5289652615275107</rectangleMeasure>
				<circleMeasure>0.3675878614648551</circleMeasure>
				<centroid>
					<x>1113.841</x>
					<y>600.7537</y>
				</centroid>
			</pseudo3D>
		</spatialEntity>
		<numericStateVariable>
			<name>avgClusterednessRegions</name>
			<value>0</value>
		</numericStateVariable>
		<numericStateVariable>
			<name>avgDensityRegions</name>
			<value>0.6477955308112383</value>
		</numericStateVariable>
	</timepoint>
	<timepoint>
		<spatialEntity>
			<pseudo3D type="region">
				<clusteredness>1</clusteredness>
				<density>0.6477955308112383</density>
				<area>159958.5</area>
				<perimeter>2743.961691379547</perimeter>
				<distanceFromOrigin>139.2838827718412</distanceFromOrigin>
				<angle>87.81341301232963</angle>
				<shape>triangular</shape>
				<triangleMeasure>0.5560278190320347</triangleMeasure>
				<rectangleMeasure>0.5289652615275107</rectangleMeasure>
				<circleMeasure>0.3675878614648551</circleMeasure>
				<centroid>
					<x>1113.841</x>
					<y>600.7537</y>
				</centroid>
			</pseudo3D>
		</spatialEntity>
		<numericStateVariable>
			<name>avgClusterednessRegions</name>
			<value>0</value>
		</numericStateVariable>
		<numericStateVariable>
			<name>avgDensityRegions</name>
			<value>0.6477955308112383</value>
		</numericStateVariable>
	</timepoint>
	<timepoint>
		<spatialEntity>
			<pseudo3D type="region">
				<clusteredness>1</clusteredness>
				<density>0.6477955308112383</density>
				<area>159958.5</area>
				<perimeter>2743.961691379547</perimeter>
				<distanceFromOrigin>139.2838827718412</distanceFromOrigin>
				<angle>87.81341301232963</angle>
				<shape>triangular</shape>
				<triangleMeasure>0.5560278190320347</triangleMeasure>
				<rectangleMeasure>0.5289652615275107</rectangleMeasure>
				<circleMeasure>0.3675878614648551</circleMeasure>
				<centroid>
					<x>1113.841</x>
					<y>600.7537</y>
				</centroid>
			</pseudo3D>
		</spatialEntity>
		<numericStateVariable>
			<name>avgClusterednessRegions</name>
			<value>0</value>
		</numericStateVariable>
		<numericStateVariable>
			<name>avgDensityRegions</name>
			<value>0.6477955308112383</value>
		</numericStateVariable>
	</timepoint>
	<timepoint>
		<spatialEntity>
			<pseudo3D type="region">
				<clusteredness>1</clusteredness>
				<density>0.6477955308112383</density>
				<area>159958.5</area>
				<perimeter>2743.961691379547</perimeter>
				<distanceFromOrigin>139.2838827718412</distanceFromOrigin>
				<angle>87.81341301232963</angle>
				<shape>triangular</shape>
				<triangleMeasure>0.5560278190320347</triangleMeasure>
				<rectangleMeasure>0.5289652615275107</rectangleMeasure>
				<circleMeasure>0.3675878614648551</circleMeasure>
				<centroid>
					<x>1113.841</x>
					<y>600.7537</y>
				</centroid>
			</pseudo3D>
		</spatialEntity>
		<numericStateVariable>
			<name>avgClusterednessRegions</name>
			<value>0</value>
		</numericStateVariable>
		<numericStateVariable>
			<name>avgDensityRegions</name>
			<value>0.6477955308112383</value>
		</numericStateVariable>
	</timepoint>
	<timepoint>
		<spatialEntity>
			<pseudo3D type="region">
				<clusteredness>1</clusteredness>
				<density>0.6477955308112383</density>
				<area>159958.5</area>
				<perimeter>2743.961691379547</perimeter>
				<distanceFromOrigin>139.2838827718412</distanceFromOrigin>
				<angle>87.81341301232963</angle>
				<shape>triangular</shape>
				<triangleMeasure>0.5560278190320347</triangleMeasure>
				<rectangleMeasure>0.5289652615275107</rectangleMeasure>
				<circleMeasure>0.3675878614648551</circleMeasure>
				<centroid>
					<x>1113.841</x>
					<y>600.7537</y>
				</centroid>
			</pseudo3D>
		</spatialEntity>
		<numericStateVariable>
			<name>avgClusterednessRegions</name>
			<value>0</value>
		</numericStateVariable>
		<numericStateVariable>
			<name>avgDensityRegions</name>
			<value>0.6477955308112383</value>
		</numericStateVariable>
	</timepoint>
	<timepoint>
		<spatialEntity>
			<pseudo3D type="region">
				<clusteredness>1</clusteredness>
				<density>0.6477955308112383</density>
				<area>159958.5</area>
				<perimeter>2743.961691379547</perimeter>
				<distanceFromOrigin>139.2838827718412</distanceFromOrigin>
				<angle>87.81341301232963</angle>
				<shape>triangular</shape>
				<triangleMeasure>0.5560278190320347</triangleMeasure>
				<rectangleMeasure>0.5289652615275107</rectangleMeasure>
				<circleMeasure>0.3675878614648551</circleMeasure>
				<centroid>
					<x>1113.841</x>
					<y>600.7537</y>
				</centroid>
			</pseudo3D>
		</spatialEntity>
		<numericStateVariable>
			<name>avgClusterednessRegions</name>
			<value>0</value>
		</numericStateVariable>
		<numericStateVariable>
			<name>avgDensityRegions</name>
			<value>0.6477955308112383</value>
		</numericStateVariable>
	</timepoint>
	<timepoint>
		<spatialEntity>
			<pseudo3D type="region">
				<clusteredness>1</clusteredness>
				<density>0.6477955308112383</density>
				<area>159958.5</area>
				<perimeter>2743.961691379547</perimeter>
				<distanceFromOrigin>139.2838827718412</distanceFromOrigin>
				<angle>87.81341301232963</angle>
				<shape>triangular</shape>
				<triangleMeasure>0.5560278190320347</triangleMeasure>
				<rectangleMeasure>0.5289652615275107</rectangleMeasure>
				<circleMeasure>0.3675878614648551</circleMeasure>
				<centroid>
					<x>1113.841</x>
					<y>600.7537</y>
				</centroid>
			</pseudo3D>
		</spatialEntity>
		<numericStateVariable>
			<name>avgClusterednessRegions</name>
			<value>0</value>
		</numericStateVariable>
		<numericStateVariable>
			<name>avgDensityRegions</name>
			<value>0.6477955308112383</value>
		</numericStateVariable>
	</timepoint>
	<timepoint>
		<spatialEntity>
			<pseudo3D type="region">
				<clusteredness>1</clusteredness>
				<density>0.6477955308112383</density>
				<area>159958.5</area>
				<perimeter>2743.961691379547</perimeter>
				<distanceFromOrigin>139.2838827718412</distanceFromOrigin>
				<angle>87.81341301232963</angle>
				<shape>triangular</shape>
				<triangleMeasure>0.5560278190320347</triangleMeasure>
				<rectangleMeasure>0.5289652615275107</rectangleMeasure>
				<circleMeasure>0.3675878614648551</circleMeasure>
				<centroid>
					<x>1113.841</x>
					<y>600.7537</y>
				</centroid>
			</pseudo3D>
		</spatialEntity>
		<numericStateVariable>
			<name>avgClusterednessRegions</name>
			<value>0</value>
		</numericStateVariable>
		<numericStateVariable>
			<name>avgDensityRegions</name>
			<value>0.6477955308112383</value>
		</numericStateVariable>
	</timepoint>
	<timepoint>
		<spatialEntity>
			<pseudo3D type="region">
				<clusteredness>1</clusteredness>
				<density>0.6477955308112383</density>
				<area>159958.5</area>
				<perimeter>2743.961691379547</perimeter>
				<distanceFromOrigin>139.2838827718412</distanceFromOrigin>
				<angle>87.81341301232963</angle>
				<shape>triangular</shape>
				<triangleMeasure>0.5560278190320347</triangleMeasure>
				<rectangleMeasure>0.5289652615275107</rectangleMeasure>
				<circleMeasure>0.3675878614648551</circleMeasure>
				<centroid>
					<x>1113.841</x>
					<y>600.7537</y>
				</centroid>
			</pseudo3D>
		</spatialEntity>
		<numericStateVariable>
			<name>avgClusterednessRegions</name>
			<value>0</value>
		</numericStateVariable>
		<numericStateVariable>
			<name>avgDensityRegions</name>
			<value>0.6477955308112383</value>
		</numericStateVariable>
	</timepoint>
	<timepoint>
		<spatialEntity>
			<pseudo3D type="region">
				<clusteredness>1</clusteredness>
				<density>0.6477955308112383</density>
				<area>159958.5</area>
				<perimeter>2743.961691379547</perimeter>
				<distanceFromOrigin>139.2838827718412</distanceFromOrigin>
				<angle>87.81341301232963</angle>
				<shape>triangular</shape>
				<triangleMeasure>0.5560278190320347</triangleMeasure>
				<rectangleMeasure>0.5289652615275107</rectangleMeasure>
				<circleMeasure>0.3675878614648551</circleMeasure>
				<centroid>
					<x>1113.841</x>
					<y>600.7537</y>
				</centroid>
			</pseudo3D>
		</spatialEntity>
		<numericStateVariable>
			<name>avgClusterednessRegions</name>
			<value>0</value>
		</numericStateVariable>
		<numericStateVariable>
			<name>avgDensityRegions</name>
			<value>0.6477955308112383</value>
		</numericStateVariable>
	</timepoint>
	<timepoint>
		<spatialEntity>
			<pseudo3D type="region">
				<clusteredness>1</clusteredness>
				<density>0.6477955308112383</density>
				<area>159958.5</area>
				<perimeter>2743.961691379547</perimeter>
				<distanceFromOrigin>139.2838827718412</distanceFromOrigin>
				<angle>87.81341301232963</angle>
				<shape>triangular</shape>
				<triangleMeasure>0.5560278190320347</triangleMeasure>
				<rectangleMeasure>0.5289652615275107</rectangleMeasure>
				<circleMeasure>0.3675878614648551</circleMeasure>
				<centroid>
					<x>1113.841</x>
					<y>600.7537</y>
				</centroid>
			</pseudo3D>
		</spatialEntity>
		<numericStateVariable>
			<name>avgClusterednessRegions</name>
			<value>0</value>
		</numericStateVariable>
		<numericStateVariable>
			<name>avgDensityRegions</name>
			<value>0.6477955308112383</value>
		</numericStateVariable>
	</timepoint>
	<timepoint>
		<spatialEntity>
			<pseudo3D type="region">
				<clusteredness>1</clusteredness>
				<density>0.6477955308112383</density>
				<area>159958.5</area>
				<perimeter>2743.961691379547</perimeter>
				<distanceFromOrigin>139.2838827718412</distanceFromOrigin>
				<angle>87.81341301232963</angle>
				<shape>triangular</shape>
				<triangleMeasure>0.5560278190320347</triangleMeasure>
				<rectangleMeasure>0.5289652615275107</rectangleMeasure>
				<circleMeasure>0.3675878614648551</circleMeasure>
				<centroid>
					<x>1113.841</x>
					<y>600.7537</y>
				</centroid>
			</pseudo3D>
		</spatialEntity>
		<numericStateVariable>
			<name>avgClusterednessRegions</name>
			<value>0</value>
		</numericStateVariable>
		<numericStateVariable>
			<name>avgDensityRegions</name>
			<value>0.6477955308112383</value>
		</numericStateVariable>
	</timepoint>
	<timepoint>
		<spatialEntity>
			<pseudo3D type="region">
				<clusteredness>1</clusteredness>
				<density>0.6477955308112383</density>
				<area>159958.5</area>
				<perimeter>2743.961691379547</perimeter>
				<distanceFromOrigin>139.2838827718412</distanceFromOrigin>
				<angle>87.81341301232963</angle>
				<shape>triangular</shape>
				<triangleMeasure>0.5560278190320347</triangleMeasure>
				<rectangleMeasure>0.5289652615275107</rectangleMeasure>
				<circleMeasure>0.3675878614648551</circleMeasure>
				<centroid>
					<x>1113.841</x>
					<y>600.7537</y>
				</centroid>
			</pseudo3D>
		</spatialEntity>
		<numericStateVariable>
			<name>avgClusterednessRegions</name>
			<value>0</value>
		</numericStateVariable>
		<numericStateVariable>
			<name>avgDensityRegions</name>
			<value>0.6477955308112383</value>
		</numericStateVariable>
	</timepoint>
	<timepoint>
		<spatialEntity>
			<pseudo3D type="region">
				<clusteredness>1</clusteredness>
				<density>0.6477955308112383</density>
				<area>159958.5</area>
				<perimeter>2743.961691379547</perimeter>
				<distanceFromOrigin>139.2838827718412</distanceFromOrigin>
				<angle>87.81341301232963</angle>
				<shape>triangular</shape>
				<triangleMeasure>0.5560278190320347</triangleMeasure>
				<rectangleMeasure>0.5289652615275107</rectangleMeasure>
				<circleMeasure>0.3675878614648551</circleMeasure>
				<centroid>
					<x>1113.841</x>
					<y>600.7537</y>
				</centroid>
			</pseudo3D>
		</spatialEntity>
		<numericStateVariable>
			<name>avgClusterednessRegions</name>
			<value>0</value>
		</numericStateVariable>
		<numericStateVariable>
			<name>avgDensityRegions</name>
			<value>0.6477955308112383</value>
		</numericStateVariable>
	</timepoint>
	<timepoint>
		<spatialEntity>
			<pseudo3D type="region">
				<clusteredness>1</clusteredness>
				<density>0.6477955308112383</density>
				<area>159958.5</area>
				<perimeter>2743.961691379547</perimeter>
				<distanceFromOrigin>139.2838827718412</distanceFromOrigin>
				<angle>87.81341301232963</angle>
				<shape>triangular</shape>
				<triangleMeasure>0.5560278190320347</triangleMeasure>
				<rectangleMeasure>0.5289652615275107</rectangleMeasure>
				<circleMeasure>0.3675878614648551</circleMeasure>
				<centroid>
					<x>1113.841</x>
					<y>600.7537</y>
				</centroid>
			</pseudo3D>
		</spatialEntity>
		<numericStateVariable>
			<name>avgClusterednessRegions</name>
			<value>0</value>
		</numericStateVariable>
		<numericStateVariable>
			<name>avgDensityRegions</name>
			<value>0.6477955308112383</value>
		</numericStateVariable>
	</timepoint>
	<timepoint>
		<spatialEntity>
			<pseudo3D type="region">
				<clusteredness>1</clusteredness>
				<density>0.6477955308112383</density>
				<area>159958.5</area>
				<perimeter>2743.961691379547</perimeter>
				<distanceFromOrigin>139.2838827718412</distanceFromOrigin>
				<angle>87.81341301232963</angle>
				<shape>triangular</shape>
				<triangleMeasure>0.5560278190320347</triangleMeasure>
				<rectangleMeasure>0.5289652615275107</rectangleMeasure>
				<circleMeasure>0.3675878614648551</circleMeasure>
				<centroid>
					<x>1113.841</x>
					<y>600.7537</y>
				</centroid>
			</pseudo3D>
		</spatialEntity>
		<numericStateVariable>
			<name>avgClusterednessRegions</name>
			<value>0</value>
		</numericStateVariable>
		<numericStateVariable>
			<name>avgDensityRegions</name>
			<value>0.6477955308112383</value>
		</numericStateVariable>
	</timepoint>
	<timepoint>
		<spatialEntity>
			<pseudo3D type="region">
				<clusteredness>1</clusteredness>
				<density>0.6477955308112383</density>
				<area>159958.5</area>
				<perimeter>2743.961691379547</perimeter>
				<distanceFromOrigin>139.2838827718412</distanceFromOrigin>
				<angle>87.81341301232963</angle>
				<shape>triangular</shape>
				<triangleMeasure>0.5560278190320347</triangleMeasure>
				<rectangleMeasure>0.5289652615275107</rectangleMeasure>
				<circleMeasure>0.3675878614648551</circleMeasure>
				<centroid>
					<x>1113.841</x>
					<y>600.7537</y>
				</centroid>
			</pseudo3D>
		</spatialEntity>
		<numericStateVariable>
			<name>avgClusterednessRegions</name>
			<value>0</value>
		</numericStateVariable>
		<numericStateVariable>
			<name>avgDensityRegions</name>
			<value>0.6477955308112383</value>
		</numericStateVariable>
	</timepoint>
	<timepoint>
		<spatialEntity>
			<pseudo3D type="region">
				<clusteredness>1</clusteredness>
				<density>0.6477955308112383</density>
				<area>159958.5</area>
				<perimeter>2743.961691379547</perimeter>
				<distanceFromOrigin>139.2838827718412</distanceFromOrigin>
				<angle>87.81341301232963</angle>
				<shape>triangular</shape>
				<triangleMeasure>0.5560278190320347</triangleMeasure>
				<rectangleMeasure>0.5289652615275107</rectangleMeasure>
				<circleMeasure>0.3675878614648551</circleMeasure>
				<centroid>
					<x>1113.841</x>
					<y>600.7537</y>
				</centroid>
			</pseudo3D>
		</spatialEntity>
		<numericStateVariable>
			<name>avgClusterednessRegions</name>
			<value>0</value>
		</numericStateVariable>
		<numericStateVariable>
			<name>avgDensityRegions</name>
			<value>0.6477955308112383</value>
		</numericStateVariable>
	</timepoint>
	<timepoint>
		<spatialEntity>
			<pseudo3D type="region">
				<clusteredness>1</clusteredness>
				<density>0.6477955308112383</density>
				<area>159958.5</area>
				<perimeter>2743.961691379547</perimeter>
				<distanceFromOrigin>139.2838827718412</distanceFromOrigin>
				<angle>87.81341301232963</angle>
				<shape>triangular</shape>
				<triangleMeasure>0.5560278190320347</triangleMeasure>
				<rectangleMeasure>0.5289652615275107</rectangleMeasure>
				<circleMeasure>0.3675878614648551</circleMeasure>
				<centroid>
					<x>1113.841</x>
					<y>600.7537</y>
				</centroid>
			</pseudo3D>
		</spatialEntity>
		<numericStateVariable>
			<name>avgClusterednessRegions</name>
			<value>0</value>
		</numericStateVariable>
		<numericStateVariable>
			<name>avgDensityRegions</name>
			<value>0.6477955308112383</value>
		</numericStateVariable>
	</timepoint>
	<timepoint>
		<spatialEntity>
			<pseudo3D type="region">
				<clusteredness>1</clusteredness>
				<density>0.6477955308112383</density>
				<area>159958.5</area>
				<perimeter>2743.961691379547</perimeter>
				<distanceFromOrigin>139.2838827718412</distanceFromOrigin>
				<angle>87.81341301232963</angle>
				<shape>triangular</shape>
				<triangleMeasure>0.5560278190320347</triangleMeasure>
				<rectangleMeasure>0.5289652615275107</rectangleMeasure>
				<circleMeasure>0.3675878614648551</circleMeasure>
				<centroid>
					<x>1113.841</x>
					<y>600.7537</y>
				</centroid>
			</pseudo3D>
		</spatialEntity>
		<numericStateVariable>
			<name>avgClusterednessRegions</name>
			<value>0</value>
		</numericStateVariable>
		<numericStateVariable>
			<name>avgDensityRegions</name>
			<value>0.6477955308112383</value>
		</numericStateVariable>
	</timepoint>
	<timepoint>
		<spatialEntity>
			<pseudo3D type="region">
				<clusteredness>1</clusteredness>
				<density>0.6477955308112383</density>
				<area>159958.5</area>
				<perimeter>2743.961691379547</perimeter>
				<distanceFromOrigin>139.2838827718412</distanceFromOrigin>
				<angle>87.81341301232963</angle>
				<shape>triangular</shape>
				<triangleMeasure>0.5560278190320347</triangleMeasure>
				<rectangleMeasure>0.5289652615275107</rectangleMeasure>
				<circleMeasure>0.3675878614648551</circleMeasure>
				<centroid>
					<x>1113.841</x>
					<y>600.7537</y>
				</centroid>
			</pseudo3D>
		</spatialEntity>
		<numericStateVariable>
			<name>avgClusterednessRegions</name>
			<value>0</value>
		</numericStateVariable>
		<numericStateVariable>
			<name>avgDensityRegions</name>
			<value>0.6477955308112383</value>
		</numericStateVariable>
	</timepoint>
	<timepoint>
		<spatialEntity>
			<pseudo3D type="region">
				<clusteredness>1</clusteredness>
				<density>0.6477955308112383</density>
				<area>159958.5</area>
				<perimeter>2743.961691379547</perimeter>
				<distanceFromOrigin>139.2838827718412</distanceFromOrigin>
				<angle>87.81341301232963</angle>
				<shape>triangular</shape>
				<triangleMeasure>0.5560278190320347</triangleMeasure>
				<rectangleMeasure>0.5289652615275107</rectangleMeasure>
				<circleMeasure>0.3675878614648551</circleMeasure>
				<centroid>
					<x>1113.841</x>
					<y>600.7537</y>
				</centroid>
			</pseudo3D>
		</spatialEntity>
		<numericStateVariable>
			<name>avgClusterednessRegions</name>
			<value>0</value>
		</numericStateVariable>
		<numericStateVariable>
			<name>avgDensityRegions</name>
			<value>0.6477955308112383</value>
		</numericStateVariable>
	</timepoint>
	<timepoint>
		<spatialEntity>
			<pseudo3D type="region">
				<clusteredness>1</clusteredness>
				<density>0.6477955308112383</density>
				<area>159958.5</area>
				<perimeter>2743.961691379547</perimeter>
				<distanceFromOrigin>139.2838827718412</distanceFromOrigin>
				<angle>87.81341301232963</angle>
				<shape>triangular</shape>
				<triangleMeasure>0.5560278190320347</triangleMeasure>
				<rectangleMeasure>0.5289652615275107</rectangleMeasure>
				<circleMeasure>0.3675878614648551</circleMeasure>
				<centroid>
					<x>1113.841</x>
					<y>600.7537</y>
				</centroid>
			</pseudo3D>
		</spatialEntity>
		<numericStateVariable>
			<name>avgClusterednessRegions</name>
			<value>0</value>
		</numericStateVariable>
		<numericStateVariable>
			<name>avgDensityRegions</name>
			<value>0.6477955308112383</value>
		</numericStateVariable>
	</timepoint>
	<timepoint>
		<spatialEntity>
			<pseudo3D type="region">
				<clusteredness>1</clusteredness>
				<density>0.6477955308112383</density>
				<area>159958.5</area>
				<perimeter>2743.961691379547</perimeter>
				<distanceFromOrigin>139.2838827718412</distanceFromOrigin>
				<angle>87.81341301232963</angle>
				<shape>triangular</shape>
				<triangleMeasure>0.5560278190320347</triangleMeasure>
				<rectangleMeasure>0.5289652615275107</rectangleMeasure>
				<circleMeasure>0.3675878614648551</circleMeasure>
				<centroid>
					<x>1113.841</x>
					<y>600.7537</y>
				</centroid>
			</pseudo3D>
		</spatialEntity>
		<numericStateVariable>
			<name>avgClusterednessRegions</name>
			<value>0</value>
		</numericStateVariable>
		<numericStateVariable>
			<name>avgDensityRegions</name>
			<value>0.6477955308112383</value>
		</numericStateVariable>
	</timepoint>
	<timepoint>
		<spatialEntity>
			<pseudo3D type="region">
				<clusteredness>1</clusteredness>
				<density>0.6477955308112383</density>
				<area>159958.5</area>
				<perimeter>2743.961691379547</perimeter>
				<distanceFromOrigin>139.2838827718412</distanceFromOrigin>
				<angle>87.81341301232963</angle>
				<shape>triangular</shape>
				<triangleMeasure>0.5560278190320347</triangleMeasure>
				<rectangleMeasure>0.5289652615275107</rectangleMeasure>
				<circleMeasure>0.3675878614648551</circleMeasure>
				<centroid>
					<x>1113.841</x>
					<y>600.7537</y>
				</centroid>
			</pseudo3D>
		</spatialEntity>
		<numericStateVariable>
			<name>avgClusterednessRegions</name>
			<value>0</value>
		</numericStateVariable>
		<numericStateVariable>
			<name>avgDensityRegions</name>
			<value>0.6477955308112383</value>
		</numericStateVariable>
	</timepoint>
	<timepoint>
		<spatialEntity>
			<pseudo3D type="region">
				<clusteredness>1</clusteredness>
				<density>0.6477955308112383</density>
				<area>159958.5</area>
				<perimeter>2743.961691379547</perimeter>
				<distanceFromOrigin>139.2838827718412</distanceFromOrigin>
				<angle>87.81341301232963</angle>
				<shape>triangular</shape>
				<triangleMeasure>0.5560278190320347</triangleMeasure>
				<rectangleMeasure>0.5289652615275107</rectangleMeasure>
				<circleMeasure>0.3675878614648551</circleMeasure>
				<centroid>
					<x>1113.841</x>
					<y>600.7537</y>
				</centroid>
			</pseudo3D>
		</spatialEntity>
		<numericStateVariable>
			<name>avgClusterednessRegions</name>
			<value>0</value>
		</numericStateVariable>
		<numericStateVariable>
			<name>avgDensityRegions</name>
			<value>0.6477955308112383</value>
		</numericStateVariable>
	</timepoint>
	<timepoint>
		<spatialEntity>
			<pseudo3D type="region">
				<clusteredness>1</clusteredness>
				<density>0.6477955308112383</density>
				<area>159958.5</area>
				<perimeter>2743.961691379547</perimeter>
				<distanceFromOrigin>139.2838827718412</distanceFromOrigin>
				<angle>87.81341301232963</angle>
				<shape>triangular</shape>
				<triangleMeasure>0.5560278190320347</triangleMeasure>
				<rectangleMeasure>0.5289652615275107</rectangleMeasure>
				<circleMeasure>0.3675878614648551</circleMeasure>
				<centroid>
					<x>1113.841</x>
					<y>600.7537</y>
				</centroid>
			</pseudo3D>
		</spatialEntity>
		<numericStateVariable>
			<name>avgClusterednessRegions</name>
			<value>0</value>
		</numericStateVariable>
		<numericStateVariable>
			<name>avgDensityRegions</name>
			<value>0.6477955308112383</value>
		</numericStateVariable>
	</timepoint>
	<timepoint>
		<spatialEntity>
			<pseudo3D type="region">
				<clusteredness>1</clusteredness>
				<density>0.6477955308112383</density>
				<area>159958.5</area>
				<perimeter>2743.961691379547</perimeter>
				<distanceFromOrigin>139.2838827718412</distanceFromOrigin>
				<angle>87.81341301232963</angle>
				<shape>triangular</shape>
				<triangleMeasure>0.5560278190320347</triangleMeasure>
				<rectangleMeasure>0.5289652615275107</rectangleMeasure>
				<circleMeasure>0.3675878614648551</circleMeasure>
				<centroid>
					<x>1113.841</x>
					<y>600.7537</y>
				</centroid>
			</pseudo3D>
		</spatialEntity>
		<numericStateVariable>
			<name>avgClusterednessRegions</name>
			<value>0</value>
		</numericStateVariable>
		<numericStateVariable>
			<name>avgDensityRegions</name>
			<value>0.6477955308112383</value>
		</numericStateVariable>
	</timepoint>
	<timepoint>
		<spatialEntity>
			<pseudo3D type="region">
				<clusteredness>1</clusteredness>
				<density>0.6477955308112383</density>
				<area>159958.5</area>
				<perimeter>2743.961691379547</perimeter>
				<distanceFromOrigin>139.2838827718412</distanceFromOrigin>
				<angle>87.81341301232963</angle>
				<shape>triangular</shape>
				<triangleMeasure>0.5560278190320347</triangleMeasure>
				<rectangleMeasure>0.5289652615275107</rectangleMeasure>
				<circleMeasure>0.3675878614648551</circleMeasure>
				<centroid>
					<x>1113.841</x>
					<y>600.7537</y>
				</centroid>
			</pseudo3D>
		</spatialEntity>
		<numericStateVariable>
			<name>avgClusterednessRegions</name>
			<value>0</value>
		</numericStateVariable>
		<numericStateVariable>
			<name>avgDensityRegions</name>
			<value>0.6477955308112383</value>
		</numericStateVariable>
	</timepoint>
	<timepoint>
		<spatialEntity>
			<pseudo3D type="region">
				<clusteredness>1</clusteredness>
				<density>0.6477955308112383</density>
				<area>159958.5</area>
				<perimeter>2743.961691379547</perimeter>
				<distanceFromOrigin>139.2838827718412</distanceFromOrigin>
				<angle>87.81341301232963</angle>
				<shape>triangular</shape>
				<triangleMeasure>0.5560278190320347</triangleMeasure>
				<rectangleMeasure>0.5289652615275107</rectangleMeasure>
				<circleMeasure>0.3675878614648551</circleMeasure>
				<centroid>
					<x>1113.841</x>
					<y>600.7537</y>
				</centroid>
			</pseudo3D>
		</spatialEntity>
		<numericStateVariable>
			<name>avgClusterednessRegions</name>
			<value>0</value>
		</numericStateVariable>
		<numericStateVariable>
			<name>avgDensityRegions</name>
			<value>0.6477955308112383</value>
		</numericStateVariable>
	</timepoint>
	<timepoint>
		<spatialEntity>
			<pseudo3D type="region">
				<clusteredness>1</clusteredness>
				<density>0.6477955308112383</density>
				<area>159958.5</area>
				<perimeter>2743.961691379547</perimeter>
				<distanceFromOrigin>139.2838827718412</distanceFromOrigin>
				<angle>87.81341301232963</angle>
				<shape>triangular</shape>
				<triangleMeasure>0.5560278190320347</triangleMeasure>
				<rectangleMeasure>0.5289652615275107</rectangleMeasure>
				<circleMeasure>0.3675878614648551</circleMeasure>
				<centroid>
					<x>1113.841</x>
					<y>600.7537</y>
				</centroid>
			</pseudo3D>
		</spatialEntity>
		<numericStateVariable>
			<name>avgClusterednessRegions</name>
			<value>0</value>
		</numericStateVariable>
		<numericStateVariable>
			<name>avgDensityRegions</name>
			<value>0.6477955308112383</value>
		</numericStateVariable>
	</timepoint>
	<timepoint>
		<spatialEntity>
			<pseudo3D type="region">
				<clusteredness>1</clusteredness>
				<density>0.6477955308112383</density>
				<area>159958.5</area>
				<perimeter>2743.961691379547</perimeter>
				<distanceFromOrigin>139.2838827718412</distanceFromOrigin>
				<angle>87.81341301232963</angle>
				<shape>triangular</shape>
				<triangleMeasure>0.5560278190320347</triangleMeasure>
				<rectangleMeasure>0.5289652615275107</rectangleMeasure>
				<circleMeasure>0.3675878614648551</circleMeasure>
				<centroid>
					<x>1113.841</x>
					<y>600.7537</y>
				</centroid>
			</pseudo3D>
		</spatialEntity>
		<numericStateVariable>
			<name>avgClusterednessRegions</name>
			<value>0</value>
		</numericStateVariable>
		<numericStateVariable>
			<name>avgDensityRegions</name>
			<value>0.6477955308112383</value>
		</numericStateVariable>
	</timepoint>
	<timepoint>
		<spatialEntity>
			<pseudo3D type="region">
				<clusteredness>1</clusteredness>
				<density>0.6477955308112383</density>
				<area>159958.5</area>
				<perimeter>2743.961691379547</perimeter>
				<distanceFromOrigin>139.2838827718412</distanceFromOrigin>
				<angle>87.81341301232963</angle>
				<shape>triangular</shape>
				<triangleMeasure>0.5560278190320347</triangleMeasure>
				<rectangleMeasure>0.5289652615275107</rectangleMeasure>
				<circleMeasure>0.3675878614648551</circleMeasure>
				<centroid>
					<x>1113.841</x>
					<y>600.7537</y>
				</centroid>
			</pseudo3D>
		</spatialEntity>
		<numericStateVariable>
			<name>avgClusterednessRegions</name>
			<value>0</value>
		</numericStateVariable>
		<numericStateVariable>
			<name>avgDensityRegions</name>
			<value>0.6477955308112383</value>
		</numericStateVariable>
	</timepoint>
	<timepoint>
		<spatialEntity>
			<pseudo3D type="region">
				<clusteredness>1</clusteredness>
				<density>0.6477955308112383</density>
				<area>159958.5</area>
				<perimeter>2743.961691379547</perimeter>
				<distanceFromOrigin>139.2838827718412</distanceFromOrigin>
				<angle>87.81341301232963</angle>
				<shape>triangular</shape>
				<triangleMeasure>0.5560278190320347</triangleMeasure>
				<rectangleMeasure>0.5289652615275107</rectangleMeasure>
				<circleMeasure>0.3675878614648551</circleMeasure>
				<centroid>
					<x>1113.841</x>
					<y>600.7537</y>
				</centroid>
			</pseudo3D>
		</spatialEntity>
		<numericStateVariable>
			<name>avgClusterednessRegions</name>
			<value>0</value>
		</numericStateVariable>
		<numericStateVariable>
			<name>avgDensityRegions</name>
			<value>0.6477955308112383</value>
		</numericStateVariable>
	</timepoint>
	<timepoint>
		<spatialEntity>
			<pseudo3D type="region">
				<clusteredness>1</clusteredness>
				<density>0.6477955308112383</density>
				<area>159958.5</area>
				<perimeter>2743.961691379547</perimeter>
				<distanceFromOrigin>139.2838827718412</distanceFromOrigin>
				<angle>87.81341301232963</angle>
				<shape>triangular</shape>
				<triangleMeasure>0.5560278190320347</triangleMeasure>
				<rectangleMeasure>0.5289652615275107</rectangleMeasure>
				<circleMeasure>0.3675878614648551</circleMeasure>
				<centroid>
					<x>1113.841</x>
					<y>600.7537</y>
				</centroid>
			</pseudo3D>
		</spatialEntity>
		<numericStateVariable>
			<name>avgClusterednessRegions</name>
			<value>0</value>
		</numericStateVariable>
		<numericStateVariable>
			<name>avgDensityRegions</name>
			<value>0.6477955308112383</value>
		</numericStateVariable>
	</timepoint>
	<timepoint>
		<spatialEntity>
			<pseudo3D type="region">
				<clusteredness>1</clusteredness>
				<density>0.6477955308112383</density>
				<area>159958.5</area>
				<perimeter>2743.961691379547</perimeter>
				<distanceFromOrigin>139.2838827718412</distanceFromOrigin>
				<angle>87.81341301232963</angle>
				<shape>triangular</shape>
				<triangleMeasure>0.5560278190320347</triangleMeasure>
				<rectangleMeasure>0.5289652615275107</rectangleMeasure>
				<circleMeasure>0.3675878614648551</circleMeasure>
				<centroid>
					<x>1113.841</x>
					<y>600.7537</y>
				</centroid>
			</pseudo3D>
		</spatialEntity>
		<numericStateVariable>
			<name>avgClusterednessRegions</name>
			<value>0</value>
		</numericStateVariable>
		<numericStateVariable>
			<name>avgDensityRegions</name>
			<value>0.6477955308112383</value>
		</numericStateVariable>
	</timepoint>
</experiment>
