# Supplementary material for: Automatic validation of computational models using pseudo-3D spatio-temporal model checking
Source: BMC Syst Biol. 2014 Dec 2;8:124. doi: 10.1186/s12918-014-0124-0 (PMC4272535; doi:10.1186/s12918-014-0124-0)
Supplement: Additional file 8 — Dataset of STML files for the phase variation case study. The dataset of one thousand STML files corresponding to the stochastic simulations of the rectangular model for the phase variation case study. We recommend using the freely available 7zip software (Download link: http://www.7-zip.org/download.html) to extract this archive. [file 12918_2014_124_MOESM8_ESM.zip › phase_variation_stml_276.xml]

<?xml version="1.0" encoding="utf-8"?>
<!--Warning! This xml file was automatically generated by a C++ program using the Boost PropertyTree library.-->
<experiment>
	<timepoint>
		<numericStateVariable>
			<name>avgClusterednessRegions</name>
			<value>0</value>
		</numericStateVariable>
		<numericStateVariable>
			<name>avgDensityRegions</name>
			<value>0</value>
		</numericStateVariable>
	</timepoint>
	<timepoint>
		<numericStateVariable>
			<name>avgClusterednessRegions</name>
			<value>0</value>
		</numericStateVariable>
		<numericStateVariable>
			<name>avgDensityRegions</name>
			<value>0</value>
		</numericStateVariable>
	</timepoint>
	<timepoint>
		<numericStateVariable>
			<name>avgClusterednessRegions</name>
			<value>0</value>
		</numericStateVariable>
		<numericStateVariable>
			<name>avgDensityRegions</name>
			<value>0</value>
		</numericStateVariable>
	</timepoint>
	<timepoint>
		<numericStateVariable>
			<name>avgClusterednessRegions</name>
			<value>0</value>
		</numericStateVariable>
		<numericStateVariable>
			<name>avgDensityRegions</name>
			<value>0</value>
		</numericStateVariable>
	</timepoint>
	<timepoint>
		<numericStateVariable>
			<name>avgClusterednessRegions</name>
			<value>0</value>
		</numericStateVariable>
		<numericStateVariable>
			<name>avgDensityRegions</name>
			<value>0</value>
		</numericStateVariable>
	</timepoint>
	<timepoint>
		<numericStateVariable>
			<name>avgClusterednessRegions</name>
			<value>0</value>
		</numericStateVariable>
		<numericStateVariable>
			<name>avgDensityRegions</name>
			<value>0</value>
		</numericStateVariable>
	</timepoint>
	<timepoint>
		<numericStateVariable>
			<name>avgClusterednessRegions</name>
			<value>0</value>
		</numericStateVariable>
		<numericStateVariable>
			<name>avgDensityRegions</name>
			<value>0</value>
		</numericStateVariable>
	</timepoint>
	<timepoint>
		<numericStateVariable>
			<name>avgClusterednessRegions</name>
			<value>0</value>
		</numericStateVariable>
		<numericStateVariable>
			<name>avgDensityRegions</name>
			<value>0</value>
		</numericStateVariable>
	</timepoint>
	<timepoint>
		<numericStateVariable>
			<name>avgClusterednessRegions</name>
			<value>0</value>
		</numericStateVariable>
		<numericStateVariable>
			<name>avgDensityRegions</name>
			<value>0</value>
		</numericStateVariable>
	</timepoint>
	<timepoint>
		<numericStateVariable>
			<name>avgClusterednessRegions</name>
			<value>0</value>
		</numericStateVariable>
		<numericStateVariable>
			<name>avgDensityRegions</name>
			<value>0</value>
		</numericStateVariable>
	</timepoint>
	<timepoint>
		<numericStateVariable>
			<name>avgClusterednessRegions</name>
			<value>0</value>
		</numericStateVariable>
		<numericStateVariable>
			<name>avgDensityRegions</name>
			<value>0</value>
		</numericStateVariable>
	</timepoint>
	<timepoint>
		<numericStateVariable>
			<name>avgClusterednessRegions</name>
			<value>0</value>
		</numericStateVariable>
		<numericStateVariable>
			<name>avgDensityRegions</name>
			<value>0</value>
		</numericStateVariable>
	</timepoint>
	<timepoint>
		<numericStateVariable>
			<name>avgClusterednessRegions</name>
			<value>0</value>
		</numericStateVariable>
		<numericStateVariable>
			<name>avgDensityRegions</name>
			<value>0</value>
		</numericStateVariable>
	</timepoint>
	<timepoint>
		<numericStateVariable>
			<name>avgClusterednessRegions</name>
			<value>0</value>
		</numericStateVariable>
		<numericStateVariable>
			<name>avgDensityRegions</name>
			<value>0</value>
		</numericStateVariable>
	</timepoint>
	<timepoint>
		<numericStateVariable>
			<name>avgClusterednessRegions</name>
			<value>0</value>
		</numericStateVariable>
		<numericStateVariable>
			<name>avgDensityRegions</name>
			<value>0</value>
		</numericStateVariable>
	</timepoint>
	<timepoint>
		<numericStateVariable>
			<name>avgClusterednessRegions</name>
			<value>0</value>
		</numericStateVariable>
		<numericStateVariable>
			<name>avgDensityRegions</name>
			<value>0</value>
		</numericStateVariable>
	</timepoint>
	<timepoint>
		<numericStateVariable>
			<name>avgClusterednessRegions</name>
			<value>0</value>
		</numericStateVariable>
		<numericStateVariable>
			<name>avgDensityRegions</name>
			<value>0</value>
		</numericStateVariable>
	</timepoint>
	<timepoint>
		<numericStateVariable>
			<name>avgClusterednessRegions</name>
			<value>0</value>
		</numericStateVariable>
		<numericStateVariable>
			<name>avgDensityRegions</name>
			<value>0</value>
		</numericStateVariable>
	</timepoint>
	<timepoint>
		<numericStateVariable>
			<name>avgClusterednessRegions</name>
			<value>0</value>
		</numericStateVariable>
		<numericStateVariable>
			<name>avgDensityRegions</name>
			<value>0</value>
		</numericStateVariable>
	</timepoint>
	<timepoint>
		<numericStateVariable>
			<name>avgClusterednessRegions</name>
			<value>0</value>
		</numericStateVariable>
		<numericStateVariable>
			<name>avgDensityRegions</name>
			<value>0</value>
		</numericStateVariable>
	</timepoint>
	<timepoint>
		<numericStateVariable>
			<name>avgClusterednessRegions</name>
			<value>0</value>
		</numericStateVariable>
		<numericStateVariable>
			<name>avgDensityRegions</name>
			<value>0</value>
		</numericStateVariable>
	</timepoint>
	<timepoint>
		<numericStateVariable>
			<name>avgClusterednessRegions</name>
			<value>0</value>
		</numericStateVariable>
		<numericStateVariable>
			<name>avgDensityRegions</name>
			<value>0</value>
		</numericStateVariable>
	</timepoint>
	<timepoint>
		<numericStateVariable>
			<name>avgClusterednessRegions</name>
			<value>0</value>
		</numericStateVariable>
		<numericStateVariable>
			<name>avgDensityRegions</name>
			<value>0</value>
		</numericStateVariable>
	</timepoint>
	<timepoint>
		<numericStateVariable>
			<name>avgClusterednessRegions</name>
			<value>0</value>
		</numericStateVariable>
		<numericStateVariable>
			<name>avgDensityRegions</name>
			<value>0</value>
		</numericStateVariable>
	</timepoint>
	<timepoint>
		<numericStateVariable>
			<name>avgClusterednessRegions</name>
			<value>0</value>
		</numericStateVariable>
		<numericStateVariable>
			<name>avgDensityRegions</name>
			<value>0</value>
		</numericStateVariable>
	</timepoint>
	<timepoint>
		<numericStateVariable>
			<name>avgClusterednessRegions</name>
			<value>0</value>
		</numericStateVariable>
		<numericStateVariable>
			<name>avgDensityRegions</name>
			<value>0</value>
		</numericStateVariable>
	</timepoint>
	<timepoint>
		<numericStateVariable>
			<name>avgClusterednessRegions</name>
			<value>0</value>
		</numericStateVariable>
		<numericStateVariable>
			<name>avgDensityRegions</name>
			<value>0</value>
		</numericStateVariable>
	</timepoint>
	<timepoint>
		<numericStateVariable>
			<name>avgClusterednessRegions</name>
			<value>0</value>
		</numericStateVariable>
		<numericStateVariable>
			<name>avgDensityRegions</name>
			<value>0</value>
		</numericStateVariable>
	</timepoint>
	<timepoint>
		<spatialEntity>
			<pseudo3D type="region">
				<clusteredness>1</clusteredness>
				<density>0.5933367597320777</density>
				<area>20889</area>
				<perimeter>920.8511743545532</perimeter>
				<distanceFromOrigin>189.2353032602532</distanceFromOrigin>
				<angle>36.86989764584402</angle>
				<shape>rectangular</shape>
				<triangleMeasure>0.5132278747795482</triangleMeasure>
				<rectangleMeasure>0.5144690772142699</rectangleMeasure>
				<circleMeasure>0.2355046531074128</circleMeasure>
				<centroid>
					<x>501.9681</x>
					<y>364.9857</y>
				</centroid>
			</pseudo3D>
		</spatialEntity>
		<numericStateVariable>
			<name>avgClusterednessRegions</name>
			<value>0</value>
		</numericStateVariable>
		<numericStateVariable>
			<name>avgDensityRegions</name>
			<value>0.5933367597320777</value>
		</numericStateVariable>
	</timepoint>
	<timepoint>
		<spatialEntity>
			<pseudo3D type="region">
				<clusteredness>1</clusteredness>
				<density>0.5984544263464058</density>
				<area>22247.5</area>
				<perimeter>949.3988032341003</perimeter>
				<distanceFromOrigin>189.2353032602532</distanceFromOrigin>
				<angle>35.46623958079711</angle>
				<shape>rectangular</shape>
				<triangleMeasure>0.5053706994740218</triangleMeasure>
				<rectangleMeasure>0.5212828770726091</rectangleMeasure>
				<circleMeasure>0.2307622453647471</circleMeasure>
				<centroid>
					<x>497.8421</x>
					<y>358.2388</y>
				</centroid>
			</pseudo3D>
		</spatialEntity>
		<numericStateVariable>
			<name>avgClusterednessRegions</name>
			<value>0</value>
		</numericStateVariable>
		<numericStateVariable>
			<name>avgDensityRegions</name>
			<value>0.5984544263464058</value>
		</numericStateVariable>
	</timepoint>
	<timepoint>
		<spatialEntity>
			<pseudo3D type="region">
				<clusteredness>1</clusteredness>
				<density>0.6015415379249455</density>
				<area>24619.5</area>
				<perimeter>1072.800441265106</perimeter>
				<distanceFromOrigin>189.2353032602532</distanceFromOrigin>
				<angle>37.20848301937627</angle>
				<shape>triangular</shape>
				<triangleMeasure>0.4971897455056754</triangleMeasure>
				<rectangleMeasure>0.476636025020209</rectangleMeasure>
				<circleMeasure>0.230410116272062</circleMeasure>
				<centroid>
					<x>492.2204</x>
					<y>346.3208</y>
				</centroid>
			</pseudo3D>
		</spatialEntity>
		<numericStateVariable>
			<name>avgClusterednessRegions</name>
			<value>0</value>
		</numericStateVariable>
		<numericStateVariable>
			<name>avgDensityRegions</name>
			<value>0.6015415379249455</value>
		</numericStateVariable>
	</timepoint>
	<timepoint>
		<spatialEntity>
			<pseudo3D type="region">
				<clusteredness>1</clusteredness>
				<density>0.6056672517008304</density>
				<area>26186.5</area>
				<perimeter>1074.286478757858</perimeter>
				<distanceFromOrigin>189.2353032602532</distanceFromOrigin>
				<angle>35.85518876579938</angle>
				<shape>triangular</shape>
				<triangleMeasure>0.494739794126069</triangleMeasure>
				<rectangleMeasure>0.490053092087007</rectangleMeasure>
				<circleMeasure>0.2235513083861162</circleMeasure>
				<centroid>
					<x>488.0126</x>
					<y>338.6114</y>
				</centroid>
			</pseudo3D>
		</spatialEntity>
		<numericStateVariable>
			<name>avgClusterednessRegions</name>
			<value>0</value>
		</numericStateVariable>
		<numericStateVariable>
			<name>avgDensityRegions</name>
			<value>0.6056672517008304</value>
		</numericStateVariable>
	</timepoint>
	<timepoint>
		<spatialEntity>
			<pseudo3D type="region">
				<clusteredness>1</clusteredness>
				<density>0.6061441440325736</density>
				<area>28029</area>
				<perimeter>1103.971913814545</perimeter>
				<distanceFromOrigin>189.2353032602532</distanceFromOrigin>
				<angle>34.26651479853186</angle>
				<shape>rectangular</shape>
				<triangleMeasure>0.4917640724623458</triangleMeasure>
				<rectangleMeasure>0.5159305258448663</rectangleMeasure>
				<circleMeasure>0.2164630892077859</circleMeasure>
				<centroid>
					<x>482.417</x>
					<y>329.7013</y>
				</centroid>
			</pseudo3D>
		</spatialEntity>
		<numericStateVariable>
			<name>avgClusterednessRegions</name>
			<value>0</value>
		</numericStateVariable>
		<numericStateVariable>
			<name>avgDensityRegions</name>
			<value>0.6061441440325736</value>
		</numericStateVariable>
	</timepoint>
	<timepoint>
		<spatialEntity>
			<pseudo3D type="region">
				<clusteredness>1</clusteredness>
				<density>0.607073614026713</density>
				<area>29586.5</area>
				<perimeter>1148.604236125946</perimeter>
				<distanceFromOrigin>189.2353032602532</distanceFromOrigin>
				<angle>32.92139454292416</angle>
				<shape>rectangular</shape>
				<triangleMeasure>0.4914538998532804</triangleMeasure>
				<rectangleMeasure>0.5240960950047617</rectangleMeasure>
				<circleMeasure>0.2080277315122097</circleMeasure>
				<centroid>
					<x>477.7576</x>
					<y>322.3643</y>
				</centroid>
			</pseudo3D>
		</spatialEntity>
		<numericStateVariable>
			<name>avgClusterednessRegions</name>
			<value>0</value>
		</numericStateVariable>
		<numericStateVariable>
			<name>avgDensityRegions</name>
			<value>0.607073614026713</value>
		</numericStateVariable>
	</timepoint>
	<timepoint>
		<spatialEntity>
			<pseudo3D type="region">
				<clusteredness>1</clusteredness>
				<density>0.6072373235321766</density>
				<area>31409.5</area>
				<perimeter>1186.385367870331</perimeter>
				<distanceFromOrigin>189.2353032602532</distanceFromOrigin>
				<angle>32.54759837302985</angle>
				<shape>rectangular</shape>
				<triangleMeasure>0.4926222140317618</triangleMeasure>
				<rectangleMeasure>0.5314017688164336</rectangleMeasure>
				<circleMeasure>0.2025442810845352</circleMeasure>
				<centroid>
					<x>473.1472</x>
					<y>313.7327</y>
				</centroid>
			</pseudo3D>
		</spatialEntity>
		<numericStateVariable>
			<name>avgClusterednessRegions</name>
			<value>0</value>
		</numericStateVariable>
		<numericStateVariable>
			<name>avgDensityRegions</name>
			<value>0.6072373235321766</value>
		</numericStateVariable>
	</timepoint>
	<timepoint>
		<spatialEntity>
			<pseudo3D type="region">
				<clusteredness>1</clusteredness>
				<density>0.6041098886015817</density>
				<area>33189.5</area>
				<perimeter>1223.773553371429</perimeter>
				<distanceFromOrigin>189.2353032602532</distanceFromOrigin>
				<angle>31.84204705989158</angle>
				<shape>rectangular</shape>
				<triangleMeasure>0.4897122814006772</triangleMeasure>
				<rectangleMeasure>0.5405449492089504</rectangleMeasure>
				<circleMeasure>0.2020010826234002</circleMeasure>
				<centroid>
					<x>468.8744</x>
					<y>305.0828</y>
				</centroid>
			</pseudo3D>
		</spatialEntity>
		<numericStateVariable>
			<name>avgClusterednessRegions</name>
			<value>0</value>
		</numericStateVariable>
		<numericStateVariable>
			<name>avgDensityRegions</name>
			<value>0.6041098886015817</value>
		</numericStateVariable>
	</timepoint>
	<timepoint>
		<spatialEntity>
			<pseudo3D type="region">
				<clusteredness>1</clusteredness>
				<density>0.6041098886015817</density>
				<area>33189.5</area>
				<perimeter>1223.773553371429</perimeter>
				<distanceFromOrigin>189.2353032602532</distanceFromOrigin>
				<angle>31.84204705989158</angle>
				<shape>rectangular</shape>
				<triangleMeasure>0.4897122814006772</triangleMeasure>
				<rectangleMeasure>0.5405449492089504</rectangleMeasure>
				<circleMeasure>0.2020010826234002</circleMeasure>
				<centroid>
					<x>468.8744</x>
					<y>305.0828</y>
				</centroid>
			</pseudo3D>
		</spatialEntity>
		<numericStateVariable>
			<name>avgClusterednessRegions</name>
			<value>0</value>
		</numericStateVariable>
		<numericStateVariable>
			<name>avgDensityRegions</name>
			<value>0.6041098886015817</value>
		</numericStateVariable>
	</timepoint>
	<timepoint>
		<spatialEntity>
			<pseudo3D type="region">
				<clusteredness>1</clusteredness>
				<density>0.6041098886015817</density>
				<area>33189.5</area>
				<perimeter>1223.773553371429</perimeter>
				<distanceFromOrigin>189.2353032602532</distanceFromOrigin>
				<angle>31.84204705989158</angle>
				<shape>rectangular</shape>
				<triangleMeasure>0.4897122814006772</triangleMeasure>
				<rectangleMeasure>0.5405449492089504</rectangleMeasure>
				<circleMeasure>0.2020010826234002</circleMeasure>
				<centroid>
					<x>468.8744</x>
					<y>305.0828</y>
				</centroid>
			</pseudo3D>
		</spatialEntity>
		<numericStateVariable>
			<name>avgClusterednessRegions</name>
			<value>0</value>
		</numericStateVariable>
		<numericStateVariable>
			<name>avgDensityRegions</name>
			<value>0.6041098886015817</value>
		</numericStateVariable>
	</timepoint>
	<timepoint>
		<spatialEntity>
			<pseudo3D type="region">
				<clusteredness>1</clusteredness>
				<density>0.6041098886015817</density>
				<area>33189.5</area>
				<perimeter>1223.773553371429</perimeter>
				<distanceFromOrigin>189.2353032602532</distanceFromOrigin>
				<angle>31.84204705989158</angle>
				<shape>rectangular</shape>
				<triangleMeasure>0.4897122814006772</triangleMeasure>
				<rectangleMeasure>0.5405449492089504</rectangleMeasure>
				<circleMeasure>0.2020010826234002</circleMeasure>
				<centroid>
					<x>468.8744</x>
					<y>305.0828</y>
				</centroid>
			</pseudo3D>
		</spatialEntity>
		<numericStateVariable>
			<name>avgClusterednessRegions</name>
			<value>0</value>
		</numericStateVariable>
		<numericStateVariable>
			<name>avgDensityRegions</name>
			<value>0.6041098886015817</value>
		</numericStateVariable>
	</timepoint>
	<timepoint>
		<spatialEntity>
			<pseudo3D type="region">
				<clusteredness>1</clusteredness>
				<density>0.6041098886015817</density>
				<area>33189.5</area>
				<perimeter>1223.773553371429</perimeter>
				<distanceFromOrigin>189.2353032602532</distanceFromOrigin>
				<angle>31.84204705989158</angle>
				<shape>rectangular</shape>
				<triangleMeasure>0.4897122814006772</triangleMeasure>
				<rectangleMeasure>0.5405449492089504</rectangleMeasure>
				<circleMeasure>0.2020010826234002</circleMeasure>
				<centroid>
					<x>468.8744</x>
					<y>305.0828</y>
				</centroid>
			</pseudo3D>
		</spatialEntity>
		<numericStateVariable>
			<name>avgClusterednessRegions</name>
			<value>0</value>
		</numericStateVariable>
		<numericStateVariable>
			<name>avgDensityRegions</name>
			<value>0.6041098886015817</value>
		</numericStateVariable>
	</timepoint>
	<timepoint>
		<spatialEntity>
			<pseudo3D type="region">
				<clusteredness>1</clusteredness>
				<density>0.6041098886015817</density>
				<area>33189.5</area>
				<perimeter>1223.773553371429</perimeter>
				<distanceFromOrigin>189.2353032602532</distanceFromOrigin>
				<angle>31.84204705989158</angle>
				<shape>rectangular</shape>
				<triangleMeasure>0.4897122814006772</triangleMeasure>
				<rectangleMeasure>0.5405449492089504</rectangleMeasure>
				<circleMeasure>0.2020010826234002</circleMeasure>
				<centroid>
					<x>468.8744</x>
					<y>305.0828</y>
				</centroid>
			</pseudo3D>
		</spatialEntity>
		<numericStateVariable>
			<name>avgClusterednessRegions</name>
			<value>0</value>
		</numericStateVariable>
		<numericStateVariable>
			<name>avgDensityRegions</name>
			<value>0.6041098886015817</value>
		</numericStateVariable>
	</timepoint>
	<timepoint>
		<spatialEntity>
			<pseudo3D type="region">
				<clusteredness>1</clusteredness>
				<density>0.6041098886015817</density>
				<area>33189.5</area>
				<perimeter>1223.773553371429</perimeter>
				<distanceFromOrigin>189.2353032602532</distanceFromOrigin>
				<angle>31.84204705989158</angle>
				<shape>rectangular</shape>
				<triangleMeasure>0.4897122814006772</triangleMeasure>
				<rectangleMeasure>0.5405449492089504</rectangleMeasure>
				<circleMeasure>0.2020010826234002</circleMeasure>
				<centroid>
					<x>468.8744</x>
					<y>305.0828</y>
				</centroid>
			</pseudo3D>
		</spatialEntity>
		<numericStateVariable>
			<name>avgClusterednessRegions</name>
			<value>0</value>
		</numericStateVariable>
		<numericStateVariable>
			<name>avgDensityRegions</name>
			<value>0.6041098886015817</value>
		</numericStateVariable>
	</timepoint>
	<timepoint>
		<spatialEntity>
			<pseudo3D type="region">
				<clusteredness>1</clusteredness>
				<density>0.6041098886015817</density>
				<area>33189.5</area>
				<perimeter>1223.773553371429</perimeter>
				<distanceFromOrigin>189.2353032602532</distanceFromOrigin>
				<angle>31.84204705989158</angle>
				<shape>rectangular</shape>
				<triangleMeasure>0.4897122814006772</triangleMeasure>
				<rectangleMeasure>0.5405449492089504</rectangleMeasure>
				<circleMeasure>0.2020010826234002</circleMeasure>
				<centroid>
					<x>468.8744</x>
					<y>305.0828</y>
				</centroid>
			</pseudo3D>
		</spatialEntity>
		<numericStateVariable>
			<name>avgClusterednessRegions</name>
			<value>0</value>
		</numericStateVariable>
		<numericStateVariable>
			<name>avgDensityRegions</name>
			<value>0.6041098886015817</value>
		</numericStateVariable>
	</timepoint>
	<timepoint>
		<spatialEntity>
			<pseudo3D type="region">
				<clusteredness>1</clusteredness>
				<density>0.6041098886015817</density>
				<area>33189.5</area>
				<perimeter>1223.773553371429</perimeter>
				<distanceFromOrigin>189.2353032602532</distanceFromOrigin>
				<angle>31.84204705989158</angle>
				<shape>rectangular</shape>
				<triangleMeasure>0.4897122814006772</triangleMeasure>
				<rectangleMeasure>0.5405449492089504</rectangleMeasure>
				<circleMeasure>0.2020010826234002</circleMeasure>
				<centroid>
					<x>468.8744</x>
					<y>305.0828</y>
				</centroid>
			</pseudo3D>
		</spatialEntity>
		<numericStateVariable>
			<name>avgClusterednessRegions</name>
			<value>0</value>
		</numericStateVariable>
		<numericStateVariable>
			<name>avgDensityRegions</name>
			<value>0.6041098886015817</value>
		</numericStateVariable>
	</timepoint>
	<timepoint>
		<spatialEntity>
			<pseudo3D type="region">
				<clusteredness>1</clusteredness>
				<density>0.6041098886015817</density>
				<area>33189.5</area>
				<perimeter>1223.773553371429</perimeter>
				<distanceFromOrigin>189.2353032602532</distanceFromOrigin>
				<angle>31.84204705989158</angle>
				<shape>rectangular</shape>
				<triangleMeasure>0.4897122814006772</triangleMeasure>
				<rectangleMeasure>0.5405449492089504</rectangleMeasure>
				<circleMeasure>0.2020010826234002</circleMeasure>
				<centroid>
					<x>468.8744</x>
					<y>305.0828</y>
				</centroid>
			</pseudo3D>
		</spatialEntity>
		<numericStateVariable>
			<name>avgClusterednessRegions</name>
			<value>0</value>
		</numericStateVariable>
		<numericStateVariable>
			<name>avgDensityRegions</name>
			<value>0.6041098886015817</value>
		</numericStateVariable>
	</timepoint>
	<timepoint>
		<spatialEntity>
			<pseudo3D type="region">
				<clusteredness>1</clusteredness>
				<density>0.6041098886015817</density>
				<area>33189.5</area>
				<perimeter>1223.773553371429</perimeter>
				<distanceFromOrigin>189.2353032602532</distanceFromOrigin>
				<angle>31.84204705989158</angle>
				<shape>rectangular</shape>
				<triangleMeasure>0.4897122814006772</triangleMeasure>
				<rectangleMeasure>0.5405449492089504</rectangleMeasure>
				<circleMeasure>0.2020010826234002</circleMeasure>
				<centroid>
					<x>468.8744</x>
					<y>305.0828</y>
				</centroid>
			</pseudo3D>
		</spatialEntity>
		<numericStateVariable>
			<name>avgClusterednessRegions</name>
			<value>0</value>
		</numericStateVariable>
		<numericStateVariable>
			<name>avgDensityRegions</name>
			<value>0.6041098886015817</value>
		</numericStateVariable>
	</timepoint>
	<timepoint>
		<spatialEntity>
			<pseudo3D type="region">
				<clusteredness>1</clusteredness>
				<density>0.6041098886015817</density>
				<area>33189.5</area>
				<perimeter>1223.773553371429</perimeter>
				<distanceFromOrigin>189.2353032602532</distanceFromOrigin>
				<angle>31.84204705989158</angle>
				<shape>rectangular</shape>
				<triangleMeasure>0.4897122814006772</triangleMeasure>
				<rectangleMeasure>0.5405449492089504</rectangleMeasure>
				<circleMeasure>0.2020010826234002</circleMeasure>
				<centroid>
					<x>468.8744</x>
					<y>305.0828</y>
				</centroid>
			</pseudo3D>
		</spatialEntity>
		<numericStateVariable>
			<name>avgClusterednessRegions</name>
			<value>0</value>
		</numericStateVariable>
		<numericStateVariable>
			<name>avgDensityRegions</name>
			<value>0.6041098886015817</value>
		</numericStateVariable>
	</timepoint>
	<timepoint>
		<spatialEntity>
			<pseudo3D type="region">
				<clusteredness>1</clusteredness>
				<density>0.6041098886015817</density>
				<area>33189.5</area>
				<perimeter>1223.773553371429</perimeter>
				<distanceFromOrigin>189.2353032602532</distanceFromOrigin>
				<angle>31.84204705989158</angle>
				<shape>rectangular</shape>
				<triangleMeasure>0.4897122814006772</triangleMeasure>
				<rectangleMeasure>0.5405449492089504</rectangleMeasure>
				<circleMeasure>0.2020010826234002</circleMeasure>
				<centroid>
					<x>468.8744</x>
					<y>305.0828</y>
				</centroid>
			</pseudo3D>
		</spatialEntity>
		<numericStateVariable>
			<name>avgClusterednessRegions</name>
			<value>0</value>
		</numericStateVariable>
		<numericStateVariable>
			<name>avgDensityRegions</name>
			<value>0.6041098886015817</value>
		</numericStateVariable>
	</timepoint>
	<timepoint>
		<spatialEntity>
			<pseudo3D type="region">
				<clusteredness>1</clusteredness>
				<density>0.6041098886015817</density>
				<area>33189.5</area>
				<perimeter>1223.773553371429</perimeter>
				<distanceFromOrigin>189.2353032602532</distanceFromOrigin>
				<angle>31.84204705989158</angle>
				<shape>rectangular</shape>
				<triangleMeasure>0.4897122814006772</triangleMeasure>
				<rectangleMeasure>0.5405449492089504</rectangleMeasure>
				<circleMeasure>0.2020010826234002</circleMeasure>
				<centroid>
					<x>468.8744</x>
					<y>305.0828</y>
				</centroid>
			</pseudo3D>
		</spatialEntity>
		<numericStateVariable>
			<name>avgClusterednessRegions</name>
			<value>0</value>
		</numericStateVariable>
		<numericStateVariable>
			<name>avgDensityRegions</name>
			<value>0.6041098886015817</value>
		</numericStateVariable>
	</timepoint>
	<timepoint>
		<spatialEntity>
			<pseudo3D type="region">
				<clusteredness>1</clusteredness>
				<density>0.6041098886015817</density>
				<area>33189.5</area>
				<perimeter>1223.773553371429</perimeter>
				<distanceFromOrigin>189.2353032602532</distanceFromOrigin>
				<angle>31.84204705989158</angle>
				<shape>rectangular</shape>
				<triangleMeasure>0.4897122814006772</triangleMeasure>
				<rectangleMeasure>0.5405449492089504</rectangleMeasure>
				<circleMeasure>0.2020010826234002</circleMeasure>
				<centroid>
					<x>468.8744</x>
					<y>305.0828</y>
				</centroid>
			</pseudo3D>
		</spatialEntity>
		<numericStateVariable>
			<name>avgClusterednessRegions</name>
			<value>0</value>
		</numericStateVariable>
		<numericStateVariable>
			<name>avgDensityRegions</name>
			<value>0.6041098886015817</value>
		</numericStateVariable>
	</timepoint>
	<timepoint>
		<spatialEntity>
			<pseudo3D type="region">
				<clusteredness>1</clusteredness>
				<density>0.6041098886015817</density>
				<area>33189.5</area>
				<perimeter>1223.773553371429</perimeter>
				<distanceFromOrigin>189.2353032602532</distanceFromOrigin>
				<angle>31.84204705989158</angle>
				<shape>rectangular</shape>
				<triangleMeasure>0.4897122814006772</triangleMeasure>
				<rectangleMeasure>0.5405449492089504</rectangleMeasure>
				<circleMeasure>0.2020010826234002</circleMeasure>
				<centroid>
					<x>468.8744</x>
					<y>305.0828</y>
				</centroid>
			</pseudo3D>
		</spatialEntity>
		<numericStateVariable>
			<name>avgClusterednessRegions</name>
			<value>0</value>
		</numericStateVariable>
		<numericStateVariable>
			<name>avgDensityRegions</name>
			<value>0.6041098886015817</value>
		</numericStateVariable>
	</timepoint>
	<timepoint>
		<spatialEntity>
			<pseudo3D type="region">
				<clusteredness>1</clusteredness>
				<density>0.6041098886015817</density>
				<area>33189.5</area>
				<perimeter>1223.773553371429</perimeter>
				<distanceFromOrigin>189.2353032602532</distanceFromOrigin>
				<angle>31.84204705989158</angle>
				<shape>rectangular</shape>
				<triangleMeasure>0.4897122814006772</triangleMeasure>
				<rectangleMeasure>0.5405449492089504</rectangleMeasure>
				<circleMeasure>0.2020010826234002</circleMeasure>
				<centroid>
					<x>468.8744</x>
					<y>305.0828</y>
				</centroid>
			</pseudo3D>
		</spatialEntity>
		<numericStateVariable>
			<name>avgClusterednessRegions</name>
			<value>0</value>
		</numericStateVariable>
		<numericStateVariable>
			<name>avgDensityRegions</name>
			<value>0.6041098886015817</value>
		</numericStateVariable>
	</timepoint>
	<timepoint>
		<spatialEntity>
			<pseudo3D type="region">
				<clusteredness>1</clusteredness>
				<density>0.6041098886015817</density>
				<area>33189.5</area>
				<perimeter>1223.773553371429</perimeter>
				<distanceFromOrigin>189.2353032602532</distanceFromOrigin>
				<angle>31.84204705989158</angle>
				<shape>rectangular</shape>
				<triangleMeasure>0.4897122814006772</triangleMeasure>
				<rectangleMeasure>0.5405449492089504</rectangleMeasure>
				<circleMeasure>0.2020010826234002</circleMeasure>
				<centroid>
					<x>468.8744</x>
					<y>305.0828</y>
				</centroid>
			</pseudo3D>
		</spatialEntity>
		<numericStateVariable>
			<name>avgClusterednessRegions</name>
			<value>0</value>
		</numericStateVariable>
		<numericStateVariable>
			<name>avgDensityRegions</name>
			<value>0.6041098886015817</value>
		</numericStateVariable>
	</timepoint>
	<timepoint>
		<spatialEntity>
			<pseudo3D type="region">
				<clusteredness>1</clusteredness>
				<density>0.6041098886015817</density>
				<area>33189.5</area>
				<perimeter>1223.773553371429</perimeter>
				<distanceFromOrigin>189.2353032602532</distanceFromOrigin>
				<angle>31.84204705989158</angle>
				<shape>rectangular</shape>
				<triangleMeasure>0.4897122814006772</triangleMeasure>
				<rectangleMeasure>0.5405449492089504</rectangleMeasure>
				<circleMeasure>0.2020010826234002</circleMeasure>
				<centroid>
					<x>468.8744</x>
					<y>305.0828</y>
				</centroid>
			</pseudo3D>
		</spatialEntity>
		<numericStateVariable>
			<name>avgClusterednessRegions</name>
			<value>0</value>
		</numericStateVariable>
		<numericStateVariable>
			<name>avgDensityRegions</name>
			<value>0.6041098886015817</value>
		</numericStateVariable>
	</timepoint>
	<timepoint>
		<spatialEntity>
			<pseudo3D type="region">
				<clusteredness>1</clusteredness>
				<density>0.6041098886015817</density>
				<area>33189.5</area>
				<perimeter>1223.773553371429</perimeter>
				<distanceFromOrigin>189.2353032602532</distanceFromOrigin>
				<angle>31.84204705989158</angle>
				<shape>rectangular</shape>
				<triangleMeasure>0.4897122814006772</triangleMeasure>
				<rectangleMeasure>0.5405449492089504</rectangleMeasure>
				<circleMeasure>0.2020010826234002</circleMeasure>
				<centroid>
					<x>468.8744</x>
					<y>305.0828</y>
				</centroid>
			</pseudo3D>
		</spatialEntity>
		<numericStateVariable>
			<name>avgClusterednessRegions</name>
			<value>0</value>
		</numericStateVariable>
		<numericStateVariable>
			<name>avgDensityRegions</name>
			<value>0.6041098886015817</value>
		</numericStateVariable>
	</timepoint>
	<timepoint>
		<spatialEntity>
			<pseudo3D type="region">
				<clusteredness>1</clusteredness>
				<density>0.6041098886015817</density>
				<area>33189.5</area>
				<perimeter>1223.773553371429</perimeter>
				<distanceFromOrigin>189.2353032602532</distanceFromOrigin>
				<angle>31.84204705989158</angle>
				<shape>rectangular</shape>
				<triangleMeasure>0.4897122814006772</triangleMeasure>
				<rectangleMeasure>0.5405449492089504</rectangleMeasure>
				<circleMeasure>0.2020010826234002</circleMeasure>
				<centroid>
					<x>468.8744</x>
					<y>305.0828</y>
				</centroid>
			</pseudo3D>
		</spatialEntity>
		<numericStateVariable>
			<name>avgClusterednessRegions</name>
			<value>0</value>
		</numericStateVariable>
		<numericStateVariable>
			<name>avgDensityRegions</name>
			<value>0.6041098886015817</value>
		</numericStateVariable>
	</timepoint>
	<timepoint>
		<spatialEntity>
			<pseudo3D type="region">
				<clusteredness>1</clusteredness>
				<density>0.6041098886015817</density>
				<area>33189.5</area>
				<perimeter>1223.773553371429</perimeter>
				<distanceFromOrigin>189.2353032602532</distanceFromOrigin>
				<angle>31.84204705989158</angle>
				<shape>rectangular</shape>
				<triangleMeasure>0.4897122814006772</triangleMeasure>
				<rectangleMeasure>0.5405449492089504</rectangleMeasure>
				<circleMeasure>0.2020010826234002</circleMeasure>
				<centroid>
					<x>468.8744</x>
					<y>305.0828</y>
				</centroid>
			</pseudo3D>
		</spatialEntity>
		<numericStateVariable>
			<name>avgClusterednessRegions</name>
			<value>0</value>
		</numericStateVariable>
		<numericStateVariable>
			<name>avgDensityRegions</name>
			<value>0.6041098886015817</value>
		</numericStateVariable>
	</timepoint>
	<timepoint>
		<spatialEntity>
			<pseudo3D type="region">
				<clusteredness>1</clusteredness>
				<density>0.6041098886015817</density>
				<area>33189.5</area>
				<perimeter>1223.773553371429</perimeter>
				<distanceFromOrigin>189.2353032602532</distanceFromOrigin>
				<angle>31.84204705989158</angle>
				<shape>rectangular</shape>
				<triangleMeasure>0.4897122814006772</triangleMeasure>
				<rectangleMeasure>0.5405449492089504</rectangleMeasure>
				<circleMeasure>0.2020010826234002</circleMeasure>
				<centroid>
					<x>468.8744</x>
					<y>305.0828</y>
				</centroid>
			</pseudo3D>
		</spatialEntity>
		<numericStateVariable>
			<name>avgClusterednessRegions</name>
			<value>0</value>
		</numericStateVariable>
		<numericStateVariable>
			<name>avgDensityRegions</name>
			<value>0.6041098886015817</value>
		</numericStateVariable>
	</timepoint>
	<timepoint>
		<spatialEntity>
			<pseudo3D type="region">
				<clusteredness>1</clusteredness>
				<density>0.6041098886015817</density>
				<area>33189.5</area>
				<perimeter>1223.773553371429</perimeter>
				<distanceFromOrigin>189.2353032602532</distanceFromOrigin>
				<angle>31.84204705989158</angle>
				<shape>rectangular</shape>
				<triangleMeasure>0.4897122814006772</triangleMeasure>
				<rectangleMeasure>0.5405449492089504</rectangleMeasure>
				<circleMeasure>0.2020010826234002</circleMeasure>
				<centroid>
					<x>468.8744</x>
					<y>305.0828</y>
				</centroid>
			</pseudo3D>
		</spatialEntity>
		<numericStateVariable>
			<name>avgClusterednessRegions</name>
			<value>0</value>
		</numericStateVariable>
		<numericStateVariable>
			<name>avgDensityRegions</name>
			<value>0.6041098886015817</value>
		</numericStateVariable>
	</timepoint>
	<timepoint>
		<spatialEntity>
			<pseudo3D type="region">
				<clusteredness>1</clusteredness>
				<density>0.6041098886015817</density>
				<area>33189.5</area>
				<perimeter>1223.773553371429</perimeter>
				<distanceFromOrigin>189.2353032602532</distanceFromOrigin>
				<angle>31.84204705989158</angle>
				<shape>rectangular</shape>
				<triangleMeasure>0.4897122814006772</triangleMeasure>
				<rectangleMeasure>0.5405449492089504</rectangleMeasure>
				<circleMeasure>0.2020010826234002</circleMeasure>
				<centroid>
					<x>468.8744</x>
					<y>305.0828</y>
				</centroid>
			</pseudo3D>
		</spatialEntity>
		<numericStateVariable>
			<name>avgClusterednessRegions</name>
			<value>0</value>
		</numericStateVariable>
		<numericStateVariable>
			<name>avgDensityRegions</name>
			<value>0.6041098886015817</value>
		</numericStateVariable>
	</timepoint>
	<timepoint>
		<spatialEntity>
			<pseudo3D type="region">
				<clusteredness>1</clusteredness>
				<density>0.6041098886015817</density>
				<area>33189.5</area>
				<perimeter>1223.773553371429</perimeter>
				<distanceFromOrigin>189.2353032602532</distanceFromOrigin>
				<angle>31.84204705989158</angle>
				<shape>rectangular</shape>
				<triangleMeasure>0.4897122814006772</triangleMeasure>
				<rectangleMeasure>0.5405449492089504</rectangleMeasure>
				<circleMeasure>0.2020010826234002</circleMeasure>
				<centroid>
					<x>468.8744</x>
					<y>305.0828</y>
				</centroid>
			</pseudo3D>
		</spatialEntity>
		<numericStateVariable>
			<name>avgClusterednessRegions</name>
			<value>0</value>
		</numericStateVariable>
		<numericStateVariable>
			<name>avgDensityRegions</name>
			<value>0.6041098886015817</value>
		</numericStateVariable>
	</timepoint>
	<timepoint>
		<spatialEntity>
			<pseudo3D type="region">
				<clusteredness>1</clusteredness>
				<density>0.6041098886015817</density>
				<area>33189.5</area>
				<perimeter>1223.773553371429</perimeter>
				<distanceFromOrigin>189.2353032602532</distanceFromOrigin>
				<angle>31.84204705989158</angle>
				<shape>rectangular</shape>
				<triangleMeasure>0.4897122814006772</triangleMeasure>
				<rectangleMeasure>0.5405449492089504</rectangleMeasure>
				<circleMeasure>0.2020010826234002</circleMeasure>
				<centroid>
					<x>468.8744</x>
					<y>305.0828</y>
				</centroid>
			</pseudo3D>
		</spatialEntity>
		<numericStateVariable>
			<name>avgClusterednessRegions</name>
			<value>0</value>
		</numericStateVariable>
		<numericStateVariable>
			<name>avgDensityRegions</name>
			<value>0.6041098886015817</value>
		</numericStateVariable>
	</timepoint>
	<timepoint>
		<spatialEntity>
			<pseudo3D type="region">
				<clusteredness>1</clusteredness>
				<density>0.6041098886015817</density>
				<area>33189.5</area>
				<perimeter>1223.773553371429</perimeter>
				<distanceFromOrigin>189.2353032602532</distanceFromOrigin>
				<angle>31.84204705989158</angle>
				<shape>rectangular</shape>
				<triangleMeasure>0.4897122814006772</triangleMeasure>
				<rectangleMeasure>0.5405449492089504</rectangleMeasure>
				<circleMeasure>0.2020010826234002</circleMeasure>
				<centroid>
					<x>468.8744</x>
					<y>305.0828</y>
				</centroid>
			</pseudo3D>
		</spatialEntity>
		<numericStateVariable>
			<name>avgClusterednessRegions</name>
			<value>0</value>
		</numericStateVariable>
		<numericStateVariable>
			<name>avgDensityRegions</name>
			<value>0.6041098886015817</value>
		</numericStateVariable>
	</timepoint>
	<timepoint>
		<spatialEntity>
			<pseudo3D type="region">
				<clusteredness>1</clusteredness>
				<density>0.6041098886015817</density>
				<area>33189.5</area>
				<perimeter>1223.773553371429</perimeter>
				<distanceFromOrigin>189.2353032602532</distanceFromOrigin>
				<angle>31.84204705989158</angle>
				<shape>rectangular</shape>
				<triangleMeasure>0.4897122814006772</triangleMeasure>
				<rectangleMeasure>0.5405449492089504</rectangleMeasure>
				<circleMeasure>0.2020010826234002</circleMeasure>
				<centroid>
					<x>468.8744</x>
					<y>305.0828</y>
				</centroid>
			</pseudo3D>
		</spatialEntity>
		<numericStateVariable>
			<name>avgClusterednessRegions</name>
			<value>0</value>
		</numericStateVariable>
		<numericStateVariable>
			<name>avgDensityRegions</name>
			<value>0.6041098886015817</value>
		</numericStateVariable>
	</timepoint>
	<timepoint>
		<spatialEntity>
			<pseudo3D type="region">
				<clusteredness>1</clusteredness>
				<density>0.6041098886015817</density>
				<area>33189.5</area>
				<perimeter>1223.773553371429</perimeter>
				<distanceFromOrigin>189.2353032602532</distanceFromOrigin>
				<angle>31.84204705989158</angle>
				<shape>rectangular</shape>
				<triangleMeasure>0.4897122814006772</triangleMeasure>
				<rectangleMeasure>0.5405449492089504</rectangleMeasure>
				<circleMeasure>0.2020010826234002</circleMeasure>
				<centroid>
					<x>468.8744</x>
					<y>305.0828</y>
				</centroid>
			</pseudo3D>
		</spatialEntity>
		<numericStateVariable>
			<name>avgClusterednessRegions</name>
			<value>0</value>
		</numericStateVariable>
		<numericStateVariable>
			<name>avgDensityRegions</name>
			<value>0.6041098886015817</value>
		</numericStateVariable>
	</timepoint>
	<timepoint>
		<spatialEntity>
			<pseudo3D type="region">
				<clusteredness>1</clusteredness>
				<density>0.6041098886015817</density>
				<area>33189.5</area>
				<perimeter>1223.773553371429</perimeter>
				<distanceFromOrigin>189.2353032602532</distanceFromOrigin>
				<angle>31.84204705989158</angle>
				<shape>rectangular</shape>
				<triangleMeasure>0.4897122814006772</triangleMeasure>
				<rectangleMeasure>0.5405449492089504</rectangleMeasure>
				<circleMeasure>0.2020010826234002</circleMeasure>
				<centroid>
					<x>468.8744</x>
					<y>305.0828</y>
				</centroid>
			</pseudo3D>
		</spatialEntity>
		<numericStateVariable>
			<name>avgClusterednessRegions</name>
			<value>0</value>
		</numericStateVariable>
		<numericStateVariable>
			<name>avgDensityRegions</name>
			<value>0.6041098886015817</value>
		</numericStateVariable>
	</timepoint>
	<timepoint>
		<spatialEntity>
			<pseudo3D type="region">
				<clusteredness>1</clusteredness>
				<density>0.6041098886015817</density>
				<area>33189.5</area>
				<perimeter>1223.773553371429</perimeter>
				<distanceFromOrigin>189.2353032602532</distanceFromOrigin>
				<angle>31.84204705989158</angle>
				<shape>rectangular</shape>
				<triangleMeasure>0.4897122814006772</triangleMeasure>
				<rectangleMeasure>0.5405449492089504</rectangleMeasure>
				<circleMeasure>0.2020010826234002</circleMeasure>
				<centroid>
					<x>468.8744</x>
					<y>305.0828</y>
				</centroid>
			</pseudo3D>
		</spatialEntity>
		<numericStateVariable>
			<name>avgClusterednessRegions</name>
			<value>0</value>
		</numericStateVariable>
		<numericStateVariable>
			<name>avgDensityRegions</name>
			<value>0.6041098886015817</value>
		</numericStateVariable>
	</timepoint>
	<timepoint>
		<spatialEntity>
			<pseudo3D type="region">
				<clusteredness>1</clusteredness>
				<density>0.6041098886015817</density>
				<area>33189.5</area>
				<perimeter>1223.773553371429</perimeter>
				<distanceFromOrigin>189.2353032602532</distanceFromOrigin>
				<angle>31.84204705989158</angle>
				<shape>rectangular</shape>
				<triangleMeasure>0.4897122814006772</triangleMeasure>
				<rectangleMeasure>0.5405449492089504</rectangleMeasure>
				<circleMeasure>0.2020010826234002</circleMeasure>
				<centroid>
					<x>468.8744</x>
					<y>305.0828</y>
				</centroid>
			</pseudo3D>
		</spatialEntity>
		<numericStateVariable>
			<name>avgClusterednessRegions</name>
			<value>0</value>
		</numericStateVariable>
		<numericStateVariable>
			<name>avgDensityRegions</name>
			<value>0.6041098886015817</value>
		</numericStateVariable>
	</timepoint>
	<timepoint>
		<spatialEntity>
			<pseudo3D type="region">
				<clusteredness>1</clusteredness>
				<density>0.6041098886015817</density>
				<area>33189.5</area>
				<perimeter>1223.773553371429</perimeter>
				<distanceFromOrigin>189.2353032602532</distanceFromOrigin>
				<angle>31.84204705989158</angle>
				<shape>rectangular</shape>
				<triangleMeasure>0.4897122814006772</triangleMeasure>
				<rectangleMeasure>0.5405449492089504</rectangleMeasure>
				<circleMeasure>0.2020010826234002</circleMeasure>
				<centroid>
					<x>468.8744</x>
					<y>305.0828</y>
				</centroid>
			</pseudo3D>
		</spatialEntity>
		<numericStateVariable>
			<name>avgClusterednessRegions</name>
			<value>0</value>
		</numericStateVariable>
		<numericStateVariable>
			<name>avgDensityRegions</name>
			<value>0.6041098886015817</value>
		</numericStateVariable>
	</timepoint>
	<timepoint>
		<spatialEntity>
			<pseudo3D type="region">
				<clusteredness>1</clusteredness>
				<density>0.6041098886015817</density>
				<area>33189.5</area>
				<perimeter>1223.773553371429</perimeter>
				<distanceFromOrigin>189.2353032602532</distanceFromOrigin>
				<angle>31.84204705989158</angle>
				<shape>rectangular</shape>
				<triangleMeasure>0.4897122814006772</triangleMeasure>
				<rectangleMeasure>0.5405449492089504</rectangleMeasure>
				<circleMeasure>0.2020010826234002</circleMeasure>
				<centroid>
					<x>468.8744</x>
					<y>305.0828</y>
				</centroid>
			</pseudo3D>
		</spatialEntity>
		<numericStateVariable>
			<name>avgClusterednessRegions</name>
			<value>0</value>
		</numericStateVariable>
		<numericStateVariable>
			<name>avgDensityRegions</name>
			<value>0.6041098886015817</value>
		</numericStateVariable>
	</timepoint>
	<timepoint>
		<spatialEntity>
			<pseudo3D type="region">
				<clusteredness>1</clusteredness>
				<density>0.6041098886015817</density>
				<area>33189.5</area>
				<perimeter>1223.773553371429</perimeter>
				<distanceFromOrigin>189.2353032602532</distanceFromOrigin>
				<angle>31.84204705989158</angle>
				<shape>rectangular</shape>
				<triangleMeasure>0.4897122814006772</triangleMeasure>
				<rectangleMeasure>0.5405449492089504</rectangleMeasure>
				<circleMeasure>0.2020010826234002</circleMeasure>
				<centroid>
					<x>468.8744</x>
					<y>305.0828</y>
				</centroid>
			</pseudo3D>
		</spatialEntity>
		<numericStateVariable>
			<name>avgClusterednessRegions</name>
			<value>0</value>
		</numericStateVariable>
		<numericStateVariable>
			<name>avgDensityRegions</name>
			<value>0.6041098886015817</value>
		</numericStateVariable>
	</timepoint>
	<timepoint>
		<spatialEntity>
			<pseudo3D type="region">
				<clusteredness>1</clusteredness>
				<density>0.6041098886015817</density>
				<area>33189.5</area>
				<perimeter>1223.773553371429</perimeter>
				<distanceFromOrigin>189.2353032602532</distanceFromOrigin>
				<angle>31.84204705989158</angle>
				<shape>rectangular</shape>
				<triangleMeasure>0.4897122814006772</triangleMeasure>
				<rectangleMeasure>0.5405449492089504</rectangleMeasure>
				<circleMeasure>0.2020010826234002</circleMeasure>
				<centroid>
					<x>468.8744</x>
					<y>305.0828</y>
				</centroid>
			</pseudo3D>
		</spatialEntity>
		<numericStateVariable>
			<name>avgClusterednessRegions</name>
			<value>0</value>
		</numericStateVariable>
		<numericStateVariable>
			<name>avgDensityRegions</name>
			<value>0.6041098886015817</value>
		</numericStateVariable>
	</timepoint>
	<timepoint>
		<spatialEntity>
			<pseudo3D type="region">
				<clusteredness>1</clusteredness>
				<density>0.6041098886015817</density>
				<area>33189.5</area>
				<perimeter>1223.773553371429</perimeter>
				<distanceFromOrigin>189.2353032602532</distanceFromOrigin>
				<angle>31.84204705989158</angle>
				<shape>rectangular</shape>
				<triangleMeasure>0.4897122814006772</triangleMeasure>
				<rectangleMeasure>0.5405449492089504</rectangleMeasure>
				<circleMeasure>0.2020010826234002</circleMeasure>
				<centroid>
					<x>468.8744</x>
					<y>305.0828</y>
				</centroid>
			</pseudo3D>
		</spatialEntity>
		<numericStateVariable>
			<name>avgClusterednessRegions</name>
			<value>0</value>
		</numericStateVariable>
		<numericStateVariable>
			<name>avgDensityRegions</name>
			<value>0.6041098886015817</value>
		</numericStateVariable>
	</timepoint>
	<timepoint>
		<spatialEntity>
			<pseudo3D type="region">
				<clusteredness>1</clusteredness>
				<density>0.6041098886015817</density>
				<area>33189.5</area>
				<perimeter>1223.773553371429</perimeter>
				<distanceFromOrigin>189.2353032602532</distanceFromOrigin>
				<angle>31.84204705989158</angle>
				<shape>rectangular</shape>
				<triangleMeasure>0.4897122814006772</triangleMeasure>
				<rectangleMeasure>0.5405449492089504</rectangleMeasure>
				<circleMeasure>0.2020010826234002</circleMeasure>
				<centroid>
					<x>468.8744</x>
					<y>305.0828</y>
				</centroid>
			</pseudo3D>
		</spatialEntity>
		<numericStateVariable>
			<name>avgClusterednessRegions</name>
			<value>0</value>
		</numericStateVariable>
		<numericStateVariable>
			<name>avgDensityRegions</name>
			<value>0.6041098886015817</value>
		</numericStateVariable>
	</timepoint>
	<timepoint>
		<spatialEntity>
			<pseudo3D type="region">
				<clusteredness>1</clusteredness>
				<density>0.6041098886015817</density>
				<area>33189.5</area>
				<perimeter>1223.773553371429</perimeter>
				<distanceFromOrigin>189.2353032602532</distanceFromOrigin>
				<angle>31.84204705989158</angle>
				<shape>rectangular</shape>
				<triangleMeasure>0.4897122814006772</triangleMeasure>
				<rectangleMeasure>0.5405449492089504</rectangleMeasure>
				<circleMeasure>0.2020010826234002</circleMeasure>
				<centroid>
					<x>468.8744</x>
					<y>305.0828</y>
				</centroid>
			</pseudo3D>
		</spatialEntity>
		<numericStateVariable>
			<name>avgClusterednessRegions</name>
			<value>0</value>
		</numericStateVariable>
		<numericStateVariable>
			<name>avgDensityRegions</name>
			<value>0.6041098886015817</value>
		</numericStateVariable>
	</timepoint>
	<timepoint>
		<spatialEntity>
			<pseudo3D type="region">
				<clusteredness>1</clusteredness>
				<density>0.6041098886015817</density>
				<area>33189.5</area>
				<perimeter>1223.773553371429</perimeter>
				<distanceFromOrigin>189.2353032602532</distanceFromOrigin>
				<angle>31.84204705989158</angle>
				<shape>rectangular</shape>
				<triangleMeasure>0.4897122814006772</triangleMeasure>
				<rectangleMeasure>0.5405449492089504</rectangleMeasure>
				<circleMeasure>0.2020010826234002</circleMeasure>
				<centroid>
					<x>468.8744</x>
					<y>305.0828</y>
				</centroid>
			</pseudo3D>
		</spatialEntity>
		<numericStateVariable>
			<name>avgClusterednessRegions</name>
			<value>0</value>
		</numericStateVariable>
		<numericStateVariable>
			<name>avgDensityRegions</name>
			<value>0.6041098886015817</value>
		</numericStateVariable>
	</timepoint>
	<timepoint>
		<spatialEntity>
			<pseudo3D type="region">
				<clusteredness>1</clusteredness>
				<density>0.6041098886015817</density>
				<area>33189.5</area>
				<perimeter>1223.773553371429</perimeter>
				<distanceFromOrigin>189.2353032602532</distanceFromOrigin>
				<angle>31.84204705989158</angle>
				<shape>rectangular</shape>
				<triangleMeasure>0.4897122814006772</triangleMeasure>
				<rectangleMeasure>0.5405449492089504</rectangleMeasure>
				<circleMeasure>0.2020010826234002</circleMeasure>
				<centroid>
					<x>468.8744</x>
					<y>305.0828</y>
				</centroid>
			</pseudo3D>
		</spatialEntity>
		<numericStateVariable>
			<name>avgClusterednessRegions</name>
			<value>0</value>
		</numericStateVariable>
		<numericStateVariable>
			<name>avgDensityRegions</name>
			<value>0.6041098886015817</value>
		</numericStateVariable>
	</timepoint>
	<timepoint>
		<spatialEntity>
			<pseudo3D type="region">
				<clusteredness>1</clusteredness>
				<density>0.6041098886015817</density>
				<area>33189.5</area>
				<perimeter>1223.773553371429</perimeter>
				<distanceFromOrigin>189.2353032602532</distanceFromOrigin>
				<angle>31.84204705989158</angle>
				<shape>rectangular</shape>
				<triangleMeasure>0.4897122814006772</triangleMeasure>
				<rectangleMeasure>0.5405449492089504</rectangleMeasure>
				<circleMeasure>0.2020010826234002</circleMeasure>
				<centroid>
					<x>468.8744</x>
					<y>305.0828</y>
				</centroid>
			</pseudo3D>
		</spatialEntity>
		<numericStateVariable>
			<name>avgClusterednessRegions</name>
			<value>0</value>
		</numericStateVariable>
		<numericStateVariable>
			<name>avgDensityRegions</name>
			<value>0.6041098886015817</value>
		</numericStateVariable>
	</timepoint>
	<timepoint>
		<spatialEntity>
			<pseudo3D type="region">
				<clusteredness>1</clusteredness>
				<density>0.6041098886015817</density>
				<area>33189.5</area>
				<perimeter>1223.773553371429</perimeter>
				<distanceFromOrigin>189.2353032602532</distanceFromOrigin>
				<angle>31.84204705989158</angle>
				<shape>rectangular</shape>
				<triangleMeasure>0.4897122814006772</triangleMeasure>
				<rectangleMeasure>0.5405449492089504</rectangleMeasure>
				<circleMeasure>0.2020010826234002</circleMeasure>
				<centroid>
					<x>468.8744</x>
					<y>305.0828</y>
				</centroid>
			</pseudo3D>
		</spatialEntity>
		<numericStateVariable>
			<name>avgClusterednessRegions</name>
			<value>0</value>
		</numericStateVariable>
		<numericStateVariable>
			<name>avgDensityRegions</name>
			<value>0.6041098886015817</value>
		</numericStateVariable>
	</timepoint>
	<timepoint>
		<spatialEntity>
			<pseudo3D type="region">
				<clusteredness>1</clusteredness>
				<density>0.6041098886015817</density>
				<area>33189.5</area>
				<perimeter>1223.773553371429</perimeter>
				<distanceFromOrigin>189.2353032602532</distanceFromOrigin>
				<angle>31.84204705989158</angle>
				<shape>rectangular</shape>
				<triangleMeasure>0.4897122814006772</triangleMeasure>
				<rectangleMeasure>0.5405449492089504</rectangleMeasure>
				<circleMeasure>0.2020010826234002</circleMeasure>
				<centroid>
					<x>468.8744</x>
					<y>305.0828</y>
				</centroid>
			</pseudo3D>
		</spatialEntity>
		<numericStateVariable>
			<name>avgClusterednessRegions</name>
			<value>0</value>
		</numericStateVariable>
		<numericStateVariable>
			<name>avgDensityRegions</name>
			<value>0.6041098886015817</value>
		</numericStateVariable>
	</timepoint>
	<timepoint>
		<spatialEntity>
			<pseudo3D type="region">
				<clusteredness>1</clusteredness>
				<density>0.6041098886015817</density>
				<area>33189.5</area>
				<perimeter>1223.773553371429</perimeter>
				<distanceFromOrigin>189.2353032602532</distanceFromOrigin>
				<angle>31.84204705989158</angle>
				<shape>rectangular</shape>
				<triangleMeasure>0.4897122814006772</triangleMeasure>
				<rectangleMeasure>0.5405449492089504</rectangleMeasure>
				<circleMeasure>0.2020010826234002</circleMeasure>
				<centroid>
					<x>468.8744</x>
					<y>305.0828</y>
				</centroid>
			</pseudo3D>
		</spatialEntity>
		<numericStateVariable>
			<name>avgClusterednessRegions</name>
			<value>0</value>
		</numericStateVariable>
		<numericStateVariable>
			<name>avgDensityRegions</name>
			<value>0.6041098886015817</value>
		</numericStateVariable>
	</timepoint>
	<timepoint>
		<spatialEntity>
			<pseudo3D type="region">
				<clusteredness>1</clusteredness>
				<density>0.6041098886015817</density>
				<area>33189.5</area>
				<perimeter>1223.773553371429</perimeter>
				<distanceFromOrigin>189.2353032602532</distanceFromOrigin>
				<angle>31.84204705989158</angle>
				<shape>rectangular</shape>
				<triangleMeasure>0.4897122814006772</triangleMeasure>
				<rectangleMeasure>0.5405449492089504</rectangleMeasure>
				<circleMeasure>0.2020010826234002</circleMeasure>
				<centroid>
					<x>468.8744</x>
					<y>305.0828</y>
				</centroid>
			</pseudo3D>
		</spatialEntity>
		<numericStateVariable>
			<name>avgClusterednessRegions</name>
			<value>0</value>
		</numericStateVariable>
		<numericStateVariable>
			<name>avgDensityRegions</name>
			<value>0.6041098886015817</value>
		</numericStateVariable>
	</timepoint>
	<timepoint>
		<spatialEntity>
			<pseudo3D type="region">
				<clusteredness>1</clusteredness>
				<density>0.6041098886015817</density>
				<area>33189.5</area>
				<perimeter>1223.773553371429</perimeter>
				<distanceFromOrigin>189.2353032602532</distanceFromOrigin>
				<angle>31.84204705989158</angle>
				<shape>rectangular</shape>
				<triangleMeasure>0.4897122814006772</triangleMeasure>
				<rectangleMeasure>0.5405449492089504</rectangleMeasure>
				<circleMeasure>0.2020010826234002</circleMeasure>
				<centroid>
					<x>468.8744</x>
					<y>305.0828</y>
				</centroid>
			</pseudo3D>
		</spatialEntity>
		<numericStateVariable>
			<name>avgClusterednessRegions</name>
			<value>0</value>
		</numericStateVariable>
		<numericStateVariable>
			<name>avgDensityRegions</name>
			<value>0.6041098886015817</value>
		</numericStateVariable>
	</timepoint>
	<timepoint>
		<spatialEntity>
			<pseudo3D type="region">
				<clusteredness>1</clusteredness>
				<density>0.6041098886015817</density>
				<area>33189.5</area>
				<perimeter>1223.773553371429</perimeter>
				<distanceFromOrigin>189.2353032602532</distanceFromOrigin>
				<angle>31.84204705989158</angle>
				<shape>rectangular</shape>
				<triangleMeasure>0.4897122814006772</triangleMeasure>
				<rectangleMeasure>0.5405449492089504</rectangleMeasure>
				<circleMeasure>0.2020010826234002</circleMeasure>
				<centroid>
					<x>468.8744</x>
					<y>305.0828</y>
				</centroid>
			</pseudo3D>
		</spatialEntity>
		<numericStateVariable>
			<name>avgClusterednessRegions</name>
			<value>0</value>
		</numericStateVariable>
		<numericStateVariable>
			<name>avgDensityRegions</name>
			<value>0.6041098886015817</value>
		</numericStateVariable>
	</timepoint>
	<timepoint>
		<spatialEntity>
			<pseudo3D type="region">
				<clusteredness>1</clusteredness>
				<density>0.6041098886015817</density>
				<area>33189.5</area>
				<perimeter>1223.773553371429</perimeter>
				<distanceFromOrigin>189.2353032602532</distanceFromOrigin>
				<angle>31.84204705989158</angle>
				<shape>rectangular</shape>
				<triangleMeasure>0.4897122814006772</triangleMeasure>
				<rectangleMeasure>0.5405449492089504</rectangleMeasure>
				<circleMeasure>0.2020010826234002</circleMeasure>
				<centroid>
					<x>468.8744</x>
					<y>305.0828</y>
				</centroid>
			</pseudo3D>
		</spatialEntity>
		<numericStateVariable>
			<name>avgClusterednessRegions</name>
			<value>0</value>
		</numericStateVariable>
		<numericStateVariable>
			<name>avgDensityRegions</name>
			<value>0.6041098886015817</value>
		</numericStateVariable>
	</timepoint>
	<timepoint>
		<spatialEntity>
			<pseudo3D type="region">
				<clusteredness>1</clusteredness>
				<density>0.6041098886015817</density>
				<area>33189.5</area>
				<perimeter>1223.773553371429</perimeter>
				<distanceFromOrigin>189.2353032602532</distanceFromOrigin>
				<angle>31.84204705989158</angle>
				<shape>rectangular</shape>
				<triangleMeasure>0.4897122814006772</triangleMeasure>
				<rectangleMeasure>0.5405449492089504</rectangleMeasure>
				<circleMeasure>0.2020010826234002</circleMeasure>
				<centroid>
					<x>468.8744</x>
					<y>305.0828</y>
				</centroid>
			</pseudo3D>
		</spatialEntity>
		<numericStateVariable>
			<name>avgClusterednessRegions</name>
			<value>0</value>
		</numericStateVariable>
		<numericStateVariable>
			<name>avgDensityRegions</name>
			<value>0.6041098886015817</value>
		</numericStateVariable>
	</timepoint>
	<timepoint>
		<spatialEntity>
			<pseudo3D type="region">
				<clusteredness>1</clusteredness>
				<density>0.6041098886015817</density>
				<area>33189.5</area>
				<perimeter>1223.773553371429</perimeter>
				<distanceFromOrigin>189.2353032602532</distanceFromOrigin>
				<angle>31.84204705989158</angle>
				<shape>rectangular</shape>
				<triangleMeasure>0.4897122814006772</triangleMeasure>
				<rectangleMeasure>0.5405449492089504</rectangleMeasure>
				<circleMeasure>0.2020010826234002</circleMeasure>
				<centroid>
					<x>468.8744</x>
					<y>305.0828</y>
				</centroid>
			</pseudo3D>
		</spatialEntity>
		<numericStateVariable>
			<name>avgClusterednessRegions</name>
			<value>0</value>
		</numericStateVariable>
		<numericStateVariable>
			<name>avgDensityRegions</name>
			<value>0.6041098886015817</value>
		</numericStateVariable>
	</timepoint>
	<timepoint>
		<spatialEntity>
			<pseudo3D type="region">
				<clusteredness>1</clusteredness>
				<density>0.6041098886015817</density>
				<area>33189.5</area>
				<perimeter>1223.773553371429</perimeter>
				<distanceFromOrigin>189.2353032602532</distanceFromOrigin>
				<angle>31.84204705989158</angle>
				<shape>rectangular</shape>
				<triangleMeasure>0.4897122814006772</triangleMeasure>
				<rectangleMeasure>0.5405449492089504</rectangleMeasure>
				<circleMeasure>0.2020010826234002</circleMeasure>
				<centroid>
					<x>468.8744</x>
					<y>305.0828</y>
				</centroid>
			</pseudo3D>
		</spatialEntity>
		<numericStateVariable>
			<name>avgClusterednessRegions</name>
			<value>0</value>
		</numericStateVariable>
		<numericStateVariable>
			<name>avgDensityRegions</name>
			<value>0.6041098886015817</value>
		</numericStateVariable>
	</timepoint>
	<timepoint>
		<spatialEntity>
			<pseudo3D type="region">
				<clusteredness>1</clusteredness>
				<density>0.6041098886015817</density>
				<area>33189.5</area>
				<perimeter>1223.773553371429</perimeter>
				<distanceFromOrigin>189.2353032602532</distanceFromOrigin>
				<angle>31.84204705989158</angle>
				<shape>rectangular</shape>
				<triangleMeasure>0.4897122814006772</triangleMeasure>
				<rectangleMeasure>0.5405449492089504</rectangleMeasure>
				<circleMeasure>0.2020010826234002</circleMeasure>
				<centroid>
					<x>468.8744</x>
					<y>305.0828</y>
				</centroid>
			</pseudo3D>
		</spatialEntity>
		<numericStateVariable>
			<name>avgClusterednessRegions</name>
			<value>0</value>
		</numericStateVariable>
		<numericStateVariable>
			<name>avgDensityRegions</name>
			<value>0.6041098886015817</value>
		</numericStateVariable>
	</timepoint>
	<timepoint>
		<spatialEntity>
			<pseudo3D type="region">
				<clusteredness>1</clusteredness>
				<density>0.6041098886015817</density>
				<area>33189.5</area>
				<perimeter>1223.773553371429</perimeter>
				<distanceFromOrigin>189.2353032602532</distanceFromOrigin>
				<angle>31.84204705989158</angle>
				<shape>rectangular</shape>
				<triangleMeasure>0.4897122814006772</triangleMeasure>
				<rectangleMeasure>0.5405449492089504</rectangleMeasure>
				<circleMeasure>0.2020010826234002</circleMeasure>
				<centroid>
					<x>468.8744</x>
					<y>305.0828</y>
				</centroid>
			</pseudo3D>
		</spatialEntity>
		<numericStateVariable>
			<name>avgClusterednessRegions</name>
			<value>0</value>
		</numericStateVariable>
		<numericStateVariable>
			<name>avgDensityRegions</name>
			<value>0.6041098886015817</value>
		</numericStateVariable>
	</timepoint>
	<timepoint>
		<spatialEntity>
			<pseudo3D type="region">
				<clusteredness>1</clusteredness>
				<density>0.6041098886015817</density>
				<area>33189.5</area>
				<perimeter>1223.773553371429</perimeter>
				<distanceFromOrigin>189.2353032602532</distanceFromOrigin>
				<angle>31.84204705989158</angle>
				<shape>rectangular</shape>
				<triangleMeasure>0.4897122814006772</triangleMeasure>
				<rectangleMeasure>0.5405449492089504</rectangleMeasure>
				<circleMeasure>0.2020010826234002</circleMeasure>
				<centroid>
					<x>468.8744</x>
					<y>305.0828</y>
				</centroid>
			</pseudo3D>
		</spatialEntity>
		<numericStateVariable>
			<name>avgClusterednessRegions</name>
			<value>0</value>
		</numericStateVariable>
		<numericStateVariable>
			<name>avgDensityRegions</name>
			<value>0.6041098886015817</value>
		</numericStateVariable>
	</timepoint>
	<timepoint>
		<spatialEntity>
			<pseudo3D type="region">
				<clusteredness>1</clusteredness>
				<density>0.6041098886015817</density>
				<area>33189.5</area>
				<perimeter>1223.773553371429</perimeter>
				<distanceFromOrigin>189.2353032602532</distanceFromOrigin>
				<angle>31.84204705989158</angle>
				<shape>rectangular</shape>
				<triangleMeasure>0.4897122814006772</triangleMeasure>
				<rectangleMeasure>0.5405449492089504</rectangleMeasure>
				<circleMeasure>0.2020010826234002</circleMeasure>
				<centroid>
					<x>468.8744</x>
					<y>305.0828</y>
				</centroid>
			</pseudo3D>
		</spatialEntity>
		<numericStateVariable>
			<name>avgClusterednessRegions</name>
			<value>0</value>
		</numericStateVariable>
		<numericStateVariable>
			<name>avgDensityRegions</name>
			<value>0.6041098886015817</value>
		</numericStateVariable>
	</timepoint>
	<timepoint>
		<spatialEntity>
			<pseudo3D type="region">
				<clusteredness>1</clusteredness>
				<density>0.6041098886015817</density>
				<area>33189.5</area>
				<perimeter>1223.773553371429</perimeter>
				<distanceFromOrigin>189.2353032602532</distanceFromOrigin>
				<angle>31.84204705989158</angle>
				<shape>rectangular</shape>
				<triangleMeasure>0.4897122814006772</triangleMeasure>
				<rectangleMeasure>0.5405449492089504</rectangleMeasure>
				<circleMeasure>0.2020010826234002</circleMeasure>
				<centroid>
					<x>468.8744</x>
					<y>305.0828</y>
				</centroid>
			</pseudo3D>
		</spatialEntity>
		<numericStateVariable>
			<name>avgClusterednessRegions</name>
			<value>0</value>
		</numericStateVariable>
		<numericStateVariable>
			<name>avgDensityRegions</name>
			<value>0.6041098886015817</value>
		</numericStateVariable>
	</timepoint>
	<timepoint>
		<spatialEntity>
			<pseudo3D type="region">
				<clusteredness>1</clusteredness>
				<density>0.6041098886015817</density>
				<area>33189.5</area>
				<perimeter>1223.773553371429</perimeter>
				<distanceFromOrigin>189.2353032602532</distanceFromOrigin>
				<angle>31.84204705989158</angle>
				<shape>rectangular</shape>
				<triangleMeasure>0.4897122814006772</triangleMeasure>
				<rectangleMeasure>0.5405449492089504</rectangleMeasure>
				<circleMeasure>0.2020010826234002</circleMeasure>
				<centroid>
					<x>468.8744</x>
					<y>305.0828</y>
				</centroid>
			</pseudo3D>
		</spatialEntity>
		<numericStateVariable>
			<name>avgClusterednessRegions</name>
			<value>0</value>
		</numericStateVariable>
		<numericStateVariable>
			<name>avgDensityRegions</name>
			<value>0.6041098886015817</value>
		</numericStateVariable>
	</timepoint>
	<timepoint>
		<spatialEntity>
			<pseudo3D type="region">
				<clusteredness>1</clusteredness>
				<density>0.6041098886015817</density>
				<area>33189.5</area>
				<perimeter>1223.773553371429</perimeter>
				<distanceFromOrigin>189.2353032602532</distanceFromOrigin>
				<angle>31.84204705989158</angle>
				<shape>rectangular</shape>
				<triangleMeasure>0.4897122814006772</triangleMeasure>
				<rectangleMeasure>0.5405449492089504</rectangleMeasure>
				<circleMeasure>0.2020010826234002</circleMeasure>
				<centroid>
					<x>468.8744</x>
					<y>305.0828</y>
				</centroid>
			</pseudo3D>
		</spatialEntity>
		<numericStateVariable>
			<name>avgClusterednessRegions</name>
			<value>0</value>
		</numericStateVariable>
		<numericStateVariable>
			<name>avgDensityRegions</name>
			<value>0.6041098886015817</value>
		</numericStateVariable>
	</timepoint>
	<timepoint>
		<spatialEntity>
			<pseudo3D type="region">
				<clusteredness>1</clusteredness>
				<density>0.6041098886015817</density>
				<area>33189.5</area>
				<perimeter>1223.773553371429</perimeter>
				<distanceFromOrigin>189.2353032602532</distanceFromOrigin>
				<angle>31.84204705989158</angle>
				<shape>rectangular</shape>
				<triangleMeasure>0.4897122814006772</triangleMeasure>
				<rectangleMeasure>0.5405449492089504</rectangleMeasure>
				<circleMeasure>0.2020010826234002</circleMeasure>
				<centroid>
					<x>468.8744</x>
					<y>305.0828</y>
				</centroid>
			</pseudo3D>
		</spatialEntity>
		<numericStateVariable>
			<name>avgClusterednessRegions</name>
			<value>0</value>
		</numericStateVariable>
		<numericStateVariable>
			<name>avgDensityRegions</name>
			<value>0.6041098886015817</value>
		</numericStateVariable>
	</timepoint>
	<timepoint>
		<spatialEntity>
			<pseudo3D type="region">
				<clusteredness>1</clusteredness>
				<density>0.6041098886015817</density>
				<area>33189.5</area>
				<perimeter>1223.773553371429</perimeter>
				<distanceFromOrigin>189.2353032602532</distanceFromOrigin>
				<angle>31.84204705989158</angle>
				<shape>rectangular</shape>
				<triangleMeasure>0.4897122814006772</triangleMeasure>
				<rectangleMeasure>0.5405449492089504</rectangleMeasure>
				<circleMeasure>0.2020010826234002</circleMeasure>
				<centroid>
					<x>468.8744</x>
					<y>305.0828</y>
				</centroid>
			</pseudo3D>
		</spatialEntity>
		<numericStateVariable>
			<name>avgClusterednessRegions</name>
			<value>0</value>
		</numericStateVariable>
		<numericStateVariable>
			<name>avgDensityRegions</name>
			<value>0.6041098886015817</value>
		</numericStateVariable>
	</timepoint>
	<timepoint>
		<spatialEntity>
			<pseudo3D type="region">
				<clusteredness>1</clusteredness>
				<density>0.6041098886015817</density>
				<area>33189.5</area>
				<perimeter>1223.773553371429</perimeter>
				<distanceFromOrigin>189.2353032602532</distanceFromOrigin>
				<angle>31.84204705989158</angle>
				<shape>rectangular</shape>
				<triangleMeasure>0.4897122814006772</triangleMeasure>
				<rectangleMeasure>0.5405449492089504</rectangleMeasure>
				<circleMeasure>0.2020010826234002</circleMeasure>
				<centroid>
					<x>468.8744</x>
					<y>305.0828</y>
				</centroid>
			</pseudo3D>
		</spatialEntity>
		<numericStateVariable>
			<name>avgClusterednessRegions</name>
			<value>0</value>
		</numericStateVariable>
		<numericStateVariable>
			<name>avgDensityRegions</name>
			<value>0.6041098886015817</value>
		</numericStateVariable>
	</timepoint>
	<timepoint>
		<spatialEntity>
			<pseudo3D type="region">
				<clusteredness>1</clusteredness>
				<density>0.6041098886015817</density>
				<area>33189.5</area>
				<perimeter>1223.773553371429</perimeter>
				<distanceFromOrigin>189.2353032602532</distanceFromOrigin>
				<angle>31.84204705989158</angle>
				<shape>rectangular</shape>
				<triangleMeasure>0.4897122814006772</triangleMeasure>
				<rectangleMeasure>0.5405449492089504</rectangleMeasure>
				<circleMeasure>0.2020010826234002</circleMeasure>
				<centroid>
					<x>468.8744</x>
					<y>305.0828</y>
				</centroid>
			</pseudo3D>
		</spatialEntity>
		<numericStateVariable>
			<name>avgClusterednessRegions</name>
			<value>0</value>
		</numericStateVariable>
		<numericStateVariable>
			<name>avgDensityRegions</name>
			<value>0.6041098886015817</value>
		</numericStateVariable>
	</timepoint>
	<timepoint>
		<spatialEntity>
			<pseudo3D type="region">
				<clusteredness>1</clusteredness>
				<density>0.6041098886015817</density>
				<area>33189.5</area>
				<perimeter>1223.773553371429</perimeter>
				<distanceFromOrigin>189.2353032602532</distanceFromOrigin>
				<angle>31.84204705989158</angle>
				<shape>rectangular</shape>
				<triangleMeasure>0.4897122814006772</triangleMeasure>
				<rectangleMeasure>0.5405449492089504</rectangleMeasure>
				<circleMeasure>0.2020010826234002</circleMeasure>
				<centroid>
					<x>468.8744</x>
					<y>305.0828</y>
				</centroid>
			</pseudo3D>
		</spatialEntity>
		<numericStateVariable>
			<name>avgClusterednessRegions</name>
			<value>0</value>
		</numericStateVariable>
		<numericStateVariable>
			<name>avgDensityRegions</name>
			<value>0.6041098886015817</value>
		</numericStateVariable>
	</timepoint>
	<timepoint>
		<spatialEntity>
			<pseudo3D type="region">
				<clusteredness>1</clusteredness>
				<density>0.6041098886015817</density>
				<area>33189.5</area>
				<perimeter>1223.773553371429</perimeter>
				<distanceFromOrigin>189.2353032602532</distanceFromOrigin>
				<angle>31.84204705989158</angle>
				<shape>rectangular</shape>
				<triangleMeasure>0.4897122814006772</triangleMeasure>
				<rectangleMeasure>0.5405449492089504</rectangleMeasure>
				<circleMeasure>0.2020010826234002</circleMeasure>
				<centroid>
					<x>468.8744</x>
					<y>305.0828</y>
				</centroid>
			</pseudo3D>
		</spatialEntity>
		<numericStateVariable>
			<name>avgClusterednessRegions</name>
			<value>0</value>
		</numericStateVariable>
		<numericStateVariable>
			<name>avgDensityRegions</name>
			<value>0.6041098886015817</value>
		</numericStateVariable>
	</timepoint>
</experiment>
