# Supplementary material for: Automatic validation of computational models using pseudo-3D spatio-temporal model checking
Source: BMC Syst Biol. 2014 Dec 2;8:124. doi: 10.1186/s12918-014-0124-0 (PMC4272535; doi:10.1186/s12918-014-0124-0)
Supplement: Additional file 8 — Dataset of STML files for the phase variation case study. The dataset of one thousand STML files corresponding to the stochastic simulations of the rectangular model for the phase variation case study. We recommend using the freely available 7zip software (Download link: http://www.7-zip.org/download.html) to extract this archive. [file 12918_2014_124_MOESM8_ESM.zip › phase_variation_stml_277.xml]

<?xml version="1.0" encoding="utf-8"?>
<!--Warning! This xml file was automatically generated by a C++ program using the Boost PropertyTree library.-->
<experiment>
	<timepoint>
		<numericStateVariable>
			<name>avgClusterednessRegions</name>
			<value>0</value>
		</numericStateVariable>
		<numericStateVariable>
			<name>avgDensityRegions</name>
			<value>0</value>
		</numericStateVariable>
	</timepoint>
	<timepoint>
		<numericStateVariable>
			<name>avgClusterednessRegions</name>
			<value>0</value>
		</numericStateVariable>
		<numericStateVariable>
			<name>avgDensityRegions</name>
			<value>0</value>
		</numericStateVariable>
	</timepoint>
	<timepoint>
		<numericStateVariable>
			<name>avgClusterednessRegions</name>
			<value>0</value>
		</numericStateVariable>
		<numericStateVariable>
			<name>avgDensityRegions</name>
			<value>0</value>
		</numericStateVariable>
	</timepoint>
	<timepoint>
		<numericStateVariable>
			<name>avgClusterednessRegions</name>
			<value>0</value>
		</numericStateVariable>
		<numericStateVariable>
			<name>avgDensityRegions</name>
			<value>0</value>
		</numericStateVariable>
	</timepoint>
	<timepoint>
		<numericStateVariable>
			<name>avgClusterednessRegions</name>
			<value>0</value>
		</numericStateVariable>
		<numericStateVariable>
			<name>avgDensityRegions</name>
			<value>0</value>
		</numericStateVariable>
	</timepoint>
	<timepoint>
		<numericStateVariable>
			<name>avgClusterednessRegions</name>
			<value>0</value>
		</numericStateVariable>
		<numericStateVariable>
			<name>avgDensityRegions</name>
			<value>0</value>
		</numericStateVariable>
	</timepoint>
	<timepoint>
		<numericStateVariable>
			<name>avgClusterednessRegions</name>
			<value>0</value>
		</numericStateVariable>
		<numericStateVariable>
			<name>avgDensityRegions</name>
			<value>0</value>
		</numericStateVariable>
	</timepoint>
	<timepoint>
		<numericStateVariable>
			<name>avgClusterednessRegions</name>
			<value>0</value>
		</numericStateVariable>
		<numericStateVariable>
			<name>avgDensityRegions</name>
			<value>0</value>
		</numericStateVariable>
	</timepoint>
	<timepoint>
		<numericStateVariable>
			<name>avgClusterednessRegions</name>
			<value>0</value>
		</numericStateVariable>
		<numericStateVariable>
			<name>avgDensityRegions</name>
			<value>0</value>
		</numericStateVariable>
	</timepoint>
	<timepoint>
		<numericStateVariable>
			<name>avgClusterednessRegions</name>
			<value>0</value>
		</numericStateVariable>
		<numericStateVariable>
			<name>avgDensityRegions</name>
			<value>0</value>
		</numericStateVariable>
	</timepoint>
	<timepoint>
		<numericStateVariable>
			<name>avgClusterednessRegions</name>
			<value>0</value>
		</numericStateVariable>
		<numericStateVariable>
			<name>avgDensityRegions</name>
			<value>0</value>
		</numericStateVariable>
	</timepoint>
	<timepoint>
		<numericStateVariable>
			<name>avgClusterednessRegions</name>
			<value>0</value>
		</numericStateVariable>
		<numericStateVariable>
			<name>avgDensityRegions</name>
			<value>0</value>
		</numericStateVariable>
	</timepoint>
	<timepoint>
		<numericStateVariable>
			<name>avgClusterednessRegions</name>
			<value>0</value>
		</numericStateVariable>
		<numericStateVariable>
			<name>avgDensityRegions</name>
			<value>0</value>
		</numericStateVariable>
	</timepoint>
	<timepoint>
		<numericStateVariable>
			<name>avgClusterednessRegions</name>
			<value>0</value>
		</numericStateVariable>
		<numericStateVariable>
			<name>avgDensityRegions</name>
			<value>0</value>
		</numericStateVariable>
	</timepoint>
	<timepoint>
		<numericStateVariable>
			<name>avgClusterednessRegions</name>
			<value>0</value>
		</numericStateVariable>
		<numericStateVariable>
			<name>avgDensityRegions</name>
			<value>0</value>
		</numericStateVariable>
	</timepoint>
	<timepoint>
		<numericStateVariable>
			<name>avgClusterednessRegions</name>
			<value>0</value>
		</numericStateVariable>
		<numericStateVariable>
			<name>avgDensityRegions</name>
			<value>0</value>
		</numericStateVariable>
	</timepoint>
	<timepoint>
		<numericStateVariable>
			<name>avgClusterednessRegions</name>
			<value>0</value>
		</numericStateVariable>
		<numericStateVariable>
			<name>avgDensityRegions</name>
			<value>0</value>
		</numericStateVariable>
	</timepoint>
	<timepoint>
		<numericStateVariable>
			<name>avgClusterednessRegions</name>
			<value>0</value>
		</numericStateVariable>
		<numericStateVariable>
			<name>avgDensityRegions</name>
			<value>0</value>
		</numericStateVariable>
	</timepoint>
	<timepoint>
		<numericStateVariable>
			<name>avgClusterednessRegions</name>
			<value>0</value>
		</numericStateVariable>
		<numericStateVariable>
			<name>avgDensityRegions</name>
			<value>0</value>
		</numericStateVariable>
	</timepoint>
	<timepoint>
		<numericStateVariable>
			<name>avgClusterednessRegions</name>
			<value>0</value>
		</numericStateVariable>
		<numericStateVariable>
			<name>avgDensityRegions</name>
			<value>0</value>
		</numericStateVariable>
	</timepoint>
	<timepoint>
		<numericStateVariable>
			<name>avgClusterednessRegions</name>
			<value>0</value>
		</numericStateVariable>
		<numericStateVariable>
			<name>avgDensityRegions</name>
			<value>0</value>
		</numericStateVariable>
	</timepoint>
	<timepoint>
		<numericStateVariable>
			<name>avgClusterednessRegions</name>
			<value>0</value>
		</numericStateVariable>
		<numericStateVariable>
			<name>avgDensityRegions</name>
			<value>0</value>
		</numericStateVariable>
	</timepoint>
	<timepoint>
		<numericStateVariable>
			<name>avgClusterednessRegions</name>
			<value>0</value>
		</numericStateVariable>
		<numericStateVariable>
			<name>avgDensityRegions</name>
			<value>0</value>
		</numericStateVariable>
	</timepoint>
	<timepoint>
		<numericStateVariable>
			<name>avgClusterednessRegions</name>
			<value>0</value>
		</numericStateVariable>
		<numericStateVariable>
			<name>avgDensityRegions</name>
			<value>0</value>
		</numericStateVariable>
	</timepoint>
	<timepoint>
		<numericStateVariable>
			<name>avgClusterednessRegions</name>
			<value>0</value>
		</numericStateVariable>
		<numericStateVariable>
			<name>avgDensityRegions</name>
			<value>0</value>
		</numericStateVariable>
	</timepoint>
	<timepoint>
		<numericStateVariable>
			<name>avgClusterednessRegions</name>
			<value>0</value>
		</numericStateVariable>
		<numericStateVariable>
			<name>avgDensityRegions</name>
			<value>0</value>
		</numericStateVariable>
	</timepoint>
	<timepoint>
		<spatialEntity>
			<pseudo3D type="region">
				<clusteredness>1</clusteredness>
				<density>0.510305206008172</density>
				<area>21300</area>
				<perimeter>789.9518964290619</perimeter>
				<distanceFromOrigin>218.0091741188889</distanceFromOrigin>
				<angle>61.05835454561939</angle>
				<shape>rectangular</shape>
				<triangleMeasure>0.4989137499926802</triangleMeasure>
				<rectangleMeasure>0.6052824346100603</rectangleMeasure>
				<circleMeasure>0.3662350043905152</circleMeasure>
				<centroid>
					<x>815.4795</x>
					<y>378.8065</y>
				</centroid>
			</pseudo3D>
		</spatialEntity>
		<numericStateVariable>
			<name>avgClusterednessRegions</name>
			<value>0</value>
		</numericStateVariable>
		<numericStateVariable>
			<name>avgDensityRegions</name>
			<value>0.510305206008172</value>
		</numericStateVariable>
	</timepoint>
	<timepoint>
		<spatialEntity>
			<pseudo3D type="region">
				<clusteredness>1</clusteredness>
				<density>0.5182614019919974</density>
				<area>22529</area>
				<perimeter>866.9022889137268</perimeter>
				<distanceFromOrigin>218.0091741188889</distanceFromOrigin>
				<angle>58.42709547207843</angle>
				<shape>rectangular</shape>
				<triangleMeasure>0.4731774776530941</triangleMeasure>
				<rectangleMeasure>0.566863778308179</rectangleMeasure>
				<circleMeasure>0.3382479804847362</circleMeasure>
				<centroid>
					<x>818.6302</x>
					<y>371.9645</y>
				</centroid>
			</pseudo3D>
		</spatialEntity>
		<numericStateVariable>
			<name>avgClusterednessRegions</name>
			<value>0</value>
		</numericStateVariable>
		<numericStateVariable>
			<name>avgDensityRegions</name>
			<value>0.5182614019919974</value>
		</numericStateVariable>
	</timepoint>
	<timepoint>
		<spatialEntity>
			<pseudo3D type="region">
				<clusteredness>1</clusteredness>
				<density>0.5214012240182553</density>
				<area>24219</area>
				<perimeter>920.0956559181213</perimeter>
				<distanceFromOrigin>218.0091741188889</distanceFromOrigin>
				<angle>55.25582890477386</angle>
				<shape>rectangular</shape>
				<triangleMeasure>0.4800243787929277</triangleMeasure>
				<rectangleMeasure>0.5102266889090289</rectangleMeasure>
				<circleMeasure>0.3269676431033739</circleMeasure>
				<centroid>
					<x>822.6578</x>
					<y>363.4391</y>
				</centroid>
			</pseudo3D>
		</spatialEntity>
		<numericStateVariable>
			<name>avgClusterednessRegions</name>
			<value>0</value>
		</numericStateVariable>
		<numericStateVariable>
			<name>avgDensityRegions</name>
			<value>0.5214012240182553</value>
		</numericStateVariable>
	</timepoint>
	<timepoint>
		<spatialEntity>
			<pseudo3D type="region">
				<clusteredness>1</clusteredness>
				<density>0.5322764546015878</density>
				<area>26295</area>
				<perimeter>972.0099954605103</perimeter>
				<distanceFromOrigin>218.0091741188889</distanceFromOrigin>
				<angle>52.62668473038734</angle>
				<shape>rectangular</shape>
				<triangleMeasure>0.4594467680815979</triangleMeasure>
				<rectangleMeasure>0.515818212148661</rectangleMeasure>
				<circleMeasure>0.306468207729481</circleMeasure>
				<centroid>
					<x>827.6946</x>
					<y>352.8848</y>
				</centroid>
			</pseudo3D>
		</spatialEntity>
		<numericStateVariable>
			<name>avgClusterednessRegions</name>
			<value>0</value>
		</numericStateVariable>
		<numericStateVariable>
			<name>avgDensityRegions</name>
			<value>0.5322764546015878</value>
		</numericStateVariable>
	</timepoint>
	<timepoint>
		<spatialEntity>
			<pseudo3D type="region">
				<clusteredness>1</clusteredness>
				<density>0.5452582076213242</density>
				<area>28677</area>
				<perimeter>1002.611074447632</perimeter>
				<distanceFromOrigin>218.0091741188889</distanceFromOrigin>
				<angle>51.19240954356747</angle>
				<shape>rectangular</shape>
				<triangleMeasure>0.4541355571358793</triangleMeasure>
				<rectangleMeasure>0.5256561346819708</rectangleMeasure>
				<circleMeasure>0.3019221662157529</circleMeasure>
				<centroid>
					<x>832.6779</x>
					<y>341.2653</y>
				</centroid>
			</pseudo3D>
		</spatialEntity>
		<numericStateVariable>
			<name>avgClusterednessRegions</name>
			<value>0</value>
		</numericStateVariable>
		<numericStateVariable>
			<name>avgDensityRegions</name>
			<value>0.5452582076213242</value>
		</numericStateVariable>
	</timepoint>
	<timepoint>
		<spatialEntity>
			<pseudo3D type="region">
				<clusteredness>1</clusteredness>
				<density>0.5448269358084722</density>
				<area>30701</area>
				<perimeter>1054.863749265671</perimeter>
				<distanceFromOrigin>218.0091741188889</distanceFromOrigin>
				<angle>49.12986016682824</angle>
				<shape>rectangular</shape>
				<triangleMeasure>0.4503300815646627</triangleMeasure>
				<rectangleMeasure>0.5149983670931795</rectangleMeasure>
				<circleMeasure>0.2895227050753419</circleMeasure>
				<centroid>
					<x>837.3714</x>
					<y>332.0527</y>
				</centroid>
			</pseudo3D>
		</spatialEntity>
		<numericStateVariable>
			<name>avgClusterednessRegions</name>
			<value>0</value>
		</numericStateVariable>
		<numericStateVariable>
			<name>avgDensityRegions</name>
			<value>0.5448269358084722</value>
		</numericStateVariable>
	</timepoint>
	<timepoint>
		<spatialEntity>
			<pseudo3D type="region">
				<clusteredness>1</clusteredness>
				<density>0.6215209886453313</density>
				<area>21383</area>
				<perimeter>691.974871635437</perimeter>
				<distanceFromOrigin>387.4906450483676</distanceFromOrigin>
				<angle>54.73446506332915</angle>
				<shape>triangular</shape>
				<triangleMeasure>0.7575857556304985</triangleMeasure>
				<rectangleMeasure>0.5420264343003678</rectangleMeasure>
				<circleMeasure>0.4298739108326848</circleMeasure>
				<centroid>
					<x>1087.896</x>
					<y>374.0929</y>
				</centroid>
			</pseudo3D>
		</spatialEntity>
		<spatialEntity>
			<pseudo3D type="region">
				<clusteredness>1</clusteredness>
				<density>0.5459034262978126</density>
				<area>32911.5</area>
				<perimeter>1104.741944551468</perimeter>
				<distanceFromOrigin>218.0091741188889</distanceFromOrigin>
				<angle>48.85946152804485</angle>
				<shape>rectangular</shape>
				<triangleMeasure>0.4540623039662676</triangleMeasure>
				<rectangleMeasure>0.5328403786079489</rectangleMeasure>
				<circleMeasure>0.295412411272844</circleMeasure>
				<centroid>
					<x>841.3081</x>
					<y>322.2146</y>
				</centroid>
			</pseudo3D>
		</spatialEntity>
		<numericStateVariable>
			<name>avgClusterednessRegions</name>
			<value>503.9715520417098</value>
		</numericStateVariable>
		<numericStateVariable>
			<name>avgDensityRegions</name>
			<value>0.5837122074715719</value>
		</numericStateVariable>
	</timepoint>
	<timepoint>
		<spatialEntity>
			<pseudo3D type="region">
				<clusteredness>1</clusteredness>
				<density>0.6176219939247843</density>
				<area>24019</area>
				<perimeter>678.8366327285767</perimeter>
				<distanceFromOrigin>387.4906450483676</distanceFromOrigin>
				<angle>51.7978013405666</angle>
				<shape>triangular</shape>
				<triangleMeasure>0.7692095218460836</triangleMeasure>
				<rectangleMeasure>0.5994780165408505</rectangleMeasure>
				<circleMeasure>0.4626199634349974</circleMeasure>
				<centroid>
					<x>1094.549</x>
					<y>366.38</y>
				</centroid>
			</pseudo3D>
		</spatialEntity>
		<spatialEntity>
			<pseudo3D type="region">
				<clusteredness>1</clusteredness>
				<density>0.5430700100192626</density>
				<area>34363</area>
				<perimeter>1110.452139616013</perimeter>
				<distanceFromOrigin>218.0091741188889</distanceFromOrigin>
				<angle>46.12962954482634</angle>
				<shape>rectangular</shape>
				<triangleMeasure>0.4480167926440918</triangleMeasure>
				<rectangleMeasure>0.5387385062411073</rectangleMeasure>
				<circleMeasure>0.2864479474081419</circleMeasure>
				<centroid>
					<x>844.645</x>
					<y>315.8383</y>
				</centroid>
			</pseudo3D>
		</spatialEntity>
		<numericStateVariable>
			<name>avgClusterednessRegions</name>
			<value>509.9280471333136</value>
		</numericStateVariable>
		<numericStateVariable>
			<name>avgDensityRegions</name>
			<value>0.5803460019720235</value>
		</numericStateVariable>
	</timepoint>
	<timepoint>
		<spatialEntity>
			<pseudo3D type="region">
				<clusteredness>1</clusteredness>
				<density>0.6025539797198333</density>
				<area>36392</area>
				<perimeter>1154.715411186218</perimeter>
				<distanceFromOrigin>387.4906450483676</distanceFromOrigin>
				<angle>71.72320764116728</angle>
				<shape>rectangular</shape>
				<triangleMeasure>2.024372196469852e-304</triangleMeasure>
				<rectangleMeasure>0.5875820895145851</rectangleMeasure>
				<circleMeasure>0.4810922125951198</circleMeasure>
				<centroid>
					<x>1088.604</x>
					<y>334.3881</y>
				</centroid>
			</pseudo3D>
		</spatialEntity>
		<spatialEntity>
			<pseudo3D type="region">
				<clusteredness>1</clusteredness>
				<density>0.5406496781525845</density>
				<area>35654.5</area>
				<perimeter>1153.87318944931</perimeter>
				<distanceFromOrigin>218.0091741188889</distanceFromOrigin>
				<angle>45.99206645664839</angle>
				<shape>rectangular</shape>
				<triangleMeasure>0.4488922322488048</triangleMeasure>
				<rectangleMeasure>0.5365259999811901</rectangleMeasure>
				<circleMeasure>0.2735807280357539</circleMeasure>
				<centroid>
					<x>846.1819</x>
					<y>309.9271</y>
				</centroid>
			</pseudo3D>
		</spatialEntity>
		<numericStateVariable>
			<name>avgClusterednessRegions</name>
			<value>487.3064066193708</value>
		</numericStateVariable>
		<numericStateVariable>
			<name>avgDensityRegions</name>
			<value>0.5716018289362088</value>
		</numericStateVariable>
	</timepoint>
	<timepoint>
		<spatialEntity>
			<pseudo3D type="region">
				<clusteredness>1</clusteredness>
				<density>0.6021374440809242</density>
				<area>41732.5</area>
				<perimeter>1208.996895313263</perimeter>
				<distanceFromOrigin>387.4906450483676</distanceFromOrigin>
				<angle>70.53758692292406</angle>
				<shape>triangular</shape>
				<triangleMeasure>0.6536117895231429</triangleMeasure>
				<rectangleMeasure>0.5813322792992879</rectangleMeasure>
				<circleMeasure>0.4875917602000574</circleMeasure>
				<centroid>
					<x>1097.978</x>
					<y>327.9154</y>
				</centroid>
			</pseudo3D>
		</spatialEntity>
		<spatialEntity>
			<pseudo3D type="region">
				<clusteredness>1</clusteredness>
				<density>0.5381425411101091</density>
				<area>36581.5</area>
				<perimeter>1164.024607181549</perimeter>
				<distanceFromOrigin>218.0091741188889</distanceFromOrigin>
				<angle>43.84100724373832</angle>
				<shape>rectangular</shape>
				<triangleMeasure>0.4522582235406021</triangleMeasure>
				<rectangleMeasure>0.5447486226356025</rectangleMeasure>
				<circleMeasure>0.2706655237626907</circleMeasure>
				<centroid>
					<x>847.8362</x>
					<y>305.6687</y>
				</centroid>
			</pseudo3D>
		</spatialEntity>
		<numericStateVariable>
			<name>avgClusterednessRegions</name>
			<value>502.2590647251366</value>
		</numericStateVariable>
		<numericStateVariable>
			<name>avgDensityRegions</name>
			<value>0.5701399925955166</value>
		</numericStateVariable>
	</timepoint>
	<timepoint>
		<spatialEntity>
			<pseudo3D type="region">
				<clusteredness>1</clusteredness>
				<density>0.6061614193452235</density>
				<area>43920</area>
				<perimeter>1208.672996759415</perimeter>
				<distanceFromOrigin>387.4906450483676</distanceFromOrigin>
				<angle>70.34955880995724</angle>
				<shape>triangular</shape>
				<triangleMeasure>0.6441807211465302</triangleMeasure>
				<rectangleMeasure>0.6089114122798694</rectangleMeasure>
				<circleMeasure>0.5158355894060972</circleMeasure>
				<centroid>
					<x>1101.479</x>
					<y>324.5993</y>
				</centroid>
			</pseudo3D>
		</spatialEntity>
		<spatialEntity>
			<pseudo3D type="region">
				<clusteredness>1</clusteredness>
				<density>0.5379155912641136</density>
				<area>36599.5</area>
				<perimeter>1167.057770729065</perimeter>
				<distanceFromOrigin>218.0091741188889</distanceFromOrigin>
				<angle>43.84100724373832</angle>
				<shape>rectangular</shape>
				<triangleMeasure>0.4516808294503626</triangleMeasure>
				<rectangleMeasure>0.5440950915792098</rectangleMeasure>
				<circleMeasure>0.2703336940667695</circleMeasure>
				<centroid>
					<x>847.8992</x>
					<y>305.5916</y>
				</centroid>
			</pseudo3D>
		</spatialEntity>
		<numericStateVariable>
			<name>avgClusterednessRegions</name>
			<value>508.5815830604686</value>
		</numericStateVariable>
		<numericStateVariable>
			<name>avgDensityRegions</name>
			<value>0.5720385053046686</value>
		</numericStateVariable>
	</timepoint>
	<timepoint>
		<spatialEntity>
			<pseudo3D type="region">
				<clusteredness>1</clusteredness>
				<density>0.6061614193452235</density>
				<area>43920</area>
				<perimeter>1208.672996759415</perimeter>
				<distanceFromOrigin>387.4906450483676</distanceFromOrigin>
				<angle>70.34955880995724</angle>
				<shape>triangular</shape>
				<triangleMeasure>0.6441807211465302</triangleMeasure>
				<rectangleMeasure>0.6089114122798694</rectangleMeasure>
				<circleMeasure>0.5158355894060972</circleMeasure>
				<centroid>
					<x>1101.479</x>
					<y>324.5993</y>
				</centroid>
			</pseudo3D>
		</spatialEntity>
		<spatialEntity>
			<pseudo3D type="region">
				<clusteredness>1</clusteredness>
				<density>0.5379155912641136</density>
				<area>36599.5</area>
				<perimeter>1167.057770729065</perimeter>
				<distanceFromOrigin>218.0091741188889</distanceFromOrigin>
				<angle>43.84100724373832</angle>
				<shape>rectangular</shape>
				<triangleMeasure>0.4516808294503626</triangleMeasure>
				<rectangleMeasure>0.5440950915792098</rectangleMeasure>
				<circleMeasure>0.2703336940667695</circleMeasure>
				<centroid>
					<x>847.8992</x>
					<y>305.5916</y>
				</centroid>
			</pseudo3D>
		</spatialEntity>
		<numericStateVariable>
			<name>avgClusterednessRegions</name>
			<value>508.5815830604686</value>
		</numericStateVariable>
		<numericStateVariable>
			<name>avgDensityRegions</name>
			<value>0.5720385053046686</value>
		</numericStateVariable>
	</timepoint>
	<timepoint>
		<spatialEntity>
			<pseudo3D type="region">
				<clusteredness>1</clusteredness>
				<density>0.6061614193452235</density>
				<area>43920</area>
				<perimeter>1208.672996759415</perimeter>
				<distanceFromOrigin>387.4906450483676</distanceFromOrigin>
				<angle>70.34955880995724</angle>
				<shape>triangular</shape>
				<triangleMeasure>0.6441807211465302</triangleMeasure>
				<rectangleMeasure>0.6089114122798694</rectangleMeasure>
				<circleMeasure>0.5158355894060972</circleMeasure>
				<centroid>
					<x>1101.479</x>
					<y>324.5993</y>
				</centroid>
			</pseudo3D>
		</spatialEntity>
		<spatialEntity>
			<pseudo3D type="region">
				<clusteredness>1</clusteredness>
				<density>0.5379155912641136</density>
				<area>36599.5</area>
				<perimeter>1167.057770729065</perimeter>
				<distanceFromOrigin>218.0091741188889</distanceFromOrigin>
				<angle>43.84100724373832</angle>
				<shape>rectangular</shape>
				<triangleMeasure>0.4516808294503626</triangleMeasure>
				<rectangleMeasure>0.5440950915792098</rectangleMeasure>
				<circleMeasure>0.2703336940667695</circleMeasure>
				<centroid>
					<x>847.8992</x>
					<y>305.5916</y>
				</centroid>
			</pseudo3D>
		</spatialEntity>
		<numericStateVariable>
			<name>avgClusterednessRegions</name>
			<value>508.5815830604686</value>
		</numericStateVariable>
		<numericStateVariable>
			<name>avgDensityRegions</name>
			<value>0.5720385053046686</value>
		</numericStateVariable>
	</timepoint>
	<timepoint>
		<spatialEntity>
			<pseudo3D type="region">
				<clusteredness>1</clusteredness>
				<density>0.6061614193452235</density>
				<area>43920</area>
				<perimeter>1208.672996759415</perimeter>
				<distanceFromOrigin>387.4906450483676</distanceFromOrigin>
				<angle>70.34955880995724</angle>
				<shape>triangular</shape>
				<triangleMeasure>0.6441807211465302</triangleMeasure>
				<rectangleMeasure>0.6089114122798694</rectangleMeasure>
				<circleMeasure>0.5158355894060972</circleMeasure>
				<centroid>
					<x>1101.479</x>
					<y>324.5993</y>
				</centroid>
			</pseudo3D>
		</spatialEntity>
		<spatialEntity>
			<pseudo3D type="region">
				<clusteredness>1</clusteredness>
				<density>0.5379155912641136</density>
				<area>36599.5</area>
				<perimeter>1167.057770729065</perimeter>
				<distanceFromOrigin>218.0091741188889</distanceFromOrigin>
				<angle>43.84100724373832</angle>
				<shape>rectangular</shape>
				<triangleMeasure>0.4516808294503626</triangleMeasure>
				<rectangleMeasure>0.5440950915792098</rectangleMeasure>
				<circleMeasure>0.2703336940667695</circleMeasure>
				<centroid>
					<x>847.8992</x>
					<y>305.5916</y>
				</centroid>
			</pseudo3D>
		</spatialEntity>
		<numericStateVariable>
			<name>avgClusterednessRegions</name>
			<value>508.5815830604686</value>
		</numericStateVariable>
		<numericStateVariable>
			<name>avgDensityRegions</name>
			<value>0.5720385053046686</value>
		</numericStateVariable>
	</timepoint>
	<timepoint>
		<spatialEntity>
			<pseudo3D type="region">
				<clusteredness>1</clusteredness>
				<density>0.6061614193452235</density>
				<area>43920</area>
				<perimeter>1208.672996759415</perimeter>
				<distanceFromOrigin>387.4906450483676</distanceFromOrigin>
				<angle>70.34955880995724</angle>
				<shape>triangular</shape>
				<triangleMeasure>0.6441807211465302</triangleMeasure>
				<rectangleMeasure>0.6089114122798694</rectangleMeasure>
				<circleMeasure>0.5158355894060972</circleMeasure>
				<centroid>
					<x>1101.479</x>
					<y>324.5993</y>
				</centroid>
			</pseudo3D>
		</spatialEntity>
		<spatialEntity>
			<pseudo3D type="region">
				<clusteredness>1</clusteredness>
				<density>0.5379155912641136</density>
				<area>36599.5</area>
				<perimeter>1167.057770729065</perimeter>
				<distanceFromOrigin>218.0091741188889</distanceFromOrigin>
				<angle>43.84100724373832</angle>
				<shape>rectangular</shape>
				<triangleMeasure>0.4516808294503626</triangleMeasure>
				<rectangleMeasure>0.5440950915792098</rectangleMeasure>
				<circleMeasure>0.2703336940667695</circleMeasure>
				<centroid>
					<x>847.8992</x>
					<y>305.5916</y>
				</centroid>
			</pseudo3D>
		</spatialEntity>
		<numericStateVariable>
			<name>avgClusterednessRegions</name>
			<value>508.5815830604686</value>
		</numericStateVariable>
		<numericStateVariable>
			<name>avgDensityRegions</name>
			<value>0.5720385053046686</value>
		</numericStateVariable>
	</timepoint>
	<timepoint>
		<spatialEntity>
			<pseudo3D type="region">
				<clusteredness>1</clusteredness>
				<density>0.6061614193452235</density>
				<area>43920</area>
				<perimeter>1208.672996759415</perimeter>
				<distanceFromOrigin>387.4906450483676</distanceFromOrigin>
				<angle>70.34955880995724</angle>
				<shape>triangular</shape>
				<triangleMeasure>0.6441807211465302</triangleMeasure>
				<rectangleMeasure>0.6089114122798694</rectangleMeasure>
				<circleMeasure>0.5158355894060972</circleMeasure>
				<centroid>
					<x>1101.479</x>
					<y>324.5993</y>
				</centroid>
			</pseudo3D>
		</spatialEntity>
		<spatialEntity>
			<pseudo3D type="region">
				<clusteredness>1</clusteredness>
				<density>0.5379155912641136</density>
				<area>36599.5</area>
				<perimeter>1167.057770729065</perimeter>
				<distanceFromOrigin>218.0091741188889</distanceFromOrigin>
				<angle>43.84100724373832</angle>
				<shape>rectangular</shape>
				<triangleMeasure>0.4516808294503626</triangleMeasure>
				<rectangleMeasure>0.5440950915792098</rectangleMeasure>
				<circleMeasure>0.2703336940667695</circleMeasure>
				<centroid>
					<x>847.8992</x>
					<y>305.5916</y>
				</centroid>
			</pseudo3D>
		</spatialEntity>
		<numericStateVariable>
			<name>avgClusterednessRegions</name>
			<value>508.5815830604686</value>
		</numericStateVariable>
		<numericStateVariable>
			<name>avgDensityRegions</name>
			<value>0.5720385053046686</value>
		</numericStateVariable>
	</timepoint>
	<timepoint>
		<spatialEntity>
			<pseudo3D type="region">
				<clusteredness>1</clusteredness>
				<density>0.6061614193452235</density>
				<area>43920</area>
				<perimeter>1208.672996759415</perimeter>
				<distanceFromOrigin>387.4906450483676</distanceFromOrigin>
				<angle>70.34955880995724</angle>
				<shape>triangular</shape>
				<triangleMeasure>0.6441807211465302</triangleMeasure>
				<rectangleMeasure>0.6089114122798694</rectangleMeasure>
				<circleMeasure>0.5158355894060972</circleMeasure>
				<centroid>
					<x>1101.479</x>
					<y>324.5993</y>
				</centroid>
			</pseudo3D>
		</spatialEntity>
		<spatialEntity>
			<pseudo3D type="region">
				<clusteredness>1</clusteredness>
				<density>0.5379155912641136</density>
				<area>36599.5</area>
				<perimeter>1167.057770729065</perimeter>
				<distanceFromOrigin>218.0091741188889</distanceFromOrigin>
				<angle>43.84100724373832</angle>
				<shape>rectangular</shape>
				<triangleMeasure>0.4516808294503626</triangleMeasure>
				<rectangleMeasure>0.5440950915792098</rectangleMeasure>
				<circleMeasure>0.2703336940667695</circleMeasure>
				<centroid>
					<x>847.8992</x>
					<y>305.5916</y>
				</centroid>
			</pseudo3D>
		</spatialEntity>
		<numericStateVariable>
			<name>avgClusterednessRegions</name>
			<value>508.5815830604686</value>
		</numericStateVariable>
		<numericStateVariable>
			<name>avgDensityRegions</name>
			<value>0.5720385053046686</value>
		</numericStateVariable>
	</timepoint>
	<timepoint>
		<spatialEntity>
			<pseudo3D type="region">
				<clusteredness>1</clusteredness>
				<density>0.6061614193452235</density>
				<area>43920</area>
				<perimeter>1208.672996759415</perimeter>
				<distanceFromOrigin>387.4906450483676</distanceFromOrigin>
				<angle>70.34955880995724</angle>
				<shape>triangular</shape>
				<triangleMeasure>0.6441807211465302</triangleMeasure>
				<rectangleMeasure>0.6089114122798694</rectangleMeasure>
				<circleMeasure>0.5158355894060972</circleMeasure>
				<centroid>
					<x>1101.479</x>
					<y>324.5993</y>
				</centroid>
			</pseudo3D>
		</spatialEntity>
		<spatialEntity>
			<pseudo3D type="region">
				<clusteredness>1</clusteredness>
				<density>0.5379155912641136</density>
				<area>36599.5</area>
				<perimeter>1167.057770729065</perimeter>
				<distanceFromOrigin>218.0091741188889</distanceFromOrigin>
				<angle>43.84100724373832</angle>
				<shape>rectangular</shape>
				<triangleMeasure>0.4516808294503626</triangleMeasure>
				<rectangleMeasure>0.5440950915792098</rectangleMeasure>
				<circleMeasure>0.2703336940667695</circleMeasure>
				<centroid>
					<x>847.8992</x>
					<y>305.5916</y>
				</centroid>
			</pseudo3D>
		</spatialEntity>
		<numericStateVariable>
			<name>avgClusterednessRegions</name>
			<value>508.5815830604686</value>
		</numericStateVariable>
		<numericStateVariable>
			<name>avgDensityRegions</name>
			<value>0.5720385053046686</value>
		</numericStateVariable>
	</timepoint>
	<timepoint>
		<spatialEntity>
			<pseudo3D type="region">
				<clusteredness>1</clusteredness>
				<density>0.6061614193452235</density>
				<area>43920</area>
				<perimeter>1208.672996759415</perimeter>
				<distanceFromOrigin>387.4906450483676</distanceFromOrigin>
				<angle>70.34955880995724</angle>
				<shape>triangular</shape>
				<triangleMeasure>0.6441807211465302</triangleMeasure>
				<rectangleMeasure>0.6089114122798694</rectangleMeasure>
				<circleMeasure>0.5158355894060972</circleMeasure>
				<centroid>
					<x>1101.479</x>
					<y>324.5993</y>
				</centroid>
			</pseudo3D>
		</spatialEntity>
		<spatialEntity>
			<pseudo3D type="region">
				<clusteredness>1</clusteredness>
				<density>0.5379155912641136</density>
				<area>36599.5</area>
				<perimeter>1167.057770729065</perimeter>
				<distanceFromOrigin>218.0091741188889</distanceFromOrigin>
				<angle>43.84100724373832</angle>
				<shape>rectangular</shape>
				<triangleMeasure>0.4516808294503626</triangleMeasure>
				<rectangleMeasure>0.5440950915792098</rectangleMeasure>
				<circleMeasure>0.2703336940667695</circleMeasure>
				<centroid>
					<x>847.8992</x>
					<y>305.5916</y>
				</centroid>
			</pseudo3D>
		</spatialEntity>
		<numericStateVariable>
			<name>avgClusterednessRegions</name>
			<value>508.5815830604686</value>
		</numericStateVariable>
		<numericStateVariable>
			<name>avgDensityRegions</name>
			<value>0.5720385053046686</value>
		</numericStateVariable>
	</timepoint>
	<timepoint>
		<spatialEntity>
			<pseudo3D type="region">
				<clusteredness>1</clusteredness>
				<density>0.6061614193452235</density>
				<area>43920</area>
				<perimeter>1208.672996759415</perimeter>
				<distanceFromOrigin>387.4906450483676</distanceFromOrigin>
				<angle>70.34955880995724</angle>
				<shape>triangular</shape>
				<triangleMeasure>0.6441807211465302</triangleMeasure>
				<rectangleMeasure>0.6089114122798694</rectangleMeasure>
				<circleMeasure>0.5158355894060972</circleMeasure>
				<centroid>
					<x>1101.479</x>
					<y>324.5993</y>
				</centroid>
			</pseudo3D>
		</spatialEntity>
		<spatialEntity>
			<pseudo3D type="region">
				<clusteredness>1</clusteredness>
				<density>0.5379155912641136</density>
				<area>36599.5</area>
				<perimeter>1167.057770729065</perimeter>
				<distanceFromOrigin>218.0091741188889</distanceFromOrigin>
				<angle>43.84100724373832</angle>
				<shape>rectangular</shape>
				<triangleMeasure>0.4516808294503626</triangleMeasure>
				<rectangleMeasure>0.5440950915792098</rectangleMeasure>
				<circleMeasure>0.2703336940667695</circleMeasure>
				<centroid>
					<x>847.8992</x>
					<y>305.5916</y>
				</centroid>
			</pseudo3D>
		</spatialEntity>
		<numericStateVariable>
			<name>avgClusterednessRegions</name>
			<value>508.5815830604686</value>
		</numericStateVariable>
		<numericStateVariable>
			<name>avgDensityRegions</name>
			<value>0.5720385053046686</value>
		</numericStateVariable>
	</timepoint>
	<timepoint>
		<spatialEntity>
			<pseudo3D type="region">
				<clusteredness>1</clusteredness>
				<density>0.6061614193452235</density>
				<area>43920</area>
				<perimeter>1208.672996759415</perimeter>
				<distanceFromOrigin>387.4906450483676</distanceFromOrigin>
				<angle>70.34955880995724</angle>
				<shape>triangular</shape>
				<triangleMeasure>0.6441807211465302</triangleMeasure>
				<rectangleMeasure>0.6089114122798694</rectangleMeasure>
				<circleMeasure>0.5158355894060972</circleMeasure>
				<centroid>
					<x>1101.479</x>
					<y>324.5993</y>
				</centroid>
			</pseudo3D>
		</spatialEntity>
		<spatialEntity>
			<pseudo3D type="region">
				<clusteredness>1</clusteredness>
				<density>0.5379155912641136</density>
				<area>36599.5</area>
				<perimeter>1167.057770729065</perimeter>
				<distanceFromOrigin>218.0091741188889</distanceFromOrigin>
				<angle>43.84100724373832</angle>
				<shape>rectangular</shape>
				<triangleMeasure>0.4516808294503626</triangleMeasure>
				<rectangleMeasure>0.5440950915792098</rectangleMeasure>
				<circleMeasure>0.2703336940667695</circleMeasure>
				<centroid>
					<x>847.8992</x>
					<y>305.5916</y>
				</centroid>
			</pseudo3D>
		</spatialEntity>
		<numericStateVariable>
			<name>avgClusterednessRegions</name>
			<value>508.5815830604686</value>
		</numericStateVariable>
		<numericStateVariable>
			<name>avgDensityRegions</name>
			<value>0.5720385053046686</value>
		</numericStateVariable>
	</timepoint>
	<timepoint>
		<spatialEntity>
			<pseudo3D type="region">
				<clusteredness>1</clusteredness>
				<density>0.6061614193452235</density>
				<area>43920</area>
				<perimeter>1208.672996759415</perimeter>
				<distanceFromOrigin>387.4906450483676</distanceFromOrigin>
				<angle>70.34955880995724</angle>
				<shape>triangular</shape>
				<triangleMeasure>0.6441807211465302</triangleMeasure>
				<rectangleMeasure>0.6089114122798694</rectangleMeasure>
				<circleMeasure>0.5158355894060972</circleMeasure>
				<centroid>
					<x>1101.479</x>
					<y>324.5993</y>
				</centroid>
			</pseudo3D>
		</spatialEntity>
		<spatialEntity>
			<pseudo3D type="region">
				<clusteredness>1</clusteredness>
				<density>0.5379155912641136</density>
				<area>36599.5</area>
				<perimeter>1167.057770729065</perimeter>
				<distanceFromOrigin>218.0091741188889</distanceFromOrigin>
				<angle>43.84100724373832</angle>
				<shape>rectangular</shape>
				<triangleMeasure>0.4516808294503626</triangleMeasure>
				<rectangleMeasure>0.5440950915792098</rectangleMeasure>
				<circleMeasure>0.2703336940667695</circleMeasure>
				<centroid>
					<x>847.8992</x>
					<y>305.5916</y>
				</centroid>
			</pseudo3D>
		</spatialEntity>
		<numericStateVariable>
			<name>avgClusterednessRegions</name>
			<value>508.5815830604686</value>
		</numericStateVariable>
		<numericStateVariable>
			<name>avgDensityRegions</name>
			<value>0.5720385053046686</value>
		</numericStateVariable>
	</timepoint>
	<timepoint>
		<spatialEntity>
			<pseudo3D type="region">
				<clusteredness>1</clusteredness>
				<density>0.6061614193452235</density>
				<area>43920</area>
				<perimeter>1208.672996759415</perimeter>
				<distanceFromOrigin>387.4906450483676</distanceFromOrigin>
				<angle>70.34955880995724</angle>
				<shape>triangular</shape>
				<triangleMeasure>0.6441807211465302</triangleMeasure>
				<rectangleMeasure>0.6089114122798694</rectangleMeasure>
				<circleMeasure>0.5158355894060972</circleMeasure>
				<centroid>
					<x>1101.479</x>
					<y>324.5993</y>
				</centroid>
			</pseudo3D>
		</spatialEntity>
		<spatialEntity>
			<pseudo3D type="region">
				<clusteredness>1</clusteredness>
				<density>0.5379155912641136</density>
				<area>36599.5</area>
				<perimeter>1167.057770729065</perimeter>
				<distanceFromOrigin>218.0091741188889</distanceFromOrigin>
				<angle>43.84100724373832</angle>
				<shape>rectangular</shape>
				<triangleMeasure>0.4516808294503626</triangleMeasure>
				<rectangleMeasure>0.5440950915792098</rectangleMeasure>
				<circleMeasure>0.2703336940667695</circleMeasure>
				<centroid>
					<x>847.8992</x>
					<y>305.5916</y>
				</centroid>
			</pseudo3D>
		</spatialEntity>
		<numericStateVariable>
			<name>avgClusterednessRegions</name>
			<value>508.5815830604686</value>
		</numericStateVariable>
		<numericStateVariable>
			<name>avgDensityRegions</name>
			<value>0.5720385053046686</value>
		</numericStateVariable>
	</timepoint>
	<timepoint>
		<spatialEntity>
			<pseudo3D type="region">
				<clusteredness>1</clusteredness>
				<density>0.6061614193452235</density>
				<area>43920</area>
				<perimeter>1208.672996759415</perimeter>
				<distanceFromOrigin>387.4906450483676</distanceFromOrigin>
				<angle>70.34955880995724</angle>
				<shape>triangular</shape>
				<triangleMeasure>0.6441807211465302</triangleMeasure>
				<rectangleMeasure>0.6089114122798694</rectangleMeasure>
				<circleMeasure>0.5158355894060972</circleMeasure>
				<centroid>
					<x>1101.479</x>
					<y>324.5993</y>
				</centroid>
			</pseudo3D>
		</spatialEntity>
		<spatialEntity>
			<pseudo3D type="region">
				<clusteredness>1</clusteredness>
				<density>0.5379155912641136</density>
				<area>36599.5</area>
				<perimeter>1167.057770729065</perimeter>
				<distanceFromOrigin>218.0091741188889</distanceFromOrigin>
				<angle>43.84100724373832</angle>
				<shape>rectangular</shape>
				<triangleMeasure>0.4516808294503626</triangleMeasure>
				<rectangleMeasure>0.5440950915792098</rectangleMeasure>
				<circleMeasure>0.2703336940667695</circleMeasure>
				<centroid>
					<x>847.8992</x>
					<y>305.5916</y>
				</centroid>
			</pseudo3D>
		</spatialEntity>
		<numericStateVariable>
			<name>avgClusterednessRegions</name>
			<value>508.5815830604686</value>
		</numericStateVariable>
		<numericStateVariable>
			<name>avgDensityRegions</name>
			<value>0.5720385053046686</value>
		</numericStateVariable>
	</timepoint>
	<timepoint>
		<spatialEntity>
			<pseudo3D type="region">
				<clusteredness>1</clusteredness>
				<density>0.6061614193452235</density>
				<area>43920</area>
				<perimeter>1208.672996759415</perimeter>
				<distanceFromOrigin>387.4906450483676</distanceFromOrigin>
				<angle>70.34955880995724</angle>
				<shape>triangular</shape>
				<triangleMeasure>0.6441807211465302</triangleMeasure>
				<rectangleMeasure>0.6089114122798694</rectangleMeasure>
				<circleMeasure>0.5158355894060972</circleMeasure>
				<centroid>
					<x>1101.479</x>
					<y>324.5993</y>
				</centroid>
			</pseudo3D>
		</spatialEntity>
		<spatialEntity>
			<pseudo3D type="region">
				<clusteredness>1</clusteredness>
				<density>0.5379155912641136</density>
				<area>36599.5</area>
				<perimeter>1167.057770729065</perimeter>
				<distanceFromOrigin>218.0091741188889</distanceFromOrigin>
				<angle>43.84100724373832</angle>
				<shape>rectangular</shape>
				<triangleMeasure>0.4516808294503626</triangleMeasure>
				<rectangleMeasure>0.5440950915792098</rectangleMeasure>
				<circleMeasure>0.2703336940667695</circleMeasure>
				<centroid>
					<x>847.8992</x>
					<y>305.5916</y>
				</centroid>
			</pseudo3D>
		</spatialEntity>
		<numericStateVariable>
			<name>avgClusterednessRegions</name>
			<value>508.5815830604686</value>
		</numericStateVariable>
		<numericStateVariable>
			<name>avgDensityRegions</name>
			<value>0.5720385053046686</value>
		</numericStateVariable>
	</timepoint>
	<timepoint>
		<spatialEntity>
			<pseudo3D type="region">
				<clusteredness>1</clusteredness>
				<density>0.6061614193452235</density>
				<area>43920</area>
				<perimeter>1208.672996759415</perimeter>
				<distanceFromOrigin>387.4906450483676</distanceFromOrigin>
				<angle>70.34955880995724</angle>
				<shape>triangular</shape>
				<triangleMeasure>0.6441807211465302</triangleMeasure>
				<rectangleMeasure>0.6089114122798694</rectangleMeasure>
				<circleMeasure>0.5158355894060972</circleMeasure>
				<centroid>
					<x>1101.479</x>
					<y>324.5993</y>
				</centroid>
			</pseudo3D>
		</spatialEntity>
		<spatialEntity>
			<pseudo3D type="region">
				<clusteredness>1</clusteredness>
				<density>0.5379155912641136</density>
				<area>36599.5</area>
				<perimeter>1167.057770729065</perimeter>
				<distanceFromOrigin>218.0091741188889</distanceFromOrigin>
				<angle>43.84100724373832</angle>
				<shape>rectangular</shape>
				<triangleMeasure>0.4516808294503626</triangleMeasure>
				<rectangleMeasure>0.5440950915792098</rectangleMeasure>
				<circleMeasure>0.2703336940667695</circleMeasure>
				<centroid>
					<x>847.8992</x>
					<y>305.5916</y>
				</centroid>
			</pseudo3D>
		</spatialEntity>
		<numericStateVariable>
			<name>avgClusterednessRegions</name>
			<value>508.5815830604686</value>
		</numericStateVariable>
		<numericStateVariable>
			<name>avgDensityRegions</name>
			<value>0.5720385053046686</value>
		</numericStateVariable>
	</timepoint>
	<timepoint>
		<spatialEntity>
			<pseudo3D type="region">
				<clusteredness>1</clusteredness>
				<density>0.6061614193452235</density>
				<area>43920</area>
				<perimeter>1208.672996759415</perimeter>
				<distanceFromOrigin>387.4906450483676</distanceFromOrigin>
				<angle>70.34955880995724</angle>
				<shape>triangular</shape>
				<triangleMeasure>0.6441807211465302</triangleMeasure>
				<rectangleMeasure>0.6089114122798694</rectangleMeasure>
				<circleMeasure>0.5158355894060972</circleMeasure>
				<centroid>
					<x>1101.479</x>
					<y>324.5993</y>
				</centroid>
			</pseudo3D>
		</spatialEntity>
		<spatialEntity>
			<pseudo3D type="region">
				<clusteredness>1</clusteredness>
				<density>0.5379155912641136</density>
				<area>36599.5</area>
				<perimeter>1167.057770729065</perimeter>
				<distanceFromOrigin>218.0091741188889</distanceFromOrigin>
				<angle>43.84100724373832</angle>
				<shape>rectangular</shape>
				<triangleMeasure>0.4516808294503626</triangleMeasure>
				<rectangleMeasure>0.5440950915792098</rectangleMeasure>
				<circleMeasure>0.2703336940667695</circleMeasure>
				<centroid>
					<x>847.8992</x>
					<y>305.5916</y>
				</centroid>
			</pseudo3D>
		</spatialEntity>
		<numericStateVariable>
			<name>avgClusterednessRegions</name>
			<value>508.5815830604686</value>
		</numericStateVariable>
		<numericStateVariable>
			<name>avgDensityRegions</name>
			<value>0.5720385053046686</value>
		</numericStateVariable>
	</timepoint>
	<timepoint>
		<spatialEntity>
			<pseudo3D type="region">
				<clusteredness>1</clusteredness>
				<density>0.6061614193452235</density>
				<area>43920</area>
				<perimeter>1208.672996759415</perimeter>
				<distanceFromOrigin>387.4906450483676</distanceFromOrigin>
				<angle>70.34955880995724</angle>
				<shape>triangular</shape>
				<triangleMeasure>0.6441807211465302</triangleMeasure>
				<rectangleMeasure>0.6089114122798694</rectangleMeasure>
				<circleMeasure>0.5158355894060972</circleMeasure>
				<centroid>
					<x>1101.479</x>
					<y>324.5993</y>
				</centroid>
			</pseudo3D>
		</spatialEntity>
		<spatialEntity>
			<pseudo3D type="region">
				<clusteredness>1</clusteredness>
				<density>0.5379155912641136</density>
				<area>36599.5</area>
				<perimeter>1167.057770729065</perimeter>
				<distanceFromOrigin>218.0091741188889</distanceFromOrigin>
				<angle>43.84100724373832</angle>
				<shape>rectangular</shape>
				<triangleMeasure>0.4516808294503626</triangleMeasure>
				<rectangleMeasure>0.5440950915792098</rectangleMeasure>
				<circleMeasure>0.2703336940667695</circleMeasure>
				<centroid>
					<x>847.8992</x>
					<y>305.5916</y>
				</centroid>
			</pseudo3D>
		</spatialEntity>
		<numericStateVariable>
			<name>avgClusterednessRegions</name>
			<value>508.5815830604686</value>
		</numericStateVariable>
		<numericStateVariable>
			<name>avgDensityRegions</name>
			<value>0.5720385053046686</value>
		</numericStateVariable>
	</timepoint>
	<timepoint>
		<spatialEntity>
			<pseudo3D type="region">
				<clusteredness>1</clusteredness>
				<density>0.6061614193452235</density>
				<area>43920</area>
				<perimeter>1208.672996759415</perimeter>
				<distanceFromOrigin>387.4906450483676</distanceFromOrigin>
				<angle>70.34955880995724</angle>
				<shape>triangular</shape>
				<triangleMeasure>0.6441807211465302</triangleMeasure>
				<rectangleMeasure>0.6089114122798694</rectangleMeasure>
				<circleMeasure>0.5158355894060972</circleMeasure>
				<centroid>
					<x>1101.479</x>
					<y>324.5993</y>
				</centroid>
			</pseudo3D>
		</spatialEntity>
		<spatialEntity>
			<pseudo3D type="region">
				<clusteredness>1</clusteredness>
				<density>0.5379155912641136</density>
				<area>36599.5</area>
				<perimeter>1167.057770729065</perimeter>
				<distanceFromOrigin>218.0091741188889</distanceFromOrigin>
				<angle>43.84100724373832</angle>
				<shape>rectangular</shape>
				<triangleMeasure>0.4516808294503626</triangleMeasure>
				<rectangleMeasure>0.5440950915792098</rectangleMeasure>
				<circleMeasure>0.2703336940667695</circleMeasure>
				<centroid>
					<x>847.8992</x>
					<y>305.5916</y>
				</centroid>
			</pseudo3D>
		</spatialEntity>
		<numericStateVariable>
			<name>avgClusterednessRegions</name>
			<value>508.5815830604686</value>
		</numericStateVariable>
		<numericStateVariable>
			<name>avgDensityRegions</name>
			<value>0.5720385053046686</value>
		</numericStateVariable>
	</timepoint>
	<timepoint>
		<spatialEntity>
			<pseudo3D type="region">
				<clusteredness>1</clusteredness>
				<density>0.6061614193452235</density>
				<area>43920</area>
				<perimeter>1208.672996759415</perimeter>
				<distanceFromOrigin>387.4906450483676</distanceFromOrigin>
				<angle>70.34955880995724</angle>
				<shape>triangular</shape>
				<triangleMeasure>0.6441807211465302</triangleMeasure>
				<rectangleMeasure>0.6089114122798694</rectangleMeasure>
				<circleMeasure>0.5158355894060972</circleMeasure>
				<centroid>
					<x>1101.479</x>
					<y>324.5993</y>
				</centroid>
			</pseudo3D>
		</spatialEntity>
		<spatialEntity>
			<pseudo3D type="region">
				<clusteredness>1</clusteredness>
				<density>0.5379155912641136</density>
				<area>36599.5</area>
				<perimeter>1167.057770729065</perimeter>
				<distanceFromOrigin>218.0091741188889</distanceFromOrigin>
				<angle>43.84100724373832</angle>
				<shape>rectangular</shape>
				<triangleMeasure>0.4516808294503626</triangleMeasure>
				<rectangleMeasure>0.5440950915792098</rectangleMeasure>
				<circleMeasure>0.2703336940667695</circleMeasure>
				<centroid>
					<x>847.8992</x>
					<y>305.5916</y>
				</centroid>
			</pseudo3D>
		</spatialEntity>
		<numericStateVariable>
			<name>avgClusterednessRegions</name>
			<value>508.5815830604686</value>
		</numericStateVariable>
		<numericStateVariable>
			<name>avgDensityRegions</name>
			<value>0.5720385053046686</value>
		</numericStateVariable>
	</timepoint>
	<timepoint>
		<spatialEntity>
			<pseudo3D type="region">
				<clusteredness>1</clusteredness>
				<density>0.6061614193452235</density>
				<area>43920</area>
				<perimeter>1208.672996759415</perimeter>
				<distanceFromOrigin>387.4906450483676</distanceFromOrigin>
				<angle>70.34955880995724</angle>
				<shape>triangular</shape>
				<triangleMeasure>0.6441807211465302</triangleMeasure>
				<rectangleMeasure>0.6089114122798694</rectangleMeasure>
				<circleMeasure>0.5158355894060972</circleMeasure>
				<centroid>
					<x>1101.479</x>
					<y>324.5993</y>
				</centroid>
			</pseudo3D>
		</spatialEntity>
		<spatialEntity>
			<pseudo3D type="region">
				<clusteredness>1</clusteredness>
				<density>0.5379155912641136</density>
				<area>36599.5</area>
				<perimeter>1167.057770729065</perimeter>
				<distanceFromOrigin>218.0091741188889</distanceFromOrigin>
				<angle>43.84100724373832</angle>
				<shape>rectangular</shape>
				<triangleMeasure>0.4516808294503626</triangleMeasure>
				<rectangleMeasure>0.5440950915792098</rectangleMeasure>
				<circleMeasure>0.2703336940667695</circleMeasure>
				<centroid>
					<x>847.8992</x>
					<y>305.5916</y>
				</centroid>
			</pseudo3D>
		</spatialEntity>
		<numericStateVariable>
			<name>avgClusterednessRegions</name>
			<value>508.5815830604686</value>
		</numericStateVariable>
		<numericStateVariable>
			<name>avgDensityRegions</name>
			<value>0.5720385053046686</value>
		</numericStateVariable>
	</timepoint>
	<timepoint>
		<spatialEntity>
			<pseudo3D type="region">
				<clusteredness>1</clusteredness>
				<density>0.6061614193452235</density>
				<area>43920</area>
				<perimeter>1208.672996759415</perimeter>
				<distanceFromOrigin>387.4906450483676</distanceFromOrigin>
				<angle>70.34955880995724</angle>
				<shape>triangular</shape>
				<triangleMeasure>0.6441807211465302</triangleMeasure>
				<rectangleMeasure>0.6089114122798694</rectangleMeasure>
				<circleMeasure>0.5158355894060972</circleMeasure>
				<centroid>
					<x>1101.479</x>
					<y>324.5993</y>
				</centroid>
			</pseudo3D>
		</spatialEntity>
		<spatialEntity>
			<pseudo3D type="region">
				<clusteredness>1</clusteredness>
				<density>0.5379155912641136</density>
				<area>36599.5</area>
				<perimeter>1167.057770729065</perimeter>
				<distanceFromOrigin>218.0091741188889</distanceFromOrigin>
				<angle>43.84100724373832</angle>
				<shape>rectangular</shape>
				<triangleMeasure>0.4516808294503626</triangleMeasure>
				<rectangleMeasure>0.5440950915792098</rectangleMeasure>
				<circleMeasure>0.2703336940667695</circleMeasure>
				<centroid>
					<x>847.8992</x>
					<y>305.5916</y>
				</centroid>
			</pseudo3D>
		</spatialEntity>
		<numericStateVariable>
			<name>avgClusterednessRegions</name>
			<value>508.5815830604686</value>
		</numericStateVariable>
		<numericStateVariable>
			<name>avgDensityRegions</name>
			<value>0.5720385053046686</value>
		</numericStateVariable>
	</timepoint>
	<timepoint>
		<spatialEntity>
			<pseudo3D type="region">
				<clusteredness>1</clusteredness>
				<density>0.6061614193452235</density>
				<area>43920</area>
				<perimeter>1208.672996759415</perimeter>
				<distanceFromOrigin>387.4906450483676</distanceFromOrigin>
				<angle>70.34955880995724</angle>
				<shape>triangular</shape>
				<triangleMeasure>0.6441807211465302</triangleMeasure>
				<rectangleMeasure>0.6089114122798694</rectangleMeasure>
				<circleMeasure>0.5158355894060972</circleMeasure>
				<centroid>
					<x>1101.479</x>
					<y>324.5993</y>
				</centroid>
			</pseudo3D>
		</spatialEntity>
		<spatialEntity>
			<pseudo3D type="region">
				<clusteredness>1</clusteredness>
				<density>0.5379155912641136</density>
				<area>36599.5</area>
				<perimeter>1167.057770729065</perimeter>
				<distanceFromOrigin>218.0091741188889</distanceFromOrigin>
				<angle>43.84100724373832</angle>
				<shape>rectangular</shape>
				<triangleMeasure>0.4516808294503626</triangleMeasure>
				<rectangleMeasure>0.5440950915792098</rectangleMeasure>
				<circleMeasure>0.2703336940667695</circleMeasure>
				<centroid>
					<x>847.8992</x>
					<y>305.5916</y>
				</centroid>
			</pseudo3D>
		</spatialEntity>
		<numericStateVariable>
			<name>avgClusterednessRegions</name>
			<value>508.5815830604686</value>
		</numericStateVariable>
		<numericStateVariable>
			<name>avgDensityRegions</name>
			<value>0.5720385053046686</value>
		</numericStateVariable>
	</timepoint>
	<timepoint>
		<spatialEntity>
			<pseudo3D type="region">
				<clusteredness>1</clusteredness>
				<density>0.6061614193452235</density>
				<area>43920</area>
				<perimeter>1208.672996759415</perimeter>
				<distanceFromOrigin>387.4906450483676</distanceFromOrigin>
				<angle>70.34955880995724</angle>
				<shape>triangular</shape>
				<triangleMeasure>0.6441807211465302</triangleMeasure>
				<rectangleMeasure>0.6089114122798694</rectangleMeasure>
				<circleMeasure>0.5158355894060972</circleMeasure>
				<centroid>
					<x>1101.479</x>
					<y>324.5993</y>
				</centroid>
			</pseudo3D>
		</spatialEntity>
		<spatialEntity>
			<pseudo3D type="region">
				<clusteredness>1</clusteredness>
				<density>0.5379155912641136</density>
				<area>36599.5</area>
				<perimeter>1167.057770729065</perimeter>
				<distanceFromOrigin>218.0091741188889</distanceFromOrigin>
				<angle>43.84100724373832</angle>
				<shape>rectangular</shape>
				<triangleMeasure>0.4516808294503626</triangleMeasure>
				<rectangleMeasure>0.5440950915792098</rectangleMeasure>
				<circleMeasure>0.2703336940667695</circleMeasure>
				<centroid>
					<x>847.8992</x>
					<y>305.5916</y>
				</centroid>
			</pseudo3D>
		</spatialEntity>
		<numericStateVariable>
			<name>avgClusterednessRegions</name>
			<value>508.5815830604686</value>
		</numericStateVariable>
		<numericStateVariable>
			<name>avgDensityRegions</name>
			<value>0.5720385053046686</value>
		</numericStateVariable>
	</timepoint>
	<timepoint>
		<spatialEntity>
			<pseudo3D type="region">
				<clusteredness>1</clusteredness>
				<density>0.6061614193452235</density>
				<area>43920</area>
				<perimeter>1208.672996759415</perimeter>
				<distanceFromOrigin>387.4906450483676</distanceFromOrigin>
				<angle>70.34955880995724</angle>
				<shape>triangular</shape>
				<triangleMeasure>0.6441807211465302</triangleMeasure>
				<rectangleMeasure>0.6089114122798694</rectangleMeasure>
				<circleMeasure>0.5158355894060972</circleMeasure>
				<centroid>
					<x>1101.479</x>
					<y>324.5993</y>
				</centroid>
			</pseudo3D>
		</spatialEntity>
		<spatialEntity>
			<pseudo3D type="region">
				<clusteredness>1</clusteredness>
				<density>0.5379155912641136</density>
				<area>36599.5</area>
				<perimeter>1167.057770729065</perimeter>
				<distanceFromOrigin>218.0091741188889</distanceFromOrigin>
				<angle>43.84100724373832</angle>
				<shape>rectangular</shape>
				<triangleMeasure>0.4516808294503626</triangleMeasure>
				<rectangleMeasure>0.5440950915792098</rectangleMeasure>
				<circleMeasure>0.2703336940667695</circleMeasure>
				<centroid>
					<x>847.8992</x>
					<y>305.5916</y>
				</centroid>
			</pseudo3D>
		</spatialEntity>
		<numericStateVariable>
			<name>avgClusterednessRegions</name>
			<value>508.5815830604686</value>
		</numericStateVariable>
		<numericStateVariable>
			<name>avgDensityRegions</name>
			<value>0.5720385053046686</value>
		</numericStateVariable>
	</timepoint>
	<timepoint>
		<spatialEntity>
			<pseudo3D type="region">
				<clusteredness>1</clusteredness>
				<density>0.6061614193452235</density>
				<area>43920</area>
				<perimeter>1208.672996759415</perimeter>
				<distanceFromOrigin>387.4906450483676</distanceFromOrigin>
				<angle>70.34955880995724</angle>
				<shape>triangular</shape>
				<triangleMeasure>0.6441807211465302</triangleMeasure>
				<rectangleMeasure>0.6089114122798694</rectangleMeasure>
				<circleMeasure>0.5158355894060972</circleMeasure>
				<centroid>
					<x>1101.479</x>
					<y>324.5993</y>
				</centroid>
			</pseudo3D>
		</spatialEntity>
		<spatialEntity>
			<pseudo3D type="region">
				<clusteredness>1</clusteredness>
				<density>0.5379155912641136</density>
				<area>36599.5</area>
				<perimeter>1167.057770729065</perimeter>
				<distanceFromOrigin>218.0091741188889</distanceFromOrigin>
				<angle>43.84100724373832</angle>
				<shape>rectangular</shape>
				<triangleMeasure>0.4516808294503626</triangleMeasure>
				<rectangleMeasure>0.5440950915792098</rectangleMeasure>
				<circleMeasure>0.2703336940667695</circleMeasure>
				<centroid>
					<x>847.8992</x>
					<y>305.5916</y>
				</centroid>
			</pseudo3D>
		</spatialEntity>
		<numericStateVariable>
			<name>avgClusterednessRegions</name>
			<value>508.5815830604686</value>
		</numericStateVariable>
		<numericStateVariable>
			<name>avgDensityRegions</name>
			<value>0.5720385053046686</value>
		</numericStateVariable>
	</timepoint>
	<timepoint>
		<spatialEntity>
			<pseudo3D type="region">
				<clusteredness>1</clusteredness>
				<density>0.6061614193452235</density>
				<area>43920</area>
				<perimeter>1208.672996759415</perimeter>
				<distanceFromOrigin>387.4906450483676</distanceFromOrigin>
				<angle>70.34955880995724</angle>
				<shape>triangular</shape>
				<triangleMeasure>0.6441807211465302</triangleMeasure>
				<rectangleMeasure>0.6089114122798694</rectangleMeasure>
				<circleMeasure>0.5158355894060972</circleMeasure>
				<centroid>
					<x>1101.479</x>
					<y>324.5993</y>
				</centroid>
			</pseudo3D>
		</spatialEntity>
		<spatialEntity>
			<pseudo3D type="region">
				<clusteredness>1</clusteredness>
				<density>0.5379155912641136</density>
				<area>36599.5</area>
				<perimeter>1167.057770729065</perimeter>
				<distanceFromOrigin>218.0091741188889</distanceFromOrigin>
				<angle>43.84100724373832</angle>
				<shape>rectangular</shape>
				<triangleMeasure>0.4516808294503626</triangleMeasure>
				<rectangleMeasure>0.5440950915792098</rectangleMeasure>
				<circleMeasure>0.2703336940667695</circleMeasure>
				<centroid>
					<x>847.8992</x>
					<y>305.5916</y>
				</centroid>
			</pseudo3D>
		</spatialEntity>
		<numericStateVariable>
			<name>avgClusterednessRegions</name>
			<value>508.5815830604686</value>
		</numericStateVariable>
		<numericStateVariable>
			<name>avgDensityRegions</name>
			<value>0.5720385053046686</value>
		</numericStateVariable>
	</timepoint>
	<timepoint>
		<spatialEntity>
			<pseudo3D type="region">
				<clusteredness>1</clusteredness>
				<density>0.6061614193452235</density>
				<area>43920</area>
				<perimeter>1208.672996759415</perimeter>
				<distanceFromOrigin>387.4906450483676</distanceFromOrigin>
				<angle>70.34955880995724</angle>
				<shape>triangular</shape>
				<triangleMeasure>0.6441807211465302</triangleMeasure>
				<rectangleMeasure>0.6089114122798694</rectangleMeasure>
				<circleMeasure>0.5158355894060972</circleMeasure>
				<centroid>
					<x>1101.479</x>
					<y>324.5993</y>
				</centroid>
			</pseudo3D>
		</spatialEntity>
		<spatialEntity>
			<pseudo3D type="region">
				<clusteredness>1</clusteredness>
				<density>0.5379155912641136</density>
				<area>36599.5</area>
				<perimeter>1167.057770729065</perimeter>
				<distanceFromOrigin>218.0091741188889</distanceFromOrigin>
				<angle>43.84100724373832</angle>
				<shape>rectangular</shape>
				<triangleMeasure>0.4516808294503626</triangleMeasure>
				<rectangleMeasure>0.5440950915792098</rectangleMeasure>
				<circleMeasure>0.2703336940667695</circleMeasure>
				<centroid>
					<x>847.8992</x>
					<y>305.5916</y>
				</centroid>
			</pseudo3D>
		</spatialEntity>
		<numericStateVariable>
			<name>avgClusterednessRegions</name>
			<value>508.5815830604686</value>
		</numericStateVariable>
		<numericStateVariable>
			<name>avgDensityRegions</name>
			<value>0.5720385053046686</value>
		</numericStateVariable>
	</timepoint>
	<timepoint>
		<spatialEntity>
			<pseudo3D type="region">
				<clusteredness>1</clusteredness>
				<density>0.6061614193452235</density>
				<area>43920</area>
				<perimeter>1208.672996759415</perimeter>
				<distanceFromOrigin>387.4906450483676</distanceFromOrigin>
				<angle>70.34955880995724</angle>
				<shape>triangular</shape>
				<triangleMeasure>0.6441807211465302</triangleMeasure>
				<rectangleMeasure>0.6089114122798694</rectangleMeasure>
				<circleMeasure>0.5158355894060972</circleMeasure>
				<centroid>
					<x>1101.479</x>
					<y>324.5993</y>
				</centroid>
			</pseudo3D>
		</spatialEntity>
		<spatialEntity>
			<pseudo3D type="region">
				<clusteredness>1</clusteredness>
				<density>0.5379155912641136</density>
				<area>36599.5</area>
				<perimeter>1167.057770729065</perimeter>
				<distanceFromOrigin>218.0091741188889</distanceFromOrigin>
				<angle>43.84100724373832</angle>
				<shape>rectangular</shape>
				<triangleMeasure>0.4516808294503626</triangleMeasure>
				<rectangleMeasure>0.5440950915792098</rectangleMeasure>
				<circleMeasure>0.2703336940667695</circleMeasure>
				<centroid>
					<x>847.8992</x>
					<y>305.5916</y>
				</centroid>
			</pseudo3D>
		</spatialEntity>
		<numericStateVariable>
			<name>avgClusterednessRegions</name>
			<value>508.5815830604686</value>
		</numericStateVariable>
		<numericStateVariable>
			<name>avgDensityRegions</name>
			<value>0.5720385053046686</value>
		</numericStateVariable>
	</timepoint>
	<timepoint>
		<spatialEntity>
			<pseudo3D type="region">
				<clusteredness>1</clusteredness>
				<density>0.6061614193452235</density>
				<area>43920</area>
				<perimeter>1208.672996759415</perimeter>
				<distanceFromOrigin>387.4906450483676</distanceFromOrigin>
				<angle>70.34955880995724</angle>
				<shape>triangular</shape>
				<triangleMeasure>0.6441807211465302</triangleMeasure>
				<rectangleMeasure>0.6089114122798694</rectangleMeasure>
				<circleMeasure>0.5158355894060972</circleMeasure>
				<centroid>
					<x>1101.479</x>
					<y>324.5993</y>
				</centroid>
			</pseudo3D>
		</spatialEntity>
		<spatialEntity>
			<pseudo3D type="region">
				<clusteredness>1</clusteredness>
				<density>0.5379155912641136</density>
				<area>36599.5</area>
				<perimeter>1167.057770729065</perimeter>
				<distanceFromOrigin>218.0091741188889</distanceFromOrigin>
				<angle>43.84100724373832</angle>
				<shape>rectangular</shape>
				<triangleMeasure>0.4516808294503626</triangleMeasure>
				<rectangleMeasure>0.5440950915792098</rectangleMeasure>
				<circleMeasure>0.2703336940667695</circleMeasure>
				<centroid>
					<x>847.8992</x>
					<y>305.5916</y>
				</centroid>
			</pseudo3D>
		</spatialEntity>
		<numericStateVariable>
			<name>avgClusterednessRegions</name>
			<value>508.5815830604686</value>
		</numericStateVariable>
		<numericStateVariable>
			<name>avgDensityRegions</name>
			<value>0.5720385053046686</value>
		</numericStateVariable>
	</timepoint>
	<timepoint>
		<spatialEntity>
			<pseudo3D type="region">
				<clusteredness>1</clusteredness>
				<density>0.6061614193452235</density>
				<area>43920</area>
				<perimeter>1208.672996759415</perimeter>
				<distanceFromOrigin>387.4906450483676</distanceFromOrigin>
				<angle>70.34955880995724</angle>
				<shape>triangular</shape>
				<triangleMeasure>0.6441807211465302</triangleMeasure>
				<rectangleMeasure>0.6089114122798694</rectangleMeasure>
				<circleMeasure>0.5158355894060972</circleMeasure>
				<centroid>
					<x>1101.479</x>
					<y>324.5993</y>
				</centroid>
			</pseudo3D>
		</spatialEntity>
		<spatialEntity>
			<pseudo3D type="region">
				<clusteredness>1</clusteredness>
				<density>0.5379155912641136</density>
				<area>36599.5</area>
				<perimeter>1167.057770729065</perimeter>
				<distanceFromOrigin>218.0091741188889</distanceFromOrigin>
				<angle>43.84100724373832</angle>
				<shape>rectangular</shape>
				<triangleMeasure>0.4516808294503626</triangleMeasure>
				<rectangleMeasure>0.5440950915792098</rectangleMeasure>
				<circleMeasure>0.2703336940667695</circleMeasure>
				<centroid>
					<x>847.8992</x>
					<y>305.5916</y>
				</centroid>
			</pseudo3D>
		</spatialEntity>
		<numericStateVariable>
			<name>avgClusterednessRegions</name>
			<value>508.5815830604686</value>
		</numericStateVariable>
		<numericStateVariable>
			<name>avgDensityRegions</name>
			<value>0.5720385053046686</value>
		</numericStateVariable>
	</timepoint>
	<timepoint>
		<spatialEntity>
			<pseudo3D type="region">
				<clusteredness>1</clusteredness>
				<density>0.6061614193452235</density>
				<area>43920</area>
				<perimeter>1208.672996759415</perimeter>
				<distanceFromOrigin>387.4906450483676</distanceFromOrigin>
				<angle>70.34955880995724</angle>
				<shape>triangular</shape>
				<triangleMeasure>0.6441807211465302</triangleMeasure>
				<rectangleMeasure>0.6089114122798694</rectangleMeasure>
				<circleMeasure>0.5158355894060972</circleMeasure>
				<centroid>
					<x>1101.479</x>
					<y>324.5993</y>
				</centroid>
			</pseudo3D>
		</spatialEntity>
		<spatialEntity>
			<pseudo3D type="region">
				<clusteredness>1</clusteredness>
				<density>0.5379155912641136</density>
				<area>36599.5</area>
				<perimeter>1167.057770729065</perimeter>
				<distanceFromOrigin>218.0091741188889</distanceFromOrigin>
				<angle>43.84100724373832</angle>
				<shape>rectangular</shape>
				<triangleMeasure>0.4516808294503626</triangleMeasure>
				<rectangleMeasure>0.5440950915792098</rectangleMeasure>
				<circleMeasure>0.2703336940667695</circleMeasure>
				<centroid>
					<x>847.8992</x>
					<y>305.5916</y>
				</centroid>
			</pseudo3D>
		</spatialEntity>
		<numericStateVariable>
			<name>avgClusterednessRegions</name>
			<value>508.5815830604686</value>
		</numericStateVariable>
		<numericStateVariable>
			<name>avgDensityRegions</name>
			<value>0.5720385053046686</value>
		</numericStateVariable>
	</timepoint>
	<timepoint>
		<spatialEntity>
			<pseudo3D type="region">
				<clusteredness>1</clusteredness>
				<density>0.6061614193452235</density>
				<area>43920</area>
				<perimeter>1208.672996759415</perimeter>
				<distanceFromOrigin>387.4906450483676</distanceFromOrigin>
				<angle>70.34955880995724</angle>
				<shape>triangular</shape>
				<triangleMeasure>0.6441807211465302</triangleMeasure>
				<rectangleMeasure>0.6089114122798694</rectangleMeasure>
				<circleMeasure>0.5158355894060972</circleMeasure>
				<centroid>
					<x>1101.479</x>
					<y>324.5993</y>
				</centroid>
			</pseudo3D>
		</spatialEntity>
		<spatialEntity>
			<pseudo3D type="region">
				<clusteredness>1</clusteredness>
				<density>0.5379155912641136</density>
				<area>36599.5</area>
				<perimeter>1167.057770729065</perimeter>
				<distanceFromOrigin>218.0091741188889</distanceFromOrigin>
				<angle>43.84100724373832</angle>
				<shape>rectangular</shape>
				<triangleMeasure>0.4516808294503626</triangleMeasure>
				<rectangleMeasure>0.5440950915792098</rectangleMeasure>
				<circleMeasure>0.2703336940667695</circleMeasure>
				<centroid>
					<x>847.8992</x>
					<y>305.5916</y>
				</centroid>
			</pseudo3D>
		</spatialEntity>
		<numericStateVariable>
			<name>avgClusterednessRegions</name>
			<value>508.5815830604686</value>
		</numericStateVariable>
		<numericStateVariable>
			<name>avgDensityRegions</name>
			<value>0.5720385053046686</value>
		</numericStateVariable>
	</timepoint>
	<timepoint>
		<spatialEntity>
			<pseudo3D type="region">
				<clusteredness>1</clusteredness>
				<density>0.6061614193452235</density>
				<area>43920</area>
				<perimeter>1208.672996759415</perimeter>
				<distanceFromOrigin>387.4906450483676</distanceFromOrigin>
				<angle>70.34955880995724</angle>
				<shape>triangular</shape>
				<triangleMeasure>0.6441807211465302</triangleMeasure>
				<rectangleMeasure>0.6089114122798694</rectangleMeasure>
				<circleMeasure>0.5158355894060972</circleMeasure>
				<centroid>
					<x>1101.479</x>
					<y>324.5993</y>
				</centroid>
			</pseudo3D>
		</spatialEntity>
		<spatialEntity>
			<pseudo3D type="region">
				<clusteredness>1</clusteredness>
				<density>0.5379155912641136</density>
				<area>36599.5</area>
				<perimeter>1167.057770729065</perimeter>
				<distanceFromOrigin>218.0091741188889</distanceFromOrigin>
				<angle>43.84100724373832</angle>
				<shape>rectangular</shape>
				<triangleMeasure>0.4516808294503626</triangleMeasure>
				<rectangleMeasure>0.5440950915792098</rectangleMeasure>
				<circleMeasure>0.2703336940667695</circleMeasure>
				<centroid>
					<x>847.8992</x>
					<y>305.5916</y>
				</centroid>
			</pseudo3D>
		</spatialEntity>
		<numericStateVariable>
			<name>avgClusterednessRegions</name>
			<value>508.5815830604686</value>
		</numericStateVariable>
		<numericStateVariable>
			<name>avgDensityRegions</name>
			<value>0.5720385053046686</value>
		</numericStateVariable>
	</timepoint>
	<timepoint>
		<spatialEntity>
			<pseudo3D type="region">
				<clusteredness>1</clusteredness>
				<density>0.6061614193452235</density>
				<area>43920</area>
				<perimeter>1208.672996759415</perimeter>
				<distanceFromOrigin>387.4906450483676</distanceFromOrigin>
				<angle>70.34955880995724</angle>
				<shape>triangular</shape>
				<triangleMeasure>0.6441807211465302</triangleMeasure>
				<rectangleMeasure>0.6089114122798694</rectangleMeasure>
				<circleMeasure>0.5158355894060972</circleMeasure>
				<centroid>
					<x>1101.479</x>
					<y>324.5993</y>
				</centroid>
			</pseudo3D>
		</spatialEntity>
		<spatialEntity>
			<pseudo3D type="region">
				<clusteredness>1</clusteredness>
				<density>0.5379155912641136</density>
				<area>36599.5</area>
				<perimeter>1167.057770729065</perimeter>
				<distanceFromOrigin>218.0091741188889</distanceFromOrigin>
				<angle>43.84100724373832</angle>
				<shape>rectangular</shape>
				<triangleMeasure>0.4516808294503626</triangleMeasure>
				<rectangleMeasure>0.5440950915792098</rectangleMeasure>
				<circleMeasure>0.2703336940667695</circleMeasure>
				<centroid>
					<x>847.8992</x>
					<y>305.5916</y>
				</centroid>
			</pseudo3D>
		</spatialEntity>
		<numericStateVariable>
			<name>avgClusterednessRegions</name>
			<value>508.5815830604686</value>
		</numericStateVariable>
		<numericStateVariable>
			<name>avgDensityRegions</name>
			<value>0.5720385053046686</value>
		</numericStateVariable>
	</timepoint>
	<timepoint>
		<spatialEntity>
			<pseudo3D type="region">
				<clusteredness>1</clusteredness>
				<density>0.6061614193452235</density>
				<area>43920</area>
				<perimeter>1208.672996759415</perimeter>
				<distanceFromOrigin>387.4906450483676</distanceFromOrigin>
				<angle>70.34955880995724</angle>
				<shape>triangular</shape>
				<triangleMeasure>0.6441807211465302</triangleMeasure>
				<rectangleMeasure>0.6089114122798694</rectangleMeasure>
				<circleMeasure>0.5158355894060972</circleMeasure>
				<centroid>
					<x>1101.479</x>
					<y>324.5993</y>
				</centroid>
			</pseudo3D>
		</spatialEntity>
		<spatialEntity>
			<pseudo3D type="region">
				<clusteredness>1</clusteredness>
				<density>0.5379155912641136</density>
				<area>36599.5</area>
				<perimeter>1167.057770729065</perimeter>
				<distanceFromOrigin>218.0091741188889</distanceFromOrigin>
				<angle>43.84100724373832</angle>
				<shape>rectangular</shape>
				<triangleMeasure>0.4516808294503626</triangleMeasure>
				<rectangleMeasure>0.5440950915792098</rectangleMeasure>
				<circleMeasure>0.2703336940667695</circleMeasure>
				<centroid>
					<x>847.8992</x>
					<y>305.5916</y>
				</centroid>
			</pseudo3D>
		</spatialEntity>
		<numericStateVariable>
			<name>avgClusterednessRegions</name>
			<value>508.5815830604686</value>
		</numericStateVariable>
		<numericStateVariable>
			<name>avgDensityRegions</name>
			<value>0.5720385053046686</value>
		</numericStateVariable>
	</timepoint>
	<timepoint>
		<spatialEntity>
			<pseudo3D type="region">
				<clusteredness>1</clusteredness>
				<density>0.6061614193452235</density>
				<area>43920</area>
				<perimeter>1208.672996759415</perimeter>
				<distanceFromOrigin>387.4906450483676</distanceFromOrigin>
				<angle>70.34955880995724</angle>
				<shape>triangular</shape>
				<triangleMeasure>0.6441807211465302</triangleMeasure>
				<rectangleMeasure>0.6089114122798694</rectangleMeasure>
				<circleMeasure>0.5158355894060972</circleMeasure>
				<centroid>
					<x>1101.479</x>
					<y>324.5993</y>
				</centroid>
			</pseudo3D>
		</spatialEntity>
		<spatialEntity>
			<pseudo3D type="region">
				<clusteredness>1</clusteredness>
				<density>0.5379155912641136</density>
				<area>36599.5</area>
				<perimeter>1167.057770729065</perimeter>
				<distanceFromOrigin>218.0091741188889</distanceFromOrigin>
				<angle>43.84100724373832</angle>
				<shape>rectangular</shape>
				<triangleMeasure>0.4516808294503626</triangleMeasure>
				<rectangleMeasure>0.5440950915792098</rectangleMeasure>
				<circleMeasure>0.2703336940667695</circleMeasure>
				<centroid>
					<x>847.8992</x>
					<y>305.5916</y>
				</centroid>
			</pseudo3D>
		</spatialEntity>
		<numericStateVariable>
			<name>avgClusterednessRegions</name>
			<value>508.5815830604686</value>
		</numericStateVariable>
		<numericStateVariable>
			<name>avgDensityRegions</name>
			<value>0.5720385053046686</value>
		</numericStateVariable>
	</timepoint>
	<timepoint>
		<spatialEntity>
			<pseudo3D type="region">
				<clusteredness>1</clusteredness>
				<density>0.6061614193452235</density>
				<area>43920</area>
				<perimeter>1208.672996759415</perimeter>
				<distanceFromOrigin>387.4906450483676</distanceFromOrigin>
				<angle>70.34955880995724</angle>
				<shape>triangular</shape>
				<triangleMeasure>0.6441807211465302</triangleMeasure>
				<rectangleMeasure>0.6089114122798694</rectangleMeasure>
				<circleMeasure>0.5158355894060972</circleMeasure>
				<centroid>
					<x>1101.479</x>
					<y>324.5993</y>
				</centroid>
			</pseudo3D>
		</spatialEntity>
		<spatialEntity>
			<pseudo3D type="region">
				<clusteredness>1</clusteredness>
				<density>0.5379155912641136</density>
				<area>36599.5</area>
				<perimeter>1167.057770729065</perimeter>
				<distanceFromOrigin>218.0091741188889</distanceFromOrigin>
				<angle>43.84100724373832</angle>
				<shape>rectangular</shape>
				<triangleMeasure>0.4516808294503626</triangleMeasure>
				<rectangleMeasure>0.5440950915792098</rectangleMeasure>
				<circleMeasure>0.2703336940667695</circleMeasure>
				<centroid>
					<x>847.8992</x>
					<y>305.5916</y>
				</centroid>
			</pseudo3D>
		</spatialEntity>
		<numericStateVariable>
			<name>avgClusterednessRegions</name>
			<value>508.5815830604686</value>
		</numericStateVariable>
		<numericStateVariable>
			<name>avgDensityRegions</name>
			<value>0.5720385053046686</value>
		</numericStateVariable>
	</timepoint>
	<timepoint>
		<spatialEntity>
			<pseudo3D type="region">
				<clusteredness>1</clusteredness>
				<density>0.6061614193452235</density>
				<area>43920</area>
				<perimeter>1208.672996759415</perimeter>
				<distanceFromOrigin>387.4906450483676</distanceFromOrigin>
				<angle>70.34955880995724</angle>
				<shape>triangular</shape>
				<triangleMeasure>0.6441807211465302</triangleMeasure>
				<rectangleMeasure>0.6089114122798694</rectangleMeasure>
				<circleMeasure>0.5158355894060972</circleMeasure>
				<centroid>
					<x>1101.479</x>
					<y>324.5993</y>
				</centroid>
			</pseudo3D>
		</spatialEntity>
		<spatialEntity>
			<pseudo3D type="region">
				<clusteredness>1</clusteredness>
				<density>0.5379155912641136</density>
				<area>36599.5</area>
				<perimeter>1167.057770729065</perimeter>
				<distanceFromOrigin>218.0091741188889</distanceFromOrigin>
				<angle>43.84100724373832</angle>
				<shape>rectangular</shape>
				<triangleMeasure>0.4516808294503626</triangleMeasure>
				<rectangleMeasure>0.5440950915792098</rectangleMeasure>
				<circleMeasure>0.2703336940667695</circleMeasure>
				<centroid>
					<x>847.8992</x>
					<y>305.5916</y>
				</centroid>
			</pseudo3D>
		</spatialEntity>
		<numericStateVariable>
			<name>avgClusterednessRegions</name>
			<value>508.5815830604686</value>
		</numericStateVariable>
		<numericStateVariable>
			<name>avgDensityRegions</name>
			<value>0.5720385053046686</value>
		</numericStateVariable>
	</timepoint>
	<timepoint>
		<spatialEntity>
			<pseudo3D type="region">
				<clusteredness>1</clusteredness>
				<density>0.6061614193452235</density>
				<area>43920</area>
				<perimeter>1208.672996759415</perimeter>
				<distanceFromOrigin>387.4906450483676</distanceFromOrigin>
				<angle>70.34955880995724</angle>
				<shape>triangular</shape>
				<triangleMeasure>0.6441807211465302</triangleMeasure>
				<rectangleMeasure>0.6089114122798694</rectangleMeasure>
				<circleMeasure>0.5158355894060972</circleMeasure>
				<centroid>
					<x>1101.479</x>
					<y>324.5993</y>
				</centroid>
			</pseudo3D>
		</spatialEntity>
		<spatialEntity>
			<pseudo3D type="region">
				<clusteredness>1</clusteredness>
				<density>0.5379155912641136</density>
				<area>36599.5</area>
				<perimeter>1167.057770729065</perimeter>
				<distanceFromOrigin>218.0091741188889</distanceFromOrigin>
				<angle>43.84100724373832</angle>
				<shape>rectangular</shape>
				<triangleMeasure>0.4516808294503626</triangleMeasure>
				<rectangleMeasure>0.5440950915792098</rectangleMeasure>
				<circleMeasure>0.2703336940667695</circleMeasure>
				<centroid>
					<x>847.8992</x>
					<y>305.5916</y>
				</centroid>
			</pseudo3D>
		</spatialEntity>
		<numericStateVariable>
			<name>avgClusterednessRegions</name>
			<value>508.5815830604686</value>
		</numericStateVariable>
		<numericStateVariable>
			<name>avgDensityRegions</name>
			<value>0.5720385053046686</value>
		</numericStateVariable>
	</timepoint>
	<timepoint>
		<spatialEntity>
			<pseudo3D type="region">
				<clusteredness>1</clusteredness>
				<density>0.6061614193452235</density>
				<area>43920</area>
				<perimeter>1208.672996759415</perimeter>
				<distanceFromOrigin>387.4906450483676</distanceFromOrigin>
				<angle>70.34955880995724</angle>
				<shape>triangular</shape>
				<triangleMeasure>0.6441807211465302</triangleMeasure>
				<rectangleMeasure>0.6089114122798694</rectangleMeasure>
				<circleMeasure>0.5158355894060972</circleMeasure>
				<centroid>
					<x>1101.479</x>
					<y>324.5993</y>
				</centroid>
			</pseudo3D>
		</spatialEntity>
		<spatialEntity>
			<pseudo3D type="region">
				<clusteredness>1</clusteredness>
				<density>0.5379155912641136</density>
				<area>36599.5</area>
				<perimeter>1167.057770729065</perimeter>
				<distanceFromOrigin>218.0091741188889</distanceFromOrigin>
				<angle>43.84100724373832</angle>
				<shape>rectangular</shape>
				<triangleMeasure>0.4516808294503626</triangleMeasure>
				<rectangleMeasure>0.5440950915792098</rectangleMeasure>
				<circleMeasure>0.2703336940667695</circleMeasure>
				<centroid>
					<x>847.8992</x>
					<y>305.5916</y>
				</centroid>
			</pseudo3D>
		</spatialEntity>
		<numericStateVariable>
			<name>avgClusterednessRegions</name>
			<value>508.5815830604686</value>
		</numericStateVariable>
		<numericStateVariable>
			<name>avgDensityRegions</name>
			<value>0.5720385053046686</value>
		</numericStateVariable>
	</timepoint>
	<timepoint>
		<spatialEntity>
			<pseudo3D type="region">
				<clusteredness>1</clusteredness>
				<density>0.6061614193452235</density>
				<area>43920</area>
				<perimeter>1208.672996759415</perimeter>
				<distanceFromOrigin>387.4906450483676</distanceFromOrigin>
				<angle>70.34955880995724</angle>
				<shape>triangular</shape>
				<triangleMeasure>0.6441807211465302</triangleMeasure>
				<rectangleMeasure>0.6089114122798694</rectangleMeasure>
				<circleMeasure>0.5158355894060972</circleMeasure>
				<centroid>
					<x>1101.479</x>
					<y>324.5993</y>
				</centroid>
			</pseudo3D>
		</spatialEntity>
		<spatialEntity>
			<pseudo3D type="region">
				<clusteredness>1</clusteredness>
				<density>0.5379155912641136</density>
				<area>36599.5</area>
				<perimeter>1167.057770729065</perimeter>
				<distanceFromOrigin>218.0091741188889</distanceFromOrigin>
				<angle>43.84100724373832</angle>
				<shape>rectangular</shape>
				<triangleMeasure>0.4516808294503626</triangleMeasure>
				<rectangleMeasure>0.5440950915792098</rectangleMeasure>
				<circleMeasure>0.2703336940667695</circleMeasure>
				<centroid>
					<x>847.8992</x>
					<y>305.5916</y>
				</centroid>
			</pseudo3D>
		</spatialEntity>
		<numericStateVariable>
			<name>avgClusterednessRegions</name>
			<value>508.5815830604686</value>
		</numericStateVariable>
		<numericStateVariable>
			<name>avgDensityRegions</name>
			<value>0.5720385053046686</value>
		</numericStateVariable>
	</timepoint>
	<timepoint>
		<spatialEntity>
			<pseudo3D type="region">
				<clusteredness>1</clusteredness>
				<density>0.6061614193452235</density>
				<area>43920</area>
				<perimeter>1208.672996759415</perimeter>
				<distanceFromOrigin>387.4906450483676</distanceFromOrigin>
				<angle>70.34955880995724</angle>
				<shape>triangular</shape>
				<triangleMeasure>0.6441807211465302</triangleMeasure>
				<rectangleMeasure>0.6089114122798694</rectangleMeasure>
				<circleMeasure>0.5158355894060972</circleMeasure>
				<centroid>
					<x>1101.479</x>
					<y>324.5993</y>
				</centroid>
			</pseudo3D>
		</spatialEntity>
		<spatialEntity>
			<pseudo3D type="region">
				<clusteredness>1</clusteredness>
				<density>0.5379155912641136</density>
				<area>36599.5</area>
				<perimeter>1167.057770729065</perimeter>
				<distanceFromOrigin>218.0091741188889</distanceFromOrigin>
				<angle>43.84100724373832</angle>
				<shape>rectangular</shape>
				<triangleMeasure>0.4516808294503626</triangleMeasure>
				<rectangleMeasure>0.5440950915792098</rectangleMeasure>
				<circleMeasure>0.2703336940667695</circleMeasure>
				<centroid>
					<x>847.8992</x>
					<y>305.5916</y>
				</centroid>
			</pseudo3D>
		</spatialEntity>
		<numericStateVariable>
			<name>avgClusterednessRegions</name>
			<value>508.5815830604686</value>
		</numericStateVariable>
		<numericStateVariable>
			<name>avgDensityRegions</name>
			<value>0.5720385053046686</value>
		</numericStateVariable>
	</timepoint>
	<timepoint>
		<spatialEntity>
			<pseudo3D type="region">
				<clusteredness>1</clusteredness>
				<density>0.6061614193452235</density>
				<area>43920</area>
				<perimeter>1208.672996759415</perimeter>
				<distanceFromOrigin>387.4906450483676</distanceFromOrigin>
				<angle>70.34955880995724</angle>
				<shape>triangular</shape>
				<triangleMeasure>0.6441807211465302</triangleMeasure>
				<rectangleMeasure>0.6089114122798694</rectangleMeasure>
				<circleMeasure>0.5158355894060972</circleMeasure>
				<centroid>
					<x>1101.479</x>
					<y>324.5993</y>
				</centroid>
			</pseudo3D>
		</spatialEntity>
		<spatialEntity>
			<pseudo3D type="region">
				<clusteredness>1</clusteredness>
				<density>0.5379155912641136</density>
				<area>36599.5</area>
				<perimeter>1167.057770729065</perimeter>
				<distanceFromOrigin>218.0091741188889</distanceFromOrigin>
				<angle>43.84100724373832</angle>
				<shape>rectangular</shape>
				<triangleMeasure>0.4516808294503626</triangleMeasure>
				<rectangleMeasure>0.5440950915792098</rectangleMeasure>
				<circleMeasure>0.2703336940667695</circleMeasure>
				<centroid>
					<x>847.8992</x>
					<y>305.5916</y>
				</centroid>
			</pseudo3D>
		</spatialEntity>
		<numericStateVariable>
			<name>avgClusterednessRegions</name>
			<value>508.5815830604686</value>
		</numericStateVariable>
		<numericStateVariable>
			<name>avgDensityRegions</name>
			<value>0.5720385053046686</value>
		</numericStateVariable>
	</timepoint>
	<timepoint>
		<spatialEntity>
			<pseudo3D type="region">
				<clusteredness>1</clusteredness>
				<density>0.6061614193452235</density>
				<area>43920</area>
				<perimeter>1208.672996759415</perimeter>
				<distanceFromOrigin>387.4906450483676</distanceFromOrigin>
				<angle>70.34955880995724</angle>
				<shape>triangular</shape>
				<triangleMeasure>0.6441807211465302</triangleMeasure>
				<rectangleMeasure>0.6089114122798694</rectangleMeasure>
				<circleMeasure>0.5158355894060972</circleMeasure>
				<centroid>
					<x>1101.479</x>
					<y>324.5993</y>
				</centroid>
			</pseudo3D>
		</spatialEntity>
		<spatialEntity>
			<pseudo3D type="region">
				<clusteredness>1</clusteredness>
				<density>0.5379155912641136</density>
				<area>36599.5</area>
				<perimeter>1167.057770729065</perimeter>
				<distanceFromOrigin>218.0091741188889</distanceFromOrigin>
				<angle>43.84100724373832</angle>
				<shape>rectangular</shape>
				<triangleMeasure>0.4516808294503626</triangleMeasure>
				<rectangleMeasure>0.5440950915792098</rectangleMeasure>
				<circleMeasure>0.2703336940667695</circleMeasure>
				<centroid>
					<x>847.8992</x>
					<y>305.5916</y>
				</centroid>
			</pseudo3D>
		</spatialEntity>
		<numericStateVariable>
			<name>avgClusterednessRegions</name>
			<value>508.5815830604686</value>
		</numericStateVariable>
		<numericStateVariable>
			<name>avgDensityRegions</name>
			<value>0.5720385053046686</value>
		</numericStateVariable>
	</timepoint>
	<timepoint>
		<spatialEntity>
			<pseudo3D type="region">
				<clusteredness>1</clusteredness>
				<density>0.6061614193452235</density>
				<area>43920</area>
				<perimeter>1208.672996759415</perimeter>
				<distanceFromOrigin>387.4906450483676</distanceFromOrigin>
				<angle>70.34955880995724</angle>
				<shape>triangular</shape>
				<triangleMeasure>0.6441807211465302</triangleMeasure>
				<rectangleMeasure>0.6089114122798694</rectangleMeasure>
				<circleMeasure>0.5158355894060972</circleMeasure>
				<centroid>
					<x>1101.479</x>
					<y>324.5993</y>
				</centroid>
			</pseudo3D>
		</spatialEntity>
		<spatialEntity>
			<pseudo3D type="region">
				<clusteredness>1</clusteredness>
				<density>0.5379155912641136</density>
				<area>36599.5</area>
				<perimeter>1167.057770729065</perimeter>
				<distanceFromOrigin>218.0091741188889</distanceFromOrigin>
				<angle>43.84100724373832</angle>
				<shape>rectangular</shape>
				<triangleMeasure>0.4516808294503626</triangleMeasure>
				<rectangleMeasure>0.5440950915792098</rectangleMeasure>
				<circleMeasure>0.2703336940667695</circleMeasure>
				<centroid>
					<x>847.8992</x>
					<y>305.5916</y>
				</centroid>
			</pseudo3D>
		</spatialEntity>
		<numericStateVariable>
			<name>avgClusterednessRegions</name>
			<value>508.5815830604686</value>
		</numericStateVariable>
		<numericStateVariable>
			<name>avgDensityRegions</name>
			<value>0.5720385053046686</value>
		</numericStateVariable>
	</timepoint>
	<timepoint>
		<spatialEntity>
			<pseudo3D type="region">
				<clusteredness>1</clusteredness>
				<density>0.6061614193452235</density>
				<area>43920</area>
				<perimeter>1208.672996759415</perimeter>
				<distanceFromOrigin>387.4906450483676</distanceFromOrigin>
				<angle>70.34955880995724</angle>
				<shape>triangular</shape>
				<triangleMeasure>0.6441807211465302</triangleMeasure>
				<rectangleMeasure>0.6089114122798694</rectangleMeasure>
				<circleMeasure>0.5158355894060972</circleMeasure>
				<centroid>
					<x>1101.479</x>
					<y>324.5993</y>
				</centroid>
			</pseudo3D>
		</spatialEntity>
		<spatialEntity>
			<pseudo3D type="region">
				<clusteredness>1</clusteredness>
				<density>0.5379155912641136</density>
				<area>36599.5</area>
				<perimeter>1167.057770729065</perimeter>
				<distanceFromOrigin>218.0091741188889</distanceFromOrigin>
				<angle>43.84100724373832</angle>
				<shape>rectangular</shape>
				<triangleMeasure>0.4516808294503626</triangleMeasure>
				<rectangleMeasure>0.5440950915792098</rectangleMeasure>
				<circleMeasure>0.2703336940667695</circleMeasure>
				<centroid>
					<x>847.8992</x>
					<y>305.5916</y>
				</centroid>
			</pseudo3D>
		</spatialEntity>
		<numericStateVariable>
			<name>avgClusterednessRegions</name>
			<value>508.5815830604686</value>
		</numericStateVariable>
		<numericStateVariable>
			<name>avgDensityRegions</name>
			<value>0.5720385053046686</value>
		</numericStateVariable>
	</timepoint>
	<timepoint>
		<spatialEntity>
			<pseudo3D type="region">
				<clusteredness>1</clusteredness>
				<density>0.6061614193452235</density>
				<area>43920</area>
				<perimeter>1208.672996759415</perimeter>
				<distanceFromOrigin>387.4906450483676</distanceFromOrigin>
				<angle>70.34955880995724</angle>
				<shape>triangular</shape>
				<triangleMeasure>0.6441807211465302</triangleMeasure>
				<rectangleMeasure>0.6089114122798694</rectangleMeasure>
				<circleMeasure>0.5158355894060972</circleMeasure>
				<centroid>
					<x>1101.479</x>
					<y>324.5993</y>
				</centroid>
			</pseudo3D>
		</spatialEntity>
		<spatialEntity>
			<pseudo3D type="region">
				<clusteredness>1</clusteredness>
				<density>0.5379155912641136</density>
				<area>36599.5</area>
				<perimeter>1167.057770729065</perimeter>
				<distanceFromOrigin>218.0091741188889</distanceFromOrigin>
				<angle>43.84100724373832</angle>
				<shape>rectangular</shape>
				<triangleMeasure>0.4516808294503626</triangleMeasure>
				<rectangleMeasure>0.5440950915792098</rectangleMeasure>
				<circleMeasure>0.2703336940667695</circleMeasure>
				<centroid>
					<x>847.8992</x>
					<y>305.5916</y>
				</centroid>
			</pseudo3D>
		</spatialEntity>
		<numericStateVariable>
			<name>avgClusterednessRegions</name>
			<value>508.5815830604686</value>
		</numericStateVariable>
		<numericStateVariable>
			<name>avgDensityRegions</name>
			<value>0.5720385053046686</value>
		</numericStateVariable>
	</timepoint>
	<timepoint>
		<spatialEntity>
			<pseudo3D type="region">
				<clusteredness>1</clusteredness>
				<density>0.6061614193452235</density>
				<area>43920</area>
				<perimeter>1208.672996759415</perimeter>
				<distanceFromOrigin>387.4906450483676</distanceFromOrigin>
				<angle>70.34955880995724</angle>
				<shape>triangular</shape>
				<triangleMeasure>0.6441807211465302</triangleMeasure>
				<rectangleMeasure>0.6089114122798694</rectangleMeasure>
				<circleMeasure>0.5158355894060972</circleMeasure>
				<centroid>
					<x>1101.479</x>
					<y>324.5993</y>
				</centroid>
			</pseudo3D>
		</spatialEntity>
		<spatialEntity>
			<pseudo3D type="region">
				<clusteredness>1</clusteredness>
				<density>0.5379155912641136</density>
				<area>36599.5</area>
				<perimeter>1167.057770729065</perimeter>
				<distanceFromOrigin>218.0091741188889</distanceFromOrigin>
				<angle>43.84100724373832</angle>
				<shape>rectangular</shape>
				<triangleMeasure>0.4516808294503626</triangleMeasure>
				<rectangleMeasure>0.5440950915792098</rectangleMeasure>
				<circleMeasure>0.2703336940667695</circleMeasure>
				<centroid>
					<x>847.8992</x>
					<y>305.5916</y>
				</centroid>
			</pseudo3D>
		</spatialEntity>
		<numericStateVariable>
			<name>avgClusterednessRegions</name>
			<value>508.5815830604686</value>
		</numericStateVariable>
		<numericStateVariable>
			<name>avgDensityRegions</name>
			<value>0.5720385053046686</value>
		</numericStateVariable>
	</timepoint>
	<timepoint>
		<spatialEntity>
			<pseudo3D type="region">
				<clusteredness>1</clusteredness>
				<density>0.6061614193452235</density>
				<area>43920</area>
				<perimeter>1208.672996759415</perimeter>
				<distanceFromOrigin>387.4906450483676</distanceFromOrigin>
				<angle>70.34955880995724</angle>
				<shape>triangular</shape>
				<triangleMeasure>0.6441807211465302</triangleMeasure>
				<rectangleMeasure>0.6089114122798694</rectangleMeasure>
				<circleMeasure>0.5158355894060972</circleMeasure>
				<centroid>
					<x>1101.479</x>
					<y>324.5993</y>
				</centroid>
			</pseudo3D>
		</spatialEntity>
		<spatialEntity>
			<pseudo3D type="region">
				<clusteredness>1</clusteredness>
				<density>0.5379155912641136</density>
				<area>36599.5</area>
				<perimeter>1167.057770729065</perimeter>
				<distanceFromOrigin>218.0091741188889</distanceFromOrigin>
				<angle>43.84100724373832</angle>
				<shape>rectangular</shape>
				<triangleMeasure>0.4516808294503626</triangleMeasure>
				<rectangleMeasure>0.5440950915792098</rectangleMeasure>
				<circleMeasure>0.2703336940667695</circleMeasure>
				<centroid>
					<x>847.8992</x>
					<y>305.5916</y>
				</centroid>
			</pseudo3D>
		</spatialEntity>
		<numericStateVariable>
			<name>avgClusterednessRegions</name>
			<value>508.5815830604686</value>
		</numericStateVariable>
		<numericStateVariable>
			<name>avgDensityRegions</name>
			<value>0.5720385053046686</value>
		</numericStateVariable>
	</timepoint>
	<timepoint>
		<spatialEntity>
			<pseudo3D type="region">
				<clusteredness>1</clusteredness>
				<density>0.6061614193452235</density>
				<area>43920</area>
				<perimeter>1208.672996759415</perimeter>
				<distanceFromOrigin>387.4906450483676</distanceFromOrigin>
				<angle>70.34955880995724</angle>
				<shape>triangular</shape>
				<triangleMeasure>0.6441807211465302</triangleMeasure>
				<rectangleMeasure>0.6089114122798694</rectangleMeasure>
				<circleMeasure>0.5158355894060972</circleMeasure>
				<centroid>
					<x>1101.479</x>
					<y>324.5993</y>
				</centroid>
			</pseudo3D>
		</spatialEntity>
		<spatialEntity>
			<pseudo3D type="region">
				<clusteredness>1</clusteredness>
				<density>0.5379155912641136</density>
				<area>36599.5</area>
				<perimeter>1167.057770729065</perimeter>
				<distanceFromOrigin>218.0091741188889</distanceFromOrigin>
				<angle>43.84100724373832</angle>
				<shape>rectangular</shape>
				<triangleMeasure>0.4516808294503626</triangleMeasure>
				<rectangleMeasure>0.5440950915792098</rectangleMeasure>
				<circleMeasure>0.2703336940667695</circleMeasure>
				<centroid>
					<x>847.8992</x>
					<y>305.5916</y>
				</centroid>
			</pseudo3D>
		</spatialEntity>
		<numericStateVariable>
			<name>avgClusterednessRegions</name>
			<value>508.5815830604686</value>
		</numericStateVariable>
		<numericStateVariable>
			<name>avgDensityRegions</name>
			<value>0.5720385053046686</value>
		</numericStateVariable>
	</timepoint>
	<timepoint>
		<spatialEntity>
			<pseudo3D type="region">
				<clusteredness>1</clusteredness>
				<density>0.6061614193452235</density>
				<area>43920</area>
				<perimeter>1208.672996759415</perimeter>
				<distanceFromOrigin>387.4906450483676</distanceFromOrigin>
				<angle>70.34955880995724</angle>
				<shape>triangular</shape>
				<triangleMeasure>0.6441807211465302</triangleMeasure>
				<rectangleMeasure>0.6089114122798694</rectangleMeasure>
				<circleMeasure>0.5158355894060972</circleMeasure>
				<centroid>
					<x>1101.479</x>
					<y>324.5993</y>
				</centroid>
			</pseudo3D>
		</spatialEntity>
		<spatialEntity>
			<pseudo3D type="region">
				<clusteredness>1</clusteredness>
				<density>0.5379155912641136</density>
				<area>36599.5</area>
				<perimeter>1167.057770729065</perimeter>
				<distanceFromOrigin>218.0091741188889</distanceFromOrigin>
				<angle>43.84100724373832</angle>
				<shape>rectangular</shape>
				<triangleMeasure>0.4516808294503626</triangleMeasure>
				<rectangleMeasure>0.5440950915792098</rectangleMeasure>
				<circleMeasure>0.2703336940667695</circleMeasure>
				<centroid>
					<x>847.8992</x>
					<y>305.5916</y>
				</centroid>
			</pseudo3D>
		</spatialEntity>
		<numericStateVariable>
			<name>avgClusterednessRegions</name>
			<value>508.5815830604686</value>
		</numericStateVariable>
		<numericStateVariable>
			<name>avgDensityRegions</name>
			<value>0.5720385053046686</value>
		</numericStateVariable>
	</timepoint>
	<timepoint>
		<spatialEntity>
			<pseudo3D type="region">
				<clusteredness>1</clusteredness>
				<density>0.6061614193452235</density>
				<area>43920</area>
				<perimeter>1208.672996759415</perimeter>
				<distanceFromOrigin>387.4906450483676</distanceFromOrigin>
				<angle>70.34955880995724</angle>
				<shape>triangular</shape>
				<triangleMeasure>0.6441807211465302</triangleMeasure>
				<rectangleMeasure>0.6089114122798694</rectangleMeasure>
				<circleMeasure>0.5158355894060972</circleMeasure>
				<centroid>
					<x>1101.479</x>
					<y>324.5993</y>
				</centroid>
			</pseudo3D>
		</spatialEntity>
		<spatialEntity>
			<pseudo3D type="region">
				<clusteredness>1</clusteredness>
				<density>0.5379155912641136</density>
				<area>36599.5</area>
				<perimeter>1167.057770729065</perimeter>
				<distanceFromOrigin>218.0091741188889</distanceFromOrigin>
				<angle>43.84100724373832</angle>
				<shape>rectangular</shape>
				<triangleMeasure>0.4516808294503626</triangleMeasure>
				<rectangleMeasure>0.5440950915792098</rectangleMeasure>
				<circleMeasure>0.2703336940667695</circleMeasure>
				<centroid>
					<x>847.8992</x>
					<y>305.5916</y>
				</centroid>
			</pseudo3D>
		</spatialEntity>
		<numericStateVariable>
			<name>avgClusterednessRegions</name>
			<value>508.5815830604686</value>
		</numericStateVariable>
		<numericStateVariable>
			<name>avgDensityRegions</name>
			<value>0.5720385053046686</value>
		</numericStateVariable>
	</timepoint>
	<timepoint>
		<spatialEntity>
			<pseudo3D type="region">
				<clusteredness>1</clusteredness>
				<density>0.6061614193452235</density>
				<area>43920</area>
				<perimeter>1208.672996759415</perimeter>
				<distanceFromOrigin>387.4906450483676</distanceFromOrigin>
				<angle>70.34955880995724</angle>
				<shape>triangular</shape>
				<triangleMeasure>0.6441807211465302</triangleMeasure>
				<rectangleMeasure>0.6089114122798694</rectangleMeasure>
				<circleMeasure>0.5158355894060972</circleMeasure>
				<centroid>
					<x>1101.479</x>
					<y>324.5993</y>
				</centroid>
			</pseudo3D>
		</spatialEntity>
		<spatialEntity>
			<pseudo3D type="region">
				<clusteredness>1</clusteredness>
				<density>0.5379155912641136</density>
				<area>36599.5</area>
				<perimeter>1167.057770729065</perimeter>
				<distanceFromOrigin>218.0091741188889</distanceFromOrigin>
				<angle>43.84100724373832</angle>
				<shape>rectangular</shape>
				<triangleMeasure>0.4516808294503626</triangleMeasure>
				<rectangleMeasure>0.5440950915792098</rectangleMeasure>
				<circleMeasure>0.2703336940667695</circleMeasure>
				<centroid>
					<x>847.8992</x>
					<y>305.5916</y>
				</centroid>
			</pseudo3D>
		</spatialEntity>
		<numericStateVariable>
			<name>avgClusterednessRegions</name>
			<value>508.5815830604686</value>
		</numericStateVariable>
		<numericStateVariable>
			<name>avgDensityRegions</name>
			<value>0.5720385053046686</value>
		</numericStateVariable>
	</timepoint>
	<timepoint>
		<spatialEntity>
			<pseudo3D type="region">
				<clusteredness>1</clusteredness>
				<density>0.6061614193452235</density>
				<area>43920</area>
				<perimeter>1208.672996759415</perimeter>
				<distanceFromOrigin>387.4906450483676</distanceFromOrigin>
				<angle>70.34955880995724</angle>
				<shape>triangular</shape>
				<triangleMeasure>0.6441807211465302</triangleMeasure>
				<rectangleMeasure>0.6089114122798694</rectangleMeasure>
				<circleMeasure>0.5158355894060972</circleMeasure>
				<centroid>
					<x>1101.479</x>
					<y>324.5993</y>
				</centroid>
			</pseudo3D>
		</spatialEntity>
		<spatialEntity>
			<pseudo3D type="region">
				<clusteredness>1</clusteredness>
				<density>0.5379155912641136</density>
				<area>36599.5</area>
				<perimeter>1167.057770729065</perimeter>
				<distanceFromOrigin>218.0091741188889</distanceFromOrigin>
				<angle>43.84100724373832</angle>
				<shape>rectangular</shape>
				<triangleMeasure>0.4516808294503626</triangleMeasure>
				<rectangleMeasure>0.5440950915792098</rectangleMeasure>
				<circleMeasure>0.2703336940667695</circleMeasure>
				<centroid>
					<x>847.8992</x>
					<y>305.5916</y>
				</centroid>
			</pseudo3D>
		</spatialEntity>
		<numericStateVariable>
			<name>avgClusterednessRegions</name>
			<value>508.5815830604686</value>
		</numericStateVariable>
		<numericStateVariable>
			<name>avgDensityRegions</name>
			<value>0.5720385053046686</value>
		</numericStateVariable>
	</timepoint>
	<timepoint>
		<spatialEntity>
			<pseudo3D type="region">
				<clusteredness>1</clusteredness>
				<density>0.6061614193452235</density>
				<area>43920</area>
				<perimeter>1208.672996759415</perimeter>
				<distanceFromOrigin>387.4906450483676</distanceFromOrigin>
				<angle>70.34955880995724</angle>
				<shape>triangular</shape>
				<triangleMeasure>0.6441807211465302</triangleMeasure>
				<rectangleMeasure>0.6089114122798694</rectangleMeasure>
				<circleMeasure>0.5158355894060972</circleMeasure>
				<centroid>
					<x>1101.479</x>
					<y>324.5993</y>
				</centroid>
			</pseudo3D>
		</spatialEntity>
		<spatialEntity>
			<pseudo3D type="region">
				<clusteredness>1</clusteredness>
				<density>0.5379155912641136</density>
				<area>36599.5</area>
				<perimeter>1167.057770729065</perimeter>
				<distanceFromOrigin>218.0091741188889</distanceFromOrigin>
				<angle>43.84100724373832</angle>
				<shape>rectangular</shape>
				<triangleMeasure>0.4516808294503626</triangleMeasure>
				<rectangleMeasure>0.5440950915792098</rectangleMeasure>
				<circleMeasure>0.2703336940667695</circleMeasure>
				<centroid>
					<x>847.8992</x>
					<y>305.5916</y>
				</centroid>
			</pseudo3D>
		</spatialEntity>
		<numericStateVariable>
			<name>avgClusterednessRegions</name>
			<value>508.5815830604686</value>
		</numericStateVariable>
		<numericStateVariable>
			<name>avgDensityRegions</name>
			<value>0.5720385053046686</value>
		</numericStateVariable>
	</timepoint>
	<timepoint>
		<spatialEntity>
			<pseudo3D type="region">
				<clusteredness>1</clusteredness>
				<density>0.6061614193452235</density>
				<area>43920</area>
				<perimeter>1208.672996759415</perimeter>
				<distanceFromOrigin>387.4906450483676</distanceFromOrigin>
				<angle>70.34955880995724</angle>
				<shape>triangular</shape>
				<triangleMeasure>0.6441807211465302</triangleMeasure>
				<rectangleMeasure>0.6089114122798694</rectangleMeasure>
				<circleMeasure>0.5158355894060972</circleMeasure>
				<centroid>
					<x>1101.479</x>
					<y>324.5993</y>
				</centroid>
			</pseudo3D>
		</spatialEntity>
		<spatialEntity>
			<pseudo3D type="region">
				<clusteredness>1</clusteredness>
				<density>0.5379155912641136</density>
				<area>36599.5</area>
				<perimeter>1167.057770729065</perimeter>
				<distanceFromOrigin>218.0091741188889</distanceFromOrigin>
				<angle>43.84100724373832</angle>
				<shape>rectangular</shape>
				<triangleMeasure>0.4516808294503626</triangleMeasure>
				<rectangleMeasure>0.5440950915792098</rectangleMeasure>
				<circleMeasure>0.2703336940667695</circleMeasure>
				<centroid>
					<x>847.8992</x>
					<y>305.5916</y>
				</centroid>
			</pseudo3D>
		</spatialEntity>
		<numericStateVariable>
			<name>avgClusterednessRegions</name>
			<value>508.5815830604686</value>
		</numericStateVariable>
		<numericStateVariable>
			<name>avgDensityRegions</name>
			<value>0.5720385053046686</value>
		</numericStateVariable>
	</timepoint>
	<timepoint>
		<spatialEntity>
			<pseudo3D type="region">
				<clusteredness>1</clusteredness>
				<density>0.6061614193452235</density>
				<area>43920</area>
				<perimeter>1208.672996759415</perimeter>
				<distanceFromOrigin>387.4906450483676</distanceFromOrigin>
				<angle>70.34955880995724</angle>
				<shape>triangular</shape>
				<triangleMeasure>0.6441807211465302</triangleMeasure>
				<rectangleMeasure>0.6089114122798694</rectangleMeasure>
				<circleMeasure>0.5158355894060972</circleMeasure>
				<centroid>
					<x>1101.479</x>
					<y>324.5993</y>
				</centroid>
			</pseudo3D>
		</spatialEntity>
		<spatialEntity>
			<pseudo3D type="region">
				<clusteredness>1</clusteredness>
				<density>0.5379155912641136</density>
				<area>36599.5</area>
				<perimeter>1167.057770729065</perimeter>
				<distanceFromOrigin>218.0091741188889</distanceFromOrigin>
				<angle>43.84100724373832</angle>
				<shape>rectangular</shape>
				<triangleMeasure>0.4516808294503626</triangleMeasure>
				<rectangleMeasure>0.5440950915792098</rectangleMeasure>
				<circleMeasure>0.2703336940667695</circleMeasure>
				<centroid>
					<x>847.8992</x>
					<y>305.5916</y>
				</centroid>
			</pseudo3D>
		</spatialEntity>
		<numericStateVariable>
			<name>avgClusterednessRegions</name>
			<value>508.5815830604686</value>
		</numericStateVariable>
		<numericStateVariable>
			<name>avgDensityRegions</name>
			<value>0.5720385053046686</value>
		</numericStateVariable>
	</timepoint>
	<timepoint>
		<spatialEntity>
			<pseudo3D type="region">
				<clusteredness>1</clusteredness>
				<density>0.6061614193452235</density>
				<area>43920</area>
				<perimeter>1208.672996759415</perimeter>
				<distanceFromOrigin>387.4906450483676</distanceFromOrigin>
				<angle>70.34955880995724</angle>
				<shape>triangular</shape>
				<triangleMeasure>0.6441807211465302</triangleMeasure>
				<rectangleMeasure>0.6089114122798694</rectangleMeasure>
				<circleMeasure>0.5158355894060972</circleMeasure>
				<centroid>
					<x>1101.479</x>
					<y>324.5993</y>
				</centroid>
			</pseudo3D>
		</spatialEntity>
		<spatialEntity>
			<pseudo3D type="region">
				<clusteredness>1</clusteredness>
				<density>0.5379155912641136</density>
				<area>36599.5</area>
				<perimeter>1167.057770729065</perimeter>
				<distanceFromOrigin>218.0091741188889</distanceFromOrigin>
				<angle>43.84100724373832</angle>
				<shape>rectangular</shape>
				<triangleMeasure>0.4516808294503626</triangleMeasure>
				<rectangleMeasure>0.5440950915792098</rectangleMeasure>
				<circleMeasure>0.2703336940667695</circleMeasure>
				<centroid>
					<x>847.8992</x>
					<y>305.5916</y>
				</centroid>
			</pseudo3D>
		</spatialEntity>
		<numericStateVariable>
			<name>avgClusterednessRegions</name>
			<value>508.5815830604686</value>
		</numericStateVariable>
		<numericStateVariable>
			<name>avgDensityRegions</name>
			<value>0.5720385053046686</value>
		</numericStateVariable>
	</timepoint>
	<timepoint>
		<spatialEntity>
			<pseudo3D type="region">
				<clusteredness>1</clusteredness>
				<density>0.6061614193452235</density>
				<area>43920</area>
				<perimeter>1208.672996759415</perimeter>
				<distanceFromOrigin>387.4906450483676</distanceFromOrigin>
				<angle>70.34955880995724</angle>
				<shape>triangular</shape>
				<triangleMeasure>0.6441807211465302</triangleMeasure>
				<rectangleMeasure>0.6089114122798694</rectangleMeasure>
				<circleMeasure>0.5158355894060972</circleMeasure>
				<centroid>
					<x>1101.479</x>
					<y>324.5993</y>
				</centroid>
			</pseudo3D>
		</spatialEntity>
		<spatialEntity>
			<pseudo3D type="region">
				<clusteredness>1</clusteredness>
				<density>0.5379155912641136</density>
				<area>36599.5</area>
				<perimeter>1167.057770729065</perimeter>
				<distanceFromOrigin>218.0091741188889</distanceFromOrigin>
				<angle>43.84100724373832</angle>
				<shape>rectangular</shape>
				<triangleMeasure>0.4516808294503626</triangleMeasure>
				<rectangleMeasure>0.5440950915792098</rectangleMeasure>
				<circleMeasure>0.2703336940667695</circleMeasure>
				<centroid>
					<x>847.8992</x>
					<y>305.5916</y>
				</centroid>
			</pseudo3D>
		</spatialEntity>
		<numericStateVariable>
			<name>avgClusterednessRegions</name>
			<value>508.5815830604686</value>
		</numericStateVariable>
		<numericStateVariable>
			<name>avgDensityRegions</name>
			<value>0.5720385053046686</value>
		</numericStateVariable>
	</timepoint>
	<timepoint>
		<spatialEntity>
			<pseudo3D type="region">
				<clusteredness>1</clusteredness>
				<density>0.6061614193452235</density>
				<area>43920</area>
				<perimeter>1208.672996759415</perimeter>
				<distanceFromOrigin>387.4906450483676</distanceFromOrigin>
				<angle>70.34955880995724</angle>
				<shape>triangular</shape>
				<triangleMeasure>0.6441807211465302</triangleMeasure>
				<rectangleMeasure>0.6089114122798694</rectangleMeasure>
				<circleMeasure>0.5158355894060972</circleMeasure>
				<centroid>
					<x>1101.479</x>
					<y>324.5993</y>
				</centroid>
			</pseudo3D>
		</spatialEntity>
		<spatialEntity>
			<pseudo3D type="region">
				<clusteredness>1</clusteredness>
				<density>0.5379155912641136</density>
				<area>36599.5</area>
				<perimeter>1167.057770729065</perimeter>
				<distanceFromOrigin>218.0091741188889</distanceFromOrigin>
				<angle>43.84100724373832</angle>
				<shape>rectangular</shape>
				<triangleMeasure>0.4516808294503626</triangleMeasure>
				<rectangleMeasure>0.5440950915792098</rectangleMeasure>
				<circleMeasure>0.2703336940667695</circleMeasure>
				<centroid>
					<x>847.8992</x>
					<y>305.5916</y>
				</centroid>
			</pseudo3D>
		</spatialEntity>
		<numericStateVariable>
			<name>avgClusterednessRegions</name>
			<value>508.5815830604686</value>
		</numericStateVariable>
		<numericStateVariable>
			<name>avgDensityRegions</name>
			<value>0.5720385053046686</value>
		</numericStateVariable>
	</timepoint>
	<timepoint>
		<spatialEntity>
			<pseudo3D type="region">
				<clusteredness>1</clusteredness>
				<density>0.6061614193452235</density>
				<area>43920</area>
				<perimeter>1208.672996759415</perimeter>
				<distanceFromOrigin>387.4906450483676</distanceFromOrigin>
				<angle>70.34955880995724</angle>
				<shape>triangular</shape>
				<triangleMeasure>0.6441807211465302</triangleMeasure>
				<rectangleMeasure>0.6089114122798694</rectangleMeasure>
				<circleMeasure>0.5158355894060972</circleMeasure>
				<centroid>
					<x>1101.479</x>
					<y>324.5993</y>
				</centroid>
			</pseudo3D>
		</spatialEntity>
		<spatialEntity>
			<pseudo3D type="region">
				<clusteredness>1</clusteredness>
				<density>0.5379155912641136</density>
				<area>36599.5</area>
				<perimeter>1167.057770729065</perimeter>
				<distanceFromOrigin>218.0091741188889</distanceFromOrigin>
				<angle>43.84100724373832</angle>
				<shape>rectangular</shape>
				<triangleMeasure>0.4516808294503626</triangleMeasure>
				<rectangleMeasure>0.5440950915792098</rectangleMeasure>
				<circleMeasure>0.2703336940667695</circleMeasure>
				<centroid>
					<x>847.8992</x>
					<y>305.5916</y>
				</centroid>
			</pseudo3D>
		</spatialEntity>
		<numericStateVariable>
			<name>avgClusterednessRegions</name>
			<value>508.5815830604686</value>
		</numericStateVariable>
		<numericStateVariable>
			<name>avgDensityRegions</name>
			<value>0.5720385053046686</value>
		</numericStateVariable>
	</timepoint>
	<timepoint>
		<spatialEntity>
			<pseudo3D type="region">
				<clusteredness>1</clusteredness>
				<density>0.6061614193452235</density>
				<area>43920</area>
				<perimeter>1208.672996759415</perimeter>
				<distanceFromOrigin>387.4906450483676</distanceFromOrigin>
				<angle>70.34955880995724</angle>
				<shape>triangular</shape>
				<triangleMeasure>0.6441807211465302</triangleMeasure>
				<rectangleMeasure>0.6089114122798694</rectangleMeasure>
				<circleMeasure>0.5158355894060972</circleMeasure>
				<centroid>
					<x>1101.479</x>
					<y>324.5993</y>
				</centroid>
			</pseudo3D>
		</spatialEntity>
		<spatialEntity>
			<pseudo3D type="region">
				<clusteredness>1</clusteredness>
				<density>0.5379155912641136</density>
				<area>36599.5</area>
				<perimeter>1167.057770729065</perimeter>
				<distanceFromOrigin>218.0091741188889</distanceFromOrigin>
				<angle>43.84100724373832</angle>
				<shape>rectangular</shape>
				<triangleMeasure>0.4516808294503626</triangleMeasure>
				<rectangleMeasure>0.5440950915792098</rectangleMeasure>
				<circleMeasure>0.2703336940667695</circleMeasure>
				<centroid>
					<x>847.8992</x>
					<y>305.5916</y>
				</centroid>
			</pseudo3D>
		</spatialEntity>
		<numericStateVariable>
			<name>avgClusterednessRegions</name>
			<value>508.5815830604686</value>
		</numericStateVariable>
		<numericStateVariable>
			<name>avgDensityRegions</name>
			<value>0.5720385053046686</value>
		</numericStateVariable>
	</timepoint>
	<timepoint>
		<spatialEntity>
			<pseudo3D type="region">
				<clusteredness>1</clusteredness>
				<density>0.6061614193452235</density>
				<area>43920</area>
				<perimeter>1208.672996759415</perimeter>
				<distanceFromOrigin>387.4906450483676</distanceFromOrigin>
				<angle>70.34955880995724</angle>
				<shape>triangular</shape>
				<triangleMeasure>0.6441807211465302</triangleMeasure>
				<rectangleMeasure>0.6089114122798694</rectangleMeasure>
				<circleMeasure>0.5158355894060972</circleMeasure>
				<centroid>
					<x>1101.479</x>
					<y>324.5993</y>
				</centroid>
			</pseudo3D>
		</spatialEntity>
		<spatialEntity>
			<pseudo3D type="region">
				<clusteredness>1</clusteredness>
				<density>0.5379155912641136</density>
				<area>36599.5</area>
				<perimeter>1167.057770729065</perimeter>
				<distanceFromOrigin>218.0091741188889</distanceFromOrigin>
				<angle>43.84100724373832</angle>
				<shape>rectangular</shape>
				<triangleMeasure>0.4516808294503626</triangleMeasure>
				<rectangleMeasure>0.5440950915792098</rectangleMeasure>
				<circleMeasure>0.2703336940667695</circleMeasure>
				<centroid>
					<x>847.8992</x>
					<y>305.5916</y>
				</centroid>
			</pseudo3D>
		</spatialEntity>
		<numericStateVariable>
			<name>avgClusterednessRegions</name>
			<value>508.5815830604686</value>
		</numericStateVariable>
		<numericStateVariable>
			<name>avgDensityRegions</name>
			<value>0.5720385053046686</value>
		</numericStateVariable>
	</timepoint>
	<timepoint>
		<spatialEntity>
			<pseudo3D type="region">
				<clusteredness>1</clusteredness>
				<density>0.6061614193452235</density>
				<area>43920</area>
				<perimeter>1208.672996759415</perimeter>
				<distanceFromOrigin>387.4906450483676</distanceFromOrigin>
				<angle>70.34955880995724</angle>
				<shape>triangular</shape>
				<triangleMeasure>0.6441807211465302</triangleMeasure>
				<rectangleMeasure>0.6089114122798694</rectangleMeasure>
				<circleMeasure>0.5158355894060972</circleMeasure>
				<centroid>
					<x>1101.479</x>
					<y>324.5993</y>
				</centroid>
			</pseudo3D>
		</spatialEntity>
		<spatialEntity>
			<pseudo3D type="region">
				<clusteredness>1</clusteredness>
				<density>0.5379155912641136</density>
				<area>36599.5</area>
				<perimeter>1167.057770729065</perimeter>
				<distanceFromOrigin>218.0091741188889</distanceFromOrigin>
				<angle>43.84100724373832</angle>
				<shape>rectangular</shape>
				<triangleMeasure>0.4516808294503626</triangleMeasure>
				<rectangleMeasure>0.5440950915792098</rectangleMeasure>
				<circleMeasure>0.2703336940667695</circleMeasure>
				<centroid>
					<x>847.8992</x>
					<y>305.5916</y>
				</centroid>
			</pseudo3D>
		</spatialEntity>
		<numericStateVariable>
			<name>avgClusterednessRegions</name>
			<value>508.5815830604686</value>
		</numericStateVariable>
		<numericStateVariable>
			<name>avgDensityRegions</name>
			<value>0.5720385053046686</value>
		</numericStateVariable>
	</timepoint>
</experiment>
