# Supplementary material for: Automatic validation of computational models using pseudo-3D spatio-temporal model checking
Source: BMC Syst Biol. 2014 Dec 2;8:124. doi: 10.1186/s12918-014-0124-0 (PMC4272535; doi:10.1186/s12918-014-0124-0)
Supplement: Additional file 9 — Chemotaxis model. Computational model for the chemotaxis case study. Please use the morpheus modelling environment (Download link: http://imc.zih.tu-dresden.de/wiki/morpheus/doku.php?id=download:download) to open this file. [file 12918_2014_124_MOESM9_ESM.zip]

Archive with 1 entries (1 files):
- 4492239771372105_add9.xml
