# Supplementary material for: Automatic validation of computational models using pseudo-3D spatio-temporal model checking
Source: BMC Syst Biol. 2014 Dec 2;8:124. doi: 10.1186/s12918-014-0124-0 (PMC4272535; doi:10.1186/s12918-014-0124-0)
Supplement: Additional file 10 — Input file containing all PBLSTL statements for the chemotaxis case study. The input file containing all PBLSTL statements for the chemotaxis case study. Any regular text editor can be used to open this file. [file 12918_2014_124_MOESM10_ESM.zip]

Archive with 1 entries (1 files):
- 4492239771372105_add10.in
