# Supplementary material for: Automatic validation of computational models using pseudo-3D spatio-temporal model checking
Source: BMC Syst Biol. 2014 Dec 2;8:124. doi: 10.1186/s12918-014-0124-0 (PMC4272535; doi:10.1186/s12918-014-0124-0)
Supplement: Additional file 10 — Input file containing all PBLSTL statements for the chemotaxis case study. The input file containing all PBLSTL statements for the chemotaxis case study. Any regular text editor can be used to open this file. [file 12918_2014_124_MOESM10_ESM.zip › 4492239771372105_add10.in]

#++++++++++++++++++++++++++++++++++++++++++++++++++++++++++++++++++++++++++++++
#
# Author: Ovidiu Parvu
# Contact: ovidiu.parvu@gmail.com
#
# Copyright Ovidiu Parvu 2014
#
# Remarks: 
#   1. Any line starting with the "#" character is interpreted as a comment.
#   2. Any line starting with the "P" character introduces a new PBLSTL 
#      statement.
#
#++++++++++++++++++++++++++++++++++++++++++++++++++++++++++++++++++++++++++++++


#++++++++++++++++++++++++++++++++++++++++++++++++++++++++++++++++++++++++++++++
#
# Natural language description:
# At least one cluster is formed at a distance smaller than 50 from the 
# chemical gradient centre (703.5, 678.5) with probability greater or equal to
# 0.9.
#
#++++++++++++++++++++++++++++++++++++++++++++++++++++++++++++++++++++++++++++++

P >= 0.9 [
    F [0, 200] (
        count(
            filter(
                clusters, 
                (centroidX < add(703.5, sqrt(subtract(2500, power(subtract(678.5, centroidY), 2))))) ^ 
                (centroidX > subtract(703.5, sqrt(subtract(2500, power(subtract(678.5, centroidY), 2))))) ^
                (centroidY < add(678.5, 50)) ^
                (centroidY > subtract(678.5, 50))
            )
        ) >= 1
    )
]


#++++++++++++++++++++++++++++++++++++++++++++++++++++++++++++++++++++++++++++++
#
# Natural language description:
# The average clusteredness degree of individual clusters increases at least 5 
# times during the simulation time interval [0, 200] with probability greater 
# than 0.8.
#
#++++++++++++++++++++++++++++++++++++++++++++++++++++++++++++++++++++++++++++++

P >= 0.8 [
    F [0, 200] (
        d(avg(clusters, clusteredness)) > 0
    ) ^ (
        X (
            F [0, 200] (
                d(avg(clusters, clusteredness)) > 0
            ) ^ ( 
                X (
                    F [0, 200] (
                        d(avg(clusters, clusteredness)) > 0
                    ) ^ (
                        X (
                            F [0, 200] (
                                d(avg(clusters, clusteredness)) > 0
                            ) ^ (
                                X (
                                    F [0, 200] (
                                        d(avg(clusters, clusteredness)) > 0
                                    )
                                )
                            )
                        )
                    )
                )
            )
        )
    )
]


#++++++++++++++++++++++++++++++++++++++++++++++++++++++++++++++++++++++++++++++
#
# Natural language description:
# The probability of the numeric state variable avgClusterednessClusters to 
# decrease under 0.5 during the time interval [0, 50] is less than 0.05.
#
#++++++++++++++++++++++++++++++++++++++++++++++++++++++++++++++++++++++++++++++

P <= 0.05 [
    F [0, 50] (
        {avgClusterednessClusters} < 0.5
    )
]


#++++++++++++++++++++++++++++++++++++++++++++++++++++++++++++++++++++++++++++++
#
# Natural language description:
# The number of clusters is expected at one point in the future to decrease and
# remain throughout the entire simulation less than 5 with probability greater 
# than 0.75.
#
#++++++++++++++++++++++++++++++++++++++++++++++++++++++++++++++++++++++++++++++

P > 0.75 [
    F [0, 200] (
        count(clusters) <= 5 ^
        G [0, 200] (
            count(clusters) <= 5
        )
    )
]


#++++++++++++++++++++++++++++++++++++++++++++++++++++++++++++++++++++++++++++++
#
# Natural language description:
# The shape of at least one aggregated cells clusters should be eventually 
# circular with probability greater or equal to 0.6.
#
#++++++++++++++++++++++++++++++++++++++++++++++++++++++++++++++++++++++++++++++

P >= 0.6 [
    F [0, 200] (
        count(
            filter(
                clusters, 
                (circleMeasure > triangleMeasure) ^
                (circleMeasure > rectangleMeasure)
            )
        ) > 0
    )
]


#++++++++++++++++++++++++++++++++++++++++++++++++++++++++++++++++++++++++++++++
#
# Natural language description:
# The probability of the average clusters' density to never oscillate is less 
# than 0.1. 
#
#++++++++++++++++++++++++++++++++++++++++++++++++++++++++++++++++++++++++++++++

P < 0.1 [
    ~ (
        (
            F [0, 200] (
                (count(clusters) > 0) ^
                (d(avg(clusters, density)) > 0) ^
                F [0, 200] (
                    (d(avg(clusters, density)) < 0)
                )
            )
        ) V (
            F [0, 200] (
                (d(avg(clusters, density)) < 0) ^
                F [0, 200] (
                    (count(clusters) > 0) ^
                    (d(avg(clusters, density)) > 0)
                )
            )
        )
    )
]
