# Supplementary material for: Automatic validation of computational models using pseudo-3D spatio-temporal model checking
Source: BMC Syst Biol. 2014 Dec 2;8:124. doi: 10.1186/s12918-014-0124-0 (PMC4272535; doi:10.1186/s12918-014-0124-0)
Supplement: Additional file 12 — Dataset of STML files for the chemotaxis case study. The subdataset of 250 STML files corresponding to the stochastic model simulations for the chemotaxis case study. We recommend using the freely available 7zip software (Download link: http://www.7-zip.org/download.html) to extract this archive. [file 12918_2014_124_MOESM12_ESM.zip]

Archive with 251 entries (250 files):
- stml_dataset_chemotaxis2D/
- stml_dataset_chemotaxis2D/chemotaxis2D_stml_1.xml
- stml_dataset_chemotaxis2D/chemotaxis2D_stml_10.xml
- stml_dataset_chemotaxis2D/chemotaxis2D_stml_100.xml
- stml_dataset_chemotaxis2D/chemotaxis2D_stml_101.xml
- stml_dataset_chemotaxis2D/chemotaxis2D_stml_102.xml
- stml_dataset_chemotaxis2D/chemotaxis2D_stml_103.xml
- stml_dataset_chemotaxis2D/chemotaxis2D_stml_104.xml
- stml_dataset_chemotaxis2D/chemotaxis2D_stml_105.xml
- stml_dataset_chemotaxis2D/chemotaxis2D_stml_106.xml
- stml_dataset_chemotaxis2D/chemotaxis2D_stml_107.xml
- stml_dataset_chemotaxis2D/chemotaxis2D_stml_108.xml
- stml_dataset_chemotaxis2D/chemotaxis2D_stml_109.xml
- stml_dataset_chemotaxis2D/chemotaxis2D_stml_11.xml
- stml_dataset_chemotaxis2D/chemotaxis2D_stml_110.xml
- stml_dataset_chemotaxis2D/chemotaxis2D_stml_111.xml
- stml_dataset_chemotaxis2D/chemotaxis2D_stml_112.xml
- stml_dataset_chemotaxis2D/chemotaxis2D_stml_113.xml
- stml_dataset_chemotaxis2D/chemotaxis2D_stml_114.xml
- stml_dataset_chemotaxis2D/chemotaxis2D_stml_115.xml
- stml_dataset_chemotaxis2D/chemotaxis2D_stml_116.xml
- stml_dataset_chemotaxis2D/chemotaxis2D_stml_117.xml
- stml_dataset_chemotaxis2D/chemotaxis2D_stml_118.xml
- stml_dataset_chemotaxis2D/chemotaxis2D_stml_119.xml
- stml_dataset_chemotaxis2D/chemotaxis2D_stml_12.xml
- stml_dataset_chemotaxis2D/chemotaxis2D_stml_120.xml
- stml_dataset_chemotaxis2D/chemotaxis2D_stml_121.xml
- stml_dataset_chemotaxis2D/chemotaxis2D_stml_122.xml
- stml_dataset_chemotaxis2D/chemotaxis2D_stml_123.xml
- stml_dataset_chemotaxis2D/chemotaxis2D_stml_124.xml
- stml_dataset_chemotaxis2D/chemotaxis2D_stml_125.xml
- stml_dataset_chemotaxis2D/chemotaxis2D_stml_126.xml
- stml_dataset_chemotaxis2D/chemotaxis2D_stml_127.xml
- stml_dataset_chemotaxis2D/chemotaxis2D_stml_128.xml
- stml_dataset_chemotaxis2D/chemotaxis2D_stml_129.xml
- stml_dataset_chemotaxis2D/chemotaxis2D_stml_13.xml
- stml_dataset_chemotaxis2D/chemotaxis2D_stml_130.xml
- stml_dataset_chemotaxis2D/chemotaxis2D_stml_131.xml
- stml_dataset_chemotaxis2D/chemotaxis2D_stml_132.xml
- stml_dataset_chemotaxis2D/chemotaxis2D_stml_133.xml
- stml_dataset_chemotaxis2D/chemotaxis2D_stml_134.xml
- stml_dataset_chemotaxis2D/chemotaxis2D_stml_135.xml
- stml_dataset_chemotaxis2D/chemotaxis2D_stml_136.xml
- stml_dataset_chemotaxis2D/chemotaxis2D_stml_137.xml
- stml_dataset_chemotaxis2D/chemotaxis2D_stml_138.xml
- stml_dataset_chemotaxis2D/chemotaxis2D_stml_139.xml
- stml_dataset_chemotaxis2D/chemotaxis2D_stml_14.xml
- stml_dataset_chemotaxis2D/chemotaxis2D_stml_140.xml
- stml_dataset_chemotaxis2D/chemotaxis2D_stml_141.xml
- stml_dataset_chemotaxis2D/chemotaxis2D_stml_142.xml
- stml_dataset_chemotaxis2D/chemotaxis2D_stml_143.xml
- stml_dataset_chemotaxis2D/chemotaxis2D_stml_144.xml
- stml_dataset_chemotaxis2D/chemotaxis2D_stml_145.xml
- stml_dataset_chemotaxis2D/chemotaxis2D_stml_146.xml
- stml_dataset_chemotaxis2D/chemotaxis2D_stml_147.xml
- stml_dataset_chemotaxis2D/chemotaxis2D_stml_148.xml
- stml_dataset_chemotaxis2D/chemotaxis2D_stml_149.xml
- stml_dataset_chemotaxis2D/chemotaxis2D_stml_15.xml
- stml_dataset_chemotaxis2D/chemotaxis2D_stml_150.xml
- stml_dataset_chemotaxis2D/chemotaxis2D_stml_151.xml
- stml_dataset_chemotaxis2D/chemotaxis2D_stml_152.xml
- stml_dataset_chemotaxis2D/chemotaxis2D_stml_153.xml
- stml_dataset_chemotaxis2D/chemotaxis2D_stml_154.xml
- stml_dataset_chemotaxis2D/chemotaxis2D_stml_155.xml
- stml_dataset_chemotaxis2D/chemotaxis2D_stml_156.xml
- stml_dataset_chemotaxis2D/chemotaxis2D_stml_157.xml
- stml_dataset_chemotaxis2D/chemotaxis2D_stml_158.xml
- stml_dataset_chemotaxis2D/chemotaxis2D_stml_159.xml
- stml_dataset_chemotaxis2D/chemotaxis2D_stml_16.xml
- stml_dataset_chemotaxis2D/chemotaxis2D_stml_160.xml
- stml_dataset_chemotaxis2D/chemotaxis2D_stml_161.xml
- stml_dataset_chemotaxis2D/chemotaxis2D_stml_162.xml
- stml_dataset_chemotaxis2D/chemotaxis2D_stml_163.xml
- stml_dataset_chemotaxis2D/chemotaxis2D_stml_164.xml
- stml_dataset_chemotaxis2D/chemotaxis2D_stml_165.xml
- stml_dataset_chemotaxis2D/chemotaxis2D_stml_166.xml
- stml_dataset_chemotaxis2D/chemotaxis2D_stml_167.xml
- stml_dataset_chemotaxis2D/chemotaxis2D_stml_168.xml
- stml_dataset_chemotaxis2D/chemotaxis2D_stml_169.xml
- stml_dataset_chemotaxis2D/chemotaxis2D_stml_17.xml
- stml_dataset_chemotaxis2D/chemotaxis2D_stml_170.xml
- stml_dataset_chemotaxis2D/chemotaxis2D_stml_171.xml
- stml_dataset_chemotaxis2D/chemotaxis2D_stml_172.xml
- stml_dataset_chemotaxis2D/chemotaxis2D_stml_173.xml
- stml_dataset_chemotaxis2D/chemotaxis2D_stml_174.xml
- stml_dataset_chemotaxis2D/chemotaxis2D_stml_175.xml
- stml_dataset_chemotaxis2D/chemotaxis2D_stml_176.xml
- stml_dataset_chemotaxis2D/chemotaxis2D_stml_177.xml
- stml_dataset_chemotaxis2D/chemotaxis2D_stml_178.xml
- stml_dataset_chemotaxis2D/chemotaxis2D_stml_179.xml
- stml_dataset_chemotaxis2D/chemotaxis2D_stml_18.xml
- stml_dataset_chemotaxis2D/chemotaxis2D_stml_180.xml
- stml_dataset_chemotaxis2D/chemotaxis2D_stml_181.xml
- stml_dataset_chemotaxis2D/chemotaxis2D_stml_182.xml
- stml_dataset_chemotaxis2D/chemotaxis2D_stml_183.xml
- stml_dataset_chemotaxis2D/chemotaxis2D_stml_184.xml
- stml_dataset_chemotaxis2D/chemotaxis2D_stml_185.xml
- stml_dataset_chemotaxis2D/chemotaxis2D_stml_186.xml
- stml_dataset_chemotaxis2D/chemotaxis2D_stml_187.xml
- stml_dataset_chemotaxis2D/chemotaxis2D_stml_188.xml
- stml_dataset_chemotaxis2D/chemotaxis2D_stml_189.xml
- stml_dataset_chemotaxis2D/chemotaxis2D_stml_19.xml
- stml_dataset_chemotaxis2D/chemotaxis2D_stml_190.xml
- stml_dataset_chemotaxis2D/chemotaxis2D_stml_191.xml
- stml_dataset_chemotaxis2D/chemotaxis2D_stml_192.xml
- stml_dataset_chemotaxis2D/chemotaxis2D_stml_193.xml
- stml_dataset_chemotaxis2D/chemotaxis2D_stml_194.xml
- stml_dataset_chemotaxis2D/chemotaxis2D_stml_195.xml
- stml_dataset_chemotaxis2D/chemotaxis2D_stml_196.xml
- stml_dataset_chemotaxis2D/chemotaxis2D_stml_197.xml
- stml_dataset_chemotaxis2D/chemotaxis2D_stml_198.xml
- stml_dataset_chemotaxis2D/chemotaxis2D_stml_199.xml
- stml_dataset_chemotaxis2D/chemotaxis2D_stml_2.xml
- stml_dataset_chemotaxis2D/chemotaxis2D_stml_20.xml
- stml_dataset_chemotaxis2D/chemotaxis2D_stml_200.xml
- stml_dataset_chemotaxis2D/chemotaxis2D_stml_201.xml
- stml_dataset_chemotaxis2D/chemotaxis2D_stml_202.xml
- stml_dataset_chemotaxis2D/chemotaxis2D_stml_203.xml
- stml_dataset_chemotaxis2D/chemotaxis2D_stml_204.xml
- stml_dataset_chemotaxis2D/chemotaxis2D_stml_205.xml
- stml_dataset_chemotaxis2D/chemotaxis2D_stml_206.xml
- stml_dataset_chemotaxis2D/chemotaxis2D_stml_207.xml
- stml_dataset_chemotaxis2D/chemotaxis2D_stml_208.xml
- stml_dataset_chemotaxis2D/chemotaxis2D_stml_209.xml
- stml_dataset_chemotaxis2D/chemotaxis2D_stml_21.xml
- stml_dataset_chemotaxis2D/chemotaxis2D_stml_210.xml
- stml_dataset_chemotaxis2D/chemotaxis2D_stml_211.xml
- stml_dataset_chemotaxis2D/chemotaxis2D_stml_212.xml
- stml_dataset_chemotaxis2D/chemotaxis2D_stml_213.xml
- stml_dataset_chemotaxis2D/chemotaxis2D_stml_214.xml
- stml_dataset_chemotaxis2D/chemotaxis2D_stml_215.xml
- stml_dataset_chemotaxis2D/chemotaxis2D_stml_216.xml
- stml_dataset_chemotaxis2D/chemotaxis2D_stml_217.xml
- stml_dataset_chemotaxis2D/chemotaxis2D_stml_218.xml
- stml_dataset_chemotaxis2D/chemotaxis2D_stml_219.xml
- stml_dataset_chemotaxis2D/chemotaxis2D_stml_22.xml
- stml_dataset_chemotaxis2D/chemotaxis2D_stml_220.xml
- stml_dataset_chemotaxis2D/chemotaxis2D_stml_221.xml
- stml_dataset_chemotaxis2D/chemotaxis2D_stml_222.xml
- stml_dataset_chemotaxis2D/chemotaxis2D_stml_223.xml
- stml_dataset_chemotaxis2D/chemotaxis2D_stml_224.xml
- stml_dataset_chemotaxis2D/chemotaxis2D_stml_225.xml
- stml_dataset_chemotaxis2D/chemotaxis2D_stml_226.xml
- stml_dataset_chemotaxis2D/chemotaxis2D_stml_227.xml
- stml_dataset_chemotaxis2D/chemotaxis2D_stml_228.xml
- stml_dataset_chemotaxis2D/chemotaxis2D_stml_229.xml
- stml_dataset_chemotaxis2D/chemotaxis2D_stml_23.xml
- stml_dataset_chemotaxis2D/chemotaxis2D_stml_230.xml
- stml_dataset_chemotaxis2D/chemotaxis2D_stml_231.xml
- stml_dataset_chemotaxis2D/chemotaxis2D_stml_232.xml
- stml_dataset_chemotaxis2D/chemotaxis2D_stml_233.xml
- stml_dataset_chemotaxis2D/chemotaxis2D_stml_234.xml
- stml_dataset_chemotaxis2D/chemotaxis2D_stml_235.xml
- stml_dataset_chemotaxis2D/chemotaxis2D_stml_236.xml
- stml_dataset_chemotaxis2D/chemotaxis2D_stml_237.xml
- stml_dataset_chemotaxis2D/chemotaxis2D_stml_238.xml
- stml_dataset_chemotaxis2D/chemotaxis2D_stml_239.xml
- stml_dataset_chemotaxis2D/chemotaxis2D_stml_24.xml
- stml_dataset_chemotaxis2D/chemotaxis2D_stml_240.xml
- stml_dataset_chemotaxis2D/chemotaxis2D_stml_241.xml
- stml_dataset_chemotaxis2D/chemotaxis2D_stml_242.xml
- stml_dataset_chemotaxis2D/chemotaxis2D_stml_243.xml
- stml_dataset_chemotaxis2D/chemotaxis2D_stml_244.xml
- stml_dataset_chemotaxis2D/chemotaxis2D_stml_245.xml
- stml_dataset_chemotaxis2D/chemotaxis2D_stml_246.xml
- stml_dataset_chemotaxis2D/chemotaxis2D_stml_247.xml
- stml_dataset_chemotaxis2D/chemotaxis2D_stml_248.xml
- stml_dataset_chemotaxis2D/chemotaxis2D_stml_249.xml
- stml_dataset_chemotaxis2D/chemotaxis2D_stml_25.xml
- stml_dataset_chemotaxis2D/chemotaxis2D_stml_250.xml
- stml_dataset_chemotaxis2D/chemotaxis2D_stml_26.xml
- stml_dataset_chemotaxis2D/chemotaxis2D_stml_27.xml
- stml_dataset_chemotaxis2D/chemotaxis2D_stml_28.xml
- stml_dataset_chemotaxis2D/chemotaxis2D_stml_29.xml
- stml_dataset_chemotaxis2D/chemotaxis2D_stml_3.xml
- stml_dataset_chemotaxis2D/chemotaxis2D_stml_30.xml
- stml_dataset_chemotaxis2D/chemotaxis2D_stml_31.xml
- stml_dataset_chemotaxis2D/chemotaxis2D_stml_32.xml
- stml_dataset_chemotaxis2D/chemotaxis2D_stml_33.xml
- stml_dataset_chemotaxis2D/chemotaxis2D_stml_34.xml
- stml_dataset_chemotaxis2D/chemotaxis2D_stml_35.xml
- stml_dataset_chemotaxis2D/chemotaxis2D_stml_36.xml
- stml_dataset_chemotaxis2D/chemotaxis2D_stml_37.xml
- stml_dataset_chemotaxis2D/chemotaxis2D_stml_38.xml
- stml_dataset_chemotaxis2D/chemotaxis2D_stml_39.xml
- stml_dataset_chemotaxis2D/chemotaxis2D_stml_4.xml
- stml_dataset_chemotaxis2D/chemotaxis2D_stml_40.xml
- stml_dataset_chemotaxis2D/chemotaxis2D_stml_41.xml
- stml_dataset_chemotaxis2D/chemotaxis2D_stml_42.xml
- stml_dataset_chemotaxis2D/chemotaxis2D_stml_43.xml
- stml_dataset_chemotaxis2D/chemotaxis2D_stml_44.xml
- stml_dataset_chemotaxis2D/chemotaxis2D_stml_45.xml
- stml_dataset_chemotaxis2D/chemotaxis2D_stml_46.xml
- stml_dataset_chemotaxis2D/chemotaxis2D_stml_47.xml
- stml_dataset_chemotaxis2D/chemotaxis2D_stml_48.xml
- stml_dataset_chemotaxis2D/chemotaxis2D_stml_49.xml
- stml_dataset_chemotaxis2D/chemotaxis2D_stml_5.xml
- stml_dataset_chemotaxis2D/chemotaxis2D_stml_50.xml
- stml_dataset_chemotaxis2D/chemotaxis2D_stml_51.xml
- stml_dataset_chemotaxis2D/chemotaxis2D_stml_52.xml
- stml_dataset_chemotaxis2D/chemotaxis2D_stml_53.xml
- stml_dataset_chemotaxis2D/chemotaxis2D_stml_54.xml
- stml_dataset_chemotaxis2D/chemotaxis2D_stml_55.xml
- stml_dataset_chemotaxis2D/chemotaxis2D_stml_56.xml
- stml_dataset_chemotaxis2D/chemotaxis2D_stml_57.xml
- stml_dataset_chemotaxis2D/chemotaxis2D_stml_58.xml
- stml_dataset_chemotaxis2D/chemotaxis2D_stml_59.xml
- stml_dataset_chemotaxis2D/chemotaxis2D_stml_6.xml
- stml_dataset_chemotaxis2D/chemotaxis2D_stml_60.xml
- stml_dataset_chemotaxis2D/chemotaxis2D_stml_61.xml
- stml_dataset_chemotaxis2D/chemotaxis2D_stml_62.xml
- stml_dataset_chemotaxis2D/chemotaxis2D_stml_63.xml
- stml_dataset_chemotaxis2D/chemotaxis2D_stml_64.xml
- stml_dataset_chemotaxis2D/chemotaxis2D_stml_65.xml
- stml_dataset_chemotaxis2D/chemotaxis2D_stml_66.xml
- stml_dataset_chemotaxis2D/chemotaxis2D_stml_67.xml
- stml_dataset_chemotaxis2D/chemotaxis2D_stml_68.xml
- stml_dataset_chemotaxis2D/chemotaxis2D_stml_69.xml
- stml_dataset_chemotaxis2D/chemotaxis2D_stml_7.xml
- stml_dataset_chemotaxis2D/chemotaxis2D_stml_70.xml
- stml_dataset_chemotaxis2D/chemotaxis2D_stml_71.xml
- stml_dataset_chemotaxis2D/chemotaxis2D_stml_72.xml
- stml_dataset_chemotaxis2D/chemotaxis2D_stml_73.xml
- stml_dataset_chemotaxis2D/chemotaxis2D_stml_74.xml
- stml_dataset_chemotaxis2D/chemotaxis2D_stml_75.xml
- stml_dataset_chemotaxis2D/chemotaxis2D_stml_76.xml
- stml_dataset_chemotaxis2D/chemotaxis2D_stml_77.xml
- stml_dataset_chemotaxis2D/chemotaxis2D_stml_78.xml
- stml_dataset_chemotaxis2D/chemotaxis2D_stml_79.xml
- stml_dataset_chemotaxis2D/chemotaxis2D_stml_8.xml
- stml_dataset_chemotaxis2D/chemotaxis2D_stml_80.xml
- stml_dataset_chemotaxis2D/chemotaxis2D_stml_81.xml
- stml_dataset_chemotaxis2D/chemotaxis2D_stml_82.xml
- stml_dataset_chemotaxis2D/chemotaxis2D_stml_83.xml
- stml_dataset_chemotaxis2D/chemotaxis2D_stml_84.xml
- stml_dataset_chemotaxis2D/chemotaxis2D_stml_85.xml
- stml_dataset_chemotaxis2D/chemotaxis2D_stml_86.xml
- stml_dataset_chemotaxis2D/chemotaxis2D_stml_87.xml
- stml_dataset_chemotaxis2D/chemotaxis2D_stml_88.xml
- stml_dataset_chemotaxis2D/chemotaxis2D_stml_89.xml
- stml_dataset_chemotaxis2D/chemotaxis2D_stml_9.xml
- stml_dataset_chemotaxis2D/chemotaxis2D_stml_90.xml
- stml_dataset_chemotaxis2D/chemotaxis2D_stml_91.xml
- stml_dataset_chemotaxis2D/chemotaxis2D_stml_92.xml
- stml_dataset_chemotaxis2D/chemotaxis2D_stml_93.xml
- stml_dataset_chemotaxis2D/chemotaxis2D_stml_94.xml
- stml_dataset_chemotaxis2D/chemotaxis2D_stml_95.xml
- stml_dataset_chemotaxis2D/chemotaxis2D_stml_96.xml
- stml_dataset_chemotaxis2D/chemotaxis2D_stml_97.xml
- stml_dataset_chemotaxis2D/chemotaxis2D_stml_98.xml
- stml_dataset_chemotaxis2D/chemotaxis2D_stml_99.xml
