# Supplementary material for: Automatic validation of computational models using pseudo-3D spatio-temporal model checking
Source: BMC Syst Biol. 2014 Dec 2;8:124. doi: 10.1186/s12918-014-0124-0 (PMC4272535; doi:10.1186/s12918-014-0124-0)
Supplement: Additional file 12 — Dataset of STML files for the chemotaxis case study. The subdataset of 250 STML files corresponding to the stochastic model simulations for the chemotaxis case study. We recommend using the freely available 7zip software (Download link: http://www.7-zip.org/download.html) to extract this archive. [file 12918_2014_124_MOESM12_ESM.zip › stml_dataset_chemotaxis2D/chemotaxis2D_stml_137.xml]

<?xml version="1.0" encoding="utf-8"?>
<!--Warning! This xml file was automatically generated by a C++ program using the Boost PropertyTree library.-->
<experiment>
	<timepoint>
		<spatialEntity>
			<pseudo3D type="cluster">
				<clusteredness>1</clusteredness>
				<density>1</density>
				<area>191.0706</area>
				<perimeter>54</perimeter>
				<distanceFromOrigin>698.6343822057429</distanceFromOrigin>
				<angle>0</angle>
				<shape>rectangular</shape>
				<triangleMeasure>0.5249192307692309</triangleMeasure>
				<rectangleMeasure>1</rectangleMeasure>
				<circleMeasure>0.6282560906835513</circleMeasure>
				<centroid>
					<x>569</x>
					<y>6.5</y>
				</centroid>
			</pseudo3D>
		</spatialEntity>
		<spatialEntity>
			<pseudo3D type="cluster">
				<clusteredness>1</clusteredness>
				<density>1</density>
				<area>191.0706</area>
				<perimeter>56</perimeter>
				<distanceFromOrigin>680.2095265431086</distanceFromOrigin>
				<angle>0</angle>
				<shape>rectangular</shape>
				<triangleMeasure>0.4874250000000001</triangleMeasure>
				<rectangleMeasure>0.9748500000000001</rectangleMeasure>
				<circleMeasure>0.5849833005488307</circleMeasure>
				<centroid>
					<x>752</x>
					<y>20</y>
				</centroid>
			</pseudo3D>
		</spatialEntity>
		<spatialEntity>
			<pseudo3D type="cluster">
				<clusteredness>1</clusteredness>
				<density>1</density>
				<area>191.0706</area>
				<perimeter>54</perimeter>
				<distanceFromOrigin>637.0125587459011</distanceFromOrigin>
				<angle>0</angle>
				<shape>rectangular</shape>
				<triangleMeasure>0.5249192307692309</triangleMeasure>
				<rectangleMeasure>1</rectangleMeasure>
				<circleMeasure>0.6282560906835513</circleMeasure>
				<centroid>
					<x>682</x>
					<y>60.5</y>
				</centroid>
			</pseudo3D>
		</spatialEntity>
		<spatialEntity>
			<pseudo3D type="cluster">
				<clusteredness>1</clusteredness>
				<density>1</density>
				<area>191.0706</area>
				<perimeter>56</perimeter>
				<distanceFromOrigin>832.0877357586759</distanceFromOrigin>
				<angle>0</angle>
				<shape>rectangular</shape>
				<triangleMeasure>0.4874250000000001</triangleMeasure>
				<rectangleMeasure>0.9748500000000001</rectangleMeasure>
				<circleMeasure>0.5849833005488307</circleMeasure>
				<centroid>
					<x>105</x>
					<y>88</y>
				</centroid>
			</pseudo3D>
		</spatialEntity>
		<spatialEntity>
			<pseudo3D type="cluster">
				<clusteredness>0.04909180424328444</clusteredness>
				<density>1</density>
				<area>382.1412</area>
				<perimeter>136</perimeter>
				<distanceFromOrigin>744.9060343425874</distanceFromOrigin>
				<angle>28.30075576600638</angle>
				<shape>rectangular</shape>
				<triangleMeasure>0.2527388888888889</triangleMeasure>
				<rectangleMeasure>0.5054777777777778</rectangleMeasure>
				<circleMeasure>0.1473737023452796</circleMeasure>
				<centroid>
					<x>161</x>
					<y>135</y>
				</centroid>
			</pseudo3D>
		</spatialEntity>
		<spatialEntity>
			<pseudo3D type="cluster">
				<clusteredness>1</clusteredness>
				<density>1</density>
				<area>191.0706</area>
				<perimeter>56</perimeter>
				<distanceFromOrigin>697.2660898107695</distanceFromOrigin>
				<angle>0</angle>
				<shape>rectangular</shape>
				<triangleMeasure>0.4874250000000001</triangleMeasure>
				<rectangleMeasure>0.9748500000000001</rectangleMeasure>
				<circleMeasure>0.5849833005488307</circleMeasure>
				<centroid>
					<x>288</x>
					<y>115</y>
				</centroid>
			</pseudo3D>
		</spatialEntity>
		<spatialEntity>
			<pseudo3D type="cluster">
				<clusteredness>1</clusteredness>
				<density>1</density>
				<area>191.0706</area>
				<perimeter>54</perimeter>
				<distanceFromOrigin>605.4832780515083</distanceFromOrigin>
				<angle>0</angle>
				<shape>rectangular</shape>
				<triangleMeasure>0.5249192307692309</triangleMeasure>
				<rectangleMeasure>1</rectangleMeasure>
				<circleMeasure>0.6282560906835513</circleMeasure>
				<centroid>
					<x>893</x>
					<y>128.5</y>
				</centroid>
			</pseudo3D>
		</spatialEntity>
		<spatialEntity>
			<pseudo3D type="cluster">
				<clusteredness>1</clusteredness>
				<density>1</density>
				<area>191.0706</area>
				<perimeter>54</perimeter>
				<distanceFromOrigin>879.773834573409</distanceFromOrigin>
				<angle>0</angle>
				<shape>rectangular</shape>
				<triangleMeasure>0.5249192307692309</triangleMeasure>
				<rectangleMeasure>1</rectangleMeasure>
				<circleMeasure>0.6282560906835513</circleMeasure>
				<centroid>
					<x>1357</x>
					<y>128.5</y>
				</centroid>
			</pseudo3D>
		</spatialEntity>
		<spatialEntity>
			<pseudo3D type="cluster">
				<clusteredness>1</clusteredness>
				<density>1</density>
				<area>191.0706</area>
				<perimeter>54</perimeter>
				<distanceFromOrigin>651.7729666072381</distanceFromOrigin>
				<angle>85.60129464500447</angle>
				<shape>rectangular</shape>
				<triangleMeasure>0.5249192307692309</triangleMeasure>
				<rectangleMeasure>1</rectangleMeasure>
				<circleMeasure>0.6282560906835513</circleMeasure>
				<centroid>
					<x>1048</x>
					<y>155.5</y>
				</centroid>
			</pseudo3D>
		</spatialEntity>
		<spatialEntity>
			<pseudo3D type="cluster">
				<clusteredness>1</clusteredness>
				<density>1</density>
				<area>191.0706</area>
				<perimeter>56</perimeter>
				<distanceFromOrigin>528.9688081541293</distanceFromOrigin>
				<angle>0</angle>
				<shape>rectangular</shape>
				<triangleMeasure>0.4874250000000001</triangleMeasure>
				<rectangleMeasure>0.9748500000000001</rectangleMeasure>
				<circleMeasure>0.5849833005488307</circleMeasure>
				<centroid>
					<x>640</x>
					<y>169</y>
				</centroid>
			</pseudo3D>
		</spatialEntity>
		<spatialEntity>
			<pseudo3D type="cluster">
				<clusteredness>1</clusteredness>
				<density>1</density>
				<area>191.0706</area>
				<perimeter>54</perimeter>
				<distanceFromOrigin>576.4199857742617</distanceFromOrigin>
				<angle>81.2538377374448</angle>
				<shape>rectangular</shape>
				<triangleMeasure>0.5249192307692309</triangleMeasure>
				<rectangleMeasure>1</rectangleMeasure>
				<circleMeasure>0.6282560906835513</circleMeasure>
				<centroid>
					<x>344</x>
					<y>223.5</y>
				</centroid>
			</pseudo3D>
		</spatialEntity>
		<spatialEntity>
			<pseudo3D type="cluster">
				<clusteredness>1</clusteredness>
				<density>1</density>
				<area>191.0706</area>
				<perimeter>54</perimeter>
				<distanceFromOrigin>596.4226689186117</distanceFromOrigin>
				<angle>85.60129464500447</angle>
				<shape>rectangular</shape>
				<triangleMeasure>0.5249192307692309</triangleMeasure>
				<rectangleMeasure>1</rectangleMeasure>
				<circleMeasure>0.6282560906835513</circleMeasure>
				<centroid>
					<x>1048</x>
					<y>223.5</y>
				</centroid>
			</pseudo3D>
		</spatialEntity>
		<spatialEntity>
			<pseudo3D type="cluster">
				<clusteredness>1</clusteredness>
				<density>1</density>
				<area>191.0706</area>
				<perimeter>56</perimeter>
				<distanceFromOrigin>449.0211576306845</distanceFromOrigin>
				<angle>0</angle>
				<shape>rectangular</shape>
				<triangleMeasure>0.4874250000000001</triangleMeasure>
				<rectangleMeasure>0.9748500000000001</rectangleMeasure>
				<circleMeasure>0.5849833005488307</circleMeasure>
				<centroid>
					<x>738</x>
					<y>251</y>
				</centroid>
			</pseudo3D>
		</spatialEntity>
		<spatialEntity>
			<pseudo3D type="cluster">
				<clusteredness>1</clusteredness>
				<density>1</density>
				<area>191.0706</area>
				<perimeter>56</perimeter>
				<distanceFromOrigin>480.5798580881225</distanceFromOrigin>
				<angle>0</angle>
				<shape>rectangular</shape>
				<triangleMeasure>0.4874250000000001</triangleMeasure>
				<rectangleMeasure>0.9748500000000001</rectangleMeasure>
				<circleMeasure>0.5849833005488307</circleMeasure>
				<centroid>
					<x>865</x>
					<y>251</y>
				</centroid>
			</pseudo3D>
		</spatialEntity>
		<spatialEntity>
			<pseudo3D type="cluster">
				<clusteredness>0.03616129774009938</clusteredness>
				<density>1</density>
				<area>573.2118</area>
				<perimeter>179.0284748077393</perimeter>
				<distanceFromOrigin>777.1132478603103</distanceFromOrigin>
				<angle>0</angle>
				<shape>triangular</shape>
				<triangleMeasure>0.2520997471137988</triangleMeasure>
				<rectangleMeasure>0.1965109203927883</rectangleMeasure>
				<circleMeasure>0.1455029060306785</circleMeasure>
				<centroid>
					<x>1362.751</x>
					<y>282.5516</y>
				</centroid>
			</pseudo3D>
		</spatialEntity>
		<spatialEntity>
			<pseudo3D type="cluster">
				<clusteredness>1</clusteredness>
				<density>1</density>
				<area>191.0706</area>
				<perimeter>56</perimeter>
				<distanceFromOrigin>453.3100484216073</distanceFromOrigin>
				<angle>0</angle>
				<shape>rectangular</shape>
				<triangleMeasure>0.4874250000000001</triangleMeasure>
				<rectangleMeasure>0.9748500000000001</rectangleMeasure>
				<circleMeasure>0.5849833005488307</circleMeasure>
				<centroid>
					<x>499</x>
					<y>278</y>
				</centroid>
			</pseudo3D>
		</spatialEntity>
		<spatialEntity>
			<pseudo3D type="cluster">
				<clusteredness>1</clusteredness>
				<density>1</density>
				<area>191.0706</area>
				<perimeter>54</perimeter>
				<distanceFromOrigin>457.9192068476709</distanceFromOrigin>
				<angle>0</angle>
				<shape>rectangular</shape>
				<triangleMeasure>0.5249192307692309</triangleMeasure>
				<rectangleMeasure>1</rectangleMeasure>
				<circleMeasure>0.6282560906835513</circleMeasure>
				<centroid>
					<x>415</x>
					<y>318.5</y>
				</centroid>
			</pseudo3D>
		</spatialEntity>
		<spatialEntity>
			<pseudo3D type="cluster">
				<clusteredness>1</clusteredness>
				<density>1</density>
				<area>191.0706</area>
				<perimeter>54</perimeter>
				<distanceFromOrigin>379.0211075916485</distanceFromOrigin>
				<angle>0</angle>
				<shape>rectangular</shape>
				<triangleMeasure>0.5249192307692309</triangleMeasure>
				<rectangleMeasure>1</rectangleMeasure>
				<circleMeasure>0.6282560906835513</circleMeasure>
				<centroid>
					<x>682</x>
					<y>318.5</y>
				</centroid>
			</pseudo3D>
		</spatialEntity>
		<spatialEntity>
			<pseudo3D type="cluster">
				<clusteredness>1</clusteredness>
				<density>1</density>
				<area>191.0706</area>
				<perimeter>56</perimeter>
				<distanceFromOrigin>698.0329505116503</distanceFromOrigin>
				<angle>0</angle>
				<shape>rectangular</shape>
				<triangleMeasure>0.4874250000000001</triangleMeasure>
				<rectangleMeasure>0.9748500000000001</rectangleMeasure>
				<circleMeasure>0.5849833005488307</circleMeasure>
				<centroid>
					<x>77</x>
					<y>332</y>
				</centroid>
			</pseudo3D>
		</spatialEntity>
		<spatialEntity>
			<pseudo3D type="cluster">
				<clusteredness>1</clusteredness>
				<density>1</density>
				<area>191.0706</area>
				<perimeter>56</perimeter>
				<distanceFromOrigin>406.5292117425266</distanceFromOrigin>
				<angle>0</angle>
				<shape>rectangular</shape>
				<triangleMeasure>0.4874250000000001</triangleMeasure>
				<rectangleMeasure>0.9748500000000001</rectangleMeasure>
				<circleMeasure>0.5849833005488307</circleMeasure>
				<centroid>
					<x>865</x>
					<y>332</y>
				</centroid>
			</pseudo3D>
		</spatialEntity>
		<spatialEntity>
			<pseudo3D type="cluster">
				<clusteredness>1</clusteredness>
				<density>1</density>
				<area>191.0706</area>
				<perimeter>56</perimeter>
				<distanceFromOrigin>404.4774406564599</distanceFromOrigin>
				<angle>0</angle>
				<shape>rectangular</shape>
				<triangleMeasure>0.4874250000000001</triangleMeasure>
				<rectangleMeasure>0.9748500000000001</rectangleMeasure>
				<circleMeasure>0.5849833005488307</circleMeasure>
				<centroid>
					<x>471</x>
					<y>346</y>
				</centroid>
			</pseudo3D>
		</spatialEntity>
		<spatialEntity>
			<pseudo3D type="cluster">
				<clusteredness>0.04738218078337922</clusteredness>
				<density>1</density>
				<area>382.1412</area>
				<perimeter>142</perimeter>
				<distanceFromOrigin>474.3015918168524</distanceFromOrigin>
				<angle>28.30075576600638</angle>
				<shape>rectangular</shape>
				<triangleMeasure>0.2394368421052632</triangleMeasure>
				<rectangleMeasure>0.4788736842105263</rectangleMeasure>
				<circleMeasure>0.1331282816744427</circleMeasure>
				<centroid>
					<x>1026.5</x>
					<y>346</y>
				</centroid>
			</pseudo3D>
		</spatialEntity>
		<spatialEntity>
			<pseudo3D type="cluster">
				<clusteredness>1</clusteredness>
				<density>1</density>
				<area>191.0706</area>
				<perimeter>56</perimeter>
				<distanceFromOrigin>671.9598202273704</distanceFromOrigin>
				<angle>0</angle>
				<shape>rectangular</shape>
				<triangleMeasure>0.4874250000000001</triangleMeasure>
				<rectangleMeasure>0.9748500000000001</rectangleMeasure>
				<circleMeasure>0.5849833005488307</circleMeasure>
				<centroid>
					<x>1259</x>
					<y>346</y>
				</centroid>
			</pseudo3D>
		</spatialEntity>
		<spatialEntity>
			<pseudo3D type="cluster">
				<clusteredness>1</clusteredness>
				<density>1</density>
				<area>191.0706</area>
				<perimeter>56</perimeter>
				<distanceFromOrigin>593.2832375855565</distanceFromOrigin>
				<angle>0</angle>
				<shape>rectangular</shape>
				<triangleMeasure>0.4874250000000001</triangleMeasure>
				<rectangleMeasure>0.9748500000000001</rectangleMeasure>
				<circleMeasure>0.5849833005488307</circleMeasure>
				<centroid>
					<x>175</x>
					<y>373</y>
				</centroid>
			</pseudo3D>
		</spatialEntity>
		<spatialEntity>
			<pseudo3D type="cluster">
				<clusteredness>1</clusteredness>
				<density>1</density>
				<area>191.0706</area>
				<perimeter>56</perimeter>
				<distanceFromOrigin>574.1532896361389</distanceFromOrigin>
				<angle>0</angle>
				<shape>rectangular</shape>
				<triangleMeasure>0.4874250000000001</triangleMeasure>
				<rectangleMeasure>0.9748500000000001</rectangleMeasure>
				<circleMeasure>0.5849833005488307</circleMeasure>
				<centroid>
					<x>1160</x>
					<y>373</y>
				</centroid>
			</pseudo3D>
		</spatialEntity>
		<spatialEntity>
			<pseudo3D type="cluster">
				<clusteredness>1</clusteredness>
				<density>1</density>
				<area>191.0706</area>
				<perimeter>56</perimeter>
				<distanceFromOrigin>757.7605162582701</distanceFromOrigin>
				<angle>0</angle>
				<shape>rectangular</shape>
				<triangleMeasure>0.4874250000000001</triangleMeasure>
				<rectangleMeasure>0.9748500000000001</rectangleMeasure>
				<circleMeasure>0.5849833005488307</circleMeasure>
				<centroid>
					<x>1371</x>
					<y>373</y>
				</centroid>
			</pseudo3D>
		</spatialEntity>
		<spatialEntity>
			<pseudo3D type="cluster">
				<clusteredness>1</clusteredness>
				<density>1</density>
				<area>191.0706</area>
				<perimeter>56</perimeter>
				<distanceFromOrigin>343.7120888185343</distanceFromOrigin>
				<angle>0</angle>
				<shape>rectangular</shape>
				<triangleMeasure>0.4874250000000001</triangleMeasure>
				<rectangleMeasure>0.9748500000000001</rectangleMeasure>
				<circleMeasure>0.5849833005488307</circleMeasure>
				<centroid>
					<x>499</x>
					<y>400</y>
				</centroid>
			</pseudo3D>
		</spatialEntity>
		<spatialEntity>
			<pseudo3D type="cluster">
				<clusteredness>0.04510529663837756</clusteredness>
				<density>1</density>
				<area>382.1412</area>
				<perimeter>143.2377853393555</perimeter>
				<distanceFromOrigin>274.9618155308115</distanceFromOrigin>
				<angle>50.71059313749964</angle>
				<shape>rectangular</shape>
				<triangleMeasure>0.2540568508092161</triangleMeasure>
				<rectangleMeasure>0.3549106460245255</rectangleMeasure>
				<circleMeasure>0.1186615655888498</circleMeasure>
				<centroid>
					<x>717.3111</x>
					<y>420.4</y>
				</centroid>
			</pseudo3D>
		</spatialEntity>
		<spatialEntity>
			<pseudo3D type="cluster">
				<clusteredness>1</clusteredness>
				<density>1</density>
				<area>191.0706</area>
				<perimeter>56</perimeter>
				<distanceFromOrigin>673.5465833927153</distanceFromOrigin>
				<angle>0</angle>
				<shape>rectangular</shape>
				<triangleMeasure>0.4874250000000001</triangleMeasure>
				<rectangleMeasure>0.9748500000000001</rectangleMeasure>
				<circleMeasure>0.5849833005488307</circleMeasure>
				<centroid>
					<x>49</x>
					<y>441</y>
				</centroid>
			</pseudo3D>
		</spatialEntity>
		<spatialEntity>
			<pseudo3D type="cluster">
				<clusteredness>0.06400937502753341</clusteredness>
				<density>1</density>
				<area>382.1412</area>
				<perimeter>117.175651550293</perimeter>
				<distanceFromOrigin>476.6182959140364</distanceFromOrigin>
				<angle>0</angle>
				<shape>rectangular</shape>
				<triangleMeasure>0.3305719723183391</triangleMeasure>
				<rectangleMeasure>0.415495077489383</rectangleMeasure>
				<circleMeasure>0.1839658725400239</circleMeasure>
				<centroid>
					<x>1117.784</x>
					<y>474.5833</y>
				</centroid>
			</pseudo3D>
		</spatialEntity>
		<spatialEntity>
			<pseudo3D type="cluster">
				<clusteredness>1</clusteredness>
				<density>1</density>
				<area>191.0706</area>
				<perimeter>54</perimeter>
				<distanceFromOrigin>440.5814340164596</distanceFromOrigin>
				<angle>81.2538377374448</angle>
				<shape>rectangular</shape>
				<triangleMeasure>0.5249192307692309</triangleMeasure>
				<rectangleMeasure>1</rectangleMeasure>
				<circleMeasure>0.6282560906835513</circleMeasure>
				<centroid>
					<x>288</x>
					<y>481.5</y>
				</centroid>
			</pseudo3D>
		</spatialEntity>
		<spatialEntity>
			<pseudo3D type="cluster">
				<clusteredness>1</clusteredness>
				<density>1</density>
				<area>191.0706</area>
				<perimeter>56</perimeter>
				<distanceFromOrigin>279.6301128276424</distanceFromOrigin>
				<angle>0</angle>
				<shape>rectangular</shape>
				<triangleMeasure>0.4874250000000001</triangleMeasure>
				<rectangleMeasure>0.9748500000000001</rectangleMeasure>
				<circleMeasure>0.5849833005488307</circleMeasure>
				<centroid>
					<x>893</x>
					<y>509</y>
				</centroid>
			</pseudo3D>
		</spatialEntity>
		<spatialEntity>
			<pseudo3D type="cluster">
				<clusteredness>1</clusteredness>
				<density>1</density>
				<area>191.0706</area>
				<perimeter>54</perimeter>
				<distanceFromOrigin>693.4450230551806</distanceFromOrigin>
				<angle>0</angle>
				<shape>rectangular</shape>
				<triangleMeasure>0.5249192307692309</triangleMeasure>
				<rectangleMeasure>1</rectangleMeasure>
				<circleMeasure>0.6282560906835513</circleMeasure>
				<centroid>
					<x>1357</x>
					<y>522.5</y>
				</centroid>
			</pseudo3D>
		</spatialEntity>
		<spatialEntity>
			<pseudo3D type="cluster">
				<clusteredness>0.04640237736140274</clusteredness>
				<density>1</density>
				<area>382.1412</area>
				<perimeter>140.7036018371582</perimeter>
				<distanceFromOrigin>137.8296049475584</distanceFromOrigin>
				<angle>31.89079180184571</angle>
				<shape>rectangular</shape>
				<triangleMeasure>0.2480027257240205</triangleMeasure>
				<rectangleMeasure>0.3574563762187256</rectangleMeasure>
				<circleMeasure>0.1239532173430521</circleMeasure>
				<centroid>
					<x>759.0692</x>
					<y>556</y>
				</centroid>
			</pseudo3D>
		</spatialEntity>
		<spatialEntity>
			<pseudo3D type="cluster">
				<clusteredness>1</clusteredness>
				<density>1</density>
				<area>191.0706</area>
				<perimeter>54</perimeter>
				<distanceFromOrigin>516.3768004083839</distanceFromOrigin>
				<angle>0</angle>
				<shape>rectangular</shape>
				<triangleMeasure>0.5249192307692309</triangleMeasure>
				<rectangleMeasure>1</rectangleMeasure>
				<circleMeasure>0.6282560906835513</circleMeasure>
				<centroid>
					<x>1188</x>
					<y>576.5</y>
				</centroid>
			</pseudo3D>
		</spatialEntity>
		<spatialEntity>
			<pseudo3D type="cluster">
				<clusteredness>0.06538500343653253</clusteredness>
				<density>1</density>
				<area>382.1412</area>
				<perimeter>116.8276252746582</perimeter>
				<distanceFromOrigin>560.7655481571599</distanceFromOrigin>
				<angle>73.41266144307259</angle>
				<shape>rectangular</shape>
				<triangleMeasure>0.3187664459621501</triangleMeasure>
				<rectangleMeasure>0.4108205570071956</rectangleMeasure>
				<circleMeasure>0.1860555408612584</circleMeasure>
				<centroid>
					<x>112</x>
					<y>617.5</y>
				</centroid>
			</pseudo3D>
		</spatialEntity>
		<spatialEntity>
			<pseudo3D type="cluster">
				<clusteredness>1</clusteredness>
				<density>1</density>
				<area>191.0706</area>
				<perimeter>54</perimeter>
				<distanceFromOrigin>221.9211571707393</distanceFromOrigin>
				<angle>85.60129464500447</angle>
				<shape>rectangular</shape>
				<triangleMeasure>0.5249192307692309</triangleMeasure>
				<rectangleMeasure>1</rectangleMeasure>
				<circleMeasure>0.6282560906835513</circleMeasure>
				<centroid>
					<x>893</x>
					<y>617.5</y>
				</centroid>
			</pseudo3D>
		</spatialEntity>
		<spatialEntity>
			<pseudo3D type="cluster">
				<clusteredness>1</clusteredness>
				<density>1</density>
				<area>191.0706</area>
				<perimeter>54</perimeter>
				<distanceFromOrigin>485.8991664944487</distanceFromOrigin>
				<angle>0</angle>
				<shape>rectangular</shape>
				<triangleMeasure>0.5249192307692309</triangleMeasure>
				<rectangleMeasure>1</rectangleMeasure>
				<circleMeasure>0.6282560906835513</circleMeasure>
				<centroid>
					<x>189</x>
					<y>644.5</y>
				</centroid>
			</pseudo3D>
		</spatialEntity>
		<spatialEntity>
			<pseudo3D type="cluster">
				<clusteredness>1</clusteredness>
				<density>1</density>
				<area>191.0706</area>
				<perimeter>56</perimeter>
				<distanceFromOrigin>136.6821129482567</distanceFromOrigin>
				<angle>0</angle>
				<shape>rectangular</shape>
				<triangleMeasure>0.4874250000000001</triangleMeasure>
				<rectangleMeasure>0.9748500000000001</rectangleMeasure>
				<circleMeasure>0.5849833005488307</circleMeasure>
				<centroid>
					<x>541</x>
					<y>658</y>
				</centroid>
			</pseudo3D>
		</spatialEntity>
		<spatialEntity>
			<pseudo3D type="cluster">
				<clusteredness>1</clusteredness>
				<density>1</density>
				<area>191.0706</area>
				<perimeter>56</perimeter>
				<distanceFromOrigin>378.0171953760834</distanceFromOrigin>
				<angle>0</angle>
				<shape>rectangular</shape>
				<triangleMeasure>0.4874250000000001</triangleMeasure>
				<rectangleMeasure>0.9748500000000001</rectangleMeasure>
				<circleMeasure>0.5849833005488307</circleMeasure>
				<centroid>
					<x>1062</x>
					<y>658</y>
				</centroid>
			</pseudo3D>
		</spatialEntity>
		<spatialEntity>
			<pseudo3D type="cluster">
				<clusteredness>1</clusteredness>
				<density>1</density>
				<area>191.0706</area>
				<perimeter>56</perimeter>
				<distanceFromOrigin>573.5451159237606</distanceFromOrigin>
				<angle>0</angle>
				<shape>rectangular</shape>
				<triangleMeasure>0.4874250000000001</triangleMeasure>
				<rectangleMeasure>0.9748500000000001</rectangleMeasure>
				<circleMeasure>0.5849833005488307</circleMeasure>
				<centroid>
					<x>1259</x>
					<y>672</y>
				</centroid>
			</pseudo3D>
		</spatialEntity>
		<spatialEntity>
			<pseudo3D type="cluster">
				<clusteredness>0.04510525757872913</clusteredness>
				<density>1</density>
				<area>382.1412</area>
				<perimeter>143.2377853393555</perimeter>
				<distanceFromOrigin>173.0115603073968</distanceFromOrigin>
				<angle>30.72812194353854</angle>
				<shape>rectangular</shape>
				<triangleMeasure>0.254051572692899</triangleMeasure>
				<rectangleMeasure>0.3549106460245255</rectangleMeasure>
				<circleMeasure>0.1186615655888498</circleMeasure>
				<centroid>
					<x>478.3111</x>
					<y>692.4</y>
				</centroid>
			</pseudo3D>
		</spatialEntity>
		<spatialEntity>
			<pseudo3D type="cluster">
				<clusteredness>1</clusteredness>
				<density>1</density>
				<area>191.0706</area>
				<perimeter>56</perimeter>
				<distanceFromOrigin>567.0035273258889</distanceFromOrigin>
				<angle>0</angle>
				<shape>rectangular</shape>
				<triangleMeasure>0.4874250000000001</triangleMeasure>
				<rectangleMeasure>0.9748500000000001</rectangleMeasure>
				<circleMeasure>0.5849833005488307</circleMeasure>
				<centroid>
					<x>105</x>
					<y>699</y>
				</centroid>
			</pseudo3D>
		</spatialEntity>
		<spatialEntity>
			<pseudo3D type="cluster">
				<clusteredness>1</clusteredness>
				<density>1</density>
				<area>191.0706</area>
				<perimeter>56</perimeter>
				<distanceFromOrigin>426.0046948098108</distanceFromOrigin>
				<angle>0</angle>
				<shape>rectangular</shape>
				<triangleMeasure>0.4874250000000001</triangleMeasure>
				<rectangleMeasure>0.9748500000000001</rectangleMeasure>
				<circleMeasure>0.5849833005488307</circleMeasure>
				<centroid>
					<x>246</x>
					<y>699</y>
				</centroid>
			</pseudo3D>
		</spatialEntity>
		<spatialEntity>
			<pseudo3D type="cluster">
				<clusteredness>1</clusteredness>
				<density>1</density>
				<area>191.0706</area>
				<perimeter>54</perimeter>
				<distanceFromOrigin>483.0041407690001</distanceFromOrigin>
				<angle>0</angle>
				<shape>rectangular</shape>
				<triangleMeasure>0.5249192307692309</triangleMeasure>
				<rectangleMeasure>1</rectangleMeasure>
				<circleMeasure>0.6282560906835513</circleMeasure>
				<centroid>
					<x>189</x>
					<y>712.5</y>
				</centroid>
			</pseudo3D>
		</spatialEntity>
		<spatialEntity>
			<pseudo3D type="cluster">
				<clusteredness>1</clusteredness>
				<density>1</density>
				<area>191.0706</area>
				<perimeter>56</perimeter>
				<distanceFromOrigin>23.43074902771996</distanceFromOrigin>
				<angle>0</angle>
				<shape>rectangular</shape>
				<triangleMeasure>0.4874250000000001</triangleMeasure>
				<rectangleMeasure>0.9748500000000001</rectangleMeasure>
				<circleMeasure>0.5849833005488307</circleMeasure>
				<centroid>
					<x>654</x>
					<y>726</y>
				</centroid>
			</pseudo3D>
		</spatialEntity>
		<spatialEntity>
			<pseudo3D type="cluster">
				<clusteredness>1</clusteredness>
				<density>1</density>
				<area>191.0706</area>
				<perimeter>54</perimeter>
				<distanceFromOrigin>335.2566181300527</distanceFromOrigin>
				<angle>0</angle>
				<shape>rectangular</shape>
				<triangleMeasure>0.5249192307692309</triangleMeasure>
				<rectangleMeasure>1</rectangleMeasure>
				<circleMeasure>0.6282560906835513</circleMeasure>
				<centroid>
					<x>1020</x>
					<y>739.5</y>
				</centroid>
			</pseudo3D>
		</spatialEntity>
		<spatialEntity>
			<pseudo3D type="cluster">
				<clusteredness>1</clusteredness>
				<density>1</density>
				<area>191.0706</area>
				<perimeter>56</perimeter>
				<distanceFromOrigin>443.5493208201316</distanceFromOrigin>
				<angle>0</angle>
				<shape>rectangular</shape>
				<triangleMeasure>0.4874250000000001</triangleMeasure>
				<rectangleMeasure>0.9748500000000001</rectangleMeasure>
				<circleMeasure>0.5849833005488307</circleMeasure>
				<centroid>
					<x>232</x>
					<y>767</y>
				</centroid>
			</pseudo3D>
		</spatialEntity>
		<spatialEntity>
			<pseudo3D type="cluster">
				<clusteredness>1</clusteredness>
				<density>1</density>
				<area>191.0706</area>
				<perimeter>56</perimeter>
				<distanceFromOrigin>148.0033783398203</distanceFromOrigin>
				<angle>0</angle>
				<shape>rectangular</shape>
				<triangleMeasure>0.4874250000000001</triangleMeasure>
				<rectangleMeasure>0.9748500000000001</rectangleMeasure>
				<circleMeasure>0.5849833005488307</circleMeasure>
				<centroid>
					<x>823</x>
					<y>767</y>
				</centroid>
			</pseudo3D>
		</spatialEntity>
		<spatialEntity>
			<pseudo3D type="cluster">
				<clusteredness>1</clusteredness>
				<density>1</density>
				<area>191.0706</area>
				<perimeter>56</perimeter>
				<distanceFromOrigin>463.3961588101481</distanceFromOrigin>
				<angle>0</angle>
				<shape>rectangular</shape>
				<triangleMeasure>0.4874250000000001</triangleMeasure>
				<rectangleMeasure>0.9748500000000001</rectangleMeasure>
				<circleMeasure>0.5849833005488307</circleMeasure>
				<centroid>
					<x>1146</x>
					<y>767</y>
				</centroid>
			</pseudo3D>
		</spatialEntity>
		<spatialEntity>
			<pseudo3D type="cluster">
				<clusteredness>1</clusteredness>
				<density>1</density>
				<area>191.0706</area>
				<perimeter>56</perimeter>
				<distanceFromOrigin>197.3068675946177</distanceFromOrigin>
				<angle>0</angle>
				<shape>rectangular</shape>
				<triangleMeasure>0.4874250000000001</triangleMeasure>
				<rectangleMeasure>0.9748500000000001</rectangleMeasure>
				<circleMeasure>0.5849833005488307</circleMeasure>
				<centroid>
					<x>865</x>
					<y>794</y>
				</centroid>
			</pseudo3D>
		</spatialEntity>
		<spatialEntity>
			<pseudo3D type="cluster">
				<clusteredness>0.06400934785560973</clusteredness>
				<density>1</density>
				<area>382.1412</area>
				<perimeter>117.175651550293</perimeter>
				<distanceFromOrigin>121.671689394041</distanceFromOrigin>
				<angle>52.0283962389496</angle>
				<shape>rectangular</shape>
				<triangleMeasure>0.3305719723183391</triangleMeasure>
				<rectangleMeasure>0.415495077489383</rectangleMeasure>
				<circleMeasure>0.1839658725400239</circleMeasure>
				<centroid>
					<x>751.7839</x>
					<y>814.4167</y>
				</centroid>
			</pseudo3D>
		</spatialEntity>
		<spatialEntity>
			<pseudo3D type="cluster">
				<clusteredness>1</clusteredness>
				<density>1</density>
				<area>191.0706</area>
				<perimeter>56</perimeter>
				<distanceFromOrigin>171.058469536004</distanceFromOrigin>
				<angle>0</angle>
				<shape>rectangular</shape>
				<triangleMeasure>0.4874250000000001</triangleMeasure>
				<rectangleMeasure>0.9748500000000001</rectangleMeasure>
				<circleMeasure>0.5849833005488307</circleMeasure>
				<centroid>
					<x>541</x>
					<y>821</y>
				</centroid>
			</pseudo3D>
		</spatialEntity>
		<spatialEntity>
			<pseudo3D type="cluster">
				<clusteredness>1</clusteredness>
				<density>1</density>
				<area>191.0706</area>
				<perimeter>56</perimeter>
				<distanceFromOrigin>144.4022160494776</distanceFromOrigin>
				<angle>0</angle>
				<shape>rectangular</shape>
				<triangleMeasure>0.4899246153846154</triangleMeasure>
				<rectangleMeasure>0.9798492307692308</rectangleMeasure>
				<circleMeasure>0.582013761610809</circleMeasure>
				<centroid>
					<x>597.5</x>
					<y>834.5</y>
				</centroid>
			</pseudo3D>
		</spatialEntity>
		<spatialEntity>
			<pseudo3D type="cluster">
				<clusteredness>1</clusteredness>
				<density>1</density>
				<area>191.0706</area>
				<perimeter>56</perimeter>
				<distanceFromOrigin>610.5685874658145</distanceFromOrigin>
				<angle>0</angle>
				<shape>rectangular</shape>
				<triangleMeasure>0.4874250000000001</triangleMeasure>
				<rectangleMeasure>0.9748500000000001</rectangleMeasure>
				<circleMeasure>0.5849833005488307</circleMeasure>
				<centroid>
					<x>77</x>
					<y>848</y>
				</centroid>
			</pseudo3D>
		</spatialEntity>
		<spatialEntity>
			<pseudo3D type="cluster">
				<clusteredness>1</clusteredness>
				<density>1</density>
				<area>191.0706</area>
				<perimeter>56</perimeter>
				<distanceFromOrigin>262.7279962242319</distanceFromOrigin>
				<angle>0</angle>
				<shape>rectangular</shape>
				<triangleMeasure>0.4874250000000001</triangleMeasure>
				<rectangleMeasure>0.9748500000000001</rectangleMeasure>
				<circleMeasure>0.5849833005488307</circleMeasure>
				<centroid>
					<x>457</x>
					<y>862</y>
				</centroid>
			</pseudo3D>
		</spatialEntity>
		<spatialEntity>
			<pseudo3D type="cluster">
				<clusteredness>1</clusteredness>
				<density>1</density>
				<area>191.0706</area>
				<perimeter>56</perimeter>
				<distanceFromOrigin>633.2661367861067</distanceFromOrigin>
				<angle>0</angle>
				<shape>rectangular</shape>
				<triangleMeasure>0.4874250000000001</triangleMeasure>
				<rectangleMeasure>0.9748500000000001</rectangleMeasure>
				<circleMeasure>0.5849833005488307</circleMeasure>
				<centroid>
					<x>1301</x>
					<y>862</y>
				</centroid>
			</pseudo3D>
		</spatialEntity>
		<spatialEntity>
			<pseudo3D type="cluster">
				<clusteredness>1</clusteredness>
				<density>1</density>
				<area>191.0706</area>
				<perimeter>54</perimeter>
				<distanceFromOrigin>367.1634513401355</distanceFromOrigin>
				<angle>0</angle>
				<shape>rectangular</shape>
				<triangleMeasure>0.5249192307692309</triangleMeasure>
				<rectangleMeasure>1</rectangleMeasure>
				<circleMeasure>0.6282560906835513</circleMeasure>
				<centroid>
					<x>344</x>
					<y>875.5</y>
				</centroid>
			</pseudo3D>
		</spatialEntity>
		<spatialEntity>
			<pseudo3D type="cluster">
				<clusteredness>1</clusteredness>
				<density>1</density>
				<area>191.0706</area>
				<perimeter>56</perimeter>
				<distanceFromOrigin>189.8420396013486</distanceFromOrigin>
				<angle>0</angle>
				<shape>rectangular</shape>
				<triangleMeasure>0.4874250000000001</triangleMeasure>
				<rectangleMeasure>0.9748500000000001</rectangleMeasure>
				<circleMeasure>0.5849833005488307</circleMeasure>
				<centroid>
					<x>752</x>
					<y>889</y>
				</centroid>
			</pseudo3D>
		</spatialEntity>
		<spatialEntity>
			<pseudo3D type="cluster">
				<clusteredness>1</clusteredness>
				<density>1</density>
				<area>191.0706</area>
				<perimeter>56</perimeter>
				<distanceFromOrigin>317.5736135134655</distanceFromOrigin>
				<angle>0</angle>
				<shape>rectangular</shape>
				<triangleMeasure>0.4874250000000001</triangleMeasure>
				<rectangleMeasure>0.9748500000000001</rectangleMeasure>
				<circleMeasure>0.5849833005488307</circleMeasure>
				<centroid>
					<x>949</x>
					<y>889</y>
				</centroid>
			</pseudo3D>
		</spatialEntity>
		<spatialEntity>
			<pseudo3D type="cluster">
				<clusteredness>1</clusteredness>
				<density>1</density>
				<area>191.0706</area>
				<perimeter>56</perimeter>
				<distanceFromOrigin>694.2081820318743</distanceFromOrigin>
				<angle>0</angle>
				<shape>rectangular</shape>
				<triangleMeasure>0.4874250000000001</triangleMeasure>
				<rectangleMeasure>0.9748500000000001</rectangleMeasure>
				<circleMeasure>0.5849833005488307</circleMeasure>
				<centroid>
					<x>1357</x>
					<y>889</y>
				</centroid>
			</pseudo3D>
		</spatialEntity>
		<spatialEntity>
			<pseudo3D type="cluster">
				<clusteredness>0.04510528713074488</clusteredness>
				<density>1</density>
				<area>382.1412</area>
				<perimeter>143.2377853393555</perimeter>
				<distanceFromOrigin>478.5530273647843</distanceFromOrigin>
				<angle>32.3052660151894</angle>
				<shape>rectangular</shape>
				<triangleMeasure>0.2540621291448517</triangleMeasure>
				<rectangleMeasure>0.3549106460245255</rectangleMeasure>
				<circleMeasure>0.1186615655888498</circleMeasure>
				<centroid>
					<x>1125.311</x>
					<y>950.4</y>
				</centroid>
			</pseudo3D>
		</spatialEntity>
		<spatialEntity>
			<pseudo3D type="cluster">
				<clusteredness>1</clusteredness>
				<density>1</density>
				<area>191.0706</area>
				<perimeter>54</perimeter>
				<distanceFromOrigin>260.0307674103201</distanceFromOrigin>
				<angle>0</angle>
				<shape>rectangular</shape>
				<triangleMeasure>0.5249192307692309</triangleMeasure>
				<rectangleMeasure>1</rectangleMeasure>
				<circleMeasure>0.6282560906835513</circleMeasure>
				<centroid>
					<x>668</x>
					<y>970.5</y>
				</centroid>
			</pseudo3D>
		</spatialEntity>
		<spatialEntity>
			<pseudo3D type="cluster">
				<clusteredness>1</clusteredness>
				<density>1</density>
				<area>191.0706</area>
				<perimeter>56</perimeter>
				<distanceFromOrigin>659.2184766828066</distanceFromOrigin>
				<angle>0</angle>
				<shape>rectangular</shape>
				<triangleMeasure>0.4874250000000001</triangleMeasure>
				<rectangleMeasure>0.9748500000000001</rectangleMeasure>
				<circleMeasure>0.5849833005488307</circleMeasure>
				<centroid>
					<x>1273</x>
					<y>1011</y>
				</centroid>
			</pseudo3D>
		</spatialEntity>
		<spatialEntity>
			<pseudo3D type="cluster">
				<clusteredness>1</clusteredness>
				<density>1</density>
				<area>191.0706</area>
				<perimeter>54</perimeter>
				<distanceFromOrigin>435.1781244502072</distanceFromOrigin>
				<angle>0</angle>
				<shape>rectangular</shape>
				<triangleMeasure>0.5249192307692309</triangleMeasure>
				<rectangleMeasure>1</rectangleMeasure>
				<circleMeasure>0.6282560906835513</circleMeasure>
				<centroid>
					<x>386</x>
					<y>1038.5</y>
				</centroid>
			</pseudo3D>
		</spatialEntity>
		<spatialEntity>
			<pseudo3D type="cluster">
				<clusteredness>1</clusteredness>
				<density>1</density>
				<area>191.0706</area>
				<perimeter>54</perimeter>
				<distanceFromOrigin>498.9589161444056</distanceFromOrigin>
				<angle>0</angle>
				<shape>rectangular</shape>
				<triangleMeasure>0.5249192307692309</triangleMeasure>
				<rectangleMeasure>1</rectangleMeasure>
				<circleMeasure>0.6282560906835513</circleMeasure>
				<centroid>
					<x>1062</x>
					<y>1038.5</y>
				</centroid>
			</pseudo3D>
		</spatialEntity>
		<spatialEntity>
			<pseudo3D type="cluster">
				<clusteredness>1</clusteredness>
				<density>1</density>
				<area>191.0706</area>
				<perimeter>56</perimeter>
				<distanceFromOrigin>414.1328289329403</distanceFromOrigin>
				<angle>0</angle>
				<shape>rectangular</shape>
				<triangleMeasure>0.4874250000000001</triangleMeasure>
				<rectangleMeasure>0.9748500000000001</rectangleMeasure>
				<circleMeasure>0.5849833005488307</circleMeasure>
				<centroid>
					<x>921</x>
					<y>1052</y>
				</centroid>
			</pseudo3D>
		</spatialEntity>
		<spatialEntity>
			<pseudo3D type="cluster">
				<clusteredness>1</clusteredness>
				<density>1</density>
				<area>191.0706</area>
				<perimeter>54</perimeter>
				<distanceFromOrigin>373.7833597152233</distanceFromOrigin>
				<angle>0</angle>
				<shape>rectangular</shape>
				<triangleMeasure>0.5249192307692309</triangleMeasure>
				<rectangleMeasure>1</rectangleMeasure>
				<circleMeasure>0.6282560906835513</circleMeasure>
				<centroid>
					<x>555</x>
					<y>1065.5</y>
				</centroid>
			</pseudo3D>
		</spatialEntity>
		<spatialEntity>
			<pseudo3D type="cluster">
				<clusteredness>1</clusteredness>
				<density>1</density>
				<area>191.0706</area>
				<perimeter>56</perimeter>
				<distanceFromOrigin>512.0156247615887</distanceFromOrigin>
				<angle>0</angle>
				<shape>rectangular</shape>
				<triangleMeasure>0.4874250000000001</triangleMeasure>
				<rectangleMeasure>0.9748500000000001</rectangleMeasure>
				<circleMeasure>0.5849833005488307</circleMeasure>
				<centroid>
					<x>316</x>
					<y>1079</y>
				</centroid>
			</pseudo3D>
		</spatialEntity>
		<spatialEntity>
			<pseudo3D type="cluster">
				<clusteredness>1</clusteredness>
				<density>1</density>
				<area>191.0706</area>
				<perimeter>54</perimeter>
				<distanceFromOrigin>677.0561276585569</distanceFromOrigin>
				<angle>90</angle>
				<shape>rectangular</shape>
				<triangleMeasure>0.5249192307692309</triangleMeasure>
				<rectangleMeasure>1</rectangleMeasure>
				<circleMeasure>0.6282560906835513</circleMeasure>
				<centroid>
					<x>1245</x>
					<y>1092.5</y>
				</centroid>
			</pseudo3D>
		</spatialEntity>
		<spatialEntity>
			<pseudo3D type="cluster">
				<clusteredness>1</clusteredness>
				<density>1</density>
				<area>191.0706</area>
				<perimeter>56</perimeter>
				<distanceFromOrigin>702.5567592728719</distanceFromOrigin>
				<angle>0</angle>
				<shape>rectangular</shape>
				<triangleMeasure>0.4874250000000001</triangleMeasure>
				<rectangleMeasure>0.9748500000000001</rectangleMeasure>
				<circleMeasure>0.5849833005488307</circleMeasure>
				<centroid>
					<x>91</x>
					<y>1106</y>
				</centroid>
			</pseudo3D>
		</spatialEntity>
		<spatialEntity>
			<pseudo3D type="cluster">
				<clusteredness>1</clusteredness>
				<density>1</density>
				<area>191.0706</area>
				<perimeter>54</perimeter>
				<distanceFromOrigin>547.7526814174441</distanceFromOrigin>
				<angle>0</angle>
				<shape>rectangular</shape>
				<triangleMeasure>0.5249192307692309</triangleMeasure>
				<rectangleMeasure>1</rectangleMeasure>
				<circleMeasure>0.6282560906835513</circleMeasure>
				<centroid>
					<x>1034</x>
					<y>1133.5</y>
				</centroid>
			</pseudo3D>
		</spatialEntity>
		<spatialEntity>
			<pseudo3D type="cluster">
				<clusteredness>1</clusteredness>
				<density>1</density>
				<area>191.0706</area>
				<perimeter>56</perimeter>
				<distanceFromOrigin>451.425519881187</distanceFromOrigin>
				<angle>0</angle>
				<shape>rectangular</shape>
				<triangleMeasure>0.4874250000000001</triangleMeasure>
				<rectangleMeasure>0.9748500000000001</rectangleMeasure>
				<circleMeasure>0.5849833005488307</circleMeasure>
				<centroid>
					<x>555</x>
					<y>1147</y>
				</centroid>
			</pseudo3D>
		</spatialEntity>
		<spatialEntity>
			<pseudo3D type="cluster">
				<clusteredness>1</clusteredness>
				<density>1</density>
				<area>191.0706</area>
				<perimeter>56</perimeter>
				<distanceFromOrigin>654.4004889973723</distanceFromOrigin>
				<angle>0</angle>
				<shape>rectangular</shape>
				<triangleMeasure>0.4874250000000001</triangleMeasure>
				<rectangleMeasure>0.9748500000000001</rectangleMeasure>
				<circleMeasure>0.5849833005488307</circleMeasure>
				<centroid>
					<x>1174</x>
					<y>1147</y>
				</centroid>
			</pseudo3D>
		</spatialEntity>
		<spatialEntity>
			<pseudo3D type="cluster">
				<clusteredness>1</clusteredness>
				<density>1</density>
				<area>191.0706</area>
				<perimeter>54</perimeter>
				<distanceFromOrigin>548.7221519129695</distanceFromOrigin>
				<angle>0</angle>
				<shape>rectangular</shape>
				<triangleMeasure>0.5249192307692309</triangleMeasure>
				<rectangleMeasure>1</rectangleMeasure>
				<circleMeasure>0.6282560906835513</circleMeasure>
				<centroid>
					<x>358</x>
					<y>1160.5</y>
				</centroid>
			</pseudo3D>
		</spatialEntity>
		<spatialEntity>
			<pseudo3D type="cluster">
				<clusteredness>1</clusteredness>
				<density>1</density>
				<area>191.0706</area>
				<perimeter>54</perimeter>
				<distanceFromOrigin>495.3271646094125</distanceFromOrigin>
				<angle>0</angle>
				<shape>rectangular</shape>
				<triangleMeasure>0.5249192307692309</triangleMeasure>
				<rectangleMeasure>1</rectangleMeasure>
				<circleMeasure>0.6282560906835513</circleMeasure>
				<centroid>
					<x>893</x>
					<y>1160.5</y>
				</centroid>
			</pseudo3D>
		</spatialEntity>
		<spatialEntity>
			<pseudo3D type="cluster">
				<clusteredness>1</clusteredness>
				<density>1</density>
				<area>191.0706</area>
				<perimeter>54</perimeter>
				<distanceFromOrigin>760.6852174191372</distanceFromOrigin>
				<angle>0</angle>
				<shape>rectangular</shape>
				<triangleMeasure>0.5249192307692309</triangleMeasure>
				<rectangleMeasure>1</rectangleMeasure>
				<circleMeasure>0.6282560906835513</circleMeasure>
				<centroid>
					<x>91</x>
					<y>1201.5</y>
				</centroid>
			</pseudo3D>
		</spatialEntity>
		<spatialEntity>
			<pseudo3D type="cluster">
				<clusteredness>1</clusteredness>
				<density>1</density>
				<area>191.0706</area>
				<perimeter>56</perimeter>
				<distanceFromOrigin>659.9181767461781</distanceFromOrigin>
				<angle>0</angle>
				<shape>rectangular</shape>
				<triangleMeasure>0.4874250000000001</triangleMeasure>
				<rectangleMeasure>0.9748500000000001</rectangleMeasure>
				<circleMeasure>0.5849833005488307</circleMeasure>
				<centroid>
					<x>246</x>
					<y>1215</y>
				</centroid>
			</pseudo3D>
		</spatialEntity>
		<spatialEntity>
			<pseudo3D type="cluster">
				<clusteredness>1</clusteredness>
				<density>1</density>
				<area>191.0706</area>
				<perimeter>56</perimeter>
				<distanceFromOrigin>504.3213261403884</distanceFromOrigin>
				<angle>0</angle>
				<shape>rectangular</shape>
				<triangleMeasure>0.4874250000000001</triangleMeasure>
				<rectangleMeasure>0.9748500000000001</rectangleMeasure>
				<circleMeasure>0.5849833005488307</circleMeasure>
				<centroid>
					<x>654</x>
					<y>1215</y>
				</centroid>
			</pseudo3D>
		</spatialEntity>
		<spatialEntity>
			<pseudo3D type="cluster">
				<clusteredness>1</clusteredness>
				<density>1</density>
				<area>191.0706</area>
				<perimeter>56</perimeter>
				<distanceFromOrigin>806.0130271900076</distanceFromOrigin>
				<angle>0</angle>
				<shape>rectangular</shape>
				<triangleMeasure>0.4874250000000001</triangleMeasure>
				<rectangleMeasure>0.9748500000000001</rectangleMeasure>
				<circleMeasure>0.5849833005488307</circleMeasure>
				<centroid>
					<x>1315</x>
					<y>1215</y>
				</centroid>
			</pseudo3D>
		</spatialEntity>
		<spatialEntity>
			<pseudo3D type="cluster">
				<clusteredness>1</clusteredness>
				<density>1</density>
				<area>191.0706</area>
				<perimeter>56</perimeter>
				<distanceFromOrigin>598.9073384088728</distanceFromOrigin>
				<angle>0</angle>
				<shape>rectangular</shape>
				<triangleMeasure>0.4874250000000001</triangleMeasure>
				<rectangleMeasure>0.9748500000000001</rectangleMeasure>
				<circleMeasure>0.5849833005488307</circleMeasure>
				<centroid>
					<x>963</x>
					<y>1242</y>
				</centroid>
			</pseudo3D>
		</spatialEntity>
		<spatialEntity>
			<pseudo3D type="cluster">
				<clusteredness>1</clusteredness>
				<density>1</density>
				<area>191.0706</area>
				<perimeter>56</perimeter>
				<distanceFromOrigin>771.0006485081578</distanceFromOrigin>
				<angle>0</angle>
				<shape>rectangular</shape>
				<triangleMeasure>0.4874250000000001</triangleMeasure>
				<rectangleMeasure>0.9748500000000001</rectangleMeasure>
				<circleMeasure>0.5849833005488307</circleMeasure>
				<centroid>
					<x>1245</x>
					<y>1242</y>
				</centroid>
			</pseudo3D>
		</spatialEntity>
		<spatialEntity>
			<pseudo3D type="cluster">
				<clusteredness>1</clusteredness>
				<density>1</density>
				<area>191.0706</area>
				<perimeter>56</perimeter>
				<distanceFromOrigin>608.6591821372615</distanceFromOrigin>
				<angle>77.00538320808349</angle>
				<shape>rectangular</shape>
				<triangleMeasure>0.4899246153846154</triangleMeasure>
				<rectangleMeasure>0.9798492307692308</rectangleMeasure>
				<circleMeasure>0.582013761610809</circleMeasure>
				<centroid>
					<x>400.5</x>
					<y>1255.5</y>
				</centroid>
			</pseudo3D>
		</spatialEntity>
		<spatialEntity>
			<pseudo3D type="cluster">
				<clusteredness>1</clusteredness>
				<density>1</density>
				<area>191.0706</area>
				<perimeter>54</perimeter>
				<distanceFromOrigin>722.2887234340573</distanceFromOrigin>
				<angle>0</angle>
				<shape>rectangular</shape>
				<triangleMeasure>0.5249192307692309</triangleMeasure>
				<rectangleMeasure>1</rectangleMeasure>
				<circleMeasure>0.6282560906835513</circleMeasure>
				<centroid>
					<x>1160</x>
					<y>1255.5</y>
				</centroid>
			</pseudo3D>
		</spatialEntity>
		<spatialEntity>
			<pseudo3D type="cluster">
				<clusteredness>0.05113888994326549</clusteredness>
				<density>1</density>
				<area>382.1412</area>
				<perimeter>131.7946014404297</perimeter>
				<distanceFromOrigin>626.2882722836187</distanceFromOrigin>
				<angle>37.73675525941544</angle>
				<shape>rectangular</shape>
				<triangleMeasure>0.2575075471698113</triangleMeasure>
				<rectangleMeasure>0.3453979346741824</rectangleMeasure>
				<circleMeasure>0.136333793994412</circleMeasure>
				<centroid>
					<x>921</x>
					<y>1310</y>
				</centroid>
			</pseudo3D>
		</spatialEntity>
		<spatialEntity>
			<pseudo3D type="cluster">
				<clusteredness>1</clusteredness>
				<density>1</density>
				<area>191.0706</area>
				<perimeter>56</perimeter>
				<distanceFromOrigin>785.2082526311093</distanceFromOrigin>
				<angle>0</angle>
				<shape>rectangular</shape>
				<triangleMeasure>0.4874250000000001</triangleMeasure>
				<rectangleMeasure>0.9748500000000001</rectangleMeasure>
				<circleMeasure>0.5849833005488307</circleMeasure>
				<centroid>
					<x>1160</x>
					<y>1337</y>
				</centroid>
			</pseudo3D>
		</spatialEntity>
		<spatialEntity>
			<pseudo3D type="cluster">
				<clusteredness>1</clusteredness>
				<density>1</density>
				<area>191.0706</area>
				<perimeter>56</perimeter>
				<distanceFromOrigin>646.1586492495477</distanceFromOrigin>
				<angle>0</angle>
				<shape>rectangular</shape>
				<triangleMeasure>0.4874250000000001</triangleMeasure>
				<rectangleMeasure>0.9748500000000001</rectangleMeasure>
				<circleMeasure>0.5849833005488307</circleMeasure>
				<centroid>
					<x>583</x>
					<y>1351</y>
				</centroid>
			</pseudo3D>
		</spatialEntity>
		<spatialEntity>
			<pseudo3D type="cluster">
				<clusteredness>1</clusteredness>
				<density>1</density>
				<area>191.0706</area>
				<perimeter>56</perimeter>
				<distanceFromOrigin>641.1271324784188</distanceFromOrigin>
				<angle>0</angle>
				<shape>rectangular</shape>
				<triangleMeasure>0.4874250000000001</triangleMeasure>
				<rectangleMeasure>0.9748500000000001</rectangleMeasure>
				<circleMeasure>0.5849833005488307</circleMeasure>
				<centroid>
					<x>724</x>
					<y>1351</y>
				</centroid>
			</pseudo3D>
		</spatialEntity>
		<numericStateVariable>
			<name>avgClusterednessClusters</name>
			<value>0.9721593031992942</value>
		</numericStateVariable>
		<numericStateVariable>
			<name>avgDensityClusters</name>
			<value>1</value>
		</numericStateVariable>
	</timepoint>
	<timepoint>
		<spatialEntity>
			<pseudo3D type="cluster">
				<clusteredness>0.1472753954921545</clusteredness>
				<density>1</density>
				<area>382.1412</area>
				<perimeter>82</perimeter>
				<distanceFromOrigin>682.8250141873832</distanceFromOrigin>
				<angle>54.46232220802562</angle>
				<shape>rectangular</shape>
				<triangleMeasure>0.5054777777777778</triangleMeasure>
				<rectangleMeasure>1</rectangleMeasure>
				<circleMeasure>0.4958128693722084</circleMeasure>
				<centroid>
					<x>583</x>
					<y>13.5</y>
				</centroid>
			</pseudo3D>
		</spatialEntity>
		<spatialEntity>
			<pseudo3D type="cluster">
				<clusteredness>1</clusteredness>
				<density>1</density>
				<area>191.0706</area>
				<perimeter>54</perimeter>
				<distanceFromOrigin>691.4166616447712</distanceFromOrigin>
				<angle>0</angle>
				<shape>rectangular</shape>
				<triangleMeasure>0.5249192307692309</triangleMeasure>
				<rectangleMeasure>1</rectangleMeasure>
				<circleMeasure>0.6282560906835513</circleMeasure>
				<centroid>
					<x>710</x>
					<y>6.5</y>
				</centroid>
			</pseudo3D>
		</spatialEntity>
		<spatialEntity>
			<pseudo3D type="cluster">
				<clusteredness>1</clusteredness>
				<density>1</density>
				<area>191.0706</area>
				<perimeter>54</perimeter>
				<distanceFromOrigin>816.6333326530334</distanceFromOrigin>
				<angle>0</angle>
				<shape>rectangular</shape>
				<triangleMeasure>0.5249192307692309</triangleMeasure>
				<rectangleMeasure>1</rectangleMeasure>
				<circleMeasure>0.6282560906835513</circleMeasure>
				<centroid>
					<x>161</x>
					<y>60.5</y>
				</centroid>
			</pseudo3D>
		</spatialEntity>
		<spatialEntity>
			<pseudo3D type="cluster">
				<clusteredness>1</clusteredness>
				<density>1</density>
				<area>191.0706</area>
				<perimeter>54</perimeter>
				<distanceFromOrigin>774.1892533483011</distanceFromOrigin>
				<angle>0</angle>
				<shape>rectangular</shape>
				<triangleMeasure>0.5249192307692309</triangleMeasure>
				<rectangleMeasure>1</rectangleMeasure>
				<circleMeasure>0.6282560906835513</circleMeasure>
				<centroid>
					<x>232</x>
					<y>60.5</y>
				</centroid>
			</pseudo3D>
		</spatialEntity>
		<spatialEntity>
			<pseudo3D type="cluster">
				<clusteredness>1</clusteredness>
				<density>1</density>
				<area>191.0706</area>
				<perimeter>54</perimeter>
				<distanceFromOrigin>640.656694337927</distanceFromOrigin>
				<angle>85.60129464500447</angle>
				<shape>rectangular</shape>
				<triangleMeasure>0.5249192307692309</triangleMeasure>
				<rectangleMeasure>1</rectangleMeasure>
				<circleMeasure>0.6282560906835513</circleMeasure>
				<centroid>
					<x>921</x>
					<y>101.5</y>
				</centroid>
			</pseudo3D>
		</spatialEntity>
		<spatialEntity>
			<pseudo3D type="cluster">
				<clusteredness>0.06400936823455498</clusteredness>
				<density>1</density>
				<area>382.1412</area>
				<perimeter>117.175651550293</perimeter>
				<distanceFromOrigin>756.3154103943672</distanceFromOrigin>
				<angle>0</angle>
				<shape>rectangular</shape>
				<triangleMeasure>0.3305719723183391</triangleMeasure>
				<rectangleMeasure>0.415495077489383</rectangleMeasure>
				<circleMeasure>0.1839658725400239</circleMeasure>
				<centroid>
					<x>175.216</x>
					<y>121.5833</y>
				</centroid>
			</pseudo3D>
		</spatialEntity>
		<spatialEntity>
			<pseudo3D type="cluster">
				<clusteredness>1</clusteredness>
				<density>1</density>
				<area>191.0706</area>
				<perimeter>56</perimeter>
				<distanceFromOrigin>620.285418174569</distanceFromOrigin>
				<angle>0</angle>
				<shape>rectangular</shape>
				<triangleMeasure>0.4874250000000001</triangleMeasure>
				<rectangleMeasure>0.9748500000000001</rectangleMeasure>
				<circleMeasure>0.5849833005488307</circleMeasure>
				<centroid>
					<x>963</x>
					<y>142</y>
				</centroid>
			</pseudo3D>
		</spatialEntity>
		<spatialEntity>
			<pseudo3D type="cluster">
				<clusteredness>1</clusteredness>
				<density>1</density>
				<area>191.0706</area>
				<perimeter>54</perimeter>
				<distanceFromOrigin>830.3041611361465</distanceFromOrigin>
				<angle>85.60129464500447</angle>
				<shape>rectangular</shape>
				<triangleMeasure>0.5249192307692309</triangleMeasure>
				<rectangleMeasure>1</rectangleMeasure>
				<circleMeasure>0.6282560906835513</circleMeasure>
				<centroid>
					<x>1315</x>
					<y>155.5</y>
				</centroid>
			</pseudo3D>
		</spatialEntity>
		<spatialEntity>
			<pseudo3D type="cluster">
				<clusteredness>1</clusteredness>
				<density>1</density>
				<area>191.0706</area>
				<perimeter>54</perimeter>
				<distanceFromOrigin>626.4000319284794</distanceFromOrigin>
				<angle>0</angle>
				<shape>rectangular</shape>
				<triangleMeasure>0.5249192307692309</triangleMeasure>
				<rectangleMeasure>1</rectangleMeasure>
				<circleMeasure>0.6282560906835513</circleMeasure>
				<centroid>
					<x>1062</x>
					<y>196.5</y>
				</centroid>
			</pseudo3D>
		</spatialEntity>
		<spatialEntity>
			<pseudo3D type="cluster">
				<clusteredness>1</clusteredness>
				<density>1</density>
				<area>191.0706</area>
				<perimeter>54</perimeter>
				<distanceFromOrigin>474.1054734971955</distanceFromOrigin>
				<angle>85.60129464500447</angle>
				<shape>rectangular</shape>
				<triangleMeasure>0.5249192307692309</triangleMeasure>
				<rectangleMeasure>1</rectangleMeasure>
				<circleMeasure>0.6282560906835513</circleMeasure>
				<centroid>
					<x>696</x>
					<y>223.5</y>
				</centroid>
			</pseudo3D>
		</spatialEntity>
		<spatialEntity>
			<pseudo3D type="cluster">
				<clusteredness>1</clusteredness>
				<density>1</density>
				<area>191.0706</area>
				<perimeter>56</perimeter>
				<distanceFromOrigin>461.1117001334926</distanceFromOrigin>
				<angle>0</angle>
				<shape>rectangular</shape>
				<triangleMeasure>0.4874250000000001</triangleMeasure>
				<rectangleMeasure>0.9748500000000001</rectangleMeasure>
				<circleMeasure>0.5849833005488307</circleMeasure>
				<centroid>
					<x>640</x>
					<y>237</y>
				</centroid>
			</pseudo3D>
		</spatialEntity>
		<spatialEntity>
			<pseudo3D type="cluster">
				<clusteredness>0.02458195438025758</clusteredness>
				<density>1</density>
				<area>764.2824000000001</area>
				<perimeter>256.1209964752197</perimeter>
				<distanceFromOrigin>794.7137849565717</distanceFromOrigin>
				<angle>0</angle>
				<shape>rectangular</shape>
				<triangleMeasure>0.2141859492407125</triangleMeasure>
				<rectangleMeasure>0.271070612246241</rectangleMeasure>
				<circleMeasure>0.06680654684799382</circleMeasure>
				<centroid>
					<x>1384.775</x>
					<y>300.2752</y>
				</centroid>
			</pseudo3D>
		</spatialEntity>
		<spatialEntity>
			<pseudo3D type="cluster">
				<clusteredness>1</clusteredness>
				<density>1</density>
				<area>191.0706</area>
				<perimeter>54</perimeter>
				<distanceFromOrigin>499.4897396343592</distanceFromOrigin>
				<angle>0</angle>
				<shape>rectangular</shape>
				<triangleMeasure>0.5249192307692309</triangleMeasure>
				<rectangleMeasure>1</rectangleMeasure>
				<circleMeasure>0.6282560906835513</circleMeasure>
				<centroid>
					<x>935</x>
					<y>264.5</y>
				</centroid>
			</pseudo3D>
		</spatialEntity>
		<spatialEntity>
			<pseudo3D type="cluster">
				<clusteredness>0.04738211226934695</clusteredness>
				<density>1</density>
				<area>382.1412</area>
				<perimeter>142</perimeter>
				<distanceFromOrigin>484.365564424227</distanceFromOrigin>
				<angle>27.40757543781841</angle>
				<shape>rectangular</shape>
				<triangleMeasure>0.2394368421052632</triangleMeasure>
				<rectangleMeasure>0.4788736842105263</rectangleMeasure>
				<circleMeasure>0.1331282816744427</circleMeasure>
				<centroid>
					<x>407.5</x>
					<y>278</y>
				</centroid>
			</pseudo3D>
		</spatialEntity>
		<spatialEntity>
			<pseudo3D type="cluster">
				<clusteredness>1</clusteredness>
				<density>1</density>
				<area>191.0706</area>
				<perimeter>56</perimeter>
				<distanceFromOrigin>598.2482762198316</distanceFromOrigin>
				<angle>0</angle>
				<shape>rectangular</shape>
				<triangleMeasure>0.4874250000000001</triangleMeasure>
				<rectangleMeasure>0.9748500000000001</rectangleMeasure>
				<circleMeasure>0.5849833005488307</circleMeasure>
				<centroid>
					<x>1160</x>
					<y>332</y>
				</centroid>
			</pseudo3D>
		</spatialEntity>
		<spatialEntity>
			<pseudo3D type="cluster">
				<clusteredness>1</clusteredness>
				<density>1</density>
				<area>191.0706</area>
				<perimeter>56</perimeter>
				<distanceFromOrigin>631.526721524909</distanceFromOrigin>
				<angle>0</angle>
				<shape>rectangular</shape>
				<triangleMeasure>0.4874250000000001</triangleMeasure>
				<rectangleMeasure>0.9748500000000001</rectangleMeasure>
				<circleMeasure>0.5849833005488307</circleMeasure>
				<centroid>
					<x>147</x>
					<y>346</y>
				</centroid>
			</pseudo3D>
		</spatialEntity>
		<spatialEntity>
			<pseudo3D type="cluster">
				<clusteredness>0.0464024394715962</clusteredness>
				<density>1</density>
				<area>382.1412</area>
				<perimeter>140.7036018371582</perimeter>
				<distanceFromOrigin>366.0191251833707</distanceFromOrigin>
				<angle>0</angle>
				<shape>rectangular</shape>
				<triangleMeasure>0.2480127854622156</triangleMeasure>
				<rectangleMeasure>0.3574563762187256</rectangleMeasure>
				<circleMeasure>0.1239532173430521</circleMeasure>
				<centroid>
					<x>871.9308</x>
					<y>366</y>
				</centroid>
			</pseudo3D>
		</spatialEntity>
		<spatialEntity>
			<pseudo3D type="cluster">
				<clusteredness>1</clusteredness>
				<density>1</density>
				<area>191.0706</area>
				<perimeter>54</perimeter>
				<distanceFromOrigin>526.7447199545526</distanceFromOrigin>
				<angle>85.60129464500447</angle>
				<shape>rectangular</shape>
				<triangleMeasure>0.5249192307692309</triangleMeasure>
				<rectangleMeasure>1</rectangleMeasure>
				<circleMeasure>0.6282560906835513</circleMeasure>
				<centroid>
					<x>1090</x>
					<y>359.5</y>
				</centroid>
			</pseudo3D>
		</spatialEntity>
		<spatialEntity>
			<pseudo3D type="cluster">
				<clusteredness>1</clusteredness>
				<density>1</density>
				<area>191.0706</area>
				<perimeter>56</perimeter>
				<distanceFromOrigin>327.2491405641885</distanceFromOrigin>
				<angle>0</angle>
				<shape>rectangular</shape>
				<triangleMeasure>0.4874250000000001</triangleMeasure>
				<rectangleMeasure>0.9748500000000001</rectangleMeasure>
				<circleMeasure>0.5849833005488307</circleMeasure>
				<centroid>
					<x>626</x>
					<y>373</y>
				</centroid>
			</pseudo3D>
		</spatialEntity>
		<spatialEntity>
			<pseudo3D type="cluster">
				<clusteredness>1</clusteredness>
				<density>1</density>
				<area>191.0706</area>
				<perimeter>54</perimeter>
				<distanceFromOrigin>362.8911682584739</distanceFromOrigin>
				<angle>0</angle>
				<shape>rectangular</shape>
				<triangleMeasure>0.5249192307692309</triangleMeasure>
				<rectangleMeasure>1</rectangleMeasure>
				<circleMeasure>0.6282560906835513</circleMeasure>
				<centroid>
					<x>485</x>
					<y>386.5</y>
				</centroid>
			</pseudo3D>
		</spatialEntity>
		<spatialEntity>
			<pseudo3D type="cluster">
				<clusteredness>1</clusteredness>
				<density>1</density>
				<area>191.0706</area>
				<perimeter>56</perimeter>
				<distanceFromOrigin>446.9507802879418</distanceFromOrigin>
				<angle>0</angle>
				<shape>rectangular</shape>
				<triangleMeasure>0.4874250000000001</triangleMeasure>
				<rectangleMeasure>0.9748500000000001</rectangleMeasure>
				<circleMeasure>0.5849833005488307</circleMeasure>
				<centroid>
					<x>1020</x>
					<y>400</y>
				</centroid>
			</pseudo3D>
		</spatialEntity>
		<spatialEntity>
			<pseudo3D type="cluster">
				<clusteredness>1</clusteredness>
				<density>1</density>
				<area>191.0706</area>
				<perimeter>54</perimeter>
				<distanceFromOrigin>694.8740893140282</distanceFromOrigin>
				<angle>0</angle>
				<shape>rectangular</shape>
				<triangleMeasure>0.5249192307692309</triangleMeasure>
				<rectangleMeasure>1</rectangleMeasure>
				<circleMeasure>0.6282560906835513</circleMeasure>
				<centroid>
					<x>21</x>
					<y>454.5</y>
				</centroid>
			</pseudo3D>
		</spatialEntity>
		<spatialEntity>
			<pseudo3D type="cluster">
				<clusteredness>1</clusteredness>
				<density>1</density>
				<area>191.0706</area>
				<perimeter>54</perimeter>
				<distanceFromOrigin>502.6420197317371</distanceFromOrigin>
				<angle>0</angle>
				<shape>rectangular</shape>
				<triangleMeasure>0.5249192307692309</triangleMeasure>
				<rectangleMeasure>1</rectangleMeasure>
				<circleMeasure>0.6282560906835513</circleMeasure>
				<centroid>
					<x>232</x>
					<y>454.5</y>
				</centroid>
			</pseudo3D>
		</spatialEntity>
		<spatialEntity>
			<pseudo3D type="cluster">
				<clusteredness>1</clusteredness>
				<density>1</density>
				<area>191.0706</area>
				<perimeter>54</perimeter>
				<distanceFromOrigin>298.2918034408589</distanceFromOrigin>
				<angle>0</angle>
				<shape>rectangular</shape>
				<triangleMeasure>0.5249192307692309</triangleMeasure>
				<rectangleMeasure>1</rectangleMeasure>
				<circleMeasure>0.6282560906835513</circleMeasure>
				<centroid>
					<x>499</x>
					<y>454.5</y>
				</centroid>
			</pseudo3D>
		</spatialEntity>
		<spatialEntity>
			<pseudo3D type="cluster">
				<clusteredness>1</clusteredness>
				<density>1</density>
				<area>191.0706</area>
				<perimeter>54</perimeter>
				<distanceFromOrigin>713.6455702938259</distanceFromOrigin>
				<angle>0</angle>
				<shape>rectangular</shape>
				<triangleMeasure>0.5249192307692309</triangleMeasure>
				<rectangleMeasure>1</rectangleMeasure>
				<circleMeasure>0.6282560906835513</circleMeasure>
				<centroid>
					<x>1357</x>
					<y>454.5</y>
				</centroid>
			</pseudo3D>
		</spatialEntity>
		<spatialEntity>
			<pseudo3D type="cluster">
				<clusteredness>1</clusteredness>
				<density>1</density>
				<area>191.0706</area>
				<perimeter>58</perimeter>
				<distanceFromOrigin>392.6856248960484</distanceFromOrigin>
				<angle>0</angle>
				<shape>rectangular</shape>
				<triangleMeasure>0.4549300000000001</triangleMeasure>
				<rectangleMeasure>0.9098600000000001</rectangleMeasure>
				<circleMeasure>0.5446875469621394</circleMeasure>
				<centroid>
					<x>1005.5</x>
					<y>468</y>
				</centroid>
			</pseudo3D>
		</spatialEntity>
		<spatialEntity>
			<pseudo3D type="cluster">
				<clusteredness>0.07107316840402042</clusteredness>
				<density>1</density>
				<area>382.1412</area>
				<perimeter>112</perimeter>
				<distanceFromOrigin>188.8597363124284</distanceFromOrigin>
				<angle>36.38435181583588</angle>
				<shape>rectangular</shape>
				<triangleMeasure>0.32495</triangleMeasure>
				<rectangleMeasure>0.6499</rectangleMeasure>
				<circleMeasure>0.2339933167889357</circleMeasure>
				<centroid>
					<x>640</x>
					<y>509</y>
				</centroid>
			</pseudo3D>
		</spatialEntity>
		<spatialEntity>
			<pseudo3D type="cluster">
				<clusteredness>1</clusteredness>
				<density>1</density>
				<area>191.0706</area>
				<perimeter>56</perimeter>
				<distanceFromOrigin>191.8019812202158</distanceFromOrigin>
				<angle>0</angle>
				<shape>rectangular</shape>
				<triangleMeasure>0.4874250000000001</triangleMeasure>
				<rectangleMeasure>0.9748500000000001</rectangleMeasure>
				<circleMeasure>0.5849833005488307</circleMeasure>
				<centroid>
					<x>724</x>
					<y>509</y>
				</centroid>
			</pseudo3D>
		</spatialEntity>
		<spatialEntity>
			<pseudo3D type="cluster">
				<clusteredness>1</clusteredness>
				<density>1</density>
				<area>191.0706</area>
				<perimeter>54</perimeter>
				<distanceFromOrigin>310.9244281171873</distanceFromOrigin>
				<angle>0</angle>
				<shape>rectangular</shape>
				<triangleMeasure>0.5249192307692309</triangleMeasure>
				<rectangleMeasure>1</rectangleMeasure>
				<circleMeasure>0.6282560906835513</circleMeasure>
				<centroid>
					<x>415</x>
					<y>522.5</y>
				</centroid>
			</pseudo3D>
		</spatialEntity>
		<spatialEntity>
			<pseudo3D type="cluster">
				<clusteredness>1</clusteredness>
				<density>1</density>
				<area>191.0706</area>
				<perimeter>56</perimeter>
				<distanceFromOrigin>479.1200267156446</distanceFromOrigin>
				<angle>0</angle>
				<shape>rectangular</shape>
				<triangleMeasure>0.4874250000000001</triangleMeasure>
				<rectangleMeasure>0.9748500000000001</rectangleMeasure>
				<circleMeasure>0.5849833005488307</circleMeasure>
				<centroid>
					<x>1146</x>
					<y>563</y>
				</centroid>
			</pseudo3D>
		</spatialEntity>
		<spatialEntity>
			<pseudo3D type="cluster">
				<clusteredness>0.04909181343672658</clusteredness>
				<density>1</density>
				<area>382.1412</area>
				<perimeter>136</perimeter>
				<distanceFromOrigin>357.077022503549</distanceFromOrigin>
				<angle>28.30075576600638</angle>
				<shape>rectangular</shape>
				<triangleMeasure>0.2527388888888889</triangleMeasure>
				<rectangleMeasure>0.5054777777777778</rectangleMeasure>
				<circleMeasure>0.1473737023452796</circleMeasure>
				<centroid>
					<x>1034</x>
					<y>597</y>
				</centroid>
			</pseudo3D>
		</spatialEntity>
		<spatialEntity>
			<pseudo3D type="cluster">
				<clusteredness>1</clusteredness>
				<density>1</density>
				<area>191.0706</area>
				<perimeter>58</perimeter>
				<distanceFromOrigin>162.2744588652201</distanceFromOrigin>
				<angle>0</angle>
				<shape>rectangular</shape>
				<triangleMeasure>0.4549300000000001</triangleMeasure>
				<rectangleMeasure>0.9098600000000001</rectangleMeasure>
				<circleMeasure>0.5446875469621394</circleMeasure>
				<centroid>
					<x>808.5</x>
					<y>590</y>
				</centroid>
			</pseudo3D>
		</spatialEntity>
		<spatialEntity>
			<pseudo3D type="cluster">
				<clusteredness>1</clusteredness>
				<density>1</density>
				<area>191.0706</area>
				<perimeter>56</perimeter>
				<distanceFromOrigin>93.08598175880189</distanceFromOrigin>
				<angle>0</angle>
				<shape>rectangular</shape>
				<triangleMeasure>0.4874250000000001</triangleMeasure>
				<rectangleMeasure>0.9748500000000001</rectangleMeasure>
				<circleMeasure>0.5849833005488307</circleMeasure>
				<centroid>
					<x>682</x>
					<y>604</y>
				</centroid>
			</pseudo3D>
		</spatialEntity>
		<spatialEntity>
			<pseudo3D type="cluster">
				<clusteredness>1</clusteredness>
				<density>1</density>
				<area>191.0706</area>
				<perimeter>56</perimeter>
				<distanceFromOrigin>556.9245909456683</distanceFromOrigin>
				<angle>0</angle>
				<shape>rectangular</shape>
				<triangleMeasure>0.4874250000000001</triangleMeasure>
				<rectangleMeasure>0.9748500000000001</rectangleMeasure>
				<circleMeasure>0.5849833005488307</circleMeasure>
				<centroid>
					<x>119</x>
					<y>631</y>
				</centroid>
			</pseudo3D>
		</spatialEntity>
		<spatialEntity>
			<pseudo3D type="cluster">
				<clusteredness>1</clusteredness>
				<density>1</density>
				<area>191.0706</area>
				<perimeter>54</perimeter>
				<distanceFromOrigin>70.178344238091</distanceFromOrigin>
				<angle>0</angle>
				<shape>rectangular</shape>
				<triangleMeasure>0.5249192307692309</triangleMeasure>
				<rectangleMeasure>1</rectangleMeasure>
				<circleMeasure>0.6282560906835513</circleMeasure>
				<centroid>
					<x>626</x>
					<y>644.5</y>
				</centroid>
			</pseudo3D>
		</spatialEntity>
		<spatialEntity>
			<pseudo3D type="cluster">
				<clusteredness>0.03997865722726149</clusteredness>
				<density>1</density>
				<area>573.2118</area>
				<perimeter>166</perimeter>
				<distanceFromOrigin>58.18075283115542</distanceFromOrigin>
				<angle>21.5014343240479</angle>
				<shape>rectangular</shape>
				<triangleMeasure>0.3149515384615385</triangleMeasure>
				<rectangleMeasure>0.629903076923077</rectangleMeasure>
				<circleMeasure>0.1357152038272735</circleMeasure>
				<centroid>
					<x>738</x>
					<y>644.5</y>
				</centroid>
			</pseudo3D>
		</spatialEntity>
		<spatialEntity>
			<pseudo3D type="cluster">
				<clusteredness>0.02962122413698401</clusteredness>
				<density>1</density>
				<area>955.3530000000001</area>
				<perimeter>235.5236892700195</perimeter>
				<distanceFromOrigin>426.2640027025505</distanceFromOrigin>
				<angle>30.45601428711745</angle>
				<shape>rectangular</shape>
				<triangleMeasure>0.2643455282795355</triangleMeasure>
				<rectangleMeasure>0.3197114770685272</rectangleMeasure>
				<circleMeasure>0.09676489701415462</circleMeasure>
				<centroid>
					<x>210.6436</x>
					<y>697.6812</y>
				</centroid>
			</pseudo3D>
		</spatialEntity>
		<spatialEntity>
			<pseudo3D type="cluster">
				<clusteredness>0.0464024394715962</clusteredness>
				<density>1</density>
				<area>382.1412</area>
				<perimeter>140.7036018371582</perimeter>
				<distanceFromOrigin>85.09406559801923</distanceFromOrigin>
				<angle>53.13010235415598</angle>
				<shape>rectangular</shape>
				<triangleMeasure>0.2480027257240205</triangleMeasure>
				<rectangleMeasure>0.3574563762187256</rectangleMeasure>
				<circleMeasure>0.1239532173430521</circleMeasure>
				<centroid>
					<x>773.0692</x>
					<y>719</y>
				</centroid>
			</pseudo3D>
		</spatialEntity>
		<spatialEntity>
			<pseudo3D type="cluster">
				<clusteredness>1</clusteredness>
				<density>1</density>
				<area>191.0706</area>
				<perimeter>54</perimeter>
				<distanceFromOrigin>595.0033613350432</distanceFromOrigin>
				<angle>0</angle>
				<shape>rectangular</shape>
				<triangleMeasure>0.5249192307692309</triangleMeasure>
				<rectangleMeasure>1</rectangleMeasure>
				<circleMeasure>0.6282560906835513</circleMeasure>
				<centroid>
					<x>77</x>
					<y>712.5</y>
				</centroid>
			</pseudo3D>
		</spatialEntity>
		<spatialEntity>
			<pseudo3D type="cluster">
				<clusteredness>1</clusteredness>
				<density>1</density>
				<area>191.0706</area>
				<perimeter>54</perimeter>
				<distanceFromOrigin>159.0125781188394</distanceFromOrigin>
				<angle>0</angle>
				<shape>rectangular</shape>
				<triangleMeasure>0.5249192307692309</triangleMeasure>
				<rectangleMeasure>1</rectangleMeasure>
				<circleMeasure>0.6282560906835513</circleMeasure>
				<centroid>
					<x>513</x>
					<y>712.5</y>
				</centroid>
			</pseudo3D>
		</spatialEntity>
		<spatialEntity>
			<pseudo3D type="cluster">
				<clusteredness>0.0464024394715962</clusteredness>
				<density>1</density>
				<area>382.1412</area>
				<perimeter>142.6487197875977</perimeter>
				<distanceFromOrigin>61.84658438426491</distanceFromOrigin>
				<angle>0</angle>
				<shape>rectangular</shape>
				<triangleMeasure>0.2428702760675273</triangleMeasure>
				<rectangleMeasure>0.3519196688482196</rectangleMeasure>
				<circleMeasure>0.1204061127513527</circleMeasure>
				<centroid>
					<x>619</x>
					<y>746.5</y>
				</centroid>
			</pseudo3D>
		</spatialEntity>
		<spatialEntity>
			<pseudo3D type="cluster">
				<clusteredness>0.02416046199130847</clusteredness>
				<density>1</density>
				<area>764.2824000000001</area>
				<perimeter>256.6912288665771</perimeter>
				<distanceFromOrigin>211.2178969689832</distanceFromOrigin>
				<angle>24.36245301531219</angle>
				<shape>rectangular</shape>
				<triangleMeasure>0.2426293333333334</triangleMeasure>
				<rectangleMeasure>0.2437125</rectangleMeasure>
				<circleMeasure>0.07199795138357913</circleMeasure>
				<centroid>
					<x>944.8</x>
					<y>757.3867</y>
				</centroid>
			</pseudo3D>
		</spatialEntity>
		<spatialEntity>
			<pseudo3D type="cluster">
				<clusteredness>1</clusteredness>
				<density>1</density>
				<area>191.0706</area>
				<perimeter>58</perimeter>
				<distanceFromOrigin>519.0298642660169</distanceFromOrigin>
				<angle>0</angle>
				<shape>rectangular</shape>
				<triangleMeasure>0.4549300000000001</triangleMeasure>
				<rectangleMeasure>0.9098600000000001</rectangleMeasure>
				<circleMeasure>0.5446875469621394</circleMeasure>
				<centroid>
					<x>1202.5</x>
					<y>767</y>
				</centroid>
			</pseudo3D>
		</spatialEntity>
		<spatialEntity>
			<pseudo3D type="cluster">
				<clusteredness>0.1421463368080408</clusteredness>
				<density>1</density>
				<area>382.1412</area>
				<perimeter>84</perimeter>
				<distanceFromOrigin>83.09632964216891</distanceFromOrigin>
				<angle>54.46232220802562</angle>
				<shape>rectangular</shape>
				<triangleMeasure>0.4874250000000001</triangleMeasure>
				<rectangleMeasure>0.9748500000000001</rectangleMeasure>
				<circleMeasure>0.4679865765064302</circleMeasure>
				<centroid>
					<x>689</x>
					<y>794</y>
				</centroid>
			</pseudo3D>
		</spatialEntity>
		<spatialEntity>
			<pseudo3D type="cluster">
				<clusteredness>1</clusteredness>
				<density>1</density>
				<area>191.0706</area>
				<perimeter>54</perimeter>
				<distanceFromOrigin>137.7534028617805</distanceFromOrigin>
				<angle>85.60129464500447</angle>
				<shape>rectangular</shape>
				<triangleMeasure>0.5249192307692309</triangleMeasure>
				<rectangleMeasure>1</rectangleMeasure>
				<circleMeasure>0.6282560906835513</circleMeasure>
				<centroid>
					<x>612</x>
					<y>834.5</y>
				</centroid>
			</pseudo3D>
		</spatialEntity>
		<spatialEntity>
			<pseudo3D type="cluster">
				<clusteredness>1</clusteredness>
				<density>1</density>
				<area>191.0706</area>
				<perimeter>54</perimeter>
				<distanceFromOrigin>696.132889612321</distanceFromOrigin>
				<angle>0</angle>
				<shape>rectangular</shape>
				<triangleMeasure>0.5249192307692309</triangleMeasure>
				<rectangleMeasure>1</rectangleMeasure>
				<circleMeasure>0.6282560906835513</circleMeasure>
				<centroid>
					<x>1371</x>
					<y>834.5</y>
				</centroid>
			</pseudo3D>
		</spatialEntity>
		<spatialEntity>
			<pseudo3D type="cluster">
				<clusteredness>1</clusteredness>
				<density>1</density>
				<area>191.0706</area>
				<perimeter>56</perimeter>
				<distanceFromOrigin>646.8709299388867</distanceFromOrigin>
				<angle>0</angle>
				<shape>rectangular</shape>
				<triangleMeasure>0.4874250000000001</triangleMeasure>
				<rectangleMeasure>0.9748500000000001</rectangleMeasure>
				<circleMeasure>0.5849833005488307</circleMeasure>
				<centroid>
					<x>1315</x>
					<y>862</y>
				</centroid>
			</pseudo3D>
		</spatialEntity>
		<spatialEntity>
			<pseudo3D type="cluster">
				<clusteredness>1</clusteredness>
				<density>1</density>
				<area>191.0706</area>
				<perimeter>54</perimeter>
				<distanceFromOrigin>169.3192251340645</distanceFromOrigin>
				<angle>0</angle>
				<shape>rectangular</shape>
				<triangleMeasure>0.5249192307692309</triangleMeasure>
				<rectangleMeasure>1</rectangleMeasure>
				<circleMeasure>0.6282560906835513</circleMeasure>
				<centroid>
					<x>724</x>
					<y>875.5</y>
				</centroid>
			</pseudo3D>
		</spatialEntity>
		<spatialEntity>
			<pseudo3D type="cluster">
				<clusteredness>1</clusteredness>
				<density>1</density>
				<area>191.0706</area>
				<perimeter>54</perimeter>
				<distanceFromOrigin>625.2111643277013</distanceFromOrigin>
				<angle>0</angle>
				<shape>rectangular</shape>
				<triangleMeasure>0.5249192307692309</triangleMeasure>
				<rectangleMeasure>1</rectangleMeasure>
				<circleMeasure>0.6282560906835513</circleMeasure>
				<centroid>
					<x>77</x>
					<y>902.5</y>
				</centroid>
			</pseudo3D>
		</spatialEntity>
		<spatialEntity>
			<pseudo3D type="cluster">
				<clusteredness>1</clusteredness>
				<density>1</density>
				<area>191.0706</area>
				<perimeter>54</perimeter>
				<distanceFromOrigin>368.0489097932502</distanceFromOrigin>
				<angle>0</angle>
				<shape>rectangular</shape>
				<triangleMeasure>0.5249192307692309</triangleMeasure>
				<rectangleMeasure>1</rectangleMeasure>
				<circleMeasure>0.6282560906835513</circleMeasure>
				<centroid>
					<x>358</x>
					<y>902.5</y>
				</centroid>
			</pseudo3D>
		</spatialEntity>
		<spatialEntity>
			<pseudo3D type="cluster">
				<clusteredness>1</clusteredness>
				<density>1</density>
				<area>191.0706</area>
				<perimeter>54</perimeter>
				<distanceFromOrigin>268.0167905188031</distanceFromOrigin>
				<angle>0</angle>
				<shape>rectangular</shape>
				<triangleMeasure>0.5249192307692309</triangleMeasure>
				<rectangleMeasure>1</rectangleMeasure>
				<circleMeasure>0.6282560906835513</circleMeasure>
				<centroid>
					<x>485</x>
					<y>902.5</y>
				</centroid>
			</pseudo3D>
		</spatialEntity>
		<spatialEntity>
			<pseudo3D type="cluster">
				<clusteredness>1</clusteredness>
				<density>1</density>
				<area>191.0706</area>
				<perimeter>56</perimeter>
				<distanceFromOrigin>484.3397567823645</distanceFromOrigin>
				<angle>0</angle>
				<shape>rectangular</shape>
				<triangleMeasure>0.4874250000000001</triangleMeasure>
				<rectangleMeasure>0.9748500000000001</rectangleMeasure>
				<circleMeasure>0.5849833005488307</circleMeasure>
				<centroid>
					<x>1118</x>
					<y>930</y>
				</centroid>
			</pseudo3D>
		</spatialEntity>
		<spatialEntity>
			<pseudo3D type="cluster">
				<clusteredness>1</clusteredness>
				<density>1</density>
				<area>191.0706</area>
				<perimeter>56</perimeter>
				<distanceFromOrigin>345.7817230566127</distanceFromOrigin>
				<angle>0</angle>
				<shape>rectangular</shape>
				<triangleMeasure>0.4874250000000001</triangleMeasure>
				<rectangleMeasure>0.9748500000000001</rectangleMeasure>
				<circleMeasure>0.5849833005488307</circleMeasure>
				<centroid>
					<x>429</x>
					<y>957</y>
				</centroid>
			</pseudo3D>
		</spatialEntity>
		<spatialEntity>
			<pseudo3D type="cluster">
				<clusteredness>0.07107316840402042</clusteredness>
				<density>1</density>
				<area>382.1412</area>
				<perimeter>110</perimeter>
				<distanceFromOrigin>457.1389285545479</distanceFromOrigin>
				<angle>35.83765295427829</angle>
				<shape>rectangular</shape>
				<triangleMeasure>0.3499461538461539</triangleMeasure>
				<rectangleMeasure>0.6998923076923077</rectangleMeasure>
				<circleMeasure>0.2372617093713138</circleMeasure>
				<centroid>
					<x>1076</x>
					<y>970.5</y>
				</centroid>
			</pseudo3D>
		</spatialEntity>
		<spatialEntity>
			<pseudo3D type="cluster">
				<clusteredness>1</clusteredness>
				<density>1</density>
				<area>191.0706</area>
				<perimeter>56</perimeter>
				<distanceFromOrigin>424.2640687119285</distanceFromOrigin>
				<angle>0</angle>
				<shape>rectangular</shape>
				<triangleMeasure>0.4874250000000001</triangleMeasure>
				<rectangleMeasure>0.9748500000000001</rectangleMeasure>
				<circleMeasure>0.5849833005488307</circleMeasure>
				<centroid>
					<x>372</x>
					<y>1011</y>
				</centroid>
			</pseudo3D>
		</spatialEntity>
		<spatialEntity>
			<pseudo3D type="cluster">
				<clusteredness>1</clusteredness>
				<density>1</density>
				<area>191.0706</area>
				<perimeter>56</perimeter>
				<distanceFromOrigin>312.9233132893744</distanceFromOrigin>
				<angle>0</angle>
				<shape>rectangular</shape>
				<triangleMeasure>0.4874250000000001</triangleMeasure>
				<rectangleMeasure>0.9748500000000001</rectangleMeasure>
				<circleMeasure>0.5849833005488307</circleMeasure>
				<centroid>
					<x>583</x>
					<y>1011</y>
				</centroid>
			</pseudo3D>
		</spatialEntity>
		<spatialEntity>
			<pseudo3D type="cluster">
				<clusteredness>1</clusteredness>
				<density>1</density>
				<area>191.0706</area>
				<perimeter>56</perimeter>
				<distanceFromOrigin>332.0542124412819</distanceFromOrigin>
				<angle>0</angle>
				<shape>rectangular</shape>
				<triangleMeasure>0.4874250000000001</triangleMeasure>
				<rectangleMeasure>0.9748500000000001</rectangleMeasure>
				<circleMeasure>0.5849833005488307</circleMeasure>
				<centroid>
					<x>794</x>
					<y>1025</y>
				</centroid>
			</pseudo3D>
		</spatialEntity>
		<spatialEntity>
			<pseudo3D type="cluster">
				<clusteredness>1</clusteredness>
				<density>1</density>
				<area>191.0706</area>
				<perimeter>56</perimeter>
				<distanceFromOrigin>691.0007235886226</distanceFromOrigin>
				<angle>0</angle>
				<shape>rectangular</shape>
				<triangleMeasure>0.4874250000000001</triangleMeasure>
				<rectangleMeasure>0.9748500000000001</rectangleMeasure>
				<circleMeasure>0.5849833005488307</circleMeasure>
				<centroid>
					<x>1287</x>
					<y>1052</y>
				</centroid>
			</pseudo3D>
		</spatialEntity>
		<spatialEntity>
			<pseudo3D type="cluster">
				<clusteredness>1</clusteredness>
				<density>1</density>
				<area>191.0706</area>
				<perimeter>54</perimeter>
				<distanceFromOrigin>507.019723482233</distanceFromOrigin>
				<angle>0</angle>
				<shape>rectangular</shape>
				<triangleMeasure>0.5249192307692309</triangleMeasure>
				<rectangleMeasure>1</rectangleMeasure>
				<circleMeasure>0.6282560906835513</circleMeasure>
				<centroid>
					<x>1048</x>
					<y>1065.5</y>
				</centroid>
			</pseudo3D>
		</spatialEntity>
		<spatialEntity>
			<pseudo3D type="cluster">
				<clusteredness>1</clusteredness>
				<density>1</density>
				<area>191.0706</area>
				<perimeter>54</perimeter>
				<distanceFromOrigin>718.8915078090713</distanceFromOrigin>
				<angle>0</angle>
				<shape>rectangular</shape>
				<triangleMeasure>0.5249192307692309</triangleMeasure>
				<rectangleMeasure>1</rectangleMeasure>
				<circleMeasure>0.6282560906835513</circleMeasure>
				<centroid>
					<x>63</x>
					<y>1092.5</y>
				</centroid>
			</pseudo3D>
		</spatialEntity>
		<spatialEntity>
			<pseudo3D type="cluster">
				<clusteredness>1</clusteredness>
				<density>1</density>
				<area>191.0706</area>
				<perimeter>56</perimeter>
				<distanceFromOrigin>719.1842601169744</distanceFromOrigin>
				<angle>0</angle>
				<shape>rectangular</shape>
				<triangleMeasure>0.4874250000000001</triangleMeasure>
				<rectangleMeasure>0.9748500000000001</rectangleMeasure>
				<circleMeasure>0.5849833005488307</circleMeasure>
				<centroid>
					<x>1287</x>
					<y>1106</y>
				</centroid>
			</pseudo3D>
		</spatialEntity>
		<spatialEntity>
			<pseudo3D type="cluster">
				<clusteredness>1</clusteredness>
				<density>1</density>
				<area>191.0706</area>
				<perimeter>56</perimeter>
				<distanceFromOrigin>590.3388857258177</distanceFromOrigin>
				<angle>0</angle>
				<shape>rectangular</shape>
				<triangleMeasure>0.4874250000000001</triangleMeasure>
				<rectangleMeasure>0.9748500000000001</rectangleMeasure>
				<circleMeasure>0.5849833005488307</circleMeasure>
				<centroid>
					<x>274</x>
					<y>1147</y>
				</centroid>
			</pseudo3D>
		</spatialEntity>
		<spatialEntity>
			<pseudo3D type="cluster">
				<clusteredness>1</clusteredness>
				<density>2</density>
				<area>191.0706</area>
				<perimeter>56</perimeter>
				<distanceFromOrigin>509.1807144816072</distanceFromOrigin>
				<angle>0</angle>
				<shape>rectangular</shape>
				<triangleMeasure>0.4874250000000001</triangleMeasure>
				<rectangleMeasure>0.9748500000000001</rectangleMeasure>
				<circleMeasure>0.5849833005488307</circleMeasure>
				<centroid>
					<x>949</x>
					<y>1147</y>
				</centroid>
			</pseudo3D>
		</spatialEntity>
		<spatialEntity>
			<pseudo3D type="cluster">
				<clusteredness>0.06538491009487751</clusteredness>
				<density>1</density>
				<area>382.1412</area>
				<perimeter>116.7187652587891</perimeter>
				<distanceFromOrigin>482.1089088577393</distanceFromOrigin>
				<angle>41.88656125194279</angle>
				<shape>rectangular</shape>
				<triangleMeasure>0.3210596093257719</triangleMeasure>
				<rectangleMeasure>0.4135727545914261</rectangleMeasure>
				<circleMeasure>0.1860555408612584</circleMeasure>
				<centroid>
					<x>491.9144</x>
					<y>1174.48</y>
				</centroid>
			</pseudo3D>
		</spatialEntity>
		<spatialEntity>
			<pseudo3D type="cluster">
				<clusteredness>1</clusteredness>
				<density>1</density>
				<area>191.0706</area>
				<perimeter>54</perimeter>
				<distanceFromOrigin>729.1104168779925</distanceFromOrigin>
				<angle>0</angle>
				<shape>rectangular</shape>
				<triangleMeasure>0.5249192307692309</triangleMeasure>
				<rectangleMeasure>1</rectangleMeasure>
				<circleMeasure>0.6282560906835513</circleMeasure>
				<centroid>
					<x>133</x>
					<y>1201.5</y>
				</centroid>
			</pseudo3D>
		</spatialEntity>
		<spatialEntity>
			<pseudo3D type="cluster">
				<clusteredness>0.09533008517059026</clusteredness>
				<density>1</density>
				<area>573.2118</area>
				<perimeter>102.1049728393555</perimeter>
				<distanceFromOrigin>673.0022288224609</distanceFromOrigin>
				<angle>0</angle>
				<shape>rectangular</shape>
				<triangleMeasure>0.6653648287869994</triangleMeasure>
				<rectangleMeasure>0.7582166666666668</rectangleMeasure>
				<circleMeasure>0.4546862776358844</circleMeasure>
				<centroid>
					<x>1140.277</x>
					<y>1220.246</y>
				</centroid>
			</pseudo3D>
		</spatialEntity>
		<spatialEntity>
			<pseudo3D type="cluster">
				<clusteredness>1</clusteredness>
				<density>1</density>
				<area>191.0706</area>
				<perimeter>54</perimeter>
				<distanceFromOrigin>679.6499098800793</distanceFromOrigin>
				<angle>0</angle>
				<shape>rectangular</shape>
				<triangleMeasure>0.5249192307692309</triangleMeasure>
				<rectangleMeasure>1</rectangleMeasure>
				<circleMeasure>0.6282560906835513</circleMeasure>
				<centroid>
					<x>232</x>
					<y>1228.5</y>
				</centroid>
			</pseudo3D>
		</spatialEntity>
		<spatialEntity>
			<pseudo3D type="cluster">
				<clusteredness>1</clusteredness>
				<density>1</density>
				<area>191.0706</area>
				<perimeter>54</perimeter>
				<distanceFromOrigin>534.3079636314623</distanceFromOrigin>
				<angle>0</angle>
				<shape>rectangular</shape>
				<triangleMeasure>0.5249192307692309</triangleMeasure>
				<rectangleMeasure>1</rectangleMeasure>
				<circleMeasure>0.6282560906835513</circleMeasure>
				<centroid>
					<x>541</x>
					<y>1228.5</y>
				</centroid>
			</pseudo3D>
		</spatialEntity>
		<spatialEntity>
			<pseudo3D type="cluster">
				<clusteredness>1</clusteredness>
				<density>1</density>
				<area>191.0706</area>
				<perimeter>54</perimeter>
				<distanceFromOrigin>678.4106426051997</distanceFromOrigin>
				<angle>0</angle>
				<shape>rectangular</shape>
				<triangleMeasure>0.5249192307692309</triangleMeasure>
				<rectangleMeasure>1</rectangleMeasure>
				<circleMeasure>0.6282560906835513</circleMeasure>
				<centroid>
					<x>1090</x>
					<y>1255.5</y>
				</centroid>
			</pseudo3D>
		</spatialEntity>
		<spatialEntity>
			<pseudo3D type="cluster">
				<clusteredness>1</clusteredness>
				<density>1</density>
				<area>191.0706</area>
				<perimeter>54</perimeter>
				<distanceFromOrigin>800.9956304500043</distanceFromOrigin>
				<angle>0</angle>
				<shape>rectangular</shape>
				<triangleMeasure>0.5249192307692309</triangleMeasure>
				<rectangleMeasure>1</rectangleMeasure>
				<circleMeasure>0.6282560906835513</circleMeasure>
				<centroid>
					<x>1273</x>
					<y>1255.5</y>
				</centroid>
			</pseudo3D>
		</spatialEntity>
		<spatialEntity>
			<pseudo3D type="cluster">
				<clusteredness>1</clusteredness>
				<density>1</density>
				<area>191.0706</area>
				<perimeter>56</perimeter>
				<distanceFromOrigin>632.2950260756445</distanceFromOrigin>
				<angle>0</angle>
				<shape>rectangular</shape>
				<triangleMeasure>0.4874250000000001</triangleMeasure>
				<rectangleMeasure>0.9748500000000001</rectangleMeasure>
				<circleMeasure>0.5849833005488307</circleMeasure>
				<centroid>
					<x>583</x>
					<y>1337</y>
				</centroid>
			</pseudo3D>
		</spatialEntity>
		<spatialEntity>
			<pseudo3D type="cluster">
				<clusteredness>1</clusteredness>
				<density>1</density>
				<area>191.0706</area>
				<perimeter>56</perimeter>
				<distanceFromOrigin>659.3367879922976</distanceFromOrigin>
				<angle>0</angle>
				<shape>rectangular</shape>
				<triangleMeasure>0.4874250000000001</triangleMeasure>
				<rectangleMeasure>0.9748500000000001</rectangleMeasure>
				<circleMeasure>0.5849833005488307</circleMeasure>
				<centroid>
					<x>893</x>
					<y>1337</y>
				</centroid>
			</pseudo3D>
		</spatialEntity>
		<spatialEntity>
			<pseudo3D type="cluster">
				<clusteredness>1</clusteredness>
				<density>1</density>
				<area>191.0706</area>
				<perimeter>56</perimeter>
				<distanceFromOrigin>679.0029455017113</distanceFromOrigin>
				<angle>0</angle>
				<shape>rectangular</shape>
				<triangleMeasure>0.4874250000000001</triangleMeasure>
				<rectangleMeasure>0.9748500000000001</rectangleMeasure>
				<circleMeasure>0.5849833005488307</circleMeasure>
				<centroid>
					<x>949</x>
					<y>1337</y>
				</centroid>
			</pseudo3D>
		</spatialEntity>
		<spatialEntity>
			<pseudo3D type="cluster">
				<clusteredness>1</clusteredness>
				<density>1</density>
				<area>191.0706</area>
				<perimeter>56</perimeter>
				<distanceFromOrigin>641.1271324784188</distanceFromOrigin>
				<angle>0</angle>
				<shape>rectangular</shape>
				<triangleMeasure>0.4874250000000001</triangleMeasure>
				<rectangleMeasure>0.9748500000000001</rectangleMeasure>
				<circleMeasure>0.5849833005488307</circleMeasure>
				<centroid>
					<x>724</x>
					<y>1351</y>
				</centroid>
			</pseudo3D>
		</spatialEntity>
		<numericStateVariable>
			<name>avgClusterednessClusters</name>
			<value>0.9516116963473419</value>
		</numericStateVariable>
		<numericStateVariable>
			<name>avgDensityClusters</name>
			<value>1.013513513513514</value>
		</numericStateVariable>
	</timepoint>
	<timepoint>
		<spatialEntity>
			<pseudo3D type="cluster">
				<clusteredness>1</clusteredness>
				<density>1</density>
				<area>191.0706</area>
				<perimeter>54</perimeter>
				<distanceFromOrigin>843.0717644423872</distanceFromOrigin>
				<angle>0</angle>
				<shape>rectangular</shape>
				<triangleMeasure>0.5249192307692309</triangleMeasure>
				<rectangleMeasure>1</rectangleMeasure>
				<circleMeasure>0.6282560906835513</circleMeasure>
				<centroid>
					<x>189</x>
					<y>6.5</y>
				</centroid>
			</pseudo3D>
		</spatialEntity>
		<spatialEntity>
			<pseudo3D type="cluster">
				<clusteredness>1</clusteredness>
				<density>1</density>
				<area>191.0706</area>
				<perimeter>56</perimeter>
				<distanceFromOrigin>799.8781157151382</distanceFromOrigin>
				<angle>0</angle>
				<shape>rectangular</shape>
				<triangleMeasure>0.4874250000000001</triangleMeasure>
				<rectangleMeasure>0.9748500000000001</rectangleMeasure>
				<circleMeasure>0.5849833005488307</circleMeasure>
				<centroid>
					<x>246</x>
					<y>20</y>
				</centroid>
			</pseudo3D>
		</spatialEntity>
		<spatialEntity>
			<pseudo3D type="cluster">
				<clusteredness>1</clusteredness>
				<density>1</density>
				<area>191.0706</area>
				<perimeter>56</perimeter>
				<distanceFromOrigin>678.5609773631254</distanceFromOrigin>
				<angle>0</angle>
				<shape>rectangular</shape>
				<triangleMeasure>0.4874250000000001</triangleMeasure>
				<rectangleMeasure>0.9748500000000001</rectangleMeasure>
				<circleMeasure>0.5849833005488307</circleMeasure>
				<centroid>
					<x>626</x>
					<y>20</y>
				</centroid>
			</pseudo3D>
		</spatialEntity>
		<spatialEntity>
			<pseudo3D type="cluster">
				<clusteredness>1</clusteredness>
				<density>1</density>
				<area>191.0706</area>
				<perimeter>54</perimeter>
				<distanceFromOrigin>676.7990839237299</distanceFromOrigin>
				<angle>81.2538377374448</angle>
				<shape>rectangular</shape>
				<triangleMeasure>0.5249192307692309</triangleMeasure>
				<rectangleMeasure>1</rectangleMeasure>
				<circleMeasure>0.6282560906835513</circleMeasure>
				<centroid>
					<x>541</x>
					<y>33.5</y>
				</centroid>
			</pseudo3D>
		</spatialEntity>
		<spatialEntity>
			<pseudo3D type="cluster">
				<clusteredness>1</clusteredness>
				<density>1</density>
				<area>191.0706</area>
				<perimeter>56</perimeter>
				<distanceFromOrigin>650.0769185258004</distanceFromOrigin>
				<angle>0</angle>
				<shape>rectangular</shape>
				<triangleMeasure>0.4874250000000001</triangleMeasure>
				<rectangleMeasure>0.9748500000000001</rectangleMeasure>
				<circleMeasure>0.5849833005488307</circleMeasure>
				<centroid>
					<x>696</x>
					<y>47</y>
				</centroid>
			</pseudo3D>
		</spatialEntity>
		<spatialEntity>
			<pseudo3D type="cluster">
				<clusteredness>1</clusteredness>
				<density>1</density>
				<area>191.0706</area>
				<perimeter>54</perimeter>
				<distanceFromOrigin>794.2549968366583</distanceFromOrigin>
				<angle>81.2538377374448</angle>
				<shape>rectangular</shape>
				<triangleMeasure>0.5249192307692309</triangleMeasure>
				<rectangleMeasure>1</rectangleMeasure>
				<circleMeasure>0.6282560906835513</circleMeasure>
				<centroid>
					<x>147</x>
					<y>101.5</y>
				</centroid>
			</pseudo3D>
		</spatialEntity>
		<spatialEntity>
			<pseudo3D type="cluster">
				<clusteredness>1</clusteredness>
				<density>1</density>
				<area>191.0706</area>
				<perimeter>56</perimeter>
				<distanceFromOrigin>736.7394383362411</distanceFromOrigin>
				<angle>85.60129464500447</angle>
				<shape>rectangular</shape>
				<triangleMeasure>0.4899246153846154</triangleMeasure>
				<rectangleMeasure>0.9798492307692308</rectangleMeasure>
				<circleMeasure>0.582013761610809</circleMeasure>
				<centroid>
					<x>203.5</x>
					<y>128.5</y>
				</centroid>
			</pseudo3D>
		</spatialEntity>
		<spatialEntity>
			<pseudo3D type="cluster">
				<clusteredness>0.05113891765568118</clusteredness>
				<density>1</density>
				<area>382.1412</area>
				<perimeter>131.7946014404297</perimeter>
				<distanceFromOrigin>596.4603926498389</distanceFromOrigin>
				<angle>49.57392125990086</angle>
				<shape>rectangular</shape>
				<triangleMeasure>0.2575102584890761</triangleMeasure>
				<rectangleMeasure>0.3453979346741824</rectangleMeasure>
				<circleMeasure>0.136333793994412</circleMeasure>
				<centroid>
					<x>921</x>
					<y>142</y>
				</centroid>
			</pseudo3D>
		</spatialEntity>
		<spatialEntity>
			<pseudo3D type="cluster">
				<clusteredness>1</clusteredness>
				<density>1</density>
				<area>191.0706</area>
				<perimeter>58</perimeter>
				<distanceFromOrigin>519.2995282108391</distanceFromOrigin>
				<angle>0</angle>
				<shape>rectangular</shape>
				<triangleMeasure>0.4549300000000001</triangleMeasure>
				<rectangleMeasure>0.9098600000000001</rectangleMeasure>
				<circleMeasure>0.5446875469621394</circleMeasure>
				<centroid>
					<x>597.5</x>
					<y>183</y>
				</centroid>
			</pseudo3D>
		</spatialEntity>
		<spatialEntity>
			<pseudo3D type="cluster">
				<clusteredness>0.04738204375551282</clusteredness>
				<density>1</density>
				<area>382.1412</area>
				<perimeter>138</perimeter>
				<distanceFromOrigin>771.7318187038811</distanceFromOrigin>
				<angle>26.56505117707799</angle>
				<shape>rectangular</shape>
				<triangleMeasure>0.2624596153846154</triangleMeasure>
				<rectangleMeasure>0.5249192307692309</rectangleMeasure>
				<circleMeasure>0.1387676016678596</circleMeasure>
				<centroid>
					<x>1294</x>
					<y>196.5</y>
				</centroid>
			</pseudo3D>
		</spatialEntity>
		<spatialEntity>
			<pseudo3D type="cluster">
				<clusteredness>1</clusteredness>
				<density>1</density>
				<area>191.0706</area>
				<perimeter>56</perimeter>
				<distanceFromOrigin>487.1026585844097</distanceFromOrigin>
				<angle>0</angle>
				<shape>rectangular</shape>
				<triangleMeasure>0.4874250000000001</triangleMeasure>
				<rectangleMeasure>0.9748500000000001</rectangleMeasure>
				<circleMeasure>0.5849833005488307</circleMeasure>
				<centroid>
					<x>696</x>
					<y>210</y>
				</centroid>
			</pseudo3D>
		</spatialEntity>
		<spatialEntity>
			<pseudo3D type="cluster">
				<clusteredness>1</clusteredness>
				<density>1</density>
				<area>191.0706</area>
				<perimeter>58</perimeter>
				<distanceFromOrigin>863.4454238688164</distanceFromOrigin>
				<angle>0</angle>
				<shape>rectangular</shape>
				<triangleMeasure>0.4549300000000001</triangleMeasure>
				<rectangleMeasure>0.9098600000000001</rectangleMeasure>
				<circleMeasure>0.5446875469621394</circleMeasure>
				<centroid>
					<x>1399.5</x>
					<y>210</y>
				</centroid>
			</pseudo3D>
		</spatialEntity>
		<spatialEntity>
			<pseudo3D type="cluster">
				<clusteredness>1</clusteredness>
				<density>1</density>
				<area>191.0706</area>
				<perimeter>54</perimeter>
				<distanceFromOrigin>622.8097622870084</distanceFromOrigin>
				<angle>85.60129464500447</angle>
				<shape>rectangular</shape>
				<triangleMeasure>0.5249192307692309</triangleMeasure>
				<rectangleMeasure>1</rectangleMeasure>
				<circleMeasure>0.6282560906835513</circleMeasure>
				<centroid>
					<x>1090</x>
					<y>223.5</y>
				</centroid>
			</pseudo3D>
		</spatialEntity>
		<spatialEntity>
			<pseudo3D type="cluster">
				<clusteredness>0.04510523753434541</clusteredness>
				<density>1</density>
				<area>382.1412</area>
				<perimeter>145.1438293457031</perimeter>
				<distanceFromOrigin>461.2081959375831</distanceFromOrigin>
				<angle>31.04293075092764</angle>
				<shape>rectangular</shape>
				<triangleMeasure>0.2498573495157534</triangleMeasure>
				<rectangleMeasure>0.3510433920483784</rectangleMeasure>
				<circleMeasure>0.1152908206146807</circleMeasure>
				<centroid>
					<x>407.8178</x>
					<y>298.399</y>
				</centroid>
			</pseudo3D>
		</spatialEntity>
		<spatialEntity>
			<pseudo3D type="cluster">
				<clusteredness>1</clusteredness>
				<density>1</density>
				<area>191.0706</area>
				<perimeter>54</perimeter>
				<distanceFromOrigin>499.5167664853703</distanceFromOrigin>
				<angle>85.60129464500447</angle>
				<shape>rectangular</shape>
				<triangleMeasure>0.5249192307692309</triangleMeasure>
				<rectangleMeasure>1</rectangleMeasure>
				<circleMeasure>0.6282560906835513</circleMeasure>
				<centroid>
					<x>977</x>
					<y>291.5</y>
				</centroid>
			</pseudo3D>
		</spatialEntity>
		<spatialEntity>
			<pseudo3D type="cluster">
				<clusteredness>1</clusteredness>
				<density>1</density>
				<area>191.0706</area>
				<perimeter>56</perimeter>
				<distanceFromOrigin>777.1132478603103</distanceFromOrigin>
				<angle>0</angle>
				<shape>rectangular</shape>
				<triangleMeasure>0.4874250000000001</triangleMeasure>
				<rectangleMeasure>0.9748500000000001</rectangleMeasure>
				<circleMeasure>0.5849833005488307</circleMeasure>
				<centroid>
					<x>1357</x>
					<y>305</y>
				</centroid>
			</pseudo3D>
		</spatialEntity>
		<spatialEntity>
			<pseudo3D type="cluster">
				<clusteredness>1</clusteredness>
				<density>1</density>
				<area>191.0706</area>
				<perimeter>56</perimeter>
				<distanceFromOrigin>367.2397037358569</distanceFromOrigin>
				<angle>0</angle>
				<shape>rectangular</shape>
				<triangleMeasure>0.4874250000000001</triangleMeasure>
				<rectangleMeasure>0.9748500000000001</rectangleMeasure>
				<circleMeasure>0.5849833005488307</circleMeasure>
				<centroid>
					<x>794</x>
					<y>346</y>
				</centroid>
			</pseudo3D>
		</spatialEntity>
		<spatialEntity>
			<pseudo3D type="cluster">
				<clusteredness>1</clusteredness>
				<density>1</density>
				<area>191.0706</area>
				<perimeter>58</perimeter>
				<distanceFromOrigin>624.0649004710968</distanceFromOrigin>
				<angle>0</angle>
				<shape>rectangular</shape>
				<triangleMeasure>0.4549300000000001</triangleMeasure>
				<rectangleMeasure>0.9098600000000001</rectangleMeasure>
				<circleMeasure>0.5446875469621394</circleMeasure>
				<centroid>
					<x>1202.5</x>
					<y>346</y>
				</centroid>
			</pseudo3D>
		</spatialEntity>
		<spatialEntity>
			<pseudo3D type="cluster">
				<clusteredness>1</clusteredness>
				<density>1</density>
				<area>191.0706</area>
				<perimeter>56</perimeter>
				<distanceFromOrigin>435.4962686407313</distanceFromOrigin>
				<angle>0</angle>
				<shape>rectangular</shape>
				<triangleMeasure>0.4874250000000001</triangleMeasure>
				<rectangleMeasure>0.9748500000000001</rectangleMeasure>
				<circleMeasure>0.5849833005488307</circleMeasure>
				<centroid>
					<x>977</x>
					<y>373</y>
				</centroid>
			</pseudo3D>
		</spatialEntity>
		<spatialEntity>
			<pseudo3D type="cluster">
				<clusteredness>1</clusteredness>
				<density>1</density>
				<area>191.0706</area>
				<perimeter>56</perimeter>
				<distanceFromOrigin>732.5469268244868</distanceFromOrigin>
				<angle>0</angle>
				<shape>rectangular</shape>
				<triangleMeasure>0.4874250000000001</triangleMeasure>
				<rectangleMeasure>0.9748500000000001</rectangleMeasure>
				<circleMeasure>0.5849833005488307</circleMeasure>
				<centroid>
					<x>1343</x>
					<y>373</y>
				</centroid>
			</pseudo3D>
		</spatialEntity>
		<spatialEntity>
			<pseudo3D type="cluster">
				<clusteredness>1</clusteredness>
				<density>1</density>
				<area>191.0706</area>
				<perimeter>54</perimeter>
				<distanceFromOrigin>505.0990001969911</distanceFromOrigin>
				<angle>0</angle>
				<shape>rectangular</shape>
				<triangleMeasure>0.5249192307692309</triangleMeasure>
				<rectangleMeasure>1</rectangleMeasure>
				<circleMeasure>0.6282560906835513</circleMeasure>
				<centroid>
					<x>274</x>
					<y>386.5</y>
				</centroid>
			</pseudo3D>
		</spatialEntity>
		<spatialEntity>
			<pseudo3D type="cluster">
				<clusteredness>1</clusteredness>
				<density>1</density>
				<area>191.0706</area>
				<perimeter>56</perimeter>
				<distanceFromOrigin>288.9792380085462</distanceFromOrigin>
				<angle>0</angle>
				<shape>rectangular</shape>
				<triangleMeasure>0.4874250000000001</triangleMeasure>
				<rectangleMeasure>0.9748500000000001</rectangleMeasure>
				<circleMeasure>0.5849833005488307</circleMeasure>
				<centroid>
					<x>569</x>
					<y>427</y>
				</centroid>
			</pseudo3D>
		</spatialEntity>
		<spatialEntity>
			<pseudo3D type="cluster">
				<clusteredness>1</clusteredness>
				<density>1</density>
				<area>191.0706</area>
				<perimeter>54</perimeter>
				<distanceFromOrigin>358.075411051918</distanceFromOrigin>
				<angle>0</angle>
				<shape>rectangular</shape>
				<triangleMeasure>0.5249192307692309</triangleMeasure>
				<rectangleMeasure>1</rectangleMeasure>
				<circleMeasure>0.6282560906835513</circleMeasure>
				<centroid>
					<x>949</x>
					<y>454.5</y>
				</centroid>
			</pseudo3D>
		</spatialEntity>
		<spatialEntity>
			<pseudo3D type="cluster">
				<clusteredness>1</clusteredness>
				<density>1</density>
				<area>191.0706</area>
				<perimeter>58</perimeter>
				<distanceFromOrigin>748.872485807831</distanceFromOrigin>
				<angle>0</angle>
				<shape>rectangular</shape>
				<triangleMeasure>0.4549300000000001</triangleMeasure>
				<rectangleMeasure>0.9098600000000001</rectangleMeasure>
				<circleMeasure>0.5446875469621394</circleMeasure>
				<centroid>
					<x>1399.5</x>
					<y>468</y>
				</centroid>
			</pseudo3D>
		</spatialEntity>
		<spatialEntity>
			<pseudo3D type="cluster">
				<clusteredness>1</clusteredness>
				<density>1</density>
				<area>191.0706</area>
				<perimeter>56</perimeter>
				<distanceFromOrigin>695.0028776918841</distanceFromOrigin>
				<angle>0</angle>
				<shape>rectangular</shape>
				<triangleMeasure>0.4874250000000001</triangleMeasure>
				<rectangleMeasure>0.9748500000000001</rectangleMeasure>
				<circleMeasure>0.5849833005488307</circleMeasure>
				<centroid>
					<x>7</x>
					<y>495</y>
				</centroid>
			</pseudo3D>
		</spatialEntity>
		<spatialEntity>
			<pseudo3D type="cluster">
				<clusteredness>0.06538499593485025</clusteredness>
				<density>1</density>
				<area>382.1412</area>
				<perimeter>116.8276252746582</perimeter>
				<distanceFromOrigin>257.5305807083889</distanceFromOrigin>
				<angle>0</angle>
				<shape>rectangular</shape>
				<triangleMeasure>0.3187664459621501</triangleMeasure>
				<rectangleMeasure>0.4108205570071956</rectangleMeasure>
				<circleMeasure>0.1860555408612584</circleMeasure>
				<centroid>
					<x>478</x>
					<y>522.5</y>
				</centroid>
			</pseudo3D>
		</spatialEntity>
		<spatialEntity>
			<pseudo3D type="cluster">
				<clusteredness>0.07107316840402042</clusteredness>
				<density>1</density>
				<area>382.1412</area>
				<perimeter>110</perimeter>
				<distanceFromOrigin>175.045708316428</distanceFromOrigin>
				<angle>34.38034472384487</angle>
				<shape>rectangular</shape>
				<triangleMeasure>0.3499461538461539</triangleMeasure>
				<rectangleMeasure>0.6998923076923077</rectangleMeasure>
				<circleMeasure>0.2372617093713138</circleMeasure>
				<centroid>
					<x>654</x>
					<y>522.5</y>
				</centroid>
			</pseudo3D>
		</spatialEntity>
		<spatialEntity>
			<pseudo3D type="cluster">
				<clusteredness>1</clusteredness>
				<density>1</density>
				<area>191.0706</area>
				<perimeter>54</perimeter>
				<distanceFromOrigin>231.1406498217049</distanceFromOrigin>
				<angle>0</angle>
				<shape>rectangular</shape>
				<triangleMeasure>0.5249192307692309</triangleMeasure>
				<rectangleMeasure>1</rectangleMeasure>
				<circleMeasure>0.6282560906835513</circleMeasure>
				<centroid>
					<x>837</x>
					<y>522.5</y>
				</centroid>
			</pseudo3D>
		</spatialEntity>
		<spatialEntity>
			<pseudo3D type="cluster">
				<clusteredness>1</clusteredness>
				<density>1</density>
				<area>191.0706</area>
				<perimeter>54</perimeter>
				<distanceFromOrigin>351.6390194503448</distanceFromOrigin>
				<angle>0</angle>
				<shape>rectangular</shape>
				<triangleMeasure>0.5249192307692309</triangleMeasure>
				<rectangleMeasure>1</rectangleMeasure>
				<circleMeasure>0.6282560906835513</circleMeasure>
				<centroid>
					<x>991</x>
					<y>522.5</y>
				</centroid>
			</pseudo3D>
		</spatialEntity>
		<spatialEntity>
			<pseudo3D type="cluster">
				<clusteredness>1</clusteredness>
				<density>1</density>
				<area>191.0706</area>
				<perimeter>56</perimeter>
				<distanceFromOrigin>442.3403666861075</distanceFromOrigin>
				<angle>0</angle>
				<shape>rectangular</shape>
				<triangleMeasure>0.4874250000000001</triangleMeasure>
				<rectangleMeasure>0.9748500000000001</rectangleMeasure>
				<circleMeasure>0.5849833005488307</circleMeasure>
				<centroid>
					<x>260</x>
					<y>536</y>
				</centroid>
			</pseudo3D>
		</spatialEntity>
		<spatialEntity>
			<pseudo3D type="cluster">
				<clusteredness>1</clusteredness>
				<density>1</density>
				<area>191.0706</area>
				<perimeter>56</perimeter>
				<distanceFromOrigin>143.7358688706476</distanceFromOrigin>
				<angle>0</angle>
				<shape>rectangular</shape>
				<triangleMeasure>0.4874250000000001</triangleMeasure>
				<rectangleMeasure>0.9748500000000001</rectangleMeasure>
				<circleMeasure>0.5849833005488307</circleMeasure>
				<centroid>
					<x>738</x>
					<y>563</y>
				</centroid>
			</pseudo3D>
		</spatialEntity>
		<spatialEntity>
			<pseudo3D type="cluster">
				<clusteredness>0.04640246092203549</clusteredness>
				<density>1</density>
				<area>382.1412</area>
				<perimeter>142.6487197875977</perimeter>
				<distanceFromOrigin>271.0166046573531</distanceFromOrigin>
				<angle>56.67371031288479</angle>
				<shape>rectangular</shape>
				<triangleMeasure>0.2428606291706387</triangleMeasure>
				<rectangleMeasure>0.3519196688482196</rectangleMeasure>
				<circleMeasure>0.1204061127513527</circleMeasure>
				<centroid>
					<x>942</x>
					<y>610.5</y>
				</centroid>
			</pseudo3D>
		</spatialEntity>
		<spatialEntity>
			<pseudo3D type="cluster">
				<clusteredness>0.01552784970888229</clusteredness>
				<density>1.090909090909091</density>
				<area>2101.7766</area>
				<perimeter>442.9660873413086</perimeter>
				<distanceFromOrigin>40.85339643163099</distanceFromOrigin>
				<angle>96.08255588833896</angle>
				<shape>rectangular</shape>
				<triangleMeasure>0.109091463996185</triangleMeasure>
				<rectangleMeasure>0.1354039069233232</rectangleMeasure>
				<circleMeasure>0.09082024728855149</circleMeasure>
				<centroid>
					<x>689.3315</x>
					<y>662.4929</y>
				</centroid>
			</pseudo3D>
		</spatialEntity>
		<spatialEntity>
			<pseudo3D type="cluster">
				<clusteredness>1</clusteredness>
				<density>1</density>
				<area>191.0706</area>
				<perimeter>56</perimeter>
				<distanceFromOrigin>441.8970468333093</distanceFromOrigin>
				<angle>0</angle>
				<shape>rectangular</shape>
				<triangleMeasure>0.4874250000000001</triangleMeasure>
				<rectangleMeasure>0.9748500000000001</rectangleMeasure>
				<circleMeasure>0.5849833005488307</circleMeasure>
				<centroid>
					<x>1118</x>
					<y>604</y>
				</centroid>
			</pseudo3D>
		</spatialEntity>
		<spatialEntity>
			<pseudo3D type="cluster">
				<clusteredness>0.03319482742900189</clusteredness>
				<density>1</density>
				<area>764.2824000000001</area>
				<perimeter>201.1395664215088</perimeter>
				<distanceFromOrigin>398.180863427664</distanceFromOrigin>
				<angle>65.13967714192928</angle>
				<shape>triangular</shape>
				<triangleMeasure>0.2612261471417586</triangleMeasure>
				<rectangleMeasure>0.2095140092860764</rectangleMeasure>
				<circleMeasure>0.1615468383822402</circleMeasure>
				<centroid>
					<x>244.5128</x>
					<y>690.1208</y>
				</centroid>
			</pseudo3D>
		</spatialEntity>
		<spatialEntity>
			<pseudo3D type="cluster">
				<clusteredness>0.04738213367996075</clusteredness>
				<density>1</density>
				<area>382.1412</area>
				<perimeter>138</perimeter>
				<distanceFromOrigin>581.1239110551209</distanceFromOrigin>
				<angle>25.70995378081127</angle>
				<shape>rectangular</shape>
				<triangleMeasure>0.2624596153846154</triangleMeasure>
				<rectangleMeasure>0.5249192307692309</rectangleMeasure>
				<circleMeasure>0.1387676016678596</circleMeasure>
				<centroid>
					<x>70</x>
					<y>685.5</y>
				</centroid>
			</pseudo3D>
		</spatialEntity>
		<spatialEntity>
			<pseudo3D type="cluster">
				<clusteredness>1</clusteredness>
				<density>1</density>
				<area>191.0706</area>
				<perimeter>54</perimeter>
				<distanceFromOrigin>314.0063693621516</distanceFromOrigin>
				<angle>0</angle>
				<shape>rectangular</shape>
				<triangleMeasure>0.5249192307692309</triangleMeasure>
				<rectangleMeasure>1</rectangleMeasure>
				<circleMeasure>0.6282560906835513</circleMeasure>
				<centroid>
					<x>358</x>
					<y>712.5</y>
				</centroid>
			</pseudo3D>
		</spatialEntity>
		<spatialEntity>
			<pseudo3D type="cluster">
				<clusteredness>0.102277779886531</clusteredness>
				<density>1</density>
				<area>382.1412</area>
				<perimeter>95.64842414855957</perimeter>
				<distanceFromOrigin>66.64082832618455</distanceFromOrigin>
				<angle>54.80609275989709</angle>
				<shape>rectangular</shape>
				<triangleMeasure>0.4332666666666667</triangleMeasure>
				<rectangleMeasure>0.4880475095785441</rectangleMeasure>
				<circleMeasure>0.2921190257915955</circleMeasure>
				<centroid>
					<x>604.4363</x>
					<y>746.5478</y>
				</centroid>
			</pseudo3D>
		</spatialEntity>
		<spatialEntity>
			<pseudo3D type="cluster">
				<clusteredness>0.02969261546968906</clusteredness>
				<density>1</density>
				<area>573.2118</area>
				<perimeter>205.647876739502</perimeter>
				<distanceFromOrigin>153.7595525487766</distanceFromOrigin>
				<angle>47.4062742313525</angle>
				<shape>triangular</shape>
				<triangleMeasure>0.2166026356808843</triangleMeasure>
				<rectangleMeasure>0.1760469657019386</rectangleMeasure>
				<circleMeasure>0.09366104670498832</circleMeasure>
				<centroid>
					<x>836.4149</x>
					<y>775.3942</y>
				</centroid>
			</pseudo3D>
		</spatialEntity>
		<spatialEntity>
			<pseudo3D type="cluster">
				<clusteredness>0.04738211226934695</clusteredness>
				<density>1</density>
				<area>382.1412</area>
				<perimeter>140</perimeter>
				<distanceFromOrigin>60.92618484691127</distanceFromOrigin>
				<angle>27.40757543781841</angle>
				<shape>rectangular</shape>
				<triangleMeasure>0.2437125</triangleMeasure>
				<rectangleMeasure>0.4874250000000001</rectangleMeasure>
				<circleMeasure>0.1376431214782586</circleMeasure>
				<centroid>
					<x>675</x>
					<y>767</y>
				</centroid>
			</pseudo3D>
		</spatialEntity>
		<spatialEntity>
			<pseudo3D type="cluster">
				<clusteredness>1</clusteredness>
				<density>1</density>
				<area>191.0706</area>
				<perimeter>54</perimeter>
				<distanceFromOrigin>161.0124218810462</distanceFromOrigin>
				<angle>0</angle>
				<shape>rectangular</shape>
				<triangleMeasure>0.5249192307692309</triangleMeasure>
				<rectangleMeasure>1</rectangleMeasure>
				<circleMeasure>0.6282560906835513</circleMeasure>
				<centroid>
					<x>527</x>
					<y>780.5</y>
				</centroid>
			</pseudo3D>
		</spatialEntity>
		<spatialEntity>
			<pseudo3D type="cluster">
				<clusteredness>1</clusteredness>
				<density>1</density>
				<area>191.0706</area>
				<perimeter>54</perimeter>
				<distanceFromOrigin>535.5940627004746</distanceFromOrigin>
				<angle>0</angle>
				<shape>rectangular</shape>
				<triangleMeasure>0.5249192307692309</triangleMeasure>
				<rectangleMeasure>1</rectangleMeasure>
				<circleMeasure>0.6282560906835513</circleMeasure>
				<centroid>
					<x>1217</x>
					<y>780.5</y>
				</centroid>
			</pseudo3D>
		</spatialEntity>
		<spatialEntity>
			<pseudo3D type="cluster">
				<clusteredness>1</clusteredness>
				<density>1</density>
				<area>191.0706</area>
				<perimeter>56</perimeter>
				<distanceFromOrigin>332.7100840070827</distanceFromOrigin>
				<angle>0</angle>
				<shape>rectangular</shape>
				<triangleMeasure>0.4874250000000001</triangleMeasure>
				<rectangleMeasure>0.9748500000000001</rectangleMeasure>
				<circleMeasure>0.5849833005488307</circleMeasure>
				<centroid>
					<x>358</x>
					<y>821</y>
				</centroid>
			</pseudo3D>
		</spatialEntity>
		<spatialEntity>
			<pseudo3D type="cluster">
				<clusteredness>1</clusteredness>
				<density>1</density>
				<area>191.0706</area>
				<perimeter>56</perimeter>
				<distanceFromOrigin>146.5366848267013</distanceFromOrigin>
				<angle>0</angle>
				<shape>rectangular</shape>
				<triangleMeasure>0.4874250000000001</triangleMeasure>
				<rectangleMeasure>0.9748500000000001</rectangleMeasure>
				<circleMeasure>0.5849833005488307</circleMeasure>
				<centroid>
					<x>738</x>
					<y>848</y>
				</centroid>
			</pseudo3D>
		</spatialEntity>
		<spatialEntity>
			<pseudo3D type="cluster">
				<clusteredness>1</clusteredness>
				<density>1</density>
				<area>191.0706</area>
				<perimeter>54</perimeter>
				<distanceFromOrigin>658.0227959577085</distanceFromOrigin>
				<angle>0</angle>
				<shape>rectangular</shape>
				<triangleMeasure>0.5249192307692309</triangleMeasure>
				<rectangleMeasure>1</rectangleMeasure>
				<circleMeasure>0.6282560906835513</circleMeasure>
				<centroid>
					<x>35</x>
					<y>875.5</y>
				</centroid>
			</pseudo3D>
		</spatialEntity>
		<spatialEntity>
			<pseudo3D type="cluster">
				<clusteredness>0.08284231106316996</clusteredness>
				<density>1</density>
				<area>573.2118</area>
				<perimeter>108</perimeter>
				<distanceFromOrigin>372.5332199952106</distanceFromOrigin>
				<angle>41.18592516570966</angle>
				<shape>rectangular</shape>
				<triangleMeasure>0.5117962500000001</triangleMeasure>
				<rectangleMeasure>1</rectangleMeasure>
				<circleMeasure>0.3830402544325817</circleMeasure>
				<centroid>
					<x>1020</x>
					<y>889</y>
				</centroid>
			</pseudo3D>
		</spatialEntity>
		<spatialEntity>
			<pseudo3D type="cluster">
				<clusteredness>0.04510528713074488</clusteredness>
				<density>1</density>
				<area>382.1412</area>
				<perimeter>143.2377853393555</perimeter>
				<distanceFromOrigin>677.4023914926785</distanceFromOrigin>
				<angle>0</angle>
				<shape>rectangular</shape>
				<triangleMeasure>0.2540621291448517</triangleMeasure>
				<rectangleMeasure>0.3549106460245255</rectangleMeasure>
				<circleMeasure>0.1186615655888498</circleMeasure>
				<centroid>
					<x>1364.311</x>
					<y>882.4</y>
				</centroid>
			</pseudo3D>
		</spatialEntity>
		<spatialEntity>
			<pseudo3D type="cluster">
				<clusteredness>0.04909181343672658</clusteredness>
				<density>1</density>
				<area>382.1412</area>
				<perimeter>138</perimeter>
				<distanceFromOrigin>236.0381325125243</distanceFromOrigin>
				<angle>30.25643716352926</angle>
				<shape>rectangular</shape>
				<triangleMeasure>0.2481436363636364</triangleMeasure>
				<rectangleMeasure>0.4962873907440719</rectangleMeasure>
				<circleMeasure>0.1423865144293111</circleMeasure>
				<centroid>
					<x>555</x>
					<y>936.5</y>
				</centroid>
			</pseudo3D>
		</spatialEntity>
		<spatialEntity>
			<pseudo3D type="cluster">
				<clusteredness>1</clusteredness>
				<density>1</density>
				<area>191.0706</area>
				<perimeter>56</perimeter>
				<distanceFromOrigin>208.4922060893404</distanceFromOrigin>
				<angle>0</angle>
				<shape>rectangular</shape>
				<triangleMeasure>0.4874250000000001</triangleMeasure>
				<rectangleMeasure>0.9748500000000001</rectangleMeasure>
				<circleMeasure>0.5849833005488307</circleMeasure>
				<centroid>
					<x>724</x>
					<y>916</y>
				</centroid>
			</pseudo3D>
		</spatialEntity>
		<spatialEntity>
			<pseudo3D type="cluster">
				<clusteredness>1</clusteredness>
				<density>1</density>
				<area>191.0706</area>
				<perimeter>56</perimeter>
				<distanceFromOrigin>386.0686467456273</distanceFromOrigin>
				<angle>0</angle>
				<shape>rectangular</shape>
				<triangleMeasure>0.4874250000000001</triangleMeasure>
				<rectangleMeasure>0.9748500000000001</rectangleMeasure>
				<circleMeasure>0.5849833005488307</circleMeasure>
				<centroid>
					<x>429</x>
					<y>1011</y>
				</centroid>
			</pseudo3D>
		</spatialEntity>
		<spatialEntity>
			<pseudo3D type="cluster">
				<clusteredness>1</clusteredness>
				<density>1</density>
				<area>191.0706</area>
				<perimeter>54</perimeter>
				<distanceFromOrigin>680.8715003581807</distanceFromOrigin>
				<angle>0</angle>
				<shape>rectangular</shape>
				<triangleMeasure>0.5249192307692309</triangleMeasure>
				<rectangleMeasure>1</rectangleMeasure>
				<circleMeasure>0.6282560906835513</circleMeasure>
				<centroid>
					<x>91</x>
					<y>1065.5</y>
				</centroid>
			</pseudo3D>
		</spatialEntity>
		<spatialEntity>
			<pseudo3D type="cluster">
				<clusteredness>1</clusteredness>
				<density>1</density>
				<area>191.0706</area>
				<perimeter>54</perimeter>
				<distanceFromOrigin>452.7394394130027</distanceFromOrigin>
				<angle>0</angle>
				<shape>rectangular</shape>
				<triangleMeasure>0.5249192307692309</triangleMeasure>
				<rectangleMeasure>1</rectangleMeasure>
				<circleMeasure>0.6282560906835513</circleMeasure>
				<centroid>
					<x>429</x>
					<y>1092.5</y>
				</centroid>
			</pseudo3D>
		</spatialEntity>
		<spatialEntity>
			<pseudo3D type="cluster">
				<clusteredness>0.1421469534361146</clusteredness>
				<density>1</density>
				<area>382.1412</area>
				<perimeter>84</perimeter>
				<distanceFromOrigin>605.1421320648564</distanceFromOrigin>
				<angle>54.46232220802562</angle>
				<shape>rectangular</shape>
				<triangleMeasure>0.4874250000000001</triangleMeasure>
				<rectangleMeasure>0.9748500000000001</rectangleMeasure>
				<circleMeasure>0.4679865765064302</circleMeasure>
				<centroid>
					<x>1139</x>
					<y>1120</y>
				</centroid>
			</pseudo3D>
		</spatialEntity>
		<spatialEntity>
			<pseudo3D type="cluster">
				<clusteredness>0.04766483217933461</clusteredness>
				<density>1</density>
				<area>573.2118</area>
				<perimeter>149.8973007202148</perimeter>
				<distanceFromOrigin>715.4369294354325</distanceFromOrigin>
				<angle>64.29004621918874</angle>
				<shape>triangular</shape>
				<triangleMeasure>0.3721550397662717</triangleMeasure>
				<rectangleMeasure>0.3328757277417076</rectangleMeasure>
				<circleMeasure>0.1996924225116641</circleMeasure>
				<centroid>
					<x>1290.281</x>
					<y>1130.266</y>
				</centroid>
			</pseudo3D>
		</spatialEntity>
		<spatialEntity>
			<pseudo3D type="cluster">
				<clusteredness>1</clusteredness>
				<density>1</density>
				<area>191.0706</area>
				<perimeter>56</perimeter>
				<distanceFromOrigin>446.0179368590461</distanceFromOrigin>
				<angle>0</angle>
				<shape>rectangular</shape>
				<triangleMeasure>0.4874250000000001</triangleMeasure>
				<rectangleMeasure>0.9748500000000001</rectangleMeasure>
				<circleMeasure>0.5849833005488307</circleMeasure>
				<centroid>
					<x>780</x>
					<y>1147</y>
				</centroid>
			</pseudo3D>
		</spatialEntity>
		<spatialEntity>
			<pseudo3D type="cluster">
				<clusteredness>1</clusteredness>
				<density>1</density>
				<area>191.0706</area>
				<perimeter>54</perimeter>
				<distanceFromOrigin>548.7221519129695</distanceFromOrigin>
				<angle>0</angle>
				<shape>rectangular</shape>
				<triangleMeasure>0.5249192307692309</triangleMeasure>
				<rectangleMeasure>1</rectangleMeasure>
				<circleMeasure>0.6282560906835513</circleMeasure>
				<centroid>
					<x>358</x>
					<y>1160.5</y>
				</centroid>
			</pseudo3D>
		</spatialEntity>
		<spatialEntity>
			<pseudo3D type="cluster">
				<clusteredness>1</clusteredness>
				<density>1</density>
				<area>191.0706</area>
				<perimeter>56</perimeter>
				<distanceFromOrigin>538.0799197145346</distanceFromOrigin>
				<angle>0</angle>
				<shape>rectangular</shape>
				<triangleMeasure>0.4874250000000001</triangleMeasure>
				<rectangleMeasure>0.9748500000000001</rectangleMeasure>
				<circleMeasure>0.5849833005488307</circleMeasure>
				<centroid>
					<x>935</x>
					<y>1188</y>
				</centroid>
			</pseudo3D>
		</spatialEntity>
		<spatialEntity>
			<pseudo3D type="cluster">
				<clusteredness>1</clusteredness>
				<density>1</density>
				<area>191.0706</area>
				<perimeter>54</perimeter>
				<distanceFromOrigin>760.6852174191372</distanceFromOrigin>
				<angle>0</angle>
				<shape>rectangular</shape>
				<triangleMeasure>0.5249192307692309</triangleMeasure>
				<rectangleMeasure>1</rectangleMeasure>
				<circleMeasure>0.6282560906835513</circleMeasure>
				<centroid>
					<x>91</x>
					<y>1201.5</y>
				</centroid>
			</pseudo3D>
		</spatialEntity>
		<spatialEntity>
			<pseudo3D type="cluster">
				<clusteredness>1</clusteredness>
				<density>1</density>
				<area>191.0706</area>
				<perimeter>56</perimeter>
				<distanceFromOrigin>579.4928817509323</distanceFromOrigin>
				<angle>0</angle>
				<shape>rectangular</shape>
				<triangleMeasure>0.4874250000000001</triangleMeasure>
				<rectangleMeasure>0.9748500000000001</rectangleMeasure>
				<circleMeasure>0.5849833005488307</circleMeasure>
				<centroid>
					<x>386</x>
					<y>1215</y>
				</centroid>
			</pseudo3D>
		</spatialEntity>
		<spatialEntity>
			<pseudo3D type="cluster">
				<clusteredness>0.04738218078337922</clusteredness>
				<density>1</density>
				<area>382.1412</area>
				<perimeter>140</perimeter>
				<distanceFromOrigin>654.782406605431</distanceFromOrigin>
				<angle>28.30075576600638</angle>
				<shape>rectangular</shape>
				<triangleMeasure>0.2437125</triangleMeasure>
				<rectangleMeasure>0.4874250000000001</rectangleMeasure>
				<circleMeasure>0.1376431214782586</circleMeasure>
				<centroid>
					<x>1125</x>
					<y>1215</y>
				</centroid>
			</pseudo3D>
		</spatialEntity>
		<spatialEntity>
			<pseudo3D type="cluster">
				<clusteredness>1</clusteredness>
				<density>1</density>
				<area>191.0706</area>
				<perimeter>54</perimeter>
				<distanceFromOrigin>616.3440597588331</distanceFromOrigin>
				<angle>0</angle>
				<shape>rectangular</shape>
				<triangleMeasure>0.5249192307692309</triangleMeasure>
				<rectangleMeasure>1</rectangleMeasure>
				<circleMeasure>0.6282560906835513</circleMeasure>
				<centroid>
					<x>1020</x>
					<y>1228.5</y>
				</centroid>
			</pseudo3D>
		</spatialEntity>
		<spatialEntity>
			<pseudo3D type="cluster">
				<clusteredness>1</clusteredness>
				<density>1</density>
				<area>191.0706</area>
				<perimeter>58</perimeter>
				<distanceFromOrigin>536.1315137165507</distanceFromOrigin>
				<angle>0</angle>
				<shape>rectangular</shape>
				<triangleMeasure>0.4549300000000001</triangleMeasure>
				<rectangleMeasure>0.9098600000000001</rectangleMeasure>
				<circleMeasure>0.5446875469621394</circleMeasure>
				<centroid>
					<x>597.5</x>
					<y>1242</y>
				</centroid>
			</pseudo3D>
		</spatialEntity>
		<spatialEntity>
			<pseudo3D type="cluster">
				<clusteredness>1</clusteredness>
				<density>1</density>
				<area>191.0706</area>
				<perimeter>54</perimeter>
				<distanceFromOrigin>700.446286306095</distanceFromOrigin>
				<angle>0</angle>
				<shape>rectangular</shape>
				<triangleMeasure>0.5249192307692309</triangleMeasure>
				<rectangleMeasure>1</rectangleMeasure>
				<circleMeasure>0.6282560906835513</circleMeasure>
				<centroid>
					<x>232</x>
					<y>1255.5</y>
				</centroid>
			</pseudo3D>
		</spatialEntity>
		<spatialEntity>
			<pseudo3D type="cluster">
				<clusteredness>1</clusteredness>
				<density>1</density>
				<area>191.0706</area>
				<perimeter>56</perimeter>
				<distanceFromOrigin>641.7670917085107</distanceFromOrigin>
				<angle>0</angle>
				<shape>rectangular</shape>
				<triangleMeasure>0.4874250000000001</triangleMeasure>
				<rectangleMeasure>0.9748500000000001</rectangleMeasure>
				<circleMeasure>0.5849833005488307</circleMeasure>
				<centroid>
					<x>977</x>
					<y>1283</y>
				</centroid>
			</pseudo3D>
		</spatialEntity>
		<spatialEntity>
			<pseudo3D type="cluster">
				<clusteredness>1</clusteredness>
				<density>2</density>
				<area>191.0706</area>
				<perimeter>56</perimeter>
				<distanceFromOrigin>628.8688257498538</distanceFromOrigin>
				<angle>0</angle>
				<shape>rectangular</shape>
				<triangleMeasure>0.4874250000000001</triangleMeasure>
				<rectangleMeasure>0.9748500000000001</rectangleMeasure>
				<circleMeasure>0.5849833005488307</circleMeasure>
				<centroid>
					<x>612</x>
					<y>1337</y>
				</centroid>
			</pseudo3D>
		</spatialEntity>
		<spatialEntity>
			<pseudo3D type="cluster">
				<clusteredness>1</clusteredness>
				<density>1</density>
				<area>191.0706</area>
				<perimeter>56</perimeter>
				<distanceFromOrigin>640.8158861950911</distanceFromOrigin>
				<angle>0</angle>
				<shape>rectangular</shape>
				<triangleMeasure>0.4874250000000001</triangleMeasure>
				<rectangleMeasure>0.9748500000000001</rectangleMeasure>
				<circleMeasure>0.5849833005488307</circleMeasure>
				<centroid>
					<x>823</x>
					<y>1337</y>
				</centroid>
			</pseudo3D>
		</spatialEntity>
		<numericStateVariable>
			<name>avgClusterednessClusters</name>
			<value>0.9459064203832374</value>
		</numericStateVariable>
		<numericStateVariable>
			<name>avgDensityClusters</name>
			<value>1.016528925619835</value>
		</numericStateVariable>
	</timepoint>
	<timepoint>
		<spatialEntity>
			<pseudo3D type="cluster">
				<clusteredness>0.06538494525194814</clusteredness>
				<density>1</density>
				<area>382.1412</area>
				<perimeter>114.8276252746582</perimeter>
				<distanceFromOrigin>788.9055710286244</distanceFromOrigin>
				<angle>38.90413845540418</angle>
				<shape>rectangular</shape>
				<triangleMeasure>0.3283523408511546</triangleMeasure>
				<rectangleMeasure>0.4288148604280203</rectangleMeasure>
				<circleMeasure>0.1923770677781546</circleMeasure>
				<centroid>
					<x>239</x>
					<y>20</y>
				</centroid>
			</pseudo3D>
		</spatialEntity>
		<spatialEntity>
			<pseudo3D type="cluster">
				<clusteredness>1</clusteredness>
				<density>1</density>
				<area>191.0706</area>
				<perimeter>54</perimeter>
				<distanceFromOrigin>664.2439310976051</distanceFromOrigin>
				<angle>81.2538377374448</angle>
				<shape>rectangular</shape>
				<triangleMeasure>0.5249192307692309</triangleMeasure>
				<rectangleMeasure>1</rectangleMeasure>
				<circleMeasure>0.6282560906835513</circleMeasure>
				<centroid>
					<x>654</x>
					<y>33.5</y>
				</centroid>
			</pseudo3D>
		</spatialEntity>
		<spatialEntity>
			<pseudo3D type="cluster">
				<clusteredness>1</clusteredness>
				<density>1</density>
				<area>191.0706</area>
				<perimeter>54</perimeter>
				<distanceFromOrigin>767.1407954215445</distanceFromOrigin>
				<angle>81.2538377374448</angle>
				<shape>rectangular</shape>
				<triangleMeasure>0.5249192307692309</triangleMeasure>
				<rectangleMeasure>1</rectangleMeasure>
				<circleMeasure>0.6282560906835513</circleMeasure>
				<centroid>
					<x>189</x>
					<y>101.5</y>
				</centroid>
			</pseudo3D>
		</spatialEntity>
		<spatialEntity>
			<pseudo3D type="cluster">
				<clusteredness>1</clusteredness>
				<density>1</density>
				<area>191.0706</area>
				<perimeter>56</perimeter>
				<distanceFromOrigin>617.7159541407361</distanceFromOrigin>
				<angle>0</angle>
				<shape>rectangular</shape>
				<triangleMeasure>0.4874250000000001</triangleMeasure>
				<rectangleMeasure>0.9748500000000001</rectangleMeasure>
				<circleMeasure>0.5849833005488307</circleMeasure>
				<centroid>
					<x>893</x>
					<y>115</y>
				</centroid>
			</pseudo3D>
		</spatialEntity>
		<spatialEntity>
			<pseudo3D type="cluster">
				<clusteredness>1</clusteredness>
				<density>1</density>
				<area>191.0706</area>
				<perimeter>56</perimeter>
				<distanceFromOrigin>846.7284098221814</distanceFromOrigin>
				<angle>0</angle>
				<shape>rectangular</shape>
				<triangleMeasure>0.4874250000000001</triangleMeasure>
				<rectangleMeasure>0.9748500000000001</rectangleMeasure>
				<circleMeasure>0.5849833005488307</circleMeasure>
				<centroid>
					<x>1301</x>
					<y>115</y>
				</centroid>
			</pseudo3D>
		</spatialEntity>
		<spatialEntity>
			<pseudo3D type="cluster">
				<clusteredness>1</clusteredness>
				<density>1</density>
				<area>191.0706</area>
				<perimeter>54</perimeter>
				<distanceFromOrigin>575.9183969973524</distanceFromOrigin>
				<angle>0</angle>
				<shape>rectangular</shape>
				<triangleMeasure>0.5249192307692309</triangleMeasure>
				<rectangleMeasure>1</rectangleMeasure>
				<circleMeasure>0.6282560906835513</circleMeasure>
				<centroid>
					<x>583</x>
					<y>128.5</y>
				</centroid>
			</pseudo3D>
		</spatialEntity>
		<spatialEntity>
			<pseudo3D type="cluster">
				<clusteredness>1</clusteredness>
				<density>1</density>
				<area>191.0706</area>
				<perimeter>54</perimeter>
				<distanceFromOrigin>569.8991138789391</distanceFromOrigin>
				<angle>0</angle>
				<shape>rectangular</shape>
				<triangleMeasure>0.5249192307692309</triangleMeasure>
				<rectangleMeasure>1</rectangleMeasure>
				<circleMeasure>0.6282560906835513</circleMeasure>
				<centroid>
					<x>640</x>
					<y>128.5</y>
				</centroid>
			</pseudo3D>
		</spatialEntity>
		<spatialEntity>
			<pseudo3D type="cluster">
				<clusteredness>1</clusteredness>
				<density>1</density>
				<area>191.0706</area>
				<perimeter>54</perimeter>
				<distanceFromOrigin>573.3524221628439</distanceFromOrigin>
				<angle>81.2538377374448</angle>
				<shape>rectangular</shape>
				<triangleMeasure>0.5249192307692309</triangleMeasure>
				<rectangleMeasure>1</rectangleMeasure>
				<circleMeasure>0.6282560906835513</circleMeasure>
				<centroid>
					<x>485</x>
					<y>155.5</y>
				</centroid>
			</pseudo3D>
		</spatialEntity>
		<spatialEntity>
			<pseudo3D type="cluster">
				<clusteredness>1</clusteredness>
				<density>1</density>
				<area>191.0706</area>
				<perimeter>56</perimeter>
				<distanceFromOrigin>553.180802269927</distanceFromOrigin>
				<angle>0</angle>
				<shape>rectangular</shape>
				<triangleMeasure>0.4874250000000001</triangleMeasure>
				<rectangleMeasure>0.9748500000000001</rectangleMeasure>
				<circleMeasure>0.5849833005488307</circleMeasure>
				<centroid>
					<x>851</x>
					<y>169</y>
				</centroid>
			</pseudo3D>
		</spatialEntity>
		<spatialEntity>
			<pseudo3D type="cluster">
				<clusteredness>1</clusteredness>
				<density>1</density>
				<area>191.0706</area>
				<perimeter>56</perimeter>
				<distanceFromOrigin>673.4300260606145</distanceFromOrigin>
				<angle>0</angle>
				<shape>rectangular</shape>
				<triangleMeasure>0.4874250000000001</triangleMeasure>
				<rectangleMeasure>0.9748500000000001</rectangleMeasure>
				<circleMeasure>0.5849833005488307</circleMeasure>
				<centroid>
					<x>1104</x>
					<y>169</y>
				</centroid>
			</pseudo3D>
		</spatialEntity>
		<spatialEntity>
			<pseudo3D type="cluster">
				<clusteredness>1</clusteredness>
				<density>1</density>
				<area>191.0706</area>
				<perimeter>54</perimeter>
				<distanceFromOrigin>676.1042818974008</distanceFromOrigin>
				<angle>0</angle>
				<shape>rectangular</shape>
				<triangleMeasure>0.5249192307692309</triangleMeasure>
				<rectangleMeasure>1</rectangleMeasure>
				<circleMeasure>0.6282560906835513</circleMeasure>
				<centroid>
					<x>218</x>
					<y>196.5</y>
				</centroid>
			</pseudo3D>
		</spatialEntity>
		<spatialEntity>
			<pseudo3D type="cluster">
				<clusteredness>1</clusteredness>
				<density>1</density>
				<area>191.0706</area>
				<perimeter>54</perimeter>
				<distanceFromOrigin>501.099790460942</distanceFromOrigin>
				<angle>0</angle>
				<shape>rectangular</shape>
				<triangleMeasure>0.5249192307692309</triangleMeasure>
				<rectangleMeasure>1</rectangleMeasure>
				<circleMeasure>0.6282560906835513</circleMeasure>
				<centroid>
					<x>696</x>
					<y>196.5</y>
				</centroid>
			</pseudo3D>
		</spatialEntity>
		<spatialEntity>
			<pseudo3D type="cluster">
				<clusteredness>1</clusteredness>
				<density>1</density>
				<area>191.0706</area>
				<perimeter>54</perimeter>
				<distanceFromOrigin>848.661298752335</distanceFromOrigin>
				<angle>0</angle>
				<shape>rectangular</shape>
				<triangleMeasure>0.5249192307692309</triangleMeasure>
				<rectangleMeasure>1</rectangleMeasure>
				<circleMeasure>0.6282560906835513</circleMeasure>
				<centroid>
					<x>1371</x>
					<y>196.5</y>
				</centroid>
			</pseudo3D>
		</spatialEntity>
		<spatialEntity>
			<pseudo3D type="cluster">
				<clusteredness>1</clusteredness>
				<density>1</density>
				<area>191.0706</area>
				<perimeter>56</perimeter>
				<distanceFromOrigin>762.7175099602736</distanceFromOrigin>
				<angle>0</angle>
				<shape>rectangular</shape>
				<triangleMeasure>0.4874250000000001</triangleMeasure>
				<rectangleMeasure>0.9748500000000001</rectangleMeasure>
				<circleMeasure>0.5849833005488307</circleMeasure>
				<centroid>
					<x>1273</x>
					<y>210</y>
				</centroid>
			</pseudo3D>
		</spatialEntity>
		<spatialEntity>
			<pseudo3D type="cluster">
				<clusteredness>1</clusteredness>
				<density>1</density>
				<area>191.0706</area>
				<perimeter>56</perimeter>
				<distanceFromOrigin>523.6000381970956</distanceFromOrigin>
				<angle>0</angle>
				<shape>rectangular</shape>
				<triangleMeasure>0.4874250000000001</triangleMeasure>
				<rectangleMeasure>0.9748500000000001</rectangleMeasure>
				<circleMeasure>0.5849833005488307</circleMeasure>
				<centroid>
					<x>358</x>
					<y>278</y>
				</centroid>
			</pseudo3D>
		</spatialEntity>
		<spatialEntity>
			<pseudo3D type="cluster">
				<clusteredness>1</clusteredness>
				<density>1</density>
				<area>191.0706</area>
				<perimeter>54</perimeter>
				<distanceFromOrigin>462.2520957226695</distanceFromOrigin>
				<angle>85.60129464500447</angle>
				<shape>rectangular</shape>
				<triangleMeasure>0.5249192307692309</triangleMeasure>
				<rectangleMeasure>1</rectangleMeasure>
				<circleMeasure>0.6282560906835513</circleMeasure>
				<centroid>
					<x>907</x>
					<y>291.5</y>
				</centroid>
			</pseudo3D>
		</spatialEntity>
		<spatialEntity>
			<pseudo3D type="cluster">
				<clusteredness>1</clusteredness>
				<density>1</density>
				<area>191.0706</area>
				<perimeter>58</perimeter>
				<distanceFromOrigin>476.5553483069936</distanceFromOrigin>
				<angle>81.86989764584403</angle>
				<shape>rectangular</shape>
				<triangleMeasure>0.4549300000000001</triangleMeasure>
				<rectangleMeasure>0.9098600000000001</rectangleMeasure>
				<circleMeasure>0.5446875469621394</circleMeasure>
				<centroid>
					<x>400.5</x>
					<y>305</y>
				</centroid>
			</pseudo3D>
		</spatialEntity>
		<spatialEntity>
			<pseudo3D type="cluster">
				<clusteredness>1</clusteredness>
				<density>1</density>
				<area>191.0706</area>
				<perimeter>54</perimeter>
				<distanceFromOrigin>687.0007278016524</distanceFromOrigin>
				<angle>0</angle>
				<shape>rectangular</shape>
				<triangleMeasure>0.5249192307692309</triangleMeasure>
				<rectangleMeasure>1</rectangleMeasure>
				<circleMeasure>0.6282560906835513</circleMeasure>
				<centroid>
					<x>1259</x>
					<y>318.5</y>
				</centroid>
			</pseudo3D>
		</spatialEntity>
		<spatialEntity>
			<pseudo3D type="cluster">
				<clusteredness>0.07363769257476861</clusteredness>
				<density>1</density>
				<area>382.1412</area>
				<perimeter>110</perimeter>
				<distanceFromOrigin>769.6921462506942</distanceFromOrigin>
				<angle>0</angle>
				<shape>rectangular</shape>
				<triangleMeasure>0.3328756097560976</triangleMeasure>
				<rectangleMeasure>0.6657514318862857</rectangleMeasure>
				<circleMeasure>0.2443403519505201</circleMeasure>
				<centroid>
					<x>1371</x>
					<y>332.5</y>
				</centroid>
			</pseudo3D>
		</spatialEntity>
		<spatialEntity>
			<pseudo3D type="cluster">
				<clusteredness>1</clusteredness>
				<density>1</density>
				<area>191.0706</area>
				<perimeter>56</perimeter>
				<distanceFromOrigin>277.9496357256112</distanceFromOrigin>
				<angle>0</angle>
				<shape>rectangular</shape>
				<triangleMeasure>0.4874250000000001</triangleMeasure>
				<rectangleMeasure>0.9748500000000001</rectangleMeasure>
				<circleMeasure>0.5849833005488307</circleMeasure>
				<centroid>
					<x>752</x>
					<y>427</y>
				</centroid>
			</pseudo3D>
		</spatialEntity>
		<spatialEntity>
			<pseudo3D type="cluster">
				<clusteredness>1</clusteredness>
				<density>1</density>
				<area>191.0706</area>
				<perimeter>56</perimeter>
				<distanceFromOrigin>367.2887147735416</distanceFromOrigin>
				<angle>0</angle>
				<shape>rectangular</shape>
				<triangleMeasure>0.4874250000000001</triangleMeasure>
				<rectangleMeasure>0.9748500000000001</rectangleMeasure>
				<circleMeasure>0.5849833005488307</circleMeasure>
				<centroid>
					<x>935</x>
					<y>427</y>
				</centroid>
			</pseudo3D>
		</spatialEntity>
		<spatialEntity>
			<pseudo3D type="cluster">
				<clusteredness>1</clusteredness>
				<density>1</density>
				<area>191.0706</area>
				<perimeter>56</perimeter>
				<distanceFromOrigin>427.2001872658765</distanceFromOrigin>
				<angle>0</angle>
				<shape>rectangular</shape>
				<triangleMeasure>0.4874250000000001</triangleMeasure>
				<rectangleMeasure>0.9748500000000001</rectangleMeasure>
				<circleMeasure>0.5849833005488307</circleMeasure>
				<centroid>
					<x>330</x>
					<y>441</y>
				</centroid>
			</pseudo3D>
		</spatialEntity>
		<spatialEntity>
			<pseudo3D type="cluster">
				<clusteredness>1</clusteredness>
				<density>1</density>
				<area>191.0706</area>
				<perimeter>54</perimeter>
				<distanceFromOrigin>700.4983940024416</distanceFromOrigin>
				<angle>0</angle>
				<shape>rectangular</shape>
				<triangleMeasure>0.5249192307692309</triangleMeasure>
				<rectangleMeasure>1</rectangleMeasure>
				<circleMeasure>0.6282560906835513</circleMeasure>
				<centroid>
					<x>1343</x>
					<y>454.5</y>
				</centroid>
			</pseudo3D>
		</spatialEntity>
		<spatialEntity>
			<pseudo3D type="cluster">
				<clusteredness>1</clusteredness>
				<density>1</density>
				<area>191.0706</area>
				<perimeter>54</perimeter>
				<distanceFromOrigin>685.8986805644111</distanceFromOrigin>
				<angle>81.2538377374448</angle>
				<shape>rectangular</shape>
				<triangleMeasure>0.5249192307692309</triangleMeasure>
				<rectangleMeasure>1</rectangleMeasure>
				<circleMeasure>0.6282560906835513</circleMeasure>
				<centroid>
					<x>21</x>
					<y>481.5</y>
				</centroid>
			</pseudo3D>
		</spatialEntity>
		<spatialEntity>
			<pseudo3D type="cluster">
				<clusteredness>1</clusteredness>
				<density>1</density>
				<area>191.0706</area>
				<perimeter>56</perimeter>
				<distanceFromOrigin>204.5189477774614</distanceFromOrigin>
				<angle>0</angle>
				<shape>rectangular</shape>
				<triangleMeasure>0.4874250000000001</triangleMeasure>
				<rectangleMeasure>0.9748500000000001</rectangleMeasure>
				<circleMeasure>0.5849833005488307</circleMeasure>
				<centroid>
					<x>640</x>
					<y>495</y>
				</centroid>
			</pseudo3D>
		</spatialEntity>
		<spatialEntity>
			<pseudo3D type="cluster">
				<clusteredness>1</clusteredness>
				<density>1</density>
				<area>191.0706</area>
				<perimeter>54</perimeter>
				<distanceFromOrigin>271.0608787708031</distanceFromOrigin>
				<angle>0</angle>
				<shape>rectangular</shape>
				<triangleMeasure>0.5249192307692309</triangleMeasure>
				<rectangleMeasure>1</rectangleMeasure>
				<circleMeasure>0.6282560906835513</circleMeasure>
				<centroid>
					<x>893</x>
					<y>522.5</y>
				</centroid>
			</pseudo3D>
		</spatialEntity>
		<spatialEntity>
			<pseudo3D type="cluster">
				<clusteredness>1</clusteredness>
				<density>1</density>
				<area>191.0706</area>
				<perimeter>54</perimeter>
				<distanceFromOrigin>197.6486782146544</distanceFromOrigin>
				<angle>81.2538377374448</angle>
				<shape>rectangular</shape>
				<triangleMeasure>0.5249192307692309</triangleMeasure>
				<rectangleMeasure>1</rectangleMeasure>
				<circleMeasure>0.6282560906835513</circleMeasure>
				<centroid>
					<x>541</x>
					<y>549.5</y>
				</centroid>
			</pseudo3D>
		</spatialEntity>
		<spatialEntity>
			<pseudo3D type="cluster">
				<clusteredness>1</clusteredness>
				<density>1</density>
				<area>191.0706</area>
				<perimeter>56</perimeter>
				<distanceFromOrigin>398.628900106352</distanceFromOrigin>
				<angle>0</angle>
				<shape>rectangular</shape>
				<triangleMeasure>0.4874250000000001</triangleMeasure>
				<rectangleMeasure>0.9748500000000001</rectangleMeasure>
				<circleMeasure>0.5849833005488307</circleMeasure>
				<centroid>
					<x>288</x>
					<y>590</y>
				</centroid>
			</pseudo3D>
		</spatialEntity>
		<spatialEntity>
			<pseudo3D type="cluster">
				<clusteredness>1</clusteredness>
				<density>1</density>
				<area>191.0706</area>
				<perimeter>54</perimeter>
				<distanceFromOrigin>196.0637651377735</distanceFromOrigin>
				<angle>85.60129464500447</angle>
				<shape>rectangular</shape>
				<triangleMeasure>0.5249192307692309</triangleMeasure>
				<rectangleMeasure>1</rectangleMeasure>
				<circleMeasure>0.6282560906835513</circleMeasure>
				<centroid>
					<x>865</x>
					<y>617.5</y>
				</centroid>
			</pseudo3D>
		</spatialEntity>
		<spatialEntity>
			<pseudo3D type="cluster">
				<clusteredness>0.04510525757872913</clusteredness>
				<density>1</density>
				<area>382.1412</area>
				<perimeter>143.2377853393555</perimeter>
				<distanceFromOrigin>540.409104290444</distanceFromOrigin>
				<angle>30.72812194353854</angle>
				<shape>rectangular</shape>
				<triangleMeasure>0.2540542117236436</triangleMeasure>
				<rectangleMeasure>0.3549106460245255</rectangleMeasure>
				<circleMeasure>0.1186615655888498</circleMeasure>
				<centroid>
					<x>112.3111</x>
					<y>651.4</y>
				</centroid>
			</pseudo3D>
		</spatialEntity>
		<spatialEntity>
			<pseudo3D type="cluster">
				<clusteredness>1</clusteredness>
				<density>1</density>
				<area>191.0706</area>
				<perimeter>54</perimeter>
				<distanceFromOrigin>128.4445405612866</distanceFromOrigin>
				<angle>0</angle>
				<shape>rectangular</shape>
				<triangleMeasure>0.5249192307692309</triangleMeasure>
				<rectangleMeasure>1</rectangleMeasure>
				<circleMeasure>0.6282560906835513</circleMeasure>
				<centroid>
					<x>555</x>
					<y>644.5</y>
				</centroid>
			</pseudo3D>
		</spatialEntity>
		<spatialEntity>
			<pseudo3D type="cluster">
				<clusteredness>0.01381657562682859</clusteredness>
				<density>1.090909090909091</density>
				<area>4203.5532</area>
				<perimeter>563.5110893249512</perimeter>
				<distanceFromOrigin>48.37354648979129</distanceFromOrigin>
				<angle>104.0651078380353</angle>
				<shape>rectangular</shape>
				<triangleMeasure>0.166787810974884</triangleMeasure>
				<rectangleMeasure>0.178850746588408</rectangleMeasure>
				<circleMeasure>0.09131199140009656</circleMeasure>
				<centroid>
					<x>726.2643</x>
					<y>687.4583</y>
				</centroid>
			</pseudo3D>
		</spatialEntity>
		<spatialEntity>
			<pseudo3D type="cluster">
				<clusteredness>1</clusteredness>
				<density>1</density>
				<area>191.0706</area>
				<perimeter>54</perimeter>
				<distanceFromOrigin>309.5706704453767</distanceFromOrigin>
				<angle>0</angle>
				<shape>rectangular</shape>
				<triangleMeasure>0.5249192307692309</triangleMeasure>
				<rectangleMeasure>1</rectangleMeasure>
				<circleMeasure>0.6282560906835513</circleMeasure>
				<centroid>
					<x>991</x>
					<y>644.5</y>
				</centroid>
			</pseudo3D>
		</spatialEntity>
		<spatialEntity>
			<pseudo3D type="cluster">
				<clusteredness>0.04738218078337922</clusteredness>
				<density>1</density>
				<area>382.1412</area>
				<perimeter>140</perimeter>
				<distanceFromOrigin>222.409532169824</distanceFromOrigin>
				<angle>28.30075576600638</angle>
				<shape>rectangular</shape>
				<triangleMeasure>0.2437125</triangleMeasure>
				<rectangleMeasure>0.4874250000000001</rectangleMeasure>
				<circleMeasure>0.1376431214782586</circleMeasure>
				<centroid>
					<x>928</x>
					<y>672</y>
				</centroid>
			</pseudo3D>
		</spatialEntity>
		<spatialEntity>
			<pseudo3D type="cluster">
				<clusteredness>0.03468475854004439</clusteredness>
				<density>1.333333333333333</density>
				<area>573.2118</area>
				<perimeter>183.0664253234863</perimeter>
				<distanceFromOrigin>398.0050250939051</distanceFromOrigin>
				<angle>43.7811247648687</angle>
				<shape>triangular</shape>
				<triangleMeasure>0.2591373417721519</triangleMeasure>
				<rectangleMeasure>0.2379659936676203</rectangleMeasure>
				<circleMeasure>0.1058369857556479</circleMeasure>
				<centroid>
					<x>244.4118</x>
					<y>701.4958</y>
				</centroid>
			</pseudo3D>
		</spatialEntity>
		<spatialEntity>
			<pseudo3D type="cluster">
				<clusteredness>0.0464024394715962</clusteredness>
				<density>1</density>
				<area>382.1412</area>
				<perimeter>140.6487197875977</perimeter>
				<distanceFromOrigin>203.0812645223581</distanceFromOrigin>
				<angle>33.69006752597979</angle>
				<shape>rectangular</shape>
				<triangleMeasure>0.2480027257240205</triangleMeasure>
				<rectangleMeasure>0.3640759741545078</rectangleMeasure>
				<circleMeasure>0.1239532173430521</circleMeasure>
				<centroid>
					<x>464</x>
					<y>760</y>
				</centroid>
			</pseudo3D>
		</spatialEntity>
		<spatialEntity>
			<pseudo3D type="cluster">
				<clusteredness>1</clusteredness>
				<density>1</density>
				<area>191.0706</area>
				<perimeter>56</perimeter>
				<distanceFromOrigin>90.35485598461214</distanceFromOrigin>
				<angle>0</angle>
				<shape>rectangular</shape>
				<triangleMeasure>0.4874250000000001</triangleMeasure>
				<rectangleMeasure>0.9748500000000001</rectangleMeasure>
				<circleMeasure>0.5849833005488307</circleMeasure>
				<centroid>
					<x>766</x>
					<y>753</y>
				</centroid>
			</pseudo3D>
		</spatialEntity>
		<spatialEntity>
			<pseudo3D type="cluster">
				<clusteredness>1</clusteredness>
				<density>1</density>
				<area>191.0706</area>
				<perimeter>56</perimeter>
				<distanceFromOrigin>255.2195133605579</distanceFromOrigin>
				<angle>0</angle>
				<shape>rectangular</shape>
				<triangleMeasure>0.4874250000000001</triangleMeasure>
				<rectangleMeasure>0.9748500000000001</rectangleMeasure>
				<circleMeasure>0.5849833005488307</circleMeasure>
				<centroid>
					<x>935</x>
					<y>767</y>
				</centroid>
			</pseudo3D>
		</spatialEntity>
		<spatialEntity>
			<pseudo3D type="cluster">
				<clusteredness>1</clusteredness>
				<density>1</density>
				<area>191.0706</area>
				<perimeter>54</perimeter>
				<distanceFromOrigin>677.9749257900324</distanceFromOrigin>
				<angle>0</angle>
				<shape>rectangular</shape>
				<triangleMeasure>0.5249192307692309</triangleMeasure>
				<rectangleMeasure>1</rectangleMeasure>
				<circleMeasure>0.6282560906835513</circleMeasure>
				<centroid>
					<x>1357</x>
					<y>807.5</y>
				</centroid>
			</pseudo3D>
		</spatialEntity>
		<spatialEntity>
			<pseudo3D type="cluster">
				<clusteredness>1</clusteredness>
				<density>1</density>
				<area>191.0706</area>
				<perimeter>54</perimeter>
				<distanceFromOrigin>594.0850107518283</distanceFromOrigin>
				<angle>85.60129464500447</angle>
				<shape>rectangular</shape>
				<triangleMeasure>0.5249192307692309</triangleMeasure>
				<rectangleMeasure>1</rectangleMeasure>
				<circleMeasure>0.6282560906835513</circleMeasure>
				<centroid>
					<x>91</x>
					<y>834.5</y>
				</centroid>
			</pseudo3D>
		</spatialEntity>
		<spatialEntity>
			<pseudo3D type="cluster">
				<clusteredness>1</clusteredness>
				<density>1</density>
				<area>191.0706</area>
				<perimeter>54</perimeter>
				<distanceFromOrigin>586.2635925929565</distanceFromOrigin>
				<angle>0</angle>
				<shape>rectangular</shape>
				<triangleMeasure>0.5249192307692309</triangleMeasure>
				<rectangleMeasure>1</rectangleMeasure>
				<circleMeasure>0.6282560906835513</circleMeasure>
				<centroid>
					<x>1259</x>
					<y>834.5</y>
				</centroid>
			</pseudo3D>
		</spatialEntity>
		<spatialEntity>
			<pseudo3D type="cluster">
				<clusteredness>1</clusteredness>
				<density>1</density>
				<area>191.0706</area>
				<perimeter>56</perimeter>
				<distanceFromOrigin>245.0510150968569</distanceFromOrigin>
				<angle>0</angle>
				<shape>rectangular</shape>
				<triangleMeasure>0.4874250000000001</triangleMeasure>
				<rectangleMeasure>0.9748500000000001</rectangleMeasure>
				<circleMeasure>0.5849833005488307</circleMeasure>
				<centroid>
					<x>879</x>
					<y>862</y>
				</centroid>
			</pseudo3D>
		</spatialEntity>
		<spatialEntity>
			<pseudo3D type="cluster">
				<clusteredness>0.04421955988766316</clusteredness>
				<density>1</density>
				<area>573.2118</area>
				<perimeter>157.8519020080566</perimeter>
				<distanceFromOrigin>187.4726646740799</distanceFromOrigin>
				<angle>58.89859621438841</angle>
				<shape>triangular</shape>
				<triangleMeasure>0.2933999424165841</triangleMeasure>
				<rectangleMeasure>0.2622916673518488</rectangleMeasure>
				<circleMeasure>0.1842526937842124</circleMeasure>
				<centroid>
					<x>582.516</x>
					<y>895.3494</y>
				</centroid>
			</pseudo3D>
		</spatialEntity>
		<spatialEntity>
			<pseudo3D type="cluster">
				<clusteredness>1</clusteredness>
				<density>1</density>
				<area>191.0706</area>
				<perimeter>54</perimeter>
				<distanceFromOrigin>334.5235417724738</distanceFromOrigin>
				<angle>0</angle>
				<shape>rectangular</shape>
				<triangleMeasure>0.5249192307692309</triangleMeasure>
				<rectangleMeasure>1</rectangleMeasure>
				<circleMeasure>0.6282560906835513</circleMeasure>
				<centroid>
					<x>977</x>
					<y>875.5</y>
				</centroid>
			</pseudo3D>
		</spatialEntity>
		<spatialEntity>
			<pseudo3D type="cluster">
				<clusteredness>1</clusteredness>
				<density>1</density>
				<area>191.0706</area>
				<perimeter>56</perimeter>
				<distanceFromOrigin>653.7010019879119</distanceFromOrigin>
				<angle>0</angle>
				<shape>rectangular</shape>
				<triangleMeasure>0.4874250000000001</triangleMeasure>
				<rectangleMeasure>0.9748500000000001</rectangleMeasure>
				<circleMeasure>0.5849833005488307</circleMeasure>
				<centroid>
					<x>1315</x>
					<y>889</y>
				</centroid>
			</pseudo3D>
		</spatialEntity>
		<spatialEntity>
			<pseudo3D type="cluster">
				<clusteredness>1</clusteredness>
				<density>1</density>
				<area>191.0706</area>
				<perimeter>56</perimeter>
				<distanceFromOrigin>205.0390206765532</distanceFromOrigin>
				<angle>0</angle>
				<shape>rectangular</shape>
				<triangleMeasure>0.4874250000000001</triangleMeasure>
				<rectangleMeasure>0.9748500000000001</rectangleMeasure>
				<circleMeasure>0.5849833005488307</circleMeasure>
				<centroid>
					<x>682</x>
					<y>916</y>
				</centroid>
			</pseudo3D>
		</spatialEntity>
		<spatialEntity>
			<pseudo3D type="cluster">
				<clusteredness>1</clusteredness>
				<density>1</density>
				<area>191.0706</area>
				<perimeter>56</perimeter>
				<distanceFromOrigin>686.8493284556665</distanceFromOrigin>
				<angle>0</angle>
				<shape>rectangular</shape>
				<triangleMeasure>0.4874250000000001</triangleMeasure>
				<rectangleMeasure>0.9748500000000001</rectangleMeasure>
				<circleMeasure>0.5849833005488307</circleMeasure>
				<centroid>
					<x>21</x>
					<y>930</y>
				</centroid>
			</pseudo3D>
		</spatialEntity>
		<spatialEntity>
			<pseudo3D type="cluster">
				<clusteredness>0.04640246092203549</clusteredness>
				<density>1</density>
				<area>382.1412</area>
				<perimeter>140.7036018371582</perimeter>
				<distanceFromOrigin>580.2930294256514</distanceFromOrigin>
				<angle>0</angle>
				<shape>rectangular</shape>
				<triangleMeasure>0.2480228460165504</triangleMeasure>
				<rectangleMeasure>0.3574563762187256</rectangleMeasure>
				<circleMeasure>0.1239532173430521</circleMeasure>
				<centroid>
					<x>1167.069</x>
					<y>1045</y>
				</centroid>
			</pseudo3D>
		</spatialEntity>
		<spatialEntity>
			<pseudo3D type="cluster">
				<clusteredness>0.04640246092203549</clusteredness>
				<density>1</density>
				<area>382.1412</area>
				<perimeter>140.7036018371582</perimeter>
				<distanceFromOrigin>650.4229393248673</distanceFromOrigin>
				<angle>34.20545793810474</angle>
				<shape>rectangular</shape>
				<triangleMeasure>0.2480228460165504</triangleMeasure>
				<rectangleMeasure>0.3574563762187256</rectangleMeasure>
				<circleMeasure>0.1239532173430521</circleMeasure>
				<centroid>
					<x>1238.069</x>
					<y>1086</y>
				</centroid>
			</pseudo3D>
		</spatialEntity>
		<spatialEntity>
			<pseudo3D type="cluster">
				<clusteredness>1</clusteredness>
				<density>1</density>
				<area>191.0706</area>
				<perimeter>54</perimeter>
				<distanceFromOrigin>442.8205053969385</distanceFromOrigin>
				<angle>0</angle>
				<shape>rectangular</shape>
				<triangleMeasure>0.5249192307692309</triangleMeasure>
				<rectangleMeasure>1</rectangleMeasure>
				<circleMeasure>0.6282560906835513</circleMeasure>
				<centroid>
					<x>541</x>
					<y>1133.5</y>
				</centroid>
			</pseudo3D>
		</spatialEntity>
		<spatialEntity>
			<pseudo3D type="cluster">
				<clusteredness>1</clusteredness>
				<density>1</density>
				<area>191.0706</area>
				<perimeter>54</perimeter>
				<distanceFromOrigin>433.3185894927657</distanceFromOrigin>
				<angle>0</angle>
				<shape>rectangular</shape>
				<triangleMeasure>0.5249192307692309</triangleMeasure>
				<rectangleMeasure>1</rectangleMeasure>
				<circleMeasure>0.6282560906835513</circleMeasure>
				<centroid>
					<x>780</x>
					<y>1133.5</y>
				</centroid>
			</pseudo3D>
		</spatialEntity>
		<spatialEntity>
			<pseudo3D type="cluster">
				<clusteredness>1</clusteredness>
				<density>1</density>
				<area>191.0706</area>
				<perimeter>56</perimeter>
				<distanceFromOrigin>524.1917588058782</distanceFromOrigin>
				<angle>0</angle>
				<shape>rectangular</shape>
				<triangleMeasure>0.4874250000000001</triangleMeasure>
				<rectangleMeasure>0.9748500000000001</rectangleMeasure>
				<circleMeasure>0.5849833005488307</circleMeasure>
				<centroid>
					<x>977</x>
					<y>1147</y>
				</centroid>
			</pseudo3D>
		</spatialEntity>
		<spatialEntity>
			<pseudo3D type="cluster">
				<clusteredness>1</clusteredness>
				<density>1</density>
				<area>191.0706</area>
				<perimeter>54</perimeter>
				<distanceFromOrigin>773.3957589746663</distanceFromOrigin>
				<angle>0</angle>
				<shape>rectangular</shape>
				<triangleMeasure>0.5249192307692309</triangleMeasure>
				<rectangleMeasure>1</rectangleMeasure>
				<circleMeasure>0.6282560906835513</circleMeasure>
				<centroid>
					<x>1315</x>
					<y>1160.5</y>
				</centroid>
			</pseudo3D>
		</spatialEntity>
		<spatialEntity>
			<pseudo3D type="cluster">
				<clusteredness>1</clusteredness>
				<density>1</density>
				<area>191.0706</area>
				<perimeter>54</perimeter>
				<distanceFromOrigin>688.7452359181876</distanceFromOrigin>
				<angle>0</angle>
				<shape>rectangular</shape>
				<triangleMeasure>0.5249192307692309</triangleMeasure>
				<rectangleMeasure>1</rectangleMeasure>
				<circleMeasure>0.6282560906835513</circleMeasure>
				<centroid>
					<x>189</x>
					<y>1201.5</y>
				</centroid>
			</pseudo3D>
		</spatialEntity>
		<spatialEntity>
			<pseudo3D type="cluster">
				<clusteredness>1</clusteredness>
				<density>1</density>
				<area>191.0706</area>
				<perimeter>54</perimeter>
				<distanceFromOrigin>593.8324679570829</distanceFromOrigin>
				<angle>0</angle>
				<shape>rectangular</shape>
				<triangleMeasure>0.5249192307692309</triangleMeasure>
				<rectangleMeasure>1</rectangleMeasure>
				<circleMeasure>0.6282560906835513</circleMeasure>
				<centroid>
					<x>1020</x>
					<y>1201.5</y>
				</centroid>
			</pseudo3D>
		</spatialEntity>
		<spatialEntity>
			<pseudo3D type="cluster">
				<clusteredness>1</clusteredness>
				<density>1</density>
				<area>191.0706</area>
				<perimeter>56</perimeter>
				<distanceFromOrigin>506.0948527697155</distanceFromOrigin>
				<angle>0</angle>
				<shape>rectangular</shape>
				<triangleMeasure>0.4874250000000001</triangleMeasure>
				<rectangleMeasure>0.9748500000000001</rectangleMeasure>
				<circleMeasure>0.5849833005488307</circleMeasure>
				<centroid>
					<x>626</x>
					<y>1215</y>
				</centroid>
			</pseudo3D>
		</spatialEntity>
		<spatialEntity>
			<pseudo3D type="cluster">
				<clusteredness>1</clusteredness>
				<density>1</density>
				<area>191.0706</area>
				<perimeter>56</perimeter>
				<distanceFromOrigin>637.2723122810216</distanceFromOrigin>
				<angle>0</angle>
				<shape>rectangular</shape>
				<triangleMeasure>0.4874250000000001</triangleMeasure>
				<rectangleMeasure>0.9748500000000001</rectangleMeasure>
				<circleMeasure>0.5849833005488307</circleMeasure>
				<centroid>
					<x>1076</x>
					<y>1215</y>
				</centroid>
			</pseudo3D>
		</spatialEntity>
		<spatialEntity>
			<pseudo3D type="cluster">
				<clusteredness>0.07363760983392885</clusteredness>
				<density>1</density>
				<area>382.1412</area>
				<perimeter>108</perimeter>
				<distanceFromOrigin>598.6017039735186</distanceFromOrigin>
				<angle>39.47245984834382</angle>
				<shape>rectangular</shape>
				<triangleMeasure>0.3411975</triangleMeasure>
				<rectangleMeasure>0.6823950000000001</rectangleMeasure>
				<circleMeasure>0.2553601696217211</circleMeasure>
				<centroid>
					<x>372</x>
					<y>1242</y>
				</centroid>
			</pseudo3D>
		</spatialEntity>
		<spatialEntity>
			<pseudo3D type="cluster">
				<clusteredness>1</clusteredness>
				<density>1</density>
				<area>191.0706</area>
				<perimeter>54</perimeter>
				<distanceFromOrigin>768.3781621050927</distanceFromOrigin>
				<angle>85.60129464500447</angle>
				<shape>rectangular</shape>
				<triangleMeasure>0.5249192307692309</triangleMeasure>
				<rectangleMeasure>1</rectangleMeasure>
				<circleMeasure>0.6282560906835513</circleMeasure>
				<centroid>
					<x>175</x>
					<y>1296.5</y>
				</centroid>
			</pseudo3D>
		</spatialEntity>
		<spatialEntity>
			<pseudo3D type="cluster">
				<clusteredness>1</clusteredness>
				<density>1</density>
				<area>191.0706</area>
				<perimeter>54</perimeter>
				<distanceFromOrigin>605.1421320648564</distanceFromOrigin>
				<angle>90</angle>
				<shape>rectangular</shape>
				<triangleMeasure>0.5249192307692309</triangleMeasure>
				<rectangleMeasure>1</rectangleMeasure>
				<circleMeasure>0.6282560906835513</circleMeasure>
				<centroid>
					<x>837</x>
					<y>1296.5</y>
				</centroid>
			</pseudo3D>
		</spatialEntity>
		<spatialEntity>
			<pseudo3D type="cluster">
				<clusteredness>1</clusteredness>
				<density>1</density>
				<area>191.0706</area>
				<perimeter>56</perimeter>
				<distanceFromOrigin>600.7636806598748</distanceFromOrigin>
				<angle>0</angle>
				<shape>rectangular</shape>
				<triangleMeasure>0.4874250000000001</triangleMeasure>
				<rectangleMeasure>0.9748500000000001</rectangleMeasure>
				<circleMeasure>0.5849833005488307</circleMeasure>
				<centroid>
					<x>626</x>
					<y>1310</y>
				</centroid>
			</pseudo3D>
		</spatialEntity>
		<spatialEntity>
			<pseudo3D type="cluster">
				<clusteredness>1</clusteredness>
				<density>1</density>
				<area>191.0706</area>
				<perimeter>54</perimeter>
				<distanceFromOrigin>678.5646616203942</distanceFromOrigin>
				<angle>0</angle>
				<shape>rectangular</shape>
				<triangleMeasure>0.5249192307692309</triangleMeasure>
				<rectangleMeasure>1</rectangleMeasure>
				<circleMeasure>0.6282560906835513</circleMeasure>
				<centroid>
					<x>977</x>
					<y>1323.5</y>
				</centroid>
			</pseudo3D>
		</spatialEntity>
		<spatialEntity>
			<pseudo3D type="cluster">
				<clusteredness>1</clusteredness>
				<density>1</density>
				<area>191.0706</area>
				<perimeter>56</perimeter>
				<distanceFromOrigin>632.2950260756445</distanceFromOrigin>
				<angle>0</angle>
				<shape>rectangular</shape>
				<triangleMeasure>0.4874250000000001</triangleMeasure>
				<rectangleMeasure>0.9748500000000001</rectangleMeasure>
				<circleMeasure>0.5849833005488307</circleMeasure>
				<centroid>
					<x>583</x>
					<y>1337</y>
				</centroid>
			</pseudo3D>
		</spatialEntity>
		<spatialEntity>
			<pseudo3D type="cluster">
				<clusteredness>1</clusteredness>
				<density>1</density>
				<area>191.0706</area>
				<perimeter>56</perimeter>
				<distanceFromOrigin>768.6299499759295</distanceFromOrigin>
				<angle>0</angle>
				<shape>rectangular</shape>
				<triangleMeasure>0.4874250000000001</triangleMeasure>
				<rectangleMeasure>0.9748500000000001</rectangleMeasure>
				<circleMeasure>0.5849833005488307</circleMeasure>
				<centroid>
					<x>1132</x>
					<y>1337</y>
				</centroid>
			</pseudo3D>
		</spatialEntity>
		<numericStateVariable>
			<name>avgClusterednessClusters</name>
			<value>0.9555585382626048</value>
		</numericStateVariable>
		<numericStateVariable>
			<name>avgDensityClusters</name>
			<value>1.006628787878788</value>
		</numericStateVariable>
	</timepoint>
	<timepoint>
		<spatialEntity>
			<pseudo3D type="cluster">
				<clusteredness>0.05113892111973412</clusteredness>
				<density>1</density>
				<area>382.1412</area>
				<perimeter>133.5205268859863</perimeter>
				<distanceFromOrigin>665.5914662914482</distanceFromOrigin>
				<angle>36.04062709282767</angle>
				<shape>rectangular</shape>
				<triangleMeasure>0.253073642384106</triangleMeasure>
				<rectangleMeasure>0.3297010279971455</rectangleMeasure>
				<circleMeasure>0.1329738828412484</circleMeasure>
				<centroid>
					<x>611.5355</x>
					<y>19.84377</y>
				</centroid>
			</pseudo3D>
		</spatialEntity>
		<spatialEntity>
			<pseudo3D type="cluster">
				<clusteredness>1</clusteredness>
				<density>1</density>
				<area>191.0706</area>
				<perimeter>54</perimeter>
				<distanceFromOrigin>774.1446893184761</distanceFromOrigin>
				<angle>81.2538377374448</angle>
				<shape>rectangular</shape>
				<triangleMeasure>0.5249192307692309</triangleMeasure>
				<rectangleMeasure>1</rectangleMeasure>
				<circleMeasure>0.6282560906835513</circleMeasure>
				<centroid>
					<x>274</x>
					<y>33.5</y>
				</centroid>
			</pseudo3D>
		</spatialEntity>
		<spatialEntity>
			<pseudo3D type="cluster">
				<clusteredness>1</clusteredness>
				<density>1</density>
				<area>191.0706</area>
				<perimeter>56</perimeter>
				<distanceFromOrigin>819.7713095735908</distanceFromOrigin>
				<angle>85.60129464500447</angle>
				<shape>rectangular</shape>
				<triangleMeasure>0.4899246153846154</triangleMeasure>
				<rectangleMeasure>0.9798492307692308</rectangleMeasure>
				<circleMeasure>0.582013761610809</circleMeasure>
				<centroid>
					<x>1202.5</x>
					<y>60.5</y>
				</centroid>
			</pseudo3D>
		</spatialEntity>
		<spatialEntity>
			<pseudo3D type="cluster">
				<clusteredness>0.1472754678905165</clusteredness>
				<density>1</density>
				<area>382.1412</area>
				<perimeter>84</perimeter>
				<distanceFromOrigin>777.2837319795134</distanceFromOrigin>
				<angle>51.84277341263093</angle>
				<shape>rectangular</shape>
				<triangleMeasure>0.4874250000000001</triangleMeasure>
				<rectangleMeasure>0.9748500000000001</rectangleMeasure>
				<circleMeasure>0.4679865765064302</circleMeasure>
				<centroid>
					<x>189</x>
					<y>81</y>
				</centroid>
			</pseudo3D>
		</spatialEntity>
		<spatialEntity>
			<pseudo3D type="cluster">
				<clusteredness>1</clusteredness>
				<density>1</density>
				<area>191.0706</area>
				<perimeter>56</perimeter>
				<distanceFromOrigin>623.0128409591571</distanceFromOrigin>
				<angle>0</angle>
				<shape>rectangular</shape>
				<triangleMeasure>0.4874250000000001</triangleMeasure>
				<rectangleMeasure>0.9748500000000001</rectangleMeasure>
				<circleMeasure>0.5849833005488307</circleMeasure>
				<centroid>
					<x>682</x>
					<y>74</y>
				</centroid>
			</pseudo3D>
		</spatialEntity>
		<spatialEntity>
			<pseudo3D type="cluster">
				<clusteredness>1</clusteredness>
				<density>1</density>
				<area>191.0706</area>
				<perimeter>54</perimeter>
				<distanceFromOrigin>605.4832780515083</distanceFromOrigin>
				<angle>0</angle>
				<shape>rectangular</shape>
				<triangleMeasure>0.5249192307692309</triangleMeasure>
				<rectangleMeasure>1</rectangleMeasure>
				<circleMeasure>0.6282560906835513</circleMeasure>
				<centroid>
					<x>893</x>
					<y>128.5</y>
				</centroid>
			</pseudo3D>
		</spatialEntity>
		<spatialEntity>
			<pseudo3D type="cluster">
				<clusteredness>1</clusteredness>
				<density>1</density>
				<area>191.0706</area>
				<perimeter>54</perimeter>
				<distanceFromOrigin>666.9820087528599</distanceFromOrigin>
				<angle>0</angle>
				<shape>rectangular</shape>
				<triangleMeasure>0.5249192307692309</triangleMeasure>
				<rectangleMeasure>1</rectangleMeasure>
				<circleMeasure>0.6282560906835513</circleMeasure>
				<centroid>
					<x>1034</x>
					<y>128.5</y>
				</centroid>
			</pseudo3D>
		</spatialEntity>
		<spatialEntity>
			<pseudo3D type="cluster">
				<clusteredness>1</clusteredness>
				<density>1</density>
				<area>191.0706</area>
				<perimeter>56</perimeter>
				<distanceFromOrigin>768.1256407645822</distanceFromOrigin>
				<angle>85.60129464500447</angle>
				<shape>rectangular</shape>
				<triangleMeasure>0.4899246153846154</triangleMeasure>
				<rectangleMeasure>0.9798492307692308</rectangleMeasure>
				<circleMeasure>0.582013761610809</circleMeasure>
				<centroid>
					<x>1202.5</x>
					<y>128.5</y>
				</centroid>
			</pseudo3D>
		</spatialEntity>
		<spatialEntity>
			<pseudo3D type="cluster">
				<clusteredness>1</clusteredness>
				<density>1</density>
				<area>191.0706</area>
				<perimeter>56</perimeter>
				<distanceFromOrigin>514.0155639666955</distanceFromOrigin>
				<angle>0</angle>
				<shape>rectangular</shape>
				<triangleMeasure>0.4874250000000001</triangleMeasure>
				<rectangleMeasure>0.9748500000000001</rectangleMeasure>
				<circleMeasure>0.5849833005488307</circleMeasure>
				<centroid>
					<x>668</x>
					<y>183</y>
				</centroid>
			</pseudo3D>
		</spatialEntity>
		<spatialEntity>
			<pseudo3D type="cluster">
				<clusteredness>1</clusteredness>
				<density>1</density>
				<area>191.0706</area>
				<perimeter>54</perimeter>
				<distanceFromOrigin>576.8856039112087</distanceFromOrigin>
				<angle>0</angle>
				<shape>rectangular</shape>
				<triangleMeasure>0.5249192307692309</triangleMeasure>
				<rectangleMeasure>1</rectangleMeasure>
				<circleMeasure>0.6282560906835513</circleMeasure>
				<centroid>
					<x>386</x>
					<y>196.5</y>
				</centroid>
			</pseudo3D>
		</spatialEntity>
		<spatialEntity>
			<pseudo3D type="cluster">
				<clusteredness>1</clusteredness>
				<density>1</density>
				<area>191.0706</area>
				<perimeter>54</perimeter>
				<distanceFromOrigin>509.7420916502776</distanceFromOrigin>
				<angle>0</angle>
				<shape>rectangular</shape>
				<triangleMeasure>0.5249192307692309</triangleMeasure>
				<rectangleMeasure>1</rectangleMeasure>
				<circleMeasure>0.6282560906835513</circleMeasure>
				<centroid>
					<x>780</x>
					<y>196.5</y>
				</centroid>
			</pseudo3D>
		</spatialEntity>
		<spatialEntity>
			<pseudo3D type="cluster">
				<clusteredness>1</clusteredness>
				<density>1</density>
				<area>191.0706</area>
				<perimeter>54</perimeter>
				<distanceFromOrigin>686.7932731179012</distanceFromOrigin>
				<angle>81.2538377374448</angle>
				<shape>rectangular</shape>
				<triangleMeasure>0.5249192307692309</triangleMeasure>
				<rectangleMeasure>1</rectangleMeasure>
				<circleMeasure>0.6282560906835513</circleMeasure>
				<centroid>
					<x>175</x>
					<y>223.5</y>
				</centroid>
			</pseudo3D>
		</spatialEntity>
		<spatialEntity>
			<pseudo3D type="cluster">
				<clusteredness>1</clusteredness>
				<density>1</density>
				<area>191.0706</area>
				<perimeter>54</perimeter>
				<distanceFromOrigin>798.8272654335228</distanceFromOrigin>
				<angle>85.60129464500447</angle>
				<shape>rectangular</shape>
				<triangleMeasure>0.5249192307692309</triangleMeasure>
				<rectangleMeasure>1</rectangleMeasure>
				<circleMeasure>0.6282560906835513</circleMeasure>
				<centroid>
					<x>1329</x>
					<y>223.5</y>
				</centroid>
			</pseudo3D>
		</spatialEntity>
		<spatialEntity>
			<pseudo3D type="cluster">
				<clusteredness>1</clusteredness>
				<density>1</density>
				<area>191.0706</area>
				<perimeter>58</perimeter>
				<distanceFromOrigin>841.0023781179218</distanceFromOrigin>
				<angle>0</angle>
				<shape>rectangular</shape>
				<triangleMeasure>0.4549300000000001</triangleMeasure>
				<rectangleMeasure>0.9098600000000001</rectangleMeasure>
				<circleMeasure>0.5446875469621394</circleMeasure>
				<centroid>
					<x>1399.5</x>
					<y>251</y>
				</centroid>
			</pseudo3D>
		</spatialEntity>
		<spatialEntity>
			<pseudo3D type="cluster">
				<clusteredness>1</clusteredness>
				<density>1</density>
				<area>191.0706</area>
				<perimeter>54</perimeter>
				<distanceFromOrigin>480.5049427425279</distanceFromOrigin>
				<angle>81.2538377374448</angle>
				<shape>rectangular</shape>
				<triangleMeasure>0.5249192307692309</triangleMeasure>
				<rectangleMeasure>1</rectangleMeasure>
				<circleMeasure>0.6282560906835513</circleMeasure>
				<centroid>
					<x>415</x>
					<y>291.5</y>
				</centroid>
			</pseudo3D>
		</spatialEntity>
		<spatialEntity>
			<pseudo3D type="cluster">
				<clusteredness>1</clusteredness>
				<density>1</density>
				<area>191.0706</area>
				<perimeter>56</perimeter>
				<distanceFromOrigin>466.8040274033634</distanceFromOrigin>
				<angle>0</angle>
				<shape>rectangular</shape>
				<triangleMeasure>0.4874250000000001</triangleMeasure>
				<rectangleMeasure>0.9748500000000001</rectangleMeasure>
				<circleMeasure>0.5849833005488307</circleMeasure>
				<centroid>
					<x>977</x>
					<y>332</y>
				</centroid>
			</pseudo3D>
		</spatialEntity>
		<spatialEntity>
			<pseudo3D type="cluster">
				<clusteredness>0.1022781204358026</clusteredness>
				<density>1</density>
				<area>382.1412</area>
				<perimeter>93.90396308898926</perimeter>
				<distanceFromOrigin>739.568793284303</distanceFromOrigin>
				<angle>0</angle>
				<shape>rectangular</shape>
				<triangleMeasure>0.4546593694229625</triangleMeasure>
				<rectangleMeasure>0.5054777777777778</rectangleMeasure>
				<circleMeasure>0.3031241850905896</circleMeasure>
				<centroid>
					<x>1364.115</x>
					<y>393.4445</y>
				</centroid>
			</pseudo3D>
		</spatialEntity>
		<spatialEntity>
			<pseudo3D type="cluster">
				<clusteredness>1</clusteredness>
				<density>1</density>
				<area>191.0706</area>
				<perimeter>56</perimeter>
				<distanceFromOrigin>314.3533044203608</distanceFromOrigin>
				<angle>0</angle>
				<shape>rectangular</shape>
				<triangleMeasure>0.4874250000000001</triangleMeasure>
				<rectangleMeasure>0.9748500000000001</rectangleMeasure>
				<circleMeasure>0.5849833005488307</circleMeasure>
				<centroid>
					<x>569</x>
					<y>400</y>
				</centroid>
			</pseudo3D>
		</spatialEntity>
		<spatialEntity>
			<pseudo3D type="cluster">
				<clusteredness>1</clusteredness>
				<density>1</density>
				<area>191.0706</area>
				<perimeter>56</perimeter>
				<distanceFromOrigin>633.0007898889227</distanceFromOrigin>
				<angle>0</angle>
				<shape>rectangular</shape>
				<triangleMeasure>0.4874250000000001</triangleMeasure>
				<rectangleMeasure>0.9748500000000001</rectangleMeasure>
				<circleMeasure>0.5849833005488307</circleMeasure>
				<centroid>
					<x>1245</x>
					<y>400</y>
				</centroid>
			</pseudo3D>
		</spatialEntity>
		<spatialEntity>
			<pseudo3D type="cluster">
				<clusteredness>1</clusteredness>
				<density>1</density>
				<area>191.0706</area>
				<perimeter>54</perimeter>
				<distanceFromOrigin>619.8524017861026</distanceFromOrigin>
				<angle>81.2538377374448</angle>
				<shape>rectangular</shape>
				<triangleMeasure>0.5249192307692309</triangleMeasure>
				<rectangleMeasure>1</rectangleMeasure>
				<circleMeasure>0.6282560906835513</circleMeasure>
				<centroid>
					<x>91</x>
					<y>481.5</y>
				</centroid>
			</pseudo3D>
		</spatialEntity>
		<spatialEntity>
			<pseudo3D type="cluster">
				<clusteredness>1</clusteredness>
				<density>1</density>
				<area>191.0706</area>
				<perimeter>56</perimeter>
				<distanceFromOrigin>318.4226750719866</distanceFromOrigin>
				<angle>0</angle>
				<shape>rectangular</shape>
				<triangleMeasure>0.4874250000000001</triangleMeasure>
				<rectangleMeasure>0.9748500000000001</rectangleMeasure>
				<circleMeasure>0.5849833005488307</circleMeasure>
				<centroid>
					<x>415</x>
					<y>509</y>
				</centroid>
			</pseudo3D>
		</spatialEntity>
		<spatialEntity>
			<pseudo3D type="cluster">
				<clusteredness>1</clusteredness>
				<density>1</density>
				<area>191.0706</area>
				<perimeter>56</perimeter>
				<distanceFromOrigin>300.9468391593439</distanceFromOrigin>
				<angle>0</angle>
				<shape>rectangular</shape>
				<triangleMeasure>0.4874250000000001</triangleMeasure>
				<rectangleMeasure>0.9748500000000001</rectangleMeasure>
				<circleMeasure>0.5849833005488307</circleMeasure>
				<centroid>
					<x>921</x>
					<y>509</y>
				</centroid>
			</pseudo3D>
		</spatialEntity>
		<spatialEntity>
			<pseudo3D type="cluster">
				<clusteredness>1</clusteredness>
				<density>1</density>
				<area>191.0706</area>
				<perimeter>54</perimeter>
				<distanceFromOrigin>192.4188140489386</distanceFromOrigin>
				<angle>0</angle>
				<shape>rectangular</shape>
				<triangleMeasure>0.5249192307692309</triangleMeasure>
				<rectangleMeasure>1</rectangleMeasure>
				<circleMeasure>0.6282560906835513</circleMeasure>
				<centroid>
					<x>766</x>
					<y>522.5</y>
				</centroid>
			</pseudo3D>
		</spatialEntity>
		<spatialEntity>
			<pseudo3D type="cluster">
				<clusteredness>0.102277779886531</clusteredness>
				<density>1</density>
				<area>382.1412</area>
				<perimeter>95.59798049926758</perimeter>
				<distanceFromOrigin>533.1735177219514</distanceFromOrigin>
				<angle>53.13010235415598</angle>
				<shape>rectangular</shape>
				<triangleMeasure>0.4332666666666667</triangleMeasure>
				<rectangleMeasure>0.4874250000000001</rectangleMeasure>
				<circleMeasure>0.2924916502744154</circleMeasure>
				<centroid>
					<x>140</x>
					<y>597</y>
				</centroid>
			</pseudo3D>
		</spatialEntity>
		<spatialEntity>
			<pseudo3D type="cluster">
				<clusteredness>1</clusteredness>
				<density>1</density>
				<area>191.0706</area>
				<perimeter>56</perimeter>
				<distanceFromOrigin>331.7303121513016</distanceFromOrigin>
				<angle>0</angle>
				<shape>rectangular</shape>
				<triangleMeasure>0.4874250000000001</triangleMeasure>
				<rectangleMeasure>0.9748500000000001</rectangleMeasure>
				<circleMeasure>0.5849833005488307</circleMeasure>
				<centroid>
					<x>358</x>
					<y>590</y>
				</centroid>
			</pseudo3D>
		</spatialEntity>
		<spatialEntity>
			<pseudo3D type="cluster">
				<clusteredness>1</clusteredness>
				<density>1</density>
				<area>191.0706</area>
				<perimeter>58</perimeter>
				<distanceFromOrigin>130.0961183125769</distanceFromOrigin>
				<angle>0</angle>
				<shape>rectangular</shape>
				<triangleMeasure>0.4549300000000001</triangleMeasure>
				<rectangleMeasure>0.9098600000000001</rectangleMeasure>
				<circleMeasure>0.5446875469621394</circleMeasure>
				<centroid>
					<x>597.5</x>
					<y>590</y>
				</centroid>
			</pseudo3D>
		</spatialEntity>
		<spatialEntity>
			<pseudo3D type="cluster">
				<clusteredness>1</clusteredness>
				<density>2</density>
				<area>191.0706</area>
				<perimeter>56</perimeter>
				<distanceFromOrigin>189.4043294119752</distanceFromOrigin>
				<angle>0</angle>
				<shape>rectangular</shape>
				<triangleMeasure>0.4874250000000001</triangleMeasure>
				<rectangleMeasure>0.9748500000000001</rectangleMeasure>
				<circleMeasure>0.5849833005488307</circleMeasure>
				<centroid>
					<x>851</x>
					<y>604</y>
				</centroid>
			</pseudo3D>
		</spatialEntity>
		<spatialEntity>
			<pseudo3D type="cluster">
				<clusteredness>0.01477490955281128</clusteredness>
				<density>1.272727272727273</density>
				<area>4203.5532</area>
				<perimeter>485.8355827331543</perimeter>
				<distanceFromOrigin>35.34119409414458</distanceFromOrigin>
				<angle>62.82626882041689</angle>
				<shape>triangular</shape>
				<triangleMeasure>0.2115500912167688</triangleMeasure>
				<rectangleMeasure>0.1981287429836935</rectangleMeasure>
				<circleMeasure>0.1425917547400988</circleMeasure>
				<centroid>
					<x>713.3466</x>
					<y>674.9688</y>
				</centroid>
			</pseudo3D>
		</spatialEntity>
		<spatialEntity>
			<pseudo3D type="cluster">
				<clusteredness>1</clusteredness>
				<density>1</density>
				<area>191.0706</area>
				<perimeter>56</perimeter>
				<distanceFromOrigin>185.1620911525899</distanceFromOrigin>
				<angle>0</angle>
				<shape>rectangular</shape>
				<triangleMeasure>0.4874250000000001</triangleMeasure>
				<rectangleMeasure>0.9748500000000001</rectangleMeasure>
				<circleMeasure>0.5849833005488307</circleMeasure>
				<centroid>
					<x>499</x>
					<y>631</y>
				</centroid>
			</pseudo3D>
		</spatialEntity>
		<spatialEntity>
			<pseudo3D type="cluster">
				<clusteredness>1</clusteredness>
				<density>1</density>
				<area>191.0706</area>
				<perimeter>54</perimeter>
				<distanceFromOrigin>429.2842880889074</distanceFromOrigin>
				<angle>0</angle>
				<shape>rectangular</shape>
				<triangleMeasure>0.5249192307692309</triangleMeasure>
				<rectangleMeasure>1</rectangleMeasure>
				<circleMeasure>0.6282560906835513</circleMeasure>
				<centroid>
					<x>246</x>
					<y>644.5</y>
				</centroid>
			</pseudo3D>
		</spatialEntity>
		<spatialEntity>
			<pseudo3D type="cluster">
				<clusteredness>0.1421463368080408</clusteredness>
				<density>1</density>
				<area>382.1412</area>
				<perimeter>82</perimeter>
				<distanceFromOrigin>314.2292157008956</distanceFromOrigin>
				<angle>49.76364169072618</angle>
				<shape>rectangular</shape>
				<triangleMeasure>0.5249192307692309</triangleMeasure>
				<rectangleMeasure>1</rectangleMeasure>
				<circleMeasure>0.4812454245808204</circleMeasure>
				<centroid>
					<x>351</x>
					<y>685.5</y>
				</centroid>
			</pseudo3D>
		</spatialEntity>
		<spatialEntity>
			<pseudo3D type="cluster">
				<clusteredness>0.05168808507434468</clusteredness>
				<density>1</density>
				<area>764.2824000000001</area>
				<perimeter>147.9756717681885</perimeter>
				<distanceFromOrigin>151.74320413119</distanceFromOrigin>
				<angle>52.1250163489018</angle>
				<shape>rectangular</shape>
				<triangleMeasure>0.4819310475289667</triangleMeasure>
				<rectangleMeasure>0.5054777777777778</rectangleMeasure>
				<circleMeasure>0.2752862429565171</circleMeasure>
				<centroid>
					<x>856.9717</x>
					<y>730.4802</y>
				</centroid>
			</pseudo3D>
		</spatialEntity>
		<spatialEntity>
			<pseudo3D type="cluster">
				<clusteredness>1</clusteredness>
				<density>1</density>
				<area>191.0706</area>
				<perimeter>54</perimeter>
				<distanceFromOrigin>440.9546461939141</distanceFromOrigin>
				<angle>0</angle>
				<shape>rectangular</shape>
				<triangleMeasure>0.5249192307692309</triangleMeasure>
				<rectangleMeasure>1</rectangleMeasure>
				<circleMeasure>0.6282560906835513</circleMeasure>
				<centroid>
					<x>232</x>
					<y>739.5</y>
				</centroid>
			</pseudo3D>
		</spatialEntity>
		<spatialEntity>
			<pseudo3D type="cluster">
				<clusteredness>0.06538499593485025</clusteredness>
				<density>1</density>
				<area>382.1412</area>
				<perimeter>116.8276252746582</perimeter>
				<distanceFromOrigin>129.7112177107285</distanceFromOrigin>
				<angle>0</angle>
				<shape>rectangular</shape>
				<triangleMeasure>0.318749827963716</triangleMeasure>
				<rectangleMeasure>0.4108205570071956</rectangleMeasure>
				<circleMeasure>0.1860555408612584</circleMeasure>
				<centroid>
					<x>562</x>
					<y>780.5</y>
				</centroid>
			</pseudo3D>
		</spatialEntity>
		<spatialEntity>
			<pseudo3D type="cluster">
				<clusteredness>1</clusteredness>
				<density>1</density>
				<area>191.0706</area>
				<perimeter>54</perimeter>
				<distanceFromOrigin>543.5264482985166</distanceFromOrigin>
				<angle>0</angle>
				<shape>rectangular</shape>
				<triangleMeasure>0.5249192307692309</triangleMeasure>
				<rectangleMeasure>1</rectangleMeasure>
				<circleMeasure>0.6282560906835513</circleMeasure>
				<centroid>
					<x>133</x>
					<y>780.5</y>
				</centroid>
			</pseudo3D>
		</spatialEntity>
		<spatialEntity>
			<pseudo3D type="cluster">
				<clusteredness>1</clusteredness>
				<density>1</density>
				<area>191.0706</area>
				<perimeter>58</perimeter>
				<distanceFromOrigin>717.8147393304208</distanceFromOrigin>
				<angle>0</angle>
				<shape>rectangular</shape>
				<triangleMeasure>0.4549300000000001</triangleMeasure>
				<rectangleMeasure>0.9098600000000001</rectangleMeasure>
				<circleMeasure>0.5446875469621394</circleMeasure>
				<centroid>
					<x>1399.5</x>
					<y>794</y>
				</centroid>
			</pseudo3D>
		</spatialEntity>
		<spatialEntity>
			<pseudo3D type="cluster">
				<clusteredness>0.03508777834600452</clusteredness>
				<density>1</density>
				<area>573.2118</area>
				<perimeter>182.2571277618408</perimeter>
				<distanceFromOrigin>97.082439194738</distanceFromOrigin>
				<angle>47.79584467277106</angle>
				<shape>triangular</shape>
				<triangleMeasure>0.254704199066874</triangleMeasure>
				<rectangleMeasure>0.2155319503857336</rectangleMeasure>
				<circleMeasure>0.1222135887927205</circleMeasure>
				<centroid>
					<x>640.4875</x>
					<y>820.3035</y>
				</centroid>
			</pseudo3D>
		</spatialEntity>
		<spatialEntity>
			<pseudo3D type="cluster">
				<clusteredness>1</clusteredness>
				<density>1</density>
				<area>191.0706</area>
				<perimeter>54</perimeter>
				<distanceFromOrigin>145.1654228802438</distanceFromOrigin>
				<angle>0</angle>
				<shape>rectangular</shape>
				<triangleMeasure>0.5249192307692309</triangleMeasure>
				<rectangleMeasure>1</rectangleMeasure>
				<circleMeasure>0.6282560906835513</circleMeasure>
				<centroid>
					<x>794</x>
					<y>807.5</y>
				</centroid>
			</pseudo3D>
		</spatialEntity>
		<spatialEntity>
			<pseudo3D type="cluster">
				<clusteredness>1</clusteredness>
				<density>1</density>
				<area>191.0706</area>
				<perimeter>56</perimeter>
				<distanceFromOrigin>445.7847013974347</distanceFromOrigin>
				<angle>0</angle>
				<shape>rectangular</shape>
				<triangleMeasure>0.4874250000000001</triangleMeasure>
				<rectangleMeasure>0.9748500000000001</rectangleMeasure>
				<circleMeasure>0.5849833005488307</circleMeasure>
				<centroid>
					<x>1118</x>
					<y>821</y>
				</centroid>
			</pseudo3D>
		</spatialEntity>
		<spatialEntity>
			<pseudo3D type="cluster">
				<clusteredness>1</clusteredness>
				<density>1</density>
				<area>191.0706</area>
				<perimeter>56</perimeter>
				<distanceFromOrigin>600.3015908691231</distanceFromOrigin>
				<angle>0</angle>
				<shape>rectangular</shape>
				<triangleMeasure>0.4874250000000001</triangleMeasure>
				<rectangleMeasure>0.9748500000000001</rectangleMeasure>
				<circleMeasure>0.5849833005488307</circleMeasure>
				<centroid>
					<x>91</x>
					<y>862</y>
				</centroid>
			</pseudo3D>
		</spatialEntity>
		<spatialEntity>
			<pseudo3D type="cluster">
				<clusteredness>1</clusteredness>
				<density>1</density>
				<area>191.0706</area>
				<perimeter>56</perimeter>
				<distanceFromOrigin>701.4456500684853</distanceFromOrigin>
				<angle>0</angle>
				<shape>rectangular</shape>
				<triangleMeasure>0.4874250000000001</triangleMeasure>
				<rectangleMeasure>0.9748500000000001</rectangleMeasure>
				<circleMeasure>0.5849833005488307</circleMeasure>
				<centroid>
					<x>1371</x>
					<y>862</y>
				</centroid>
			</pseudo3D>
		</spatialEntity>
		<spatialEntity>
			<pseudo3D type="cluster">
				<clusteredness>1</clusteredness>
				<density>1</density>
				<area>191.0706</area>
				<perimeter>54</perimeter>
				<distanceFromOrigin>624.1354019762058</distanceFromOrigin>
				<angle>0</angle>
				<shape>rectangular</shape>
				<triangleMeasure>0.5249192307692309</triangleMeasure>
				<rectangleMeasure>1</rectangleMeasure>
				<circleMeasure>0.6282560906835513</circleMeasure>
				<centroid>
					<x>1217</x>
					<y>1038.5</y>
				</centroid>
			</pseudo3D>
		</spatialEntity>
		<spatialEntity>
			<pseudo3D type="cluster">
				<clusteredness>0.04738218078337922</clusteredness>
				<density>1</density>
				<area>382.1412</area>
				<perimeter>140</perimeter>
				<distanceFromOrigin>528.6747582398842</distanceFromOrigin>
				<angle>28.30075576600638</angle>
				<shape>rectangular</shape>
				<triangleMeasure>0.2437125</triangleMeasure>
				<rectangleMeasure>0.4874250000000001</rectangleMeasure>
				<circleMeasure>0.1376431214782586</circleMeasure>
				<centroid>
					<x>1111</x>
					<y>1052</y>
				</centroid>
			</pseudo3D>
		</spatialEntity>
		<spatialEntity>
			<pseudo3D type="cluster">
				<clusteredness>1</clusteredness>
				<density>1</density>
				<area>191.0706</area>
				<perimeter>54</perimeter>
				<distanceFromOrigin>746.7757360814558</distanceFromOrigin>
				<angle>0</angle>
				<shape>rectangular</shape>
				<triangleMeasure>0.5249192307692309</triangleMeasure>
				<rectangleMeasure>1</rectangleMeasure>
				<circleMeasure>0.6282560906835513</circleMeasure>
				<centroid>
					<x>1343</x>
					<y>1065.5</y>
				</centroid>
			</pseudo3D>
		</spatialEntity>
		<spatialEntity>
			<pseudo3D type="cluster">
				<clusteredness>1</clusteredness>
				<density>1</density>
				<area>191.0706</area>
				<perimeter>56</perimeter>
				<distanceFromOrigin>371.6557546978117</distanceFromOrigin>
				<angle>0</angle>
				<shape>rectangular</shape>
				<triangleMeasure>0.4874250000000001</triangleMeasure>
				<rectangleMeasure>0.9748500000000001</rectangleMeasure>
				<circleMeasure>0.5849833005488307</circleMeasure>
				<centroid>
					<x>738</x>
					<y>1079</y>
				</centroid>
			</pseudo3D>
		</spatialEntity>
		<spatialEntity>
			<pseudo3D type="cluster">
				<clusteredness>1</clusteredness>
				<density>1</density>
				<area>191.0706</area>
				<perimeter>54</perimeter>
				<distanceFromOrigin>434.4801491437785</distanceFromOrigin>
				<angle>0</angle>
				<shape>rectangular</shape>
				<triangleMeasure>0.5249192307692309</triangleMeasure>
				<rectangleMeasure>1</rectangleMeasure>
				<circleMeasure>0.6282560906835513</circleMeasure>
				<centroid>
					<x>893</x>
					<y>1092.5</y>
				</centroid>
			</pseudo3D>
		</spatialEntity>
		<spatialEntity>
			<pseudo3D type="cluster">
				<clusteredness>1</clusteredness>
				<density>1</density>
				<area>191.0706</area>
				<perimeter>56</perimeter>
				<distanceFromOrigin>429.467111662814</distanceFromOrigin>
				<angle>0</angle>
				<shape>rectangular</shape>
				<triangleMeasure>0.4874250000000001</triangleMeasure>
				<rectangleMeasure>0.9748500000000001</rectangleMeasure>
				<circleMeasure>0.5849833005488307</circleMeasure>
				<centroid>
					<x>541</x>
					<y>1120</y>
				</centroid>
			</pseudo3D>
		</spatialEntity>
		<spatialEntity>
			<pseudo3D type="cluster">
				<clusteredness>1</clusteredness>
				<density>1</density>
				<area>191.0706</area>
				<perimeter>56</perimeter>
				<distanceFromOrigin>670.2551752877407</distanceFromOrigin>
				<angle>0</angle>
				<shape>rectangular</shape>
				<triangleMeasure>0.4874250000000001</triangleMeasure>
				<rectangleMeasure>0.9748500000000001</rectangleMeasure>
				<circleMeasure>0.5849833005488307</circleMeasure>
				<centroid>
					<x>1217</x>
					<y>1120</y>
				</centroid>
			</pseudo3D>
		</spatialEntity>
		<spatialEntity>
			<pseudo3D type="cluster">
				<clusteredness>1</clusteredness>
				<density>1</density>
				<area>191.0706</area>
				<perimeter>56</perimeter>
				<distanceFromOrigin>465.9109356947956</distanceFromOrigin>
				<angle>0</angle>
				<shape>rectangular</shape>
				<triangleMeasure>0.4874250000000001</triangleMeasure>
				<rectangleMeasure>0.9748500000000001</rectangleMeasure>
				<circleMeasure>0.5849833005488307</circleMeasure>
				<centroid>
					<x>738</x>
					<y>1174</y>
				</centroid>
			</pseudo3D>
		</spatialEntity>
		<spatialEntity>
			<pseudo3D type="cluster">
				<clusteredness>1</clusteredness>
				<density>1</density>
				<area>191.0706</area>
				<perimeter>56</perimeter>
				<distanceFromOrigin>678.3303030235344</distanceFromOrigin>
				<angle>0</angle>
				<shape>rectangular</shape>
				<triangleMeasure>0.4874250000000001</triangleMeasure>
				<rectangleMeasure>0.9748500000000001</rectangleMeasure>
				<circleMeasure>0.5849833005488307</circleMeasure>
				<centroid>
					<x>218</x>
					<y>1215</y>
				</centroid>
			</pseudo3D>
		</spatialEntity>
		<spatialEntity>
			<pseudo3D type="cluster">
				<clusteredness>1</clusteredness>
				<density>1</density>
				<area>191.0706</area>
				<perimeter>56</perimeter>
				<distanceFromOrigin>586.528771672797</distanceFromOrigin>
				<angle>0</angle>
				<shape>rectangular</shape>
				<triangleMeasure>0.4874250000000001</triangleMeasure>
				<rectangleMeasure>0.9748500000000001</rectangleMeasure>
				<circleMeasure>0.5849833005488307</circleMeasure>
				<centroid>
					<x>372</x>
					<y>1215</y>
				</centroid>
			</pseudo3D>
		</spatialEntity>
		<spatialEntity>
			<pseudo3D type="cluster">
				<clusteredness>1</clusteredness>
				<density>1</density>
				<area>191.0706</area>
				<perimeter>54</perimeter>
				<distanceFromOrigin>524.141202349138</distanceFromOrigin>
				<angle>0</angle>
				<shape>rectangular</shape>
				<triangleMeasure>0.5249192307692309</triangleMeasure>
				<rectangleMeasure>1</rectangleMeasure>
				<circleMeasure>0.6282560906835513</circleMeasure>
				<centroid>
					<x>766</x>
					<y>1228.5</y>
				</centroid>
			</pseudo3D>
		</spatialEntity>
		<spatialEntity>
			<pseudo3D type="cluster">
				<clusteredness>1</clusteredness>
				<density>2</density>
				<area>191.0706</area>
				<perimeter>54</perimeter>
				<distanceFromOrigin>616.3440597588331</distanceFromOrigin>
				<angle>0</angle>
				<shape>rectangular</shape>
				<triangleMeasure>0.5249192307692309</triangleMeasure>
				<rectangleMeasure>1</rectangleMeasure>
				<circleMeasure>0.6282560906835513</circleMeasure>
				<centroid>
					<x>1020</x>
					<y>1228.5</y>
				</centroid>
			</pseudo3D>
		</spatialEntity>
		<spatialEntity>
			<pseudo3D type="cluster">
				<clusteredness>1</clusteredness>
				<density>1</density>
				<area>191.0706</area>
				<perimeter>56</perimeter>
				<distanceFromOrigin>727.303237996367</distanceFromOrigin>
				<angle>0</angle>
				<shape>rectangular</shape>
				<triangleMeasure>0.4874250000000001</triangleMeasure>
				<rectangleMeasure>0.9748500000000001</rectangleMeasure>
				<circleMeasure>0.5849833005488307</circleMeasure>
				<centroid>
					<x>175</x>
					<y>1242</y>
				</centroid>
			</pseudo3D>
		</spatialEntity>
		<spatialEntity>
			<pseudo3D type="cluster">
				<clusteredness>1</clusteredness>
				<density>1</density>
				<area>191.0706</area>
				<perimeter>54</perimeter>
				<distanceFromOrigin>636.0888302745144</distanceFromOrigin>
				<angle>0</angle>
				<shape>rectangular</shape>
				<triangleMeasure>0.5249192307692309</triangleMeasure>
				<rectangleMeasure>1</rectangleMeasure>
				<circleMeasure>0.6282560906835513</circleMeasure>
				<centroid>
					<x>344</x>
					<y>1255.5</y>
				</centroid>
			</pseudo3D>
		</spatialEntity>
		<spatialEntity>
			<pseudo3D type="cluster">
				<clusteredness>1</clusteredness>
				<density>1</density>
				<area>191.0706</area>
				<perimeter>54</perimeter>
				<distanceFromOrigin>613.0815606426277</distanceFromOrigin>
				<angle>0</angle>
				<shape>rectangular</shape>
				<triangleMeasure>0.5249192307692309</triangleMeasure>
				<rectangleMeasure>1</rectangleMeasure>
				<circleMeasure>0.6282560906835513</circleMeasure>
				<centroid>
					<x>696</x>
					<y>1323.5</y>
				</centroid>
			</pseudo3D>
		</spatialEntity>
		<spatialEntity>
			<pseudo3D type="cluster">
				<clusteredness>1</clusteredness>
				<density>1</density>
				<area>191.0706</area>
				<perimeter>56</perimeter>
				<distanceFromOrigin>634.4170552562407</distanceFromOrigin>
				<angle>0</angle>
				<shape>rectangular</shape>
				<triangleMeasure>0.4874250000000001</triangleMeasure>
				<rectangleMeasure>0.9748500000000001</rectangleMeasure>
				<circleMeasure>0.5849833005488307</circleMeasure>
				<centroid>
					<x>569</x>
					<y>1337</y>
				</centroid>
			</pseudo3D>
		</spatialEntity>
		<spatialEntity>
			<pseudo3D type="cluster">
				<clusteredness>1</clusteredness>
				<density>1</density>
				<area>191.0706</area>
				<perimeter>56</perimeter>
				<distanceFromOrigin>684.5472956633457</distanceFromOrigin>
				<angle>0</angle>
				<shape>rectangular</shape>
				<triangleMeasure>0.4874250000000001</triangleMeasure>
				<rectangleMeasure>0.9748500000000001</rectangleMeasure>
				<circleMeasure>0.5849833005488307</circleMeasure>
				<centroid>
					<x>963</x>
					<y>1337</y>
				</centroid>
			</pseudo3D>
		</spatialEntity>
		<spatialEntity>
			<pseudo3D type="cluster">
				<clusteredness>1</clusteredness>
				<density>1</density>
				<area>191.0706</area>
				<perimeter>56</perimeter>
				<distanceFromOrigin>709.5294215182341</distanceFromOrigin>
				<angle>0</angle>
				<shape>rectangular</shape>
				<triangleMeasure>0.4874250000000001</triangleMeasure>
				<rectangleMeasure>0.9748500000000001</rectangleMeasure>
				<circleMeasure>0.5849833005488307</circleMeasure>
				<centroid>
					<x>1020</x>
					<y>1337</y>
				</centroid>
			</pseudo3D>
		</spatialEntity>
		<numericStateVariable>
			<name>avgClusterednessClusters</name>
			<value>0.9643993435221391</value>
		</numericStateVariable>
		<numericStateVariable>
			<name>avgDensityClusters</name>
			<value>1.038520801232666</value>
		</numericStateVariable>
	</timepoint>
	<timepoint>
		<spatialEntity>
			<pseudo3D type="cluster">
				<clusteredness>1</clusteredness>
				<density>1</density>
				<area>191.0706</area>
				<perimeter>54</perimeter>
				<distanceFromOrigin>774.1892533483011</distanceFromOrigin>
				<angle>0</angle>
				<shape>rectangular</shape>
				<triangleMeasure>0.5249192307692309</triangleMeasure>
				<rectangleMeasure>1</rectangleMeasure>
				<circleMeasure>0.6282560906835513</circleMeasure>
				<centroid>
					<x>232</x>
					<y>60.5</y>
				</centroid>
			</pseudo3D>
		</spatialEntity>
		<spatialEntity>
			<pseudo3D type="cluster">
				<clusteredness>0.07107332256070449</clusteredness>
				<density>1</density>
				<area>382.1412</area>
				<perimeter>110</perimeter>
				<distanceFromOrigin>637.0125587459011</distanceFromOrigin>
				<angle>34.38034472384487</angle>
				<shape>rectangular</shape>
				<triangleMeasure>0.3499461538461539</triangleMeasure>
				<rectangleMeasure>0.6998923076923077</rectangleMeasure>
				<circleMeasure>0.2372617093713138</circleMeasure>
				<centroid>
					<x>696</x>
					<y>60.5</y>
				</centroid>
			</pseudo3D>
		</spatialEntity>
		<spatialEntity>
			<pseudo3D type="cluster">
				<clusteredness>1</clusteredness>
				<density>1</density>
				<area>191.0706</area>
				<perimeter>56</perimeter>
				<distanceFromOrigin>615.4689269167047</distanceFromOrigin>
				<angle>0</angle>
				<shape>rectangular</shape>
				<triangleMeasure>0.4874250000000001</triangleMeasure>
				<rectangleMeasure>0.9748500000000001</rectangleMeasure>
				<circleMeasure>0.5849833005488307</circleMeasure>
				<centroid>
					<x>583</x>
					<y>88</y>
				</centroid>
			</pseudo3D>
		</spatialEntity>
		<spatialEntity>
			<pseudo3D type="cluster">
				<clusteredness>1</clusteredness>
				<density>1</density>
				<area>191.0706</area>
				<perimeter>54</perimeter>
				<distanceFromOrigin>803.5776253729318</distanceFromOrigin>
				<angle>81.2538377374448</angle>
				<shape>rectangular</shape>
				<triangleMeasure>0.5249192307692309</triangleMeasure>
				<rectangleMeasure>1</rectangleMeasure>
				<circleMeasure>0.6282560906835513</circleMeasure>
				<centroid>
					<x>133</x>
					<y>101.5</y>
				</centroid>
			</pseudo3D>
		</spatialEntity>
		<spatialEntity>
			<pseudo3D type="cluster">
				<clusteredness>1</clusteredness>
				<density>1</density>
				<area>191.0706</area>
				<perimeter>54</perimeter>
				<distanceFromOrigin>683.2071428198039</distanceFromOrigin>
				<angle>85.60129464500447</angle>
				<shape>rectangular</shape>
				<triangleMeasure>0.5249192307692309</triangleMeasure>
				<rectangleMeasure>1</rectangleMeasure>
				<circleMeasure>0.6282560906835513</circleMeasure>
				<centroid>
					<x>1020</x>
					<y>101.5</y>
				</centroid>
			</pseudo3D>
		</spatialEntity>
		<spatialEntity>
			<pseudo3D type="cluster">
				<clusteredness>1</clusteredness>
				<density>1</density>
				<area>191.0706</area>
				<perimeter>56</perimeter>
				<distanceFromOrigin>788.3349541914274</distanceFromOrigin>
				<angle>85.60129464500447</angle>
				<shape>rectangular</shape>
				<triangleMeasure>0.4899246153846154</triangleMeasure>
				<rectangleMeasure>0.9798492307692308</rectangleMeasure>
				<circleMeasure>0.582013761610809</circleMeasure>
				<centroid>
					<x>1202.5</x>
					<y>101.5</y>
				</centroid>
			</pseudo3D>
		</spatialEntity>
		<spatialEntity>
			<pseudo3D type="cluster">
				<clusteredness>1</clusteredness>
				<density>1</density>
				<area>191.0706</area>
				<perimeter>56</perimeter>
				<distanceFromOrigin>738.1327793832218</distanceFromOrigin>
				<angle>0</angle>
				<shape>rectangular</shape>
				<triangleMeasure>0.4874250000000001</triangleMeasure>
				<rectangleMeasure>0.9748500000000001</rectangleMeasure>
				<circleMeasure>0.5849833005488307</circleMeasure>
				<centroid>
					<x>218</x>
					<y>115</y>
				</centroid>
			</pseudo3D>
		</spatialEntity>
		<spatialEntity>
			<pseudo3D type="cluster">
				<clusteredness>1</clusteredness>
				<density>1</density>
				<area>191.0706</area>
				<perimeter>56</perimeter>
				<distanceFromOrigin>622.5471869665785</distanceFromOrigin>
				<angle>0</angle>
				<shape>rectangular</shape>
				<triangleMeasure>0.4874250000000001</triangleMeasure>
				<rectangleMeasure>0.9748500000000001</rectangleMeasure>
				<circleMeasure>0.5849833005488307</circleMeasure>
				<centroid>
					<x>907</x>
					<y>115</y>
				</centroid>
			</pseudo3D>
		</spatialEntity>
		<spatialEntity>
			<pseudo3D type="cluster">
				<clusteredness>1</clusteredness>
				<density>1</density>
				<area>191.0706</area>
				<perimeter>54</perimeter>
				<distanceFromOrigin>797.647791948301</distanceFromOrigin>
				<angle>0</angle>
				<shape>rectangular</shape>
				<triangleMeasure>0.5249192307692309</triangleMeasure>
				<rectangleMeasure>1</rectangleMeasure>
				<circleMeasure>0.6282560906835513</circleMeasure>
				<centroid>
					<x>1245</x>
					<y>128.5</y>
				</centroid>
			</pseudo3D>
		</spatialEntity>
		<spatialEntity>
			<pseudo3D type="cluster">
				<clusteredness>1</clusteredness>
				<density>1</density>
				<area>191.0706</area>
				<perimeter>54</perimeter>
				<distanceFromOrigin>869.1432563162416</distanceFromOrigin>
				<angle>0</angle>
				<shape>rectangular</shape>
				<triangleMeasure>0.5249192307692309</triangleMeasure>
				<rectangleMeasure>1</rectangleMeasure>
				<circleMeasure>0.6282560906835513</circleMeasure>
				<centroid>
					<x>1343</x>
					<y>128.5</y>
				</centroid>
			</pseudo3D>
		</spatialEntity>
		<spatialEntity>
			<pseudo3D type="cluster">
				<clusteredness>1</clusteredness>
				<density>1</density>
				<area>191.0706</area>
				<perimeter>54</perimeter>
				<distanceFromOrigin>501.0159678094103</distanceFromOrigin>
				<angle>0</angle>
				<shape>rectangular</shape>
				<triangleMeasure>0.5249192307692309</triangleMeasure>
				<rectangleMeasure>1</rectangleMeasure>
				<circleMeasure>0.6282560906835513</circleMeasure>
				<centroid>
					<x>668</x>
					<y>196.5</y>
				</centroid>
			</pseudo3D>
		</spatialEntity>
		<spatialEntity>
			<pseudo3D type="cluster">
				<clusteredness>1</clusteredness>
				<density>1</density>
				<area>191.0706</area>
				<perimeter>56</perimeter>
				<distanceFromOrigin>537.5090696909216</distanceFromOrigin>
				<angle>0</angle>
				<shape>rectangular</shape>
				<triangleMeasure>0.4874250000000001</triangleMeasure>
				<rectangleMeasure>0.9748500000000001</rectangleMeasure>
				<circleMeasure>0.5849833005488307</circleMeasure>
				<centroid>
					<x>372</x>
					<y>251</y>
				</centroid>
			</pseudo3D>
		</spatialEntity>
		<spatialEntity>
			<pseudo3D type="cluster">
				<clusteredness>0.05113890379947159</clusteredness>
				<density>1</density>
				<area>382.1412</area>
				<perimeter>133.7946014404297</perimeter>
				<distanceFromOrigin>791.0764817639316</distanceFromOrigin>
				<angle>0</angle>
				<shape>rectangular</shape>
				<triangleMeasure>0.2481234964694424</triangleMeasure>
				<rectangleMeasure>0.3289016505385297</rectangleMeasure>
				<circleMeasure>0.1331282816744427</circleMeasure>
				<centroid>
					<x>1371</x>
					<y>264.5</y>
				</centroid>
			</pseudo3D>
		</spatialEntity>
		<spatialEntity>
			<pseudo3D type="cluster">
				<clusteredness>1</clusteredness>
				<density>1</density>
				<area>191.0706</area>
				<perimeter>54</perimeter>
				<distanceFromOrigin>560.5577579518457</distanceFromOrigin>
				<angle>0</angle>
				<shape>rectangular</shape>
				<triangleMeasure>0.5249192307692309</triangleMeasure>
				<rectangleMeasure>1</rectangleMeasure>
				<circleMeasure>0.6282560906835513</circleMeasure>
				<centroid>
					<x>316</x>
					<y>264.5</y>
				</centroid>
			</pseudo3D>
		</spatialEntity>
		<spatialEntity>
			<pseudo3D type="cluster">
				<clusteredness>1</clusteredness>
				<density>1</density>
				<area>191.0706</area>
				<perimeter>56</perimeter>
				<distanceFromOrigin>400.0799920015996</distanceFromOrigin>
				<angle>0</angle>
				<shape>rectangular</shape>
				<triangleMeasure>0.4874250000000001</triangleMeasure>
				<rectangleMeasure>0.9748500000000001</rectangleMeasure>
				<circleMeasure>0.5849833005488307</circleMeasure>
				<centroid>
					<x>766</x>
					<y>305</y>
				</centroid>
			</pseudo3D>
		</spatialEntity>
		<spatialEntity>
			<pseudo3D type="cluster">
				<clusteredness>1</clusteredness>
				<density>1</density>
				<area>191.0706</area>
				<perimeter>56</perimeter>
				<distanceFromOrigin>557.7562191495492</distanceFromOrigin>
				<angle>0</angle>
				<shape>rectangular</shape>
				<triangleMeasure>0.4874250000000001</triangleMeasure>
				<rectangleMeasure>0.9748500000000001</rectangleMeasure>
				<circleMeasure>0.5849833005488307</circleMeasure>
				<centroid>
					<x>218</x>
					<y>373</y>
				</centroid>
			</pseudo3D>
		</spatialEntity>
		<spatialEntity>
			<pseudo3D type="cluster">
				<clusteredness>1</clusteredness>
				<density>1</density>
				<area>191.0706</area>
				<perimeter>56</perimeter>
				<distanceFromOrigin>732.5469268244868</distanceFromOrigin>
				<angle>0</angle>
				<shape>rectangular</shape>
				<triangleMeasure>0.4874250000000001</triangleMeasure>
				<rectangleMeasure>0.9748500000000001</rectangleMeasure>
				<circleMeasure>0.5849833005488307</circleMeasure>
				<centroid>
					<x>1343</x>
					<y>373</y>
				</centroid>
			</pseudo3D>
		</spatialEntity>
		<spatialEntity>
			<pseudo3D type="cluster">
				<clusteredness>1</clusteredness>
				<density>1</density>
				<area>191.0706</area>
				<perimeter>56</perimeter>
				<distanceFromOrigin>633.0007898889227</distanceFromOrigin>
				<angle>0</angle>
				<shape>rectangular</shape>
				<triangleMeasure>0.4874250000000001</triangleMeasure>
				<rectangleMeasure>0.9748500000000001</rectangleMeasure>
				<circleMeasure>0.5849833005488307</circleMeasure>
				<centroid>
					<x>1245</x>
					<y>400</y>
				</centroid>
			</pseudo3D>
		</spatialEntity>
		<spatialEntity>
			<pseudo3D type="cluster">
				<clusteredness>1</clusteredness>
				<density>1</density>
				<area>191.0706</area>
				<perimeter>56</perimeter>
				<distanceFromOrigin>275.9438348649957</distanceFromOrigin>
				<angle>0</angle>
				<shape>rectangular</shape>
				<triangleMeasure>0.4874250000000001</triangleMeasure>
				<rectangleMeasure>0.9748500000000001</rectangleMeasure>
				<circleMeasure>0.5849833005488307</circleMeasure>
				<centroid>
					<x>569</x>
					<y>441</y>
				</centroid>
			</pseudo3D>
		</spatialEntity>
		<spatialEntity>
			<pseudo3D type="cluster">
				<clusteredness>1</clusteredness>
				<density>1</density>
				<area>191.0706</area>
				<perimeter>56</perimeter>
				<distanceFromOrigin>312.3731742643724</distanceFromOrigin>
				<angle>0</angle>
				<shape>rectangular</shape>
				<triangleMeasure>0.4874250000000001</triangleMeasure>
				<rectangleMeasure>0.9748500000000001</rectangleMeasure>
				<circleMeasure>0.5849833005488307</circleMeasure>
				<centroid>
					<x>865</x>
					<y>441</y>
				</centroid>
			</pseudo3D>
		</spatialEntity>
		<spatialEntity>
			<pseudo3D type="cluster">
				<clusteredness>1</clusteredness>
				<density>1</density>
				<area>191.0706</area>
				<perimeter>54</perimeter>
				<distanceFromOrigin>681.7756229141667</distanceFromOrigin>
				<angle>0</angle>
				<shape>rectangular</shape>
				<triangleMeasure>0.5249192307692309</triangleMeasure>
				<rectangleMeasure>1</rectangleMeasure>
				<circleMeasure>0.6282560906835513</circleMeasure>
				<centroid>
					<x>35</x>
					<y>454.5</y>
				</centroid>
			</pseudo3D>
		</spatialEntity>
		<spatialEntity>
			<pseudo3D type="cluster">
				<clusteredness>1</clusteredness>
				<density>1</density>
				<area>191.0706</area>
				<perimeter>56</perimeter>
				<distanceFromOrigin>191.637678967368</distanceFromOrigin>
				<angle>0</angle>
				<shape>rectangular</shape>
				<triangleMeasure>0.4874250000000001</triangleMeasure>
				<rectangleMeasure>0.9748500000000001</rectangleMeasure>
				<circleMeasure>0.5849833005488307</circleMeasure>
				<centroid>
					<x>823</x>
					<y>563</y>
				</centroid>
			</pseudo3D>
		</spatialEntity>
		<spatialEntity>
			<pseudo3D type="cluster">
				<clusteredness>1</clusteredness>
				<density>1</density>
				<area>191.0706</area>
				<perimeter>54</perimeter>
				<distanceFromOrigin>511.5173506343651</distanceFromOrigin>
				<angle>0</angle>
				<shape>rectangular</shape>
				<triangleMeasure>0.5249192307692309</triangleMeasure>
				<rectangleMeasure>1</rectangleMeasure>
				<circleMeasure>0.6282560906835513</circleMeasure>
				<centroid>
					<x>175</x>
					<y>576.5</y>
				</centroid>
			</pseudo3D>
		</spatialEntity>
		<spatialEntity>
			<pseudo3D type="cluster">
				<clusteredness>1</clusteredness>
				<density>1</density>
				<area>191.0706</area>
				<perimeter>54</perimeter>
				<distanceFromOrigin>234.6103152037438</distanceFromOrigin>
				<angle>0</angle>
				<shape>rectangular</shape>
				<triangleMeasure>0.5249192307692309</triangleMeasure>
				<rectangleMeasure>1</rectangleMeasure>
				<circleMeasure>0.6282560906835513</circleMeasure>
				<centroid>
					<x>471</x>
					<y>576.5</y>
				</centroid>
			</pseudo3D>
		</spatialEntity>
		<spatialEntity>
			<pseudo3D type="cluster">
				<clusteredness>1</clusteredness>
				<density>1</density>
				<area>191.0706</area>
				<perimeter>54</perimeter>
				<distanceFromOrigin>165.6049516167919</distanceFromOrigin>
				<angle>81.2538377374448</angle>
				<shape>rectangular</shape>
				<triangleMeasure>0.5249192307692309</triangleMeasure>
				<rectangleMeasure>1</rectangleMeasure>
				<circleMeasure>0.6282560906835513</circleMeasure>
				<centroid>
					<x>527</x>
					<y>617.5</y>
				</centroid>
			</pseudo3D>
		</spatialEntity>
		<spatialEntity>
			<pseudo3D type="cluster">
				<clusteredness>0.01173565839426983</clusteredness>
				<density>1.076923076923077</density>
				<area>7451.753400000001</area>
				<perimeter>616.5218334197998</perimeter>
				<distanceFromOrigin>60.03332407921454</distanceFromOrigin>
				<angle>0</angle>
				<shape>rectangular</shape>
				<triangleMeasure>0.1710294560477393</triangleMeasure>
				<rectangleMeasure>0.2119220861237471</rectangleMeasure>
				<circleMeasure>0.2063280842429825</circleMeasure>
				<centroid>
					<x>711.6306</x>
					<y>708.4559</y>
				</centroid>
			</pseudo3D>
		</spatialEntity>
		<spatialEntity>
			<pseudo3D type="cluster">
				<clusteredness>1</clusteredness>
				<density>1</density>
				<area>191.0706</area>
				<perimeter>56</perimeter>
				<distanceFromOrigin>556.9245909456683</distanceFromOrigin>
				<angle>0</angle>
				<shape>rectangular</shape>
				<triangleMeasure>0.4874250000000001</triangleMeasure>
				<rectangleMeasure>0.9748500000000001</rectangleMeasure>
				<circleMeasure>0.5849833005488307</circleMeasure>
				<centroid>
					<x>119</x>
					<y>631</y>
				</centroid>
			</pseudo3D>
		</spatialEntity>
		<spatialEntity>
			<pseudo3D type="cluster">
				<clusteredness>1</clusteredness>
				<density>1</density>
				<area>191.0706</area>
				<perimeter>56</perimeter>
				<distanceFromOrigin>358.1298647139051</distanceFromOrigin>
				<angle>0</angle>
				<shape>rectangular</shape>
				<triangleMeasure>0.4874250000000001</triangleMeasure>
				<rectangleMeasure>0.9748500000000001</rectangleMeasure>
				<circleMeasure>0.5849833005488307</circleMeasure>
				<centroid>
					<x>316</x>
					<y>658</y>
				</centroid>
			</pseudo3D>
		</spatialEntity>
		<spatialEntity>
			<pseudo3D type="cluster">
				<clusteredness>1</clusteredness>
				<density>1</density>
				<area>191.0706</area>
				<perimeter>56</perimeter>
				<distanceFromOrigin>160.9534094078159</distanceFromOrigin>
				<angle>0</angle>
				<shape>rectangular</shape>
				<triangleMeasure>0.4874250000000001</triangleMeasure>
				<rectangleMeasure>0.9748500000000001</rectangleMeasure>
				<circleMeasure>0.5849833005488307</circleMeasure>
				<centroid>
					<x>513</x>
					<y>672</y>
				</centroid>
			</pseudo3D>
		</spatialEntity>
		<spatialEntity>
			<pseudo3D type="cluster">
				<clusteredness>1</clusteredness>
				<density>1</density>
				<area>191.0706</area>
				<perimeter>54</perimeter>
				<distanceFromOrigin>567.1269699106189</distanceFromOrigin>
				<angle>81.2538377374448</angle>
				<shape>rectangular</shape>
				<triangleMeasure>0.5249192307692309</triangleMeasure>
				<rectangleMeasure>1</rectangleMeasure>
				<circleMeasure>0.6282560906835513</circleMeasure>
				<centroid>
					<x>105</x>
					<y>685.5</y>
				</centroid>
			</pseudo3D>
		</spatialEntity>
		<spatialEntity>
			<pseudo3D type="cluster">
				<clusteredness>1</clusteredness>
				<density>1</density>
				<area>191.0706</area>
				<perimeter>54</perimeter>
				<distanceFromOrigin>229.3141949378625</distanceFromOrigin>
				<angle>81.2538377374448</angle>
				<shape>rectangular</shape>
				<triangleMeasure>0.5249192307692309</triangleMeasure>
				<rectangleMeasure>1</rectangleMeasure>
				<circleMeasure>0.6282560906835513</circleMeasure>
				<centroid>
					<x>443</x>
					<y>685.5</y>
				</centroid>
			</pseudo3D>
		</spatialEntity>
		<spatialEntity>
			<pseudo3D type="cluster">
				<clusteredness>1</clusteredness>
				<density>1</density>
				<area>191.0706</area>
				<perimeter>56</perimeter>
				<distanceFromOrigin>316.7964646267379</distanceFromOrigin>
				<angle>0</angle>
				<shape>rectangular</shape>
				<triangleMeasure>0.4874250000000001</triangleMeasure>
				<rectangleMeasure>0.9748500000000001</rectangleMeasure>
				<circleMeasure>0.5849833005488307</circleMeasure>
				<centroid>
					<x>358</x>
					<y>753</y>
				</centroid>
			</pseudo3D>
		</spatialEntity>
		<spatialEntity>
			<pseudo3D type="cluster">
				<clusteredness>1</clusteredness>
				<density>1</density>
				<area>191.0706</area>
				<perimeter>56</perimeter>
				<distanceFromOrigin>569.7587208634898</distanceFromOrigin>
				<angle>0</angle>
				<shape>rectangular</shape>
				<triangleMeasure>0.4874250000000001</triangleMeasure>
				<rectangleMeasure>0.9748500000000001</rectangleMeasure>
				<circleMeasure>0.5849833005488307</circleMeasure>
				<centroid>
					<x>105</x>
					<y>767</y>
				</centroid>
			</pseudo3D>
		</spatialEntity>
		<spatialEntity>
			<pseudo3D type="cluster">
				<clusteredness>1</clusteredness>
				<density>1</density>
				<area>191.0706</area>
				<perimeter>56</perimeter>
				<distanceFromOrigin>235.7477465427825</distanceFromOrigin>
				<angle>0</angle>
				<shape>rectangular</shape>
				<triangleMeasure>0.4874250000000001</triangleMeasure>
				<rectangleMeasure>0.9748500000000001</rectangleMeasure>
				<circleMeasure>0.5849833005488307</circleMeasure>
				<centroid>
					<x>443</x>
					<y>767</y>
				</centroid>
			</pseudo3D>
		</spatialEntity>
		<spatialEntity>
			<pseudo3D type="cluster">
				<clusteredness>0.06400934785560973</clusteredness>
				<density>1</density>
				<area>382.1412</area>
				<perimeter>118.6099052429199</perimeter>
				<distanceFromOrigin>687.7804882373446</distanceFromOrigin>
				<angle>0</angle>
				<shape>rectangular</shape>
				<triangleMeasure>0.311952</triangleMeasure>
				<rectangleMeasure>0.4061875316220912</rectangleMeasure>
				<circleMeasure>0.179994856762336</circleMeasure>
				<centroid>
					<x>1371</x>
					<y>855</y>
				</centroid>
			</pseudo3D>
		</spatialEntity>
		<spatialEntity>
			<pseudo3D type="cluster">
				<clusteredness>1</clusteredness>
				<density>1</density>
				<area>191.0706</area>
				<perimeter>56</perimeter>
				<distanceFromOrigin>478.1725629937376</distanceFromOrigin>
				<angle>0</angle>
				<shape>rectangular</shape>
				<triangleMeasure>0.4874250000000001</triangleMeasure>
				<rectangleMeasure>0.9748500000000001</rectangleMeasure>
				<circleMeasure>0.5849833005488307</circleMeasure>
				<centroid>
					<x>1118</x>
					<y>916</y>
				</centroid>
			</pseudo3D>
		</spatialEntity>
		<spatialEntity>
			<pseudo3D type="cluster">
				<clusteredness>1</clusteredness>
				<density>1</density>
				<area>191.0706</area>
				<perimeter>56</perimeter>
				<distanceFromOrigin>280.864736127553</distanceFromOrigin>
				<angle>0</angle>
				<shape>rectangular</shape>
				<triangleMeasure>0.4874250000000001</triangleMeasure>
				<rectangleMeasure>0.9748500000000001</rectangleMeasure>
				<circleMeasure>0.5849833005488307</circleMeasure>
				<centroid>
					<x>752</x>
					<y>984</y>
				</centroid>
			</pseudo3D>
		</spatialEntity>
		<spatialEntity>
			<pseudo3D type="cluster">
				<clusteredness>1</clusteredness>
				<density>1</density>
				<area>191.0706</area>
				<perimeter>56</perimeter>
				<distanceFromOrigin>364.4845675745408</distanceFromOrigin>
				<angle>0</angle>
				<shape>rectangular</shape>
				<triangleMeasure>0.4874250000000001</triangleMeasure>
				<rectangleMeasure>0.9748500000000001</rectangleMeasure>
				<circleMeasure>0.5849833005488307</circleMeasure>
				<centroid>
					<x>893</x>
					<y>1011</y>
				</centroid>
			</pseudo3D>
		</spatialEntity>
		<spatialEntity>
			<pseudo3D type="cluster">
				<clusteredness>1</clusteredness>
				<density>1</density>
				<area>191.0706</area>
				<perimeter>56</perimeter>
				<distanceFromOrigin>560.9598916143649</distanceFromOrigin>
				<angle>0</angle>
				<shape>rectangular</shape>
				<triangleMeasure>0.4874250000000001</triangleMeasure>
				<rectangleMeasure>0.9748500000000001</rectangleMeasure>
				<circleMeasure>0.5849833005488307</circleMeasure>
				<centroid>
					<x>1160</x>
					<y>1011</y>
				</centroid>
			</pseudo3D>
		</spatialEntity>
		<spatialEntity>
			<pseudo3D type="cluster">
				<clusteredness>1</clusteredness>
				<density>1</density>
				<area>191.0706</area>
				<perimeter>54</perimeter>
				<distanceFromOrigin>759.4794269761361</distanceFromOrigin>
				<angle>0</angle>
				<shape>rectangular</shape>
				<triangleMeasure>0.5249192307692309</triangleMeasure>
				<rectangleMeasure>1</rectangleMeasure>
				<circleMeasure>0.6282560906835513</circleMeasure>
				<centroid>
					<x>1371</x>
					<y>1038.5</y>
				</centroid>
			</pseudo3D>
		</spatialEntity>
		<spatialEntity>
			<pseudo3D type="cluster">
				<clusteredness>1</clusteredness>
				<density>1</density>
				<area>191.0706</area>
				<perimeter>56</perimeter>
				<distanceFromOrigin>370.5482424732305</distanceFromOrigin>
				<angle>0</angle>
				<shape>rectangular</shape>
				<triangleMeasure>0.4874250000000001</triangleMeasure>
				<rectangleMeasure>0.9748500000000001</rectangleMeasure>
				<circleMeasure>0.5849833005488307</circleMeasure>
				<centroid>
					<x>527</x>
					<y>1052</y>
				</centroid>
			</pseudo3D>
		</spatialEntity>
		<spatialEntity>
			<pseudo3D type="cluster">
				<clusteredness>1</clusteredness>
				<density>1</density>
				<area>191.0706</area>
				<perimeter>56</perimeter>
				<distanceFromOrigin>678.8593374182902</distanceFromOrigin>
				<angle>0</angle>
				<shape>rectangular</shape>
				<triangleMeasure>0.4874250000000001</triangleMeasure>
				<rectangleMeasure>0.9748500000000001</rectangleMeasure>
				<circleMeasure>0.5849833005488307</circleMeasure>
				<centroid>
					<x>1273</x>
					<y>1052</y>
				</centroid>
			</pseudo3D>
		</spatialEntity>
		<spatialEntity>
			<pseudo3D type="cluster">
				<clusteredness>1</clusteredness>
				<density>1</density>
				<area>191.0706</area>
				<perimeter>54</perimeter>
				<distanceFromOrigin>387.6596445337069</distanceFromOrigin>
				<angle>85.60129464500447</angle>
				<shape>rectangular</shape>
				<triangleMeasure>0.5249192307692309</triangleMeasure>
				<rectangleMeasure>1</rectangleMeasure>
				<circleMeasure>0.6282560906835513</circleMeasure>
				<centroid>
					<x>752</x>
					<y>1092.5</y>
				</centroid>
			</pseudo3D>
		</spatialEntity>
		<spatialEntity>
			<pseudo3D type="cluster">
				<clusteredness>1</clusteredness>
				<density>1</density>
				<area>191.0706</area>
				<perimeter>56</perimeter>
				<distanceFromOrigin>510.2019208117508</distanceFromOrigin>
				<angle>0</angle>
				<shape>rectangular</shape>
				<triangleMeasure>0.4874250000000001</triangleMeasure>
				<rectangleMeasure>0.9748500000000001</rectangleMeasure>
				<circleMeasure>0.5849833005488307</circleMeasure>
				<centroid>
					<x>991</x>
					<y>1120</y>
				</centroid>
			</pseudo3D>
		</spatialEntity>
		<spatialEntity>
			<pseudo3D type="cluster">
				<clusteredness>1</clusteredness>
				<density>1</density>
				<area>191.0706</area>
				<perimeter>54</perimeter>
				<distanceFromOrigin>450.3598561150849</distanceFromOrigin>
				<angle>0</angle>
				<shape>rectangular</shape>
				<triangleMeasure>0.5249192307692309</triangleMeasure>
				<rectangleMeasure>1</rectangleMeasure>
				<circleMeasure>0.6282560906835513</circleMeasure>
				<centroid>
					<x>654</x>
					<y>1160.5</y>
				</centroid>
			</pseudo3D>
		</spatialEntity>
		<spatialEntity>
			<pseudo3D type="cluster">
				<clusteredness>1</clusteredness>
				<density>1</density>
				<area>191.0706</area>
				<perimeter>56</perimeter>
				<distanceFromOrigin>682.9150752472814</distanceFromOrigin>
				<angle>0</angle>
				<shape>rectangular</shape>
				<triangleMeasure>0.4874250000000001</triangleMeasure>
				<rectangleMeasure>0.9748500000000001</rectangleMeasure>
				<circleMeasure>0.5849833005488307</circleMeasure>
				<centroid>
					<x>1188</x>
					<y>1174</y>
				</centroid>
			</pseudo3D>
		</spatialEntity>
		<spatialEntity>
			<pseudo3D type="cluster">
				<clusteredness>1</clusteredness>
				<density>1</density>
				<area>191.0706</area>
				<perimeter>54</perimeter>
				<distanceFromOrigin>531.0489619611359</distanceFromOrigin>
				<angle>0</angle>
				<shape>rectangular</shape>
				<triangleMeasure>0.5249192307692309</triangleMeasure>
				<rectangleMeasure>1</rectangleMeasure>
				<circleMeasure>0.6282560906835513</circleMeasure>
				<centroid>
					<x>555</x>
					<y>1228.5</y>
				</centroid>
			</pseudo3D>
		</spatialEntity>
		<spatialEntity>
			<pseudo3D type="cluster">
				<clusteredness>0.1472745577448583</clusteredness>
				<density>1</density>
				<area>382.1412</area>
				<perimeter>82</perimeter>
				<distanceFromOrigin>776.8204425734431</distanceFromOrigin>
				<angle>57.2647737278924</angle>
				<shape>rectangular</shape>
				<triangleMeasure>0.5054777777777778</triangleMeasure>
				<rectangleMeasure>1</rectangleMeasure>
				<circleMeasure>0.4958128693722084</circleMeasure>
				<centroid>
					<x>105</x>
					<y>1248.5</y>
				</centroid>
			</pseudo3D>
		</spatialEntity>
		<spatialEntity>
			<pseudo3D type="cluster">
				<clusteredness>1</clusteredness>
				<density>1</density>
				<area>191.0706</area>
				<perimeter>54</perimeter>
				<distanceFromOrigin>636.0888302745144</distanceFromOrigin>
				<angle>0</angle>
				<shape>rectangular</shape>
				<triangleMeasure>0.5249192307692309</triangleMeasure>
				<rectangleMeasure>1</rectangleMeasure>
				<circleMeasure>0.6282560906835513</circleMeasure>
				<centroid>
					<x>344</x>
					<y>1255.5</y>
				</centroid>
			</pseudo3D>
		</spatialEntity>
		<spatialEntity>
			<pseudo3D type="cluster">
				<clusteredness>1</clusteredness>
				<density>1</density>
				<area>191.0706</area>
				<perimeter>58</perimeter>
				<distanceFromOrigin>620.3265269194926</distanceFromOrigin>
				<angle>81.86989764584403</angle>
				<shape>rectangular</shape>
				<triangleMeasure>0.4549300000000001</triangleMeasure>
				<rectangleMeasure>0.9098600000000001</rectangleMeasure>
				<circleMeasure>0.5446875469621394</circleMeasure>
				<centroid>
					<x>400.5</x>
					<y>1269</y>
				</centroid>
			</pseudo3D>
		</spatialEntity>
		<spatialEntity>
			<pseudo3D type="cluster">
				<clusteredness>1</clusteredness>
				<density>1</density>
				<area>191.0706</area>
				<perimeter>56</perimeter>
				<distanceFromOrigin>676.9254020939087</distanceFromOrigin>
				<angle>0</angle>
				<shape>rectangular</shape>
				<triangleMeasure>0.4874250000000001</triangleMeasure>
				<rectangleMeasure>0.9748500000000001</rectangleMeasure>
				<circleMeasure>0.5849833005488307</circleMeasure>
				<centroid>
					<x>1048</x>
					<y>1283</y>
				</centroid>
			</pseudo3D>
		</spatialEntity>
		<spatialEntity>
			<pseudo3D type="cluster">
				<clusteredness>0.07363760983392885</clusteredness>
				<density>1</density>
				<area>382.1412</area>
				<perimeter>110</perimeter>
				<distanceFromOrigin>659.946967566334</distanceFromOrigin>
				<angle>39.47245984834382</angle>
				<shape>rectangular</shape>
				<triangleMeasure>0.3328756097560976</triangleMeasure>
				<rectangleMeasure>0.6657514318862857</rectangleMeasure>
				<circleMeasure>0.2443403519505201</circleMeasure>
				<centroid>
					<x>963</x>
					<y>1323.5</y>
				</centroid>
			</pseudo3D>
		</spatialEntity>
		<spatialEntity>
			<pseudo3D type="cluster">
				<clusteredness>1</clusteredness>
				<density>1</density>
				<area>191.0706</area>
				<perimeter>56</perimeter>
				<distanceFromOrigin>628.1560315717744</distanceFromOrigin>
				<angle>0</angle>
				<shape>rectangular</shape>
				<triangleMeasure>0.4874250000000001</triangleMeasure>
				<rectangleMeasure>0.9748500000000001</rectangleMeasure>
				<circleMeasure>0.5849833005488307</circleMeasure>
				<centroid>
					<x>738</x>
					<y>1337</y>
				</centroid>
			</pseudo3D>
		</spatialEntity>
		<spatialEntity>
			<pseudo3D type="cluster">
				<clusteredness>1</clusteredness>
				<density>1</density>
				<area>191.0706</area>
				<perimeter>56</perimeter>
				<distanceFromOrigin>723.1320764563</distanceFromOrigin>
				<angle>0</angle>
				<shape>rectangular</shape>
				<triangleMeasure>0.4874250000000001</triangleMeasure>
				<rectangleMeasure>0.9748500000000001</rectangleMeasure>
				<circleMeasure>0.5849833005488307</circleMeasure>
				<centroid>
					<x>1048</x>
					<y>1337</y>
				</centroid>
			</pseudo3D>
		</spatialEntity>
		<numericStateVariable>
			<name>avgClusterednessClusters</name>
			<value>0.9787526354259776</value>
		</numericStateVariable>
		<numericStateVariable>
			<name>avgDensityClusters</name>
			<value>1.001424501424502</value>
		</numericStateVariable>
	</timepoint>
	<timepoint>
		<spatialEntity>
			<pseudo3D type="cluster">
				<clusteredness>1</clusteredness>
				<density>1</density>
				<area>191.0706</area>
				<perimeter>54</perimeter>
				<distanceFromOrigin>804.3705613708149</distanceFromOrigin>
				<angle>81.2538377374448</angle>
				<shape>rectangular</shape>
				<triangleMeasure>0.5249192307692309</triangleMeasure>
				<rectangleMeasure>1</rectangleMeasure>
				<circleMeasure>0.6282560906835513</circleMeasure>
				<centroid>
					<x>218</x>
					<y>33.5</y>
				</centroid>
			</pseudo3D>
		</spatialEntity>
		<spatialEntity>
			<pseudo3D type="cluster">
				<clusteredness>1</clusteredness>
				<density>1</density>
				<area>191.0706</area>
				<perimeter>54</perimeter>
				<distanceFromOrigin>669.7895191774801</distanceFromOrigin>
				<angle>0</angle>
				<shape>rectangular</shape>
				<triangleMeasure>0.5249192307692309</triangleMeasure>
				<rectangleMeasure>1</rectangleMeasure>
				<circleMeasure>0.6282560906835513</circleMeasure>
				<centroid>
					<x>893</x>
					<y>60.5</y>
				</centroid>
			</pseudo3D>
		</spatialEntity>
		<spatialEntity>
			<pseudo3D type="cluster">
				<clusteredness>1</clusteredness>
				<density>1</density>
				<area>191.0706</area>
				<perimeter>56</perimeter>
				<distanceFromOrigin>712.4113979997793</distanceFromOrigin>
				<angle>0</angle>
				<shape>rectangular</shape>
				<triangleMeasure>0.4899246153846154</triangleMeasure>
				<rectangleMeasure>0.9798492307692308</rectangleMeasure>
				<circleMeasure>0.582013761610809</circleMeasure>
				<centroid>
					<x>1005.5</x>
					<y>60.5</y>
				</centroid>
			</pseudo3D>
		</spatialEntity>
		<spatialEntity>
			<pseudo3D type="cluster">
				<clusteredness>1</clusteredness>
				<density>1</density>
				<area>191.0706</area>
				<perimeter>56</perimeter>
				<distanceFromOrigin>639.6514675977849</distanceFromOrigin>
				<angle>0</angle>
				<shape>rectangular</shape>
				<triangleMeasure>0.4874250000000001</triangleMeasure>
				<rectangleMeasure>0.9748500000000001</rectangleMeasure>
				<circleMeasure>0.5849833005488307</circleMeasure>
				<centroid>
					<x>527</x>
					<y>74</y>
				</centroid>
			</pseudo3D>
		</spatialEntity>
		<spatialEntity>
			<pseudo3D type="cluster">
				<clusteredness>1</clusteredness>
				<density>1</density>
				<area>191.0706</area>
				<perimeter>56</perimeter>
				<distanceFromOrigin>855.9778034505334</distanceFromOrigin>
				<angle>0</angle>
				<shape>rectangular</shape>
				<triangleMeasure>0.4874250000000001</triangleMeasure>
				<rectangleMeasure>0.9748500000000001</rectangleMeasure>
				<circleMeasure>0.5849833005488307</circleMeasure>
				<centroid>
					<x>1273</x>
					<y>74</y>
				</centroid>
			</pseudo3D>
		</spatialEntity>
		<spatialEntity>
			<pseudo3D type="cluster">
				<clusteredness>1</clusteredness>
				<density>1</density>
				<area>191.0706</area>
				<perimeter>56</perimeter>
				<distanceFromOrigin>757.7862495453451</distanceFromOrigin>
				<angle>81.2538377374448</angle>
				<shape>rectangular</shape>
				<triangleMeasure>0.4899246153846154</triangleMeasure>
				<rectangleMeasure>0.9798492307692308</rectangleMeasure>
				<circleMeasure>0.582013761610809</circleMeasure>
				<centroid>
					<x>203.5</x>
					<y>101.5</y>
				</centroid>
			</pseudo3D>
		</spatialEntity>
		<spatialEntity>
			<pseudo3D type="cluster">
				<clusteredness>1</clusteredness>
				<density>1</density>
				<area>191.0706</area>
				<perimeter>54</perimeter>
				<distanceFromOrigin>716.6728681902225</distanceFromOrigin>
				<angle>81.2538377374448</angle>
				<shape>rectangular</shape>
				<triangleMeasure>0.5249192307692309</triangleMeasure>
				<rectangleMeasure>1</rectangleMeasure>
				<circleMeasure>0.6282560906835513</circleMeasure>
				<centroid>
					<x>274</x>
					<y>101.5</y>
				</centroid>
			</pseudo3D>
		</spatialEntity>
		<spatialEntity>
			<pseudo3D type="cluster">
				<clusteredness>0.1472753851495372</clusteredness>
				<density>1</density>
				<area>382.1412</area>
				<perimeter>82</perimeter>
				<distanceFromOrigin>582.0137455421478</distanceFromOrigin>
				<angle>51.84277341263093</angle>
				<shape>rectangular</shape>
				<triangleMeasure>0.5054777777777778</triangleMeasure>
				<rectangleMeasure>1</rectangleMeasure>
				<circleMeasure>0.4958128693722084</circleMeasure>
				<centroid>
					<x>682</x>
					<y>108.5</y>
				</centroid>
			</pseudo3D>
		</spatialEntity>
		<spatialEntity>
			<pseudo3D type="cluster">
				<clusteredness>1</clusteredness>
				<density>1</density>
				<area>191.0706</area>
				<perimeter>56</perimeter>
				<distanceFromOrigin>777.8495998584816</distanceFromOrigin>
				<angle>0</angle>
				<shape>rectangular</shape>
				<triangleMeasure>0.4874250000000001</triangleMeasure>
				<rectangleMeasure>0.9748500000000001</rectangleMeasure>
				<circleMeasure>0.5849833005488307</circleMeasure>
				<centroid>
					<x>1231</x>
					<y>142</y>
				</centroid>
			</pseudo3D>
		</spatialEntity>
		<spatialEntity>
			<pseudo3D type="cluster">
				<clusteredness>1</clusteredness>
				<density>1</density>
				<area>191.0706</area>
				<perimeter>56</perimeter>
				<distanceFromOrigin>621.585070605786</distanceFromOrigin>
				<angle>0</angle>
				<shape>rectangular</shape>
				<triangleMeasure>0.4874250000000001</triangleMeasure>
				<rectangleMeasure>0.9748500000000001</rectangleMeasure>
				<circleMeasure>0.5849833005488307</circleMeasure>
				<centroid>
					<x>344</x>
					<y>169</y>
				</centroid>
			</pseudo3D>
		</spatialEntity>
		<spatialEntity>
			<pseudo3D type="cluster">
				<clusteredness>1</clusteredness>
				<density>1</density>
				<area>191.0706</area>
				<perimeter>56</perimeter>
				<distanceFromOrigin>487.016426827679</distanceFromOrigin>
				<angle>0</angle>
				<shape>rectangular</shape>
				<triangleMeasure>0.4874250000000001</triangleMeasure>
				<rectangleMeasure>0.9748500000000001</rectangleMeasure>
				<circleMeasure>0.5849833005488307</circleMeasure>
				<centroid>
					<x>682</x>
					<y>210</y>
				</centroid>
			</pseudo3D>
		</spatialEntity>
		<spatialEntity>
			<pseudo3D type="cluster">
				<clusteredness>0.03027896567058537</clusteredness>
				<density>1</density>
				<area>573.2118</area>
				<perimeter>204.7070617675781</perimeter>
				<distanceFromOrigin>777.1132478603103</distanceFromOrigin>
				<angle>0</angle>
				<shape>triangular</shape>
				<triangleMeasure>0.2055075020166712</triangleMeasure>
				<rectangleMeasure>0.1518906492893172</rectangleMeasure>
				<circleMeasure>0.1075948569298845</circleMeasure>
				<centroid>
					<x>1379.694</x>
					<y>281.7902</y>
				</centroid>
			</pseudo3D>
		</spatialEntity>
		<spatialEntity>
			<pseudo3D type="cluster">
				<clusteredness>1</clusteredness>
				<density>1</density>
				<area>191.0706</area>
				<perimeter>54</perimeter>
				<distanceFromOrigin>718.2047061945501</distanceFromOrigin>
				<angle>0</angle>
				<shape>rectangular</shape>
				<triangleMeasure>0.5249192307692309</triangleMeasure>
				<rectangleMeasure>1</rectangleMeasure>
				<circleMeasure>0.6282560906835513</circleMeasure>
				<centroid>
					<x>1259</x>
					<y>264.5</y>
				</centroid>
			</pseudo3D>
		</spatialEntity>
		<spatialEntity>
			<pseudo3D type="cluster">
				<clusteredness>0.06538493801153911</clusteredness>
				<density>1</density>
				<area>382.1412</area>
				<perimeter>114.8276252746582</perimeter>
				<distanceFromOrigin>539.534058239144</distanceFromOrigin>
				<angle>40.64463486329883</angle>
				<shape>rectangular</shape>
				<triangleMeasure>0.3283528918962462</triangleMeasure>
				<rectangleMeasure>0.4288148604280203</rectangleMeasure>
				<circleMeasure>0.1923770677781546</circleMeasure>
				<centroid>
					<x>281</x>
					<y>305</y>
				</centroid>
			</pseudo3D>
		</spatialEntity>
		<spatialEntity>
			<pseudo3D type="cluster">
				<clusteredness>1</clusteredness>
				<density>1</density>
				<area>191.0706</area>
				<perimeter>54</perimeter>
				<distanceFromOrigin>287.7012339215805</distanceFromOrigin>
				<angle>81.2538377374448</angle>
				<shape>rectangular</shape>
				<triangleMeasure>0.5249192307692309</triangleMeasure>
				<rectangleMeasure>1</rectangleMeasure>
				<circleMeasure>0.6282560906835513</circleMeasure>
				<centroid>
					<x>626</x>
					<y>413.5</y>
				</centroid>
			</pseudo3D>
		</spatialEntity>
		<spatialEntity>
			<pseudo3D type="cluster">
				<clusteredness>1</clusteredness>
				<density>1</density>
				<area>191.0706</area>
				<perimeter>56</perimeter>
				<distanceFromOrigin>658.8634152842302</distanceFromOrigin>
				<angle>0</angle>
				<shape>rectangular</shape>
				<triangleMeasure>0.4874250000000001</triangleMeasure>
				<rectangleMeasure>0.9748500000000001</rectangleMeasure>
				<circleMeasure>0.5849833005488307</circleMeasure>
				<centroid>
					<x>1287</x>
					<y>427</y>
				</centroid>
			</pseudo3D>
		</spatialEntity>
		<spatialEntity>
			<pseudo3D type="cluster">
				<clusteredness>1</clusteredness>
				<density>1</density>
				<area>191.0706</area>
				<perimeter>54</perimeter>
				<distanceFromOrigin>255.8300216940928</distanceFromOrigin>
				<angle>0</angle>
				<shape>rectangular</shape>
				<triangleMeasure>0.5249192307692309</triangleMeasure>
				<rectangleMeasure>1</rectangleMeasure>
				<circleMeasure>0.6282560906835513</circleMeasure>
				<centroid>
					<x>766</x>
					<y>454.5</y>
				</centroid>
			</pseudo3D>
		</spatialEntity>
		<spatialEntity>
			<pseudo3D type="cluster">
				<clusteredness>1</clusteredness>
				<density>1</density>
				<area>191.0706</area>
				<perimeter>54</perimeter>
				<distanceFromOrigin>659.3822866895956</distanceFromOrigin>
				<angle>81.2538377374448</angle>
				<shape>rectangular</shape>
				<triangleMeasure>0.5249192307692309</triangleMeasure>
				<rectangleMeasure>1</rectangleMeasure>
				<circleMeasure>0.6282560906835513</circleMeasure>
				<centroid>
					<x>49</x>
					<y>481.5</y>
				</centroid>
			</pseudo3D>
		</spatialEntity>
		<spatialEntity>
			<pseudo3D type="cluster">
				<clusteredness>1</clusteredness>
				<density>1</density>
				<area>191.0706</area>
				<perimeter>56</perimeter>
				<distanceFromOrigin>629.922217420532</distanceFromOrigin>
				<angle>0</angle>
				<shape>rectangular</shape>
				<triangleMeasure>0.4874250000000001</triangleMeasure>
				<rectangleMeasure>0.9748500000000001</rectangleMeasure>
				<circleMeasure>0.5849833005488307</circleMeasure>
				<centroid>
					<x>63</x>
					<y>536</y>
				</centroid>
			</pseudo3D>
		</spatialEntity>
		<spatialEntity>
			<pseudo3D type="cluster">
				<clusteredness>1</clusteredness>
				<density>1</density>
				<area>191.0706</area>
				<perimeter>56</perimeter>
				<distanceFromOrigin>191.8019812202158</distanceFromOrigin>
				<angle>85.60129464500447</angle>
				<shape>rectangular</shape>
				<triangleMeasure>0.4899246153846154</triangleMeasure>
				<rectangleMeasure>0.9798492307692308</rectangleMeasure>
				<circleMeasure>0.582013761610809</circleMeasure>
				<centroid>
					<x>808.5</x>
					<y>549.5</y>
				</centroid>
			</pseudo3D>
		</spatialEntity>
		<spatialEntity>
			<pseudo3D type="cluster">
				<clusteredness>1</clusteredness>
				<density>1</density>
				<area>191.0706</area>
				<perimeter>54</perimeter>
				<distanceFromOrigin>168.3151805393679</distanceFromOrigin>
				<angle>0</angle>
				<shape>rectangular</shape>
				<triangleMeasure>0.5249192307692309</triangleMeasure>
				<rectangleMeasure>1</rectangleMeasure>
				<circleMeasure>0.6282560906835513</circleMeasure>
				<centroid>
					<x>555</x>
					<y>576.5</y>
				</centroid>
			</pseudo3D>
		</spatialEntity>
		<spatialEntity>
			<pseudo3D type="cluster">
				<clusteredness>1</clusteredness>
				<density>1</density>
				<area>191.0706</area>
				<perimeter>54</perimeter>
				<distanceFromOrigin>460.9945769746104</distanceFromOrigin>
				<angle>81.2538377374448</angle>
				<shape>rectangular</shape>
				<triangleMeasure>0.5249192307692309</triangleMeasure>
				<rectangleMeasure>1</rectangleMeasure>
				<circleMeasure>0.6282560906835513</circleMeasure>
				<centroid>
					<x>218</x>
					<y>617.5</y>
				</centroid>
			</pseudo3D>
		</spatialEntity>
		<spatialEntity>
			<pseudo3D type="cluster">
				<clusteredness>0.01268251746531693</clusteredness>
				<density>1.024390243902439</density>
				<area>7833.894600000001</area>
				<perimeter>593.2884483337402</perimeter>
				<distanceFromOrigin>46.04345773288535</distanceFromOrigin>
				<angle>81.83152137595452</angle>
				<shape>rectangular</shape>
				<triangleMeasure>0.2408867975946358</triangleMeasure>
				<rectangleMeasure>0.2626268786991053</rectangleMeasure>
				<circleMeasure>0.2162852321703946</circleMeasure>
				<centroid>
					<x>715.2876</x>
					<y>696.918</y>
				</centroid>
			</pseudo3D>
		</spatialEntity>
		<spatialEntity>
			<pseudo3D type="cluster">
				<clusteredness>1</clusteredness>
				<density>1</density>
				<area>191.0706</area>
				<perimeter>56</perimeter>
				<distanceFromOrigin>582.3074789147054</distanceFromOrigin>
				<angle>0</angle>
				<shape>rectangular</shape>
				<triangleMeasure>0.4874250000000001</triangleMeasure>
				<rectangleMeasure>0.9748500000000001</rectangleMeasure>
				<circleMeasure>0.5849833005488307</circleMeasure>
				<centroid>
					<x>91</x>
					<y>658</y>
				</centroid>
			</pseudo3D>
		</spatialEntity>
		<spatialEntity>
			<pseudo3D type="cluster">
				<clusteredness>0.0536131936022833</clusteredness>
				<density>1</density>
				<area>573.2118</area>
				<perimeter>139.4686794281006</perimeter>
				<distanceFromOrigin>89.80534505250787</distanceFromOrigin>
				<angle>46.56629118698306</angle>
				<shape>triangular</shape>
				<triangleMeasure>0.3791083333333334</triangleMeasure>
				<rectangleMeasure>0.3328756097560976</rectangleMeasure>
				<circleMeasure>0.1996924225116641</circleMeasure>
				<centroid>
					<x>566.8658</x>
					<y>672.75</y>
				</centroid>
			</pseudo3D>
		</spatialEntity>
		<spatialEntity>
			<pseudo3D type="cluster">
				<clusteredness>1</clusteredness>
				<density>1</density>
				<area>191.0706</area>
				<perimeter>56</perimeter>
				<distanceFromOrigin>155.9551217498162</distanceFromOrigin>
				<angle>0</angle>
				<shape>rectangular</shape>
				<triangleMeasure>0.4874250000000001</triangleMeasure>
				<rectangleMeasure>0.9748500000000001</rectangleMeasure>
				<circleMeasure>0.5849833005488307</circleMeasure>
				<centroid>
					<x>837</x>
					<y>658</y>
				</centroid>
			</pseudo3D>
		</spatialEntity>
		<spatialEntity>
			<pseudo3D type="cluster">
				<clusteredness>1</clusteredness>
				<density>1</density>
				<area>191.0706</area>
				<perimeter>54</perimeter>
				<distanceFromOrigin>215.3346233191495</distanceFromOrigin>
				<angle>81.2538377374448</angle>
				<shape>rectangular</shape>
				<triangleMeasure>0.5249192307692309</triangleMeasure>
				<rectangleMeasure>1</rectangleMeasure>
				<circleMeasure>0.6282560906835513</circleMeasure>
				<centroid>
					<x>457</x>
					<y>685.5</y>
				</centroid>
			</pseudo3D>
		</spatialEntity>
		<spatialEntity>
			<pseudo3D type="cluster">
				<clusteredness>1</clusteredness>
				<density>1</density>
				<area>191.0706</area>
				<perimeter>56</perimeter>
				<distanceFromOrigin>346.5544690232691</distanceFromOrigin>
				<angle>0</angle>
				<shape>rectangular</shape>
				<triangleMeasure>0.4874250000000001</triangleMeasure>
				<rectangleMeasure>0.9748500000000001</rectangleMeasure>
				<circleMeasure>0.5849833005488307</circleMeasure>
				<centroid>
					<x>330</x>
					<y>767</y>
				</centroid>
			</pseudo3D>
		</spatialEntity>
		<spatialEntity>
			<pseudo3D type="cluster">
				<clusteredness>1</clusteredness>
				<density>1</density>
				<area>191.0706</area>
				<perimeter>56</perimeter>
				<distanceFromOrigin>503.8829229096775</distanceFromOrigin>
				<angle>0</angle>
				<shape>rectangular</shape>
				<triangleMeasure>0.4874250000000001</triangleMeasure>
				<rectangleMeasure>0.9748500000000001</rectangleMeasure>
				<circleMeasure>0.5849833005488307</circleMeasure>
				<centroid>
					<x>175</x>
					<y>794</y>
				</centroid>
			</pseudo3D>
		</spatialEntity>
		<spatialEntity>
			<pseudo3D type="cluster">
				<clusteredness>1</clusteredness>
				<density>1</density>
				<area>191.0706</area>
				<perimeter>56</perimeter>
				<distanceFromOrigin>243.5775030662725</distanceFromOrigin>
				<angle>0</angle>
				<shape>rectangular</shape>
				<triangleMeasure>0.4874250000000001</triangleMeasure>
				<rectangleMeasure>0.9748500000000001</rectangleMeasure>
				<circleMeasure>0.5849833005488307</circleMeasure>
				<centroid>
					<x>443</x>
					<y>794</y>
				</centroid>
			</pseudo3D>
		</spatialEntity>
		<spatialEntity>
			<pseudo3D type="cluster">
				<clusteredness>0.04909181343672658</clusteredness>
				<density>1</density>
				<area>382.1412</area>
				<perimeter>136</perimeter>
				<distanceFromOrigin>705.6982357920416</distanceFromOrigin>
				<angle>0</angle>
				<shape>rectangular</shape>
				<triangleMeasure>0.2527388888888889</triangleMeasure>
				<rectangleMeasure>0.5054777777777778</rectangleMeasure>
				<circleMeasure>0.1473737023452796</circleMeasure>
				<centroid>
					<x>1385</x>
					<y>828</y>
				</centroid>
			</pseudo3D>
		</spatialEntity>
		<spatialEntity>
			<pseudo3D type="cluster">
				<clusteredness>1</clusteredness>
				<density>1</density>
				<area>191.0706</area>
				<perimeter>56</perimeter>
				<distanceFromOrigin>155.7080601638849</distanceFromOrigin>
				<angle>0</angle>
				<shape>rectangular</shape>
				<triangleMeasure>0.4874250000000001</triangleMeasure>
				<rectangleMeasure>0.9748500000000001</rectangleMeasure>
				<circleMeasure>0.5849833005488307</circleMeasure>
				<centroid>
					<x>724</x>
					<y>862</y>
				</centroid>
			</pseudo3D>
		</spatialEntity>
		<spatialEntity>
			<pseudo3D type="cluster">
				<clusteredness>1</clusteredness>
				<density>1</density>
				<area>191.0706</area>
				<perimeter>56</perimeter>
				<distanceFromOrigin>428.2534296418419</distanceFromOrigin>
				<angle>0</angle>
				<shape>rectangular</shape>
				<triangleMeasure>0.4874250000000001</triangleMeasure>
				<rectangleMeasure>0.9748500000000001</rectangleMeasure>
				<circleMeasure>0.5849833005488307</circleMeasure>
				<centroid>
					<x>1062</x>
					<y>916</y>
				</centroid>
			</pseudo3D>
		</spatialEntity>
		<spatialEntity>
			<pseudo3D type="cluster">
				<clusteredness>1</clusteredness>
				<density>1</density>
				<area>191.0706</area>
				<perimeter>54</perimeter>
				<distanceFromOrigin>260.725909721301</distanceFromOrigin>
				<angle>0</angle>
				<shape>rectangular</shape>
				<triangleMeasure>0.5249192307692309</triangleMeasure>
				<rectangleMeasure>1</rectangleMeasure>
				<circleMeasure>0.6282560906835513</circleMeasure>
				<centroid>
					<x>555</x>
					<y>943.5</y>
				</centroid>
			</pseudo3D>
		</spatialEntity>
		<spatialEntity>
			<pseudo3D type="cluster">
				<clusteredness>0.06538494010141443</clusteredness>
				<density>1</density>
				<area>382.1412</area>
				<perimeter>118.3007030487061</perimeter>
				<distanceFromOrigin>305.447213115458</distanceFromOrigin>
				<angle>0</angle>
				<shape>rectangular</shape>
				<triangleMeasure>0.3139059040969299</triangleMeasure>
				<rectangleMeasure>0.3887337775117095</rectangleMeasure>
				<circleMeasure>0.1818504985544535</circleMeasure>
				<centroid>
					<x>815.5818</x>
					<y>997.6946</y>
				</centroid>
			</pseudo3D>
		</spatialEntity>
		<spatialEntity>
			<pseudo3D type="cluster">
				<clusteredness>1</clusteredness>
				<density>1</density>
				<area>191.0706</area>
				<perimeter>56</perimeter>
				<distanceFromOrigin>628.984101547885</distanceFromOrigin>
				<angle>0</angle>
				<shape>rectangular</shape>
				<triangleMeasure>0.4874250000000001</triangleMeasure>
				<rectangleMeasure>0.9748500000000001</rectangleMeasure>
				<circleMeasure>0.5849833005488307</circleMeasure>
				<centroid>
					<x>1231</x>
					<y>1025</y>
				</centroid>
			</pseudo3D>
		</spatialEntity>
		<spatialEntity>
			<pseudo3D type="cluster">
				<clusteredness>1</clusteredness>
				<density>1</density>
				<area>191.0706</area>
				<perimeter>56</perimeter>
				<distanceFromOrigin>561.4240821339961</distanceFromOrigin>
				<angle>0</angle>
				<shape>rectangular</shape>
				<triangleMeasure>0.4874250000000001</triangleMeasure>
				<rectangleMeasure>0.9748500000000001</rectangleMeasure>
				<circleMeasure>0.5849833005488307</circleMeasure>
				<centroid>
					<x>1132</x>
					<y>1052</y>
				</centroid>
			</pseudo3D>
		</spatialEntity>
		<spatialEntity>
			<pseudo3D type="cluster">
				<clusteredness>1</clusteredness>
				<density>1</density>
				<area>191.0706</area>
				<perimeter>56</perimeter>
				<distanceFromOrigin>796.4885435459822</distanceFromOrigin>
				<angle>0</angle>
				<shape>rectangular</shape>
				<triangleMeasure>0.4899246153846154</triangleMeasure>
				<rectangleMeasure>0.9798492307692308</rectangleMeasure>
				<circleMeasure>0.582013761610809</circleMeasure>
				<centroid>
					<x>1399.5</x>
					<y>1065.5</y>
				</centroid>
			</pseudo3D>
		</spatialEntity>
		<spatialEntity>
			<pseudo3D type="cluster">
				<clusteredness>1</clusteredness>
				<density>1</density>
				<area>191.0706</area>
				<perimeter>56</perimeter>
				<distanceFromOrigin>395.0202526453549</distanceFromOrigin>
				<angle>0</angle>
				<shape>rectangular</shape>
				<triangleMeasure>0.4874250000000001</triangleMeasure>
				<rectangleMeasure>0.9748500000000001</rectangleMeasure>
				<circleMeasure>0.5849833005488307</circleMeasure>
				<centroid>
					<x>668</x>
					<y>1106</y>
				</centroid>
			</pseudo3D>
		</spatialEntity>
		<spatialEntity>
			<pseudo3D type="cluster">
				<clusteredness>1</clusteredness>
				<density>1</density>
				<area>191.0706</area>
				<perimeter>56</perimeter>
				<distanceFromOrigin>516.5365427537533</distanceFromOrigin>
				<angle>0</angle>
				<shape>rectangular</shape>
				<triangleMeasure>0.4874250000000001</triangleMeasure>
				<rectangleMeasure>0.9748500000000001</rectangleMeasure>
				<circleMeasure>0.5849833005488307</circleMeasure>
				<centroid>
					<x>443</x>
					<y>1174</y>
				</centroid>
			</pseudo3D>
		</spatialEntity>
		<spatialEntity>
			<pseudo3D type="cluster">
				<clusteredness>1</clusteredness>
				<density>1</density>
				<area>191.0706</area>
				<perimeter>54</perimeter>
				<distanceFromOrigin>570.755639481556</distanceFromOrigin>
				<angle>0</angle>
				<shape>rectangular</shape>
				<triangleMeasure>0.5249192307692309</triangleMeasure>
				<rectangleMeasure>1</rectangleMeasure>
				<circleMeasure>0.6282560906835513</circleMeasure>
				<centroid>
					<x>977</x>
					<y>1201.5</y>
				</centroid>
			</pseudo3D>
		</spatialEntity>
		<spatialEntity>
			<pseudo3D type="cluster">
				<clusteredness>1</clusteredness>
				<density>1</density>
				<area>191.0706</area>
				<perimeter>54</perimeter>
				<distanceFromOrigin>702.2001139276467</distanceFromOrigin>
				<angle>0</angle>
				<shape>rectangular</shape>
				<triangleMeasure>0.5249192307692309</triangleMeasure>
				<rectangleMeasure>1</rectangleMeasure>
				<circleMeasure>0.6282560906835513</circleMeasure>
				<centroid>
					<x>1188</x>
					<y>1201.5</y>
				</centroid>
			</pseudo3D>
		</spatialEntity>
		<spatialEntity>
			<pseudo3D type="cluster">
				<clusteredness>1</clusteredness>
				<density>1</density>
				<area>191.0706</area>
				<perimeter>56</perimeter>
				<distanceFromOrigin>506.0948527697155</distanceFromOrigin>
				<angle>0</angle>
				<shape>rectangular</shape>
				<triangleMeasure>0.4874250000000001</triangleMeasure>
				<rectangleMeasure>0.9748500000000001</rectangleMeasure>
				<circleMeasure>0.5849833005488307</circleMeasure>
				<centroid>
					<x>626</x>
					<y>1215</y>
				</centroid>
			</pseudo3D>
		</spatialEntity>
		<spatialEntity>
			<pseudo3D type="cluster">
				<clusteredness>0.04640244215290457</clusteredness>
				<density>1</density>
				<area>382.1412</area>
				<perimeter>140.6487197875977</perimeter>
				<distanceFromOrigin>786.4566103733886</distanceFromOrigin>
				<angle>31.86597769360368</angle>
				<shape>rectangular</shape>
				<triangleMeasure>0.2480052405820616</triangleMeasure>
				<rectangleMeasure>0.3640759741545078</rectangleMeasure>
				<circleMeasure>0.1239532173430521</circleMeasure>
				<centroid>
					<x>98</x>
					<y>1276</y>
				</centroid>
			</pseudo3D>
		</spatialEntity>
		<spatialEntity>
			<pseudo3D type="cluster">
				<clusteredness>1</clusteredness>
				<density>1</density>
				<area>191.0706</area>
				<perimeter>56</perimeter>
				<distanceFromOrigin>603.1624988342694</distanceFromOrigin>
				<angle>0</angle>
				<shape>rectangular</shape>
				<triangleMeasure>0.4874250000000001</triangleMeasure>
				<rectangleMeasure>0.9748500000000001</rectangleMeasure>
				<circleMeasure>0.5849833005488307</circleMeasure>
				<centroid>
					<x>443</x>
					<y>1269</y>
				</centroid>
			</pseudo3D>
		</spatialEntity>
		<spatialEntity>
			<pseudo3D type="cluster">
				<clusteredness>0.06400940219943066</clusteredness>
				<density>1.5</density>
				<area>382.1412</area>
				<perimeter>119.0731830596924</perimeter>
				<distanceFromOrigin>667.2008693039901</distanceFromOrigin>
				<angle>0</angle>
				<shape>rectangular</shape>
				<triangleMeasure>0.3237455893254262</triangleMeasure>
				<rectangleMeasure>0.4080134993591433</rectangleMeasure>
				<circleMeasure>0.1779002722441166</circleMeasure>
				<centroid>
					<x>1019.742</x>
					<y>1289.661</y>
				</centroid>
			</pseudo3D>
		</spatialEntity>
		<spatialEntity>
			<pseudo3D type="cluster">
				<clusteredness>1</clusteredness>
				<density>1</density>
				<area>191.0706</area>
				<perimeter>56</perimeter>
				<distanceFromOrigin>602.6250907488005</distanceFromOrigin>
				<angle>0</angle>
				<shape>rectangular</shape>
				<triangleMeasure>0.4874250000000001</triangleMeasure>
				<rectangleMeasure>0.9748500000000001</rectangleMeasure>
				<circleMeasure>0.5849833005488307</circleMeasure>
				<centroid>
					<x>752</x>
					<y>1310</y>
				</centroid>
			</pseudo3D>
		</spatialEntity>
		<spatialEntity>
			<pseudo3D type="cluster">
				<clusteredness>1</clusteredness>
				<density>1</density>
				<area>191.0706</area>
				<perimeter>54</perimeter>
				<distanceFromOrigin>647.0069551403601</distanceFromOrigin>
				<angle>0</angle>
				<shape>rectangular</shape>
				<triangleMeasure>0.5249192307692309</triangleMeasure>
				<rectangleMeasure>1</rectangleMeasure>
				<circleMeasure>0.6282560906835513</circleMeasure>
				<centroid>
					<x>893</x>
					<y>1323.5</y>
				</centroid>
			</pseudo3D>
		</spatialEntity>
		<numericStateVariable>
			<name>avgClusterednessClusters</name>
			<value>0.9616797740048937</value>
		</numericStateVariable>
		<numericStateVariable>
			<name>avgDensityClusters</name>
			<value>1.010924796747968</value>
		</numericStateVariable>
	</timepoint>
	<timepoint>
		<spatialEntity>
			<pseudo3D type="cluster">
				<clusteredness>1</clusteredness>
				<density>1</density>
				<area>191.0706</area>
				<perimeter>54</perimeter>
				<distanceFromOrigin>804.5029521387725</distanceFromOrigin>
				<angle>0</angle>
				<shape>rectangular</shape>
				<triangleMeasure>0.5249192307692309</triangleMeasure>
				<rectangleMeasure>1</rectangleMeasure>
				<circleMeasure>0.6282560906835513</circleMeasure>
				<centroid>
					<x>260</x>
					<y>6.5</y>
				</centroid>
			</pseudo3D>
		</spatialEntity>
		<spatialEntity>
			<pseudo3D type="cluster">
				<clusteredness>1</clusteredness>
				<density>1</density>
				<area>191.0706</area>
				<perimeter>54</perimeter>
				<distanceFromOrigin>684.193686027575</distanceFromOrigin>
				<angle>85.60129464500447</angle>
				<shape>rectangular</shape>
				<triangleMeasure>0.5249192307692309</triangleMeasure>
				<rectangleMeasure>1</rectangleMeasure>
				<circleMeasure>0.6282560906835513</circleMeasure>
				<centroid>
					<x>851</x>
					<y>33.5</y>
				</centroid>
			</pseudo3D>
		</spatialEntity>
		<spatialEntity>
			<pseudo3D type="cluster">
				<clusteredness>1</clusteredness>
				<density>1</density>
				<area>191.0706</area>
				<perimeter>56</perimeter>
				<distanceFromOrigin>835.5387483534201</distanceFromOrigin>
				<angle>0</angle>
				<shape>rectangular</shape>
				<triangleMeasure>0.4874250000000001</triangleMeasure>
				<rectangleMeasure>0.9748500000000001</rectangleMeasure>
				<circleMeasure>0.5849833005488307</circleMeasure>
				<centroid>
					<x>147</x>
					<y>47</y>
				</centroid>
			</pseudo3D>
		</spatialEntity>
		<spatialEntity>
			<pseudo3D type="cluster">
				<clusteredness>1</clusteredness>
				<density>1</density>
				<area>191.0706</area>
				<perimeter>56</perimeter>
				<distanceFromOrigin>712.166413136705</distanceFromOrigin>
				<angle>0</angle>
				<shape>rectangular</shape>
				<triangleMeasure>0.4874250000000001</triangleMeasure>
				<rectangleMeasure>0.9748500000000001</rectangleMeasure>
				<circleMeasure>0.5849833005488307</circleMeasure>
				<centroid>
					<x>977</x>
					<y>47</y>
				</centroid>
			</pseudo3D>
		</spatialEntity>
		<spatialEntity>
			<pseudo3D type="cluster">
				<clusteredness>1</clusteredness>
				<density>1</density>
				<area>191.0706</area>
				<perimeter>54</perimeter>
				<distanceFromOrigin>925.2080847031116</distanceFromOrigin>
				<angle>0</angle>
				<shape>rectangular</shape>
				<triangleMeasure>0.5249192307692309</triangleMeasure>
				<rectangleMeasure>1</rectangleMeasure>
				<circleMeasure>0.6282560906835513</circleMeasure>
				<centroid>
					<x>1357</x>
					<y>60.5</y>
				</centroid>
			</pseudo3D>
		</spatialEntity>
		<spatialEntity>
			<pseudo3D type="cluster">
				<clusteredness>1</clusteredness>
				<density>1</density>
				<area>191.0706</area>
				<perimeter>56</perimeter>
				<distanceFromOrigin>770.8728818683402</distanceFromOrigin>
				<angle>0</angle>
				<shape>rectangular</shape>
				<triangleMeasure>0.4874250000000001</triangleMeasure>
				<rectangleMeasure>0.9748500000000001</rectangleMeasure>
				<circleMeasure>0.5849833005488307</circleMeasure>
				<centroid>
					<x>218</x>
					<y>74</y>
				</centroid>
			</pseudo3D>
		</spatialEntity>
		<spatialEntity>
			<pseudo3D type="cluster">
				<clusteredness>0.04909180424328444</clusteredness>
				<density>1</density>
				<area>382.1412</area>
				<perimeter>136</perimeter>
				<distanceFromOrigin>542.092243073077</distanceFromOrigin>
				<angle>28.30075576600638</angle>
				<shape>rectangular</shape>
				<triangleMeasure>0.2527388888888889</triangleMeasure>
				<rectangleMeasure>0.5054777777777778</rectangleMeasure>
				<circleMeasure>0.1473737023452796</circleMeasure>
				<centroid>
					<x>696</x>
					<y>135</y>
				</centroid>
			</pseudo3D>
		</spatialEntity>
		<spatialEntity>
			<pseudo3D type="cluster">
				<clusteredness>1</clusteredness>
				<density>1</density>
				<area>191.0706</area>
				<perimeter>58</perimeter>
				<distanceFromOrigin>757.8133015459679</distanceFromOrigin>
				<angle>0</angle>
				<shape>rectangular</shape>
				<triangleMeasure>0.4549300000000001</triangleMeasure>
				<rectangleMeasure>0.9098600000000001</rectangleMeasure>
				<circleMeasure>0.5446875469621394</circleMeasure>
				<centroid>
					<x>1202.5</x>
					<y>142</y>
				</centroid>
			</pseudo3D>
		</spatialEntity>
		<spatialEntity>
			<pseudo3D type="cluster">
				<clusteredness>1</clusteredness>
				<density>1</density>
				<area>191.0706</area>
				<perimeter>56</perimeter>
				<distanceFromOrigin>542.3329235810786</distanceFromOrigin>
				<angle>0</angle>
				<shape>rectangular</shape>
				<triangleMeasure>0.4874250000000001</triangleMeasure>
				<rectangleMeasure>0.9748500000000001</rectangleMeasure>
				<circleMeasure>0.5849833005488307</circleMeasure>
				<centroid>
					<x>499</x>
					<y>183</y>
				</centroid>
			</pseudo3D>
		</spatialEntity>
		<spatialEntity>
			<pseudo3D type="cluster">
				<clusteredness>1</clusteredness>
				<density>1</density>
				<area>191.0706</area>
				<perimeter>54</perimeter>
				<distanceFromOrigin>501.0159678094103</distanceFromOrigin>
				<angle>0</angle>
				<shape>rectangular</shape>
				<triangleMeasure>0.5249192307692309</triangleMeasure>
				<rectangleMeasure>1</rectangleMeasure>
				<circleMeasure>0.6282560906835513</circleMeasure>
				<centroid>
					<x>668</x>
					<y>196.5</y>
				</centroid>
			</pseudo3D>
		</spatialEntity>
		<spatialEntity>
			<pseudo3D type="cluster">
				<clusteredness>0.04510526233253805</clusteredness>
				<density>1</density>
				<area>382.1412</area>
				<perimeter>143.2377853393555</perimeter>
				<distanceFromOrigin>595.0907493819745</distanceFromOrigin>
				<angle>0</angle>
				<shape>rectangular</shape>
				<triangleMeasure>0.2540555312595763</triangleMeasure>
				<rectangleMeasure>0.3549106460245255</rectangleMeasure>
				<circleMeasure>0.1186615655888498</circleMeasure>
				<centroid>
					<x>309.3111</x>
					<y>216.6</y>
				</centroid>
			</pseudo3D>
		</spatialEntity>
		<spatialEntity>
			<pseudo3D type="cluster">
				<clusteredness>0.0501917977563138</clusteredness>
				<density>1.333333333333333</density>
				<area>573.2118</area>
				<perimeter>144.1425876617432</perimeter>
				<distanceFromOrigin>775.2019091823755</distanceFromOrigin>
				<angle>35.99195217683847</angle>
				<shape>rectangular</shape>
				<triangleMeasure>0.3810773590393485</triangleMeasure>
				<rectangleMeasure>0.4387384615384616</rectangleMeasure>
				<circleMeasure>0.1779923483832748</circleMeasure>
				<centroid>
					<x>1350.694</x>
					<y>258.3964</y>
				</centroid>
			</pseudo3D>
		</spatialEntity>
		<spatialEntity>
			<pseudo3D type="cluster">
				<clusteredness>1</clusteredness>
				<density>1</density>
				<area>191.0706</area>
				<perimeter>56</perimeter>
				<distanceFromOrigin>529.7933559417294</distanceFromOrigin>
				<angle>0</angle>
				<shape>rectangular</shape>
				<triangleMeasure>0.4874250000000001</triangleMeasure>
				<rectangleMeasure>0.9748500000000001</rectangleMeasure>
				<circleMeasure>0.5849833005488307</circleMeasure>
				<centroid>
					<x>288</x>
					<y>332</y>
				</centroid>
			</pseudo3D>
		</spatialEntity>
		<spatialEntity>
			<pseudo3D type="cluster">
				<clusteredness>1</clusteredness>
				<density>1</density>
				<area>191.0706</area>
				<perimeter>56</perimeter>
				<distanceFromOrigin>633.4263966713102</distanceFromOrigin>
				<angle>0</angle>
				<shape>rectangular</shape>
				<triangleMeasure>0.4874250000000001</triangleMeasure>
				<rectangleMeasure>0.9748500000000001</rectangleMeasure>
				<circleMeasure>0.5849833005488307</circleMeasure>
				<centroid>
					<x>1259</x>
					<y>427</y>
				</centroid>
			</pseudo3D>
		</spatialEntity>
		<spatialEntity>
			<pseudo3D type="cluster">
				<clusteredness>1</clusteredness>
				<density>1</density>
				<area>191.0706</area>
				<perimeter>54</perimeter>
				<distanceFromOrigin>540.135168268092</distanceFromOrigin>
				<angle>0</angle>
				<shape>rectangular</shape>
				<triangleMeasure>0.5249192307692309</triangleMeasure>
				<rectangleMeasure>1</rectangleMeasure>
				<circleMeasure>0.6282560906835513</circleMeasure>
				<centroid>
					<x>161</x>
					<y>522.5</y>
				</centroid>
			</pseudo3D>
		</spatialEntity>
		<spatialEntity>
			<pseudo3D type="cluster">
				<clusteredness>1</clusteredness>
				<density>1</density>
				<area>191.0706</area>
				<perimeter>56</perimeter>
				<distanceFromOrigin>190.0026315607234</distanceFromOrigin>
				<angle>85.60129464500447</angle>
				<shape>rectangular</shape>
				<triangleMeasure>0.4899246153846154</triangleMeasure>
				<rectangleMeasure>0.9798492307692308</rectangleMeasure>
				<circleMeasure>0.582013761610809</circleMeasure>
				<centroid>
					<x>597.5</x>
					<y>522.5</y>
				</centroid>
			</pseudo3D>
		</spatialEntity>
		<spatialEntity>
			<pseudo3D type="cluster">
				<clusteredness>1</clusteredness>
				<density>1</density>
				<area>191.0706</area>
				<perimeter>56</perimeter>
				<distanceFromOrigin>179.7804216259379</distanceFromOrigin>
				<angle>0</angle>
				<shape>rectangular</shape>
				<triangleMeasure>0.4874250000000001</triangleMeasure>
				<rectangleMeasure>0.9748500000000001</rectangleMeasure>
				<circleMeasure>0.5849833005488307</circleMeasure>
				<centroid>
					<x>766</x>
					<y>536</y>
				</centroid>
			</pseudo3D>
		</spatialEntity>
		<spatialEntity>
			<pseudo3D type="cluster">
				<clusteredness>1</clusteredness>
				<density>1</density>
				<area>191.0706</area>
				<perimeter>54</perimeter>
				<distanceFromOrigin>497.9256972681767</distanceFromOrigin>
				<angle>0</angle>
				<shape>rectangular</shape>
				<triangleMeasure>0.5249192307692309</triangleMeasure>
				<rectangleMeasure>1</rectangleMeasure>
				<circleMeasure>0.6282560906835513</circleMeasure>
				<centroid>
					<x>189</x>
					<y>576.5</y>
				</centroid>
			</pseudo3D>
		</spatialEntity>
		<spatialEntity>
			<pseudo3D type="cluster">
				<clusteredness>1</clusteredness>
				<density>1</density>
				<area>191.0706</area>
				<perimeter>56</perimeter>
				<distanceFromOrigin>616.0600620069442</distanceFromOrigin>
				<angle>0</angle>
				<shape>rectangular</shape>
				<triangleMeasure>0.4874250000000001</triangleMeasure>
				<rectangleMeasure>0.9748500000000001</rectangleMeasure>
				<circleMeasure>0.5849833005488307</circleMeasure>
				<centroid>
					<x>63</x>
					<y>604</y>
				</centroid>
			</pseudo3D>
		</spatialEntity>
		<spatialEntity>
			<pseudo3D type="cluster">
				<clusteredness>0.01165595652252475</clusteredness>
				<density>1.090909090909091</density>
				<area>8407.106400000001</area>
				<perimeter>617.7382392883301</perimeter>
				<distanceFromOrigin>70.178344238091</distanceFromOrigin>
				<angle>90</angle>
				<shape>rectangular</shape>
				<triangleMeasure>0.203336652497536</triangleMeasure>
				<rectangleMeasure>0.2276469874751909</rectangleMeasure>
				<circleMeasure>0.1997256714690709</circleMeasure>
				<centroid>
					<x>715.4367</x>
					<y>694.7465</y>
				</centroid>
			</pseudo3D>
		</spatialEntity>
		<spatialEntity>
			<pseudo3D type="cluster">
				<clusteredness>1</clusteredness>
				<density>1</density>
				<area>191.0706</area>
				<perimeter>54</perimeter>
				<distanceFromOrigin>115.8360910942699</distanceFromOrigin>
				<angle>0</angle>
				<shape>rectangular</shape>
				<triangleMeasure>0.5249192307692309</triangleMeasure>
				<rectangleMeasure>1</rectangleMeasure>
				<circleMeasure>0.6282560906835513</circleMeasure>
				<centroid>
					<x>569</x>
					<y>644.5</y>
				</centroid>
			</pseudo3D>
		</spatialEntity>
		<spatialEntity>
			<pseudo3D type="cluster">
				<clusteredness>1</clusteredness>
				<density>1</density>
				<area>191.0706</area>
				<perimeter>56</perimeter>
				<distanceFromOrigin>201.0099500024812</distanceFromOrigin>
				<angle>0</angle>
				<shape>rectangular</shape>
				<triangleMeasure>0.4874250000000001</triangleMeasure>
				<rectangleMeasure>0.9748500000000001</rectangleMeasure>
				<circleMeasure>0.5849833005488307</circleMeasure>
				<centroid>
					<x>471</x>
					<y>699</y>
				</centroid>
			</pseudo3D>
		</spatialEntity>
		<spatialEntity>
			<pseudo3D type="cluster">
				<clusteredness>1</clusteredness>
				<density>1</density>
				<area>191.0706</area>
				<perimeter>54</perimeter>
				<distanceFromOrigin>595.0033613350432</distanceFromOrigin>
				<angle>0</angle>
				<shape>rectangular</shape>
				<triangleMeasure>0.5249192307692309</triangleMeasure>
				<rectangleMeasure>1</rectangleMeasure>
				<circleMeasure>0.6282560906835513</circleMeasure>
				<centroid>
					<x>77</x>
					<y>712.5</y>
				</centroid>
			</pseudo3D>
		</spatialEntity>
		<spatialEntity>
			<pseudo3D type="cluster">
				<clusteredness>1</clusteredness>
				<density>1</density>
				<area>191.0706</area>
				<perimeter>54</perimeter>
				<distanceFromOrigin>173.72679701186</distanceFromOrigin>
				<angle>0</angle>
				<shape>rectangular</shape>
				<triangleMeasure>0.5249192307692309</triangleMeasure>
				<rectangleMeasure>1</rectangleMeasure>
				<circleMeasure>0.6282560906835513</circleMeasure>
				<centroid>
					<x>513</x>
					<y>780.5</y>
				</centroid>
			</pseudo3D>
		</spatialEntity>
		<spatialEntity>
			<pseudo3D type="cluster">
				<clusteredness>1</clusteredness>
				<density>1</density>
				<area>191.0706</area>
				<perimeter>54</perimeter>
				<distanceFromOrigin>520.124984979572</distanceFromOrigin>
				<angle>0</angle>
				<shape>rectangular</shape>
				<triangleMeasure>0.5249192307692309</triangleMeasure>
				<rectangleMeasure>1</rectangleMeasure>
				<circleMeasure>0.6282560906835513</circleMeasure>
				<centroid>
					<x>161</x>
					<y>807.5</y>
				</centroid>
			</pseudo3D>
		</spatialEntity>
		<spatialEntity>
			<pseudo3D type="cluster">
				<clusteredness>1</clusteredness>
				<density>1</density>
				<area>191.0706</area>
				<perimeter>54</perimeter>
				<distanceFromOrigin>102.1420579389313</distanceFromOrigin>
				<angle>0</angle>
				<shape>rectangular</shape>
				<triangleMeasure>0.5249192307692309</triangleMeasure>
				<rectangleMeasure>1</rectangleMeasure>
				<circleMeasure>0.6282560906835513</circleMeasure>
				<centroid>
					<x>640</x>
					<y>807.5</y>
				</centroid>
			</pseudo3D>
		</spatialEntity>
		<spatialEntity>
			<pseudo3D type="cluster">
				<clusteredness>1</clusteredness>
				<density>1</density>
				<area>191.0706</area>
				<perimeter>54</perimeter>
				<distanceFromOrigin>124.4025723206719</distanceFromOrigin>
				<angle>0</angle>
				<shape>rectangular</shape>
				<triangleMeasure>0.5249192307692309</triangleMeasure>
				<rectangleMeasure>1</rectangleMeasure>
				<circleMeasure>0.6282560906835513</circleMeasure>
				<centroid>
					<x>696</x>
					<y>834.5</y>
				</centroid>
			</pseudo3D>
		</spatialEntity>
		<spatialEntity>
			<pseudo3D type="cluster">
				<clusteredness>0.1022777718862468</clusteredness>
				<density>1</density>
				<area>382.1412</area>
				<perimeter>93.90396308898926</perimeter>
				<distanceFromOrigin>701.4456500684853</distanceFromOrigin>
				<angle>0</angle>
				<shape>rectangular</shape>
				<triangleMeasure>0.4546593694229625</triangleMeasure>
				<rectangleMeasure>0.5054777777777778</rectangleMeasure>
				<circleMeasure>0.3031241850905896</circleMeasure>
				<centroid>
					<x>1377.885</x>
					<y>868.5555</y>
				</centroid>
			</pseudo3D>
		</spatialEntity>
		<spatialEntity>
			<pseudo3D type="cluster">
				<clusteredness>1</clusteredness>
				<density>1</density>
				<area>191.0706</area>
				<perimeter>56</perimeter>
				<distanceFromOrigin>195.1512234140488</distanceFromOrigin>
				<angle>0</angle>
				<shape>rectangular</shape>
				<triangleMeasure>0.4874250000000001</triangleMeasure>
				<rectangleMeasure>0.9748500000000001</rectangleMeasure>
				<circleMeasure>0.5849833005488307</circleMeasure>
				<centroid>
					<x>766</x>
					<y>889</y>
				</centroid>
			</pseudo3D>
		</spatialEntity>
		<spatialEntity>
			<pseudo3D type="cluster">
				<clusteredness>1</clusteredness>
				<density>1</density>
				<area>191.0706</area>
				<perimeter>56</perimeter>
				<distanceFromOrigin>283.7692724732542</distanceFromOrigin>
				<angle>0</angle>
				<shape>rectangular</shape>
				<triangleMeasure>0.4874250000000001</triangleMeasure>
				<rectangleMeasure>0.9748500000000001</rectangleMeasure>
				<circleMeasure>0.5849833005488307</circleMeasure>
				<centroid>
					<x>907</x>
					<y>889</y>
				</centroid>
			</pseudo3D>
		</spatialEntity>
		<spatialEntity>
			<pseudo3D type="cluster">
				<clusteredness>1</clusteredness>
				<density>1</density>
				<area>191.0706</area>
				<perimeter>54</perimeter>
				<distanceFromOrigin>293.8196725884773</distanceFromOrigin>
				<angle>0</angle>
				<shape>rectangular</shape>
				<triangleMeasure>0.5249192307692309</triangleMeasure>
				<rectangleMeasure>1</rectangleMeasure>
				<circleMeasure>0.6282560906835513</circleMeasure>
				<centroid>
					<x>865</x>
					<y>943.5</y>
				</centroid>
			</pseudo3D>
		</spatialEntity>
		<spatialEntity>
			<pseudo3D type="cluster">
				<clusteredness>1</clusteredness>
				<density>1</density>
				<area>191.0706</area>
				<perimeter>56</perimeter>
				<distanceFromOrigin>300.1666203960727</distanceFromOrigin>
				<angle>0</angle>
				<shape>rectangular</shape>
				<triangleMeasure>0.4874250000000001</triangleMeasure>
				<rectangleMeasure>0.9748500000000001</rectangleMeasure>
				<circleMeasure>0.5849833005488307</circleMeasure>
				<centroid>
					<x>696</x>
					<y>1011</y>
				</centroid>
			</pseudo3D>
		</spatialEntity>
		<spatialEntity>
			<pseudo3D type="cluster">
				<clusteredness>1</clusteredness>
				<density>1</density>
				<area>191.0706</area>
				<perimeter>56</perimeter>
				<distanceFromOrigin>592.1148537234985</distanceFromOrigin>
				<angle>0</angle>
				<shape>rectangular</shape>
				<triangleMeasure>0.4874250000000001</triangleMeasure>
				<rectangleMeasure>0.9748500000000001</rectangleMeasure>
				<circleMeasure>0.5849833005488307</circleMeasure>
				<centroid>
					<x>1188</x>
					<y>1025</y>
				</centroid>
			</pseudo3D>
		</spatialEntity>
		<spatialEntity>
			<pseudo3D type="cluster">
				<clusteredness>1</clusteredness>
				<density>1</density>
				<area>191.0706</area>
				<perimeter>56</perimeter>
				<distanceFromOrigin>518.0550163833954</distanceFromOrigin>
				<angle>0</angle>
				<shape>rectangular</shape>
				<triangleMeasure>0.4874250000000001</triangleMeasure>
				<rectangleMeasure>0.9748500000000001</rectangleMeasure>
				<circleMeasure>0.5849833005488307</circleMeasure>
				<centroid>
					<x>1076</x>
					<y>1052</y>
				</centroid>
			</pseudo3D>
		</spatialEntity>
		<spatialEntity>
			<pseudo3D type="cluster">
				<clusteredness>1</clusteredness>
				<density>1</density>
				<area>191.0706</area>
				<perimeter>54</perimeter>
				<distanceFromOrigin>395.6425154100605</distanceFromOrigin>
				<angle>85.60129464500447</angle>
				<shape>rectangular</shape>
				<triangleMeasure>0.5249192307692309</triangleMeasure>
				<rectangleMeasure>1</rectangleMeasure>
				<circleMeasure>0.6282560906835513</circleMeasure>
				<centroid>
					<x>569</x>
					<y>1092.5</y>
				</centroid>
			</pseudo3D>
		</spatialEntity>
		<spatialEntity>
			<pseudo3D type="cluster">
				<clusteredness>1</clusteredness>
				<density>1</density>
				<area>191.0706</area>
				<perimeter>56</perimeter>
				<distanceFromOrigin>809.8654209188091</distanceFromOrigin>
				<angle>0</angle>
				<shape>rectangular</shape>
				<triangleMeasure>0.4874250000000001</triangleMeasure>
				<rectangleMeasure>0.9748500000000001</rectangleMeasure>
				<circleMeasure>0.5849833005488307</circleMeasure>
				<centroid>
					<x>1385</x>
					<y>1120</y>
				</centroid>
			</pseudo3D>
		</spatialEntity>
		<spatialEntity>
			<pseudo3D type="cluster">
				<clusteredness>1</clusteredness>
				<density>1</density>
				<area>191.0706</area>
				<perimeter>54</perimeter>
				<distanceFromOrigin>619.6579701738693</distanceFromOrigin>
				<angle>0</angle>
				<shape>rectangular</shape>
				<triangleMeasure>0.5249192307692309</triangleMeasure>
				<rectangleMeasure>1</rectangleMeasure>
				<circleMeasure>0.6282560906835513</circleMeasure>
				<centroid>
					<x>246</x>
					<y>1160.5</y>
				</centroid>
			</pseudo3D>
		</spatialEntity>
		<spatialEntity>
			<pseudo3D type="cluster">
				<clusteredness>1</clusteredness>
				<density>1</density>
				<area>191.0706</area>
				<perimeter>56</perimeter>
				<distanceFromOrigin>516.5365427537533</distanceFromOrigin>
				<angle>0</angle>
				<shape>rectangular</shape>
				<triangleMeasure>0.4874250000000001</triangleMeasure>
				<rectangleMeasure>0.9748500000000001</rectangleMeasure>
				<circleMeasure>0.5849833005488307</circleMeasure>
				<centroid>
					<x>443</x>
					<y>1174</y>
				</centroid>
			</pseudo3D>
		</spatialEntity>
		<spatialEntity>
			<pseudo3D type="cluster">
				<clusteredness>1</clusteredness>
				<density>1</density>
				<area>191.0706</area>
				<perimeter>54</perimeter>
				<distanceFromOrigin>644.8294348120285</distanceFromOrigin>
				<angle>0</angle>
				<shape>rectangular</shape>
				<triangleMeasure>0.5249192307692309</triangleMeasure>
				<rectangleMeasure>1</rectangleMeasure>
				<circleMeasure>0.6282560906835513</circleMeasure>
				<centroid>
					<x>1104</x>
					<y>1201.5</y>
				</centroid>
			</pseudo3D>
		</spatialEntity>
		<spatialEntity>
			<pseudo3D type="cluster">
				<clusteredness>1</clusteredness>
				<density>1</density>
				<area>191.0706</area>
				<perimeter>56</perimeter>
				<distanceFromOrigin>575.1043383595711</distanceFromOrigin>
				<angle>0</angle>
				<shape>rectangular</shape>
				<triangleMeasure>0.4874250000000001</triangleMeasure>
				<rectangleMeasure>0.9748500000000001</rectangleMeasure>
				<circleMeasure>0.5849833005488307</circleMeasure>
				<centroid>
					<x>963</x>
					<y>1215</y>
				</centroid>
			</pseudo3D>
		</spatialEntity>
		<spatialEntity>
			<pseudo3D type="cluster">
				<clusteredness>1</clusteredness>
				<density>1</density>
				<area>191.0706</area>
				<perimeter>54</perimeter>
				<distanceFromOrigin>788.8909937374111</distanceFromOrigin>
				<angle>0</angle>
				<shape>rectangular</shape>
				<triangleMeasure>0.5249192307692309</triangleMeasure>
				<rectangleMeasure>1</rectangleMeasure>
				<circleMeasure>0.6282560906835513</circleMeasure>
				<centroid>
					<x>77</x>
					<y>1228.5</y>
				</centroid>
			</pseudo3D>
		</spatialEntity>
		<spatialEntity>
			<pseudo3D type="cluster">
				<clusteredness>1</clusteredness>
				<density>1</density>
				<area>191.0706</area>
				<perimeter>54</perimeter>
				<distanceFromOrigin>554.647635891473</distanceFromOrigin>
				<angle>0</angle>
				<shape>rectangular</shape>
				<triangleMeasure>0.5249192307692309</triangleMeasure>
				<rectangleMeasure>1</rectangleMeasure>
				<circleMeasure>0.6282560906835513</circleMeasure>
				<centroid>
					<x>569</x>
					<y>1255.5</y>
				</centroid>
			</pseudo3D>
		</spatialEntity>
		<spatialEntity>
			<pseudo3D type="cluster">
				<clusteredness>1</clusteredness>
				<density>1</density>
				<area>191.0706</area>
				<perimeter>54</perimeter>
				<distanceFromOrigin>561.9555142535751</distanceFromOrigin>
				<angle>0</angle>
				<shape>rectangular</shape>
				<triangleMeasure>0.5249192307692309</triangleMeasure>
				<rectangleMeasure>1</rectangleMeasure>
				<circleMeasure>0.6282560906835513</circleMeasure>
				<centroid>
					<x>823</x>
					<y>1255.5</y>
				</centroid>
			</pseudo3D>
		</spatialEntity>
		<spatialEntity>
			<pseudo3D type="cluster">
				<clusteredness>1</clusteredness>
				<density>1</density>
				<area>191.0706</area>
				<perimeter>56</perimeter>
				<distanceFromOrigin>629.3210627334827</distanceFromOrigin>
				<angle>0</angle>
				<shape>rectangular</shape>
				<triangleMeasure>0.4874250000000001</triangleMeasure>
				<rectangleMeasure>0.9748500000000001</rectangleMeasure>
				<circleMeasure>0.5849833005488307</circleMeasure>
				<centroid>
					<x>977</x>
					<y>1269</y>
				</centroid>
			</pseudo3D>
		</spatialEntity>
		<spatialEntity>
			<pseudo3D type="cluster">
				<clusteredness>1</clusteredness>
				<density>1</density>
				<area>191.0706</area>
				<perimeter>56</perimeter>
				<distanceFromOrigin>676.9254020939087</distanceFromOrigin>
				<angle>0</angle>
				<shape>rectangular</shape>
				<triangleMeasure>0.4874250000000001</triangleMeasure>
				<rectangleMeasure>0.9748500000000001</rectangleMeasure>
				<circleMeasure>0.5849833005488307</circleMeasure>
				<centroid>
					<x>1048</x>
					<y>1283</y>
				</centroid>
			</pseudo3D>
		</spatialEntity>
		<spatialEntity>
			<pseudo3D type="cluster">
				<clusteredness>1</clusteredness>
				<density>1</density>
				<area>191.0706</area>
				<perimeter>54</perimeter>
				<distanceFromOrigin>656.5013328242374</distanceFromOrigin>
				<angle>0</angle>
				<shape>rectangular</shape>
				<triangleMeasure>0.5249192307692309</triangleMeasure>
				<rectangleMeasure>1</rectangleMeasure>
				<circleMeasure>0.6282560906835513</circleMeasure>
				<centroid>
					<x>921</x>
					<y>1323.5</y>
				</centroid>
			</pseudo3D>
		</spatialEntity>
		<spatialEntity>
			<pseudo3D type="cluster">
				<clusteredness>1</clusteredness>
				<density>1</density>
				<area>191.0706</area>
				<perimeter>58</perimeter>
				<distanceFromOrigin>637.7773906309317</distanceFromOrigin>
				<angle>0</angle>
				<shape>rectangular</shape>
				<triangleMeasure>0.4549300000000001</triangleMeasure>
				<rectangleMeasure>0.9098600000000001</rectangleMeasure>
				<circleMeasure>0.5446875469621394</circleMeasure>
				<centroid>
					<x>808.5</x>
					<y>1337</y>
				</centroid>
			</pseudo3D>
		</spatialEntity>
		<numericStateVariable>
			<name>avgClusterednessClusters</name>
			<value>0.9681224035118574</value>
		</numericStateVariable>
		<numericStateVariable>
			<name>avgDensityClusters</name>
			<value>1.00902643455835</value>
		</numericStateVariable>
	</timepoint>
	<timepoint>
		<spatialEntity>
			<pseudo3D type="cluster">
				<clusteredness>1</clusteredness>
				<density>1</density>
				<area>191.0706</area>
				<perimeter>54</perimeter>
				<distanceFromOrigin>930.3816421232741</distanceFromOrigin>
				<angle>0</angle>
				<shape>rectangular</shape>
				<triangleMeasure>0.5249192307692309</triangleMeasure>
				<rectangleMeasure>1</rectangleMeasure>
				<circleMeasure>0.6282560906835513</circleMeasure>
				<centroid>
					<x>49</x>
					<y>6.5</y>
				</centroid>
			</pseudo3D>
		</spatialEntity>
		<spatialEntity>
			<pseudo3D type="cluster">
				<clusteredness>1</clusteredness>
				<density>1</density>
				<area>191.0706</area>
				<perimeter>58</perimeter>
				<distanceFromOrigin>687.904789923722</distanceFromOrigin>
				<angle>0</angle>
				<shape>rectangular</shape>
				<triangleMeasure>0.4549300000000001</triangleMeasure>
				<rectangleMeasure>0.9098600000000001</rectangleMeasure>
				<circleMeasure>0.5446875469621394</circleMeasure>
				<centroid>
					<x>808.5</x>
					<y>20</y>
				</centroid>
			</pseudo3D>
		</spatialEntity>
		<spatialEntity>
			<pseudo3D type="cluster">
				<clusteredness>1</clusteredness>
				<density>1</density>
				<area>191.0706</area>
				<perimeter>56</perimeter>
				<distanceFromOrigin>747.9304780526062</distanceFromOrigin>
				<angle>0</angle>
				<shape>rectangular</shape>
				<triangleMeasure>0.4874250000000001</triangleMeasure>
				<rectangleMeasure>0.9748500000000001</rectangleMeasure>
				<circleMeasure>0.5849833005488307</circleMeasure>
				<centroid>
					<x>302</x>
					<y>47</y>
				</centroid>
			</pseudo3D>
		</spatialEntity>
		<spatialEntity>
			<pseudo3D type="cluster">
				<clusteredness>1</clusteredness>
				<density>1</density>
				<area>191.0706</area>
				<perimeter>56</perimeter>
				<distanceFromOrigin>712.4113979997793</distanceFromOrigin>
				<angle>0</angle>
				<shape>rectangular</shape>
				<triangleMeasure>0.4899246153846154</triangleMeasure>
				<rectangleMeasure>0.9798492307692308</rectangleMeasure>
				<circleMeasure>0.582013761610809</circleMeasure>
				<centroid>
					<x>1005.5</x>
					<y>60.5</y>
				</centroid>
			</pseudo3D>
		</spatialEntity>
		<spatialEntity>
			<pseudo3D type="cluster">
				<clusteredness>1</clusteredness>
				<density>1</density>
				<area>191.0706</area>
				<perimeter>56</perimeter>
				<distanceFromOrigin>759.6031858806281</distanceFromOrigin>
				<angle>0</angle>
				<shape>rectangular</shape>
				<triangleMeasure>0.4874250000000001</triangleMeasure>
				<rectangleMeasure>0.9748500000000001</rectangleMeasure>
				<circleMeasure>0.5849833005488307</circleMeasure>
				<centroid>
					<x>218</x>
					<y>88</y>
				</centroid>
			</pseudo3D>
		</spatialEntity>
		<spatialEntity>
			<pseudo3D type="cluster">
				<clusteredness>1</clusteredness>
				<density>1</density>
				<area>191.0706</area>
				<perimeter>56</perimeter>
				<distanceFromOrigin>916.5729649078681</distanceFromOrigin>
				<angle>0</angle>
				<shape>rectangular</shape>
				<triangleMeasure>0.4874250000000001</triangleMeasure>
				<rectangleMeasure>0.9748500000000001</rectangleMeasure>
				<circleMeasure>0.5849833005488307</circleMeasure>
				<centroid>
					<x>1371</x>
					<y>88</y>
				</centroid>
			</pseudo3D>
		</spatialEntity>
		<spatialEntity>
			<pseudo3D type="cluster">
				<clusteredness>1</clusteredness>
				<density>1</density>
				<area>191.0706</area>
				<perimeter>54</perimeter>
				<distanceFromOrigin>569.0140595802533</distanceFromOrigin>
				<angle>0</angle>
				<shape>rectangular</shape>
				<triangleMeasure>0.5249192307692309</triangleMeasure>
				<rectangleMeasure>1</rectangleMeasure>
				<circleMeasure>0.6282560906835513</circleMeasure>
				<centroid>
					<x>668</x>
					<y>128.5</y>
				</centroid>
			</pseudo3D>
		</spatialEntity>
		<spatialEntity>
			<pseudo3D type="cluster">
				<clusteredness>1</clusteredness>
				<density>1</density>
				<area>191.0706</area>
				<perimeter>56</perimeter>
				<distanceFromOrigin>729.8636859030596</distanceFromOrigin>
				<angle>0</angle>
				<shape>rectangular</shape>
				<triangleMeasure>0.4874250000000001</triangleMeasure>
				<rectangleMeasure>0.9748500000000001</rectangleMeasure>
				<circleMeasure>0.5849833005488307</circleMeasure>
				<centroid>
					<x>1160</x>
					<y>142</y>
				</centroid>
			</pseudo3D>
		</spatialEntity>
		<spatialEntity>
			<pseudo3D type="cluster">
				<clusteredness>1</clusteredness>
				<density>1</density>
				<area>191.0706</area>
				<perimeter>54</perimeter>
				<distanceFromOrigin>545.3109204848184</distanceFromOrigin>
				<angle>81.2538377374448</angle>
				<shape>rectangular</shape>
				<triangleMeasure>0.5249192307692309</triangleMeasure>
				<rectangleMeasure>1</rectangleMeasure>
				<circleMeasure>0.6282560906835513</circleMeasure>
				<centroid>
					<x>612</x>
					<y>155.5</y>
				</centroid>
			</pseudo3D>
		</spatialEntity>
		<spatialEntity>
			<pseudo3D type="cluster">
				<clusteredness>0.07363769257476861</clusteredness>
				<density>1</density>
				<area>382.1412</area>
				<perimeter>110</perimeter>
				<distanceFromOrigin>576.8856039112087</distanceFromOrigin>
				<angle>34.99202019855866</angle>
				<shape>rectangular</shape>
				<triangleMeasure>0.3328756097560976</triangleMeasure>
				<rectangleMeasure>0.6657514318862857</rectangleMeasure>
				<circleMeasure>0.2443403519505201</circleMeasure>
				<centroid>
					<x>386</x>
					<y>182.5</y>
				</centroid>
			</pseudo3D>
		</spatialEntity>
		<spatialEntity>
			<pseudo3D type="cluster">
				<clusteredness>0.06538499802479621</clusteredness>
				<density>1</density>
				<area>382.1412</area>
				<perimeter>116.8276252746582</perimeter>
				<distanceFromOrigin>829.1019237705337</distanceFromOrigin>
				<angle>0</angle>
				<shape>rectangular</shape>
				<triangleMeasure>0.3187664459621501</triangleMeasure>
				<rectangleMeasure>0.4108205570071956</rectangleMeasure>
				<circleMeasure>0.1860555408612584</circleMeasure>
				<centroid>
					<x>1364</x>
					<y>196.5</y>
				</centroid>
			</pseudo3D>
		</spatialEntity>
		<spatialEntity>
			<pseudo3D type="cluster">
				<clusteredness>1</clusteredness>
				<density>1</density>
				<area>191.0706</area>
				<perimeter>54</perimeter>
				<distanceFromOrigin>502.4390510300727</distanceFromOrigin>
				<angle>0</angle>
				<shape>rectangular</shape>
				<triangleMeasure>0.5249192307692309</triangleMeasure>
				<rectangleMeasure>1</rectangleMeasure>
				<circleMeasure>0.6282560906835513</circleMeasure>
				<centroid>
					<x>724</x>
					<y>196.5</y>
				</centroid>
			</pseudo3D>
		</spatialEntity>
		<spatialEntity>
			<pseudo3D type="cluster">
				<clusteredness>1</clusteredness>
				<density>1</density>
				<area>191.0706</area>
				<perimeter>54</perimeter>
				<distanceFromOrigin>483.4397583980863</distanceFromOrigin>
				<angle>0</angle>
				<shape>rectangular</shape>
				<triangleMeasure>0.5249192307692309</triangleMeasure>
				<rectangleMeasure>1</rectangleMeasure>
				<circleMeasure>0.6282560906835513</circleMeasure>
				<centroid>
					<x>457</x>
					<y>264.5</y>
				</centroid>
			</pseudo3D>
		</spatialEntity>
		<spatialEntity>
			<pseudo3D type="cluster">
				<clusteredness>1</clusteredness>
				<density>1</density>
				<area>191.0706</area>
				<perimeter>56</perimeter>
				<distanceFromOrigin>577.8970496550402</distanceFromOrigin>
				<angle>0</angle>
				<shape>rectangular</shape>
				<triangleMeasure>0.4874250000000001</triangleMeasure>
				<rectangleMeasure>0.9748500000000001</rectangleMeasure>
				<circleMeasure>0.5849833005488307</circleMeasure>
				<centroid>
					<x>274</x>
					<y>278</y>
				</centroid>
			</pseudo3D>
		</spatialEntity>
		<spatialEntity>
			<pseudo3D type="cluster">
				<clusteredness>0.06400937502753341</clusteredness>
				<density>1</density>
				<area>382.1412</area>
				<perimeter>117.175651550293</perimeter>
				<distanceFromOrigin>748.6501185467081</distanceFromOrigin>
				<angle>52.0283962389496</angle>
				<shape>rectangular</shape>
				<triangleMeasure>0.3305719723183391</triangleMeasure>
				<rectangleMeasure>0.415495077489383</rectangleMeasure>
				<circleMeasure>0.1839658725400239</circleMeasure>
				<centroid>
					<x>1329.216</x>
					<y>298.4167</y>
				</centroid>
			</pseudo3D>
		</spatialEntity>
		<spatialEntity>
			<pseudo3D type="cluster">
				<clusteredness>1</clusteredness>
				<density>1</density>
				<area>191.0706</area>
				<perimeter>54</perimeter>
				<distanceFromOrigin>593.6227758433802</distanceFromOrigin>
				<angle>85.60129464500447</angle>
				<shape>rectangular</shape>
				<triangleMeasure>0.5249192307692309</triangleMeasure>
				<rectangleMeasure>1</rectangleMeasure>
				<circleMeasure>0.6282560906835513</circleMeasure>
				<centroid>
					<x>1174</x>
					<y>359.5</y>
				</centroid>
			</pseudo3D>
		</spatialEntity>
		<spatialEntity>
			<pseudo3D type="cluster">
				<clusteredness>1</clusteredness>
				<density>1</density>
				<area>191.0706</area>
				<perimeter>54</perimeter>
				<distanceFromOrigin>660.6012412946255</distanceFromOrigin>
				<angle>0</angle>
				<shape>rectangular</shape>
				<triangleMeasure>0.5249192307692309</triangleMeasure>
				<rectangleMeasure>1</rectangleMeasure>
				<circleMeasure>0.6282560906835513</circleMeasure>
				<centroid>
					<x>35</x>
					<y>522.5</y>
				</centroid>
			</pseudo3D>
		</spatialEntity>
		<spatialEntity>
			<pseudo3D type="cluster">
				<clusteredness>0.011417149255787</clusteredness>
				<density>1.018518518518519</density>
				<area>10317.81239999999</area>
				<perimeter>659.6495323181152</perimeter>
				<distanceFromOrigin>72.47068372797375</distanceFromOrigin>
				<angle>93.54040582496401</angle>
				<shape>rectangular</shape>
				<triangleMeasure>0.2354421872013918</triangleMeasure>
				<rectangleMeasure>0.2545419057454062</rectangleMeasure>
				<circleMeasure>0.2148239663724975</circleMeasure>
				<centroid>
					<x>708.3182</x>
					<y>698.4075</y>
				</centroid>
			</pseudo3D>
		</spatialEntity>
		<spatialEntity>
			<pseudo3D type="cluster">
				<clusteredness>1</clusteredness>
				<density>1</density>
				<area>191.0706</area>
				<perimeter>54</perimeter>
				<distanceFromOrigin>544.9045788025643</distanceFromOrigin>
				<angle>81.2538377374448</angle>
				<shape>rectangular</shape>
				<triangleMeasure>0.5249192307692309</triangleMeasure>
				<rectangleMeasure>1</rectangleMeasure>
				<circleMeasure>0.6282560906835513</circleMeasure>
				<centroid>
					<x>133</x>
					<y>617.5</y>
				</centroid>
			</pseudo3D>
		</spatialEntity>
		<spatialEntity>
			<pseudo3D type="cluster">
				<clusteredness>1</clusteredness>
				<density>1</density>
				<area>191.0706</area>
				<perimeter>56</perimeter>
				<distanceFromOrigin>163.713163795707</distanceFromOrigin>
				<angle>0</angle>
				<shape>rectangular</shape>
				<triangleMeasure>0.4874250000000001</triangleMeasure>
				<rectangleMeasure>0.9748500000000001</rectangleMeasure>
				<circleMeasure>0.5849833005488307</circleMeasure>
				<centroid>
					<x>513</x>
					<y>658</y>
				</centroid>
			</pseudo3D>
		</spatialEntity>
		<spatialEntity>
			<pseudo3D type="cluster">
				<clusteredness>1</clusteredness>
				<density>1</density>
				<area>191.0706</area>
				<perimeter>54</perimeter>
				<distanceFromOrigin>398.180863427664</distanceFromOrigin>
				<angle>81.2538377374448</angle>
				<shape>rectangular</shape>
				<triangleMeasure>0.5249192307692309</triangleMeasure>
				<rectangleMeasure>1</rectangleMeasure>
				<circleMeasure>0.6282560906835513</circleMeasure>
				<centroid>
					<x>274</x>
					<y>685.5</y>
				</centroid>
			</pseudo3D>
		</spatialEntity>
		<spatialEntity>
			<pseudo3D type="cluster">
				<clusteredness>1</clusteredness>
				<density>1</density>
				<area>191.0706</area>
				<perimeter>56</perimeter>
				<distanceFromOrigin>637.1765846294103</distanceFromOrigin>
				<angle>0</angle>
				<shape>rectangular</shape>
				<triangleMeasure>0.4874250000000001</triangleMeasure>
				<rectangleMeasure>0.9748500000000001</rectangleMeasure>
				<circleMeasure>0.5849833005488307</circleMeasure>
				<centroid>
					<x>35</x>
					<y>726</y>
				</centroid>
			</pseudo3D>
		</spatialEntity>
		<spatialEntity>
			<pseudo3D type="cluster">
				<clusteredness>0.1022780095853652</clusteredness>
				<density>1</density>
				<area>382.1412</area>
				<perimeter>97.31727409362793</perimeter>
				<distanceFromOrigin>715.1237655119567</distanceFromOrigin>
				<angle>0</angle>
				<shape>rectangular</shape>
				<triangleMeasure>0.4230150269821503</triangleMeasure>
				<rectangleMeasure>0.4706172413793104</rectangleMeasure>
				<circleMeasure>0.282231962015061</circleMeasure>
				<centroid>
					<x>1392.444</x>
					<y>854.8927</y>
				</centroid>
			</pseudo3D>
		</spatialEntity>
		<spatialEntity>
			<pseudo3D type="cluster">
				<clusteredness>1</clusteredness>
				<density>1</density>
				<area>191.0706</area>
				<perimeter>56</perimeter>
				<distanceFromOrigin>506.0533568705972</distanceFromOrigin>
				<angle>0</angle>
				<shape>rectangular</shape>
				<triangleMeasure>0.4874250000000001</triangleMeasure>
				<rectangleMeasure>0.9748500000000001</rectangleMeasure>
				<circleMeasure>0.5849833005488307</circleMeasure>
				<centroid>
					<x>189</x>
					<y>862</y>
				</centroid>
			</pseudo3D>
		</spatialEntity>
		<spatialEntity>
			<pseudo3D type="cluster">
				<clusteredness>0.06538488008831682</clusteredness>
				<density>1</density>
				<area>382.1412</area>
				<perimeter>114.8276252746582</perimeter>
				<distanceFromOrigin>243.4460925954656</distanceFromOrigin>
				<angle>0</angle>
				<shape>rectangular</shape>
				<triangleMeasure>0.3283705263157895</triangleMeasure>
				<rectangleMeasure>0.4288148604280203</rectangleMeasure>
				<circleMeasure>0.1923770677781546</circleMeasure>
				<centroid>
					<x>858</x>
					<y>889</y>
				</centroid>
			</pseudo3D>
		</spatialEntity>
		<spatialEntity>
			<pseudo3D type="cluster">
				<clusteredness>1</clusteredness>
				<density>1</density>
				<area>191.0706</area>
				<perimeter>56</perimeter>
				<distanceFromOrigin>208.4922060893404</distanceFromOrigin>
				<angle>0</angle>
				<shape>rectangular</shape>
				<triangleMeasure>0.4874250000000001</triangleMeasure>
				<rectangleMeasure>0.9748500000000001</rectangleMeasure>
				<circleMeasure>0.5849833005488307</circleMeasure>
				<centroid>
					<x>724</x>
					<y>916</y>
				</centroid>
			</pseudo3D>
		</spatialEntity>
		<spatialEntity>
			<pseudo3D type="cluster">
				<clusteredness>1</clusteredness>
				<density>1</density>
				<area>191.0706</area>
				<perimeter>54</perimeter>
				<distanceFromOrigin>309.932250661334</distanceFromOrigin>
				<angle>0</angle>
				<shape>rectangular</shape>
				<triangleMeasure>0.5249192307692309</triangleMeasure>
				<rectangleMeasure>1</rectangleMeasure>
				<circleMeasure>0.6282560906835513</circleMeasure>
				<centroid>
					<x>555</x>
					<y>997.5</y>
				</centroid>
			</pseudo3D>
		</spatialEntity>
		<spatialEntity>
			<pseudo3D type="cluster">
				<clusteredness>1</clusteredness>
				<density>1</density>
				<area>191.0706</area>
				<perimeter>54</perimeter>
				<distanceFromOrigin>495.5653337351191</distanceFromOrigin>
				<angle>0</angle>
				<shape>rectangular</shape>
				<triangleMeasure>0.5249192307692309</triangleMeasure>
				<rectangleMeasure>1</rectangleMeasure>
				<circleMeasure>0.6282560906835513</circleMeasure>
				<centroid>
					<x>1090</x>
					<y>997.5</y>
				</centroid>
			</pseudo3D>
		</spatialEntity>
		<spatialEntity>
			<pseudo3D type="cluster">
				<clusteredness>1</clusteredness>
				<density>1</density>
				<area>191.0706</area>
				<perimeter>54</perimeter>
				<distanceFromOrigin>759.4794269761361</distanceFromOrigin>
				<angle>0</angle>
				<shape>rectangular</shape>
				<triangleMeasure>0.5249192307692309</triangleMeasure>
				<rectangleMeasure>1</rectangleMeasure>
				<circleMeasure>0.6282560906835513</circleMeasure>
				<centroid>
					<x>1371</x>
					<y>1038.5</y>
				</centroid>
			</pseudo3D>
		</spatialEntity>
		<spatialEntity>
			<pseudo3D type="cluster">
				<clusteredness>1</clusteredness>
				<density>1</density>
				<area>191.0706</area>
				<perimeter>54</perimeter>
				<distanceFromOrigin>614.8406297570127</distanceFromOrigin>
				<angle>0</angle>
				<shape>rectangular</shape>
				<triangleMeasure>0.5249192307692309</triangleMeasure>
				<rectangleMeasure>1</rectangleMeasure>
				<circleMeasure>0.6282560906835513</circleMeasure>
				<centroid>
					<x>1188</x>
					<y>1065.5</y>
				</centroid>
			</pseudo3D>
		</spatialEntity>
		<spatialEntity>
			<pseudo3D type="cluster">
				<clusteredness>1</clusteredness>
				<density>1</density>
				<area>191.0706</area>
				<perimeter>56</perimeter>
				<distanceFromOrigin>784.6387703905536</distanceFromOrigin>
				<angle>0</angle>
				<shape>rectangular</shape>
				<triangleMeasure>0.4874250000000001</triangleMeasure>
				<rectangleMeasure>0.9748500000000001</rectangleMeasure>
				<circleMeasure>0.5849833005488307</circleMeasure>
				<centroid>
					<x>49</x>
					<y>1188</y>
				</centroid>
			</pseudo3D>
		</spatialEntity>
		<spatialEntity>
			<pseudo3D type="cluster">
				<clusteredness>1</clusteredness>
				<density>1</density>
				<area>191.0706</area>
				<perimeter>56</perimeter>
				<distanceFromOrigin>595.201646503099</distanceFromOrigin>
				<angle>0</angle>
				<shape>rectangular</shape>
				<triangleMeasure>0.4874250000000001</triangleMeasure>
				<rectangleMeasure>0.9748500000000001</rectangleMeasure>
				<circleMeasure>0.5849833005488307</circleMeasure>
				<centroid>
					<x>316</x>
					<y>1188</y>
				</centroid>
			</pseudo3D>
		</spatialEntity>
		<spatialEntity>
			<pseudo3D type="cluster">
				<clusteredness>1</clusteredness>
				<density>1</density>
				<area>191.0706</area>
				<perimeter>56</perimeter>
				<distanceFromOrigin>514.4171459039833</distanceFromOrigin>
				<angle>0</angle>
				<shape>rectangular</shape>
				<triangleMeasure>0.4874250000000001</triangleMeasure>
				<rectangleMeasure>0.9748500000000001</rectangleMeasure>
				<circleMeasure>0.5849833005488307</circleMeasure>
				<centroid>
					<x>569</x>
					<y>1215</y>
				</centroid>
			</pseudo3D>
		</spatialEntity>
		<spatialEntity>
			<pseudo3D type="cluster">
				<clusteredness>1</clusteredness>
				<density>1</density>
				<area>191.0706</area>
				<perimeter>54</perimeter>
				<distanceFromOrigin>648.4011104247123</distanceFromOrigin>
				<angle>0</angle>
				<shape>rectangular</shape>
				<triangleMeasure>0.5249192307692309</triangleMeasure>
				<rectangleMeasure>1</rectangleMeasure>
				<circleMeasure>0.6282560906835513</circleMeasure>
				<centroid>
					<x>1076</x>
					<y>1228.5</y>
				</centroid>
			</pseudo3D>
		</spatialEntity>
		<spatialEntity>
			<pseudo3D type="cluster">
				<clusteredness>0.02925417989645592</clusteredness>
				<density>1</density>
				<area>764.2824000000001</area>
				<perimeter>224.6783790588379</perimeter>
				<distanceFromOrigin>581.884009060225</distanceFromOrigin>
				<angle>78.69006752597979</angle>
				<shape>triangular</shape>
				<triangleMeasure>0.2390436781609196</triangleMeasure>
				<rectangleMeasure>0.1799793712469092</rectangleMeasure>
				<circleMeasure>0.1178232144409407</circleMeasure>
				<centroid>
					<x>857.2506</x>
					<y>1292.226</y>
				</centroid>
			</pseudo3D>
		</spatialEntity>
		<spatialEntity>
			<pseudo3D type="cluster">
				<clusteredness>1</clusteredness>
				<density>1</density>
				<area>191.0706</area>
				<perimeter>58</perimeter>
				<distanceFromOrigin>642.7480066091221</distanceFromOrigin>
				<angle>85.91438322002512</angle>
				<shape>rectangular</shape>
				<triangleMeasure>0.4549300000000001</triangleMeasure>
				<rectangleMeasure>0.9098600000000001</rectangleMeasure>
				<circleMeasure>0.5446875469621394</circleMeasure>
				<centroid>
					<x>1005.5</x>
					<y>1269</y>
				</centroid>
			</pseudo3D>
		</spatialEntity>
		<spatialEntity>
			<pseudo3D type="cluster">
				<clusteredness>1</clusteredness>
				<density>1</density>
				<area>191.0706</area>
				<perimeter>56</perimeter>
				<distanceFromOrigin>629.5657233363329</distanceFromOrigin>
				<angle>0</angle>
				<shape>rectangular</shape>
				<triangleMeasure>0.4874250000000001</triangleMeasure>
				<rectangleMeasure>0.9748500000000001</rectangleMeasure>
				<circleMeasure>0.5849833005488307</circleMeasure>
				<centroid>
					<x>949</x>
					<y>1283</y>
				</centroid>
			</pseudo3D>
		</spatialEntity>
		<spatialEntity>
			<pseudo3D type="cluster">
				<clusteredness>1</clusteredness>
				<density>1</density>
				<area>191.0706</area>
				<perimeter>54</perimeter>
				<distanceFromOrigin>626.8412877276033</distanceFromOrigin>
				<angle>0</angle>
				<shape>rectangular</shape>
				<triangleMeasure>0.5249192307692309</triangleMeasure>
				<rectangleMeasure>1</rectangleMeasure>
				<circleMeasure>0.6282560906835513</circleMeasure>
				<centroid>
					<x>541</x>
					<y>1323.5</y>
				</centroid>
			</pseudo3D>
		</spatialEntity>
		<numericStateVariable>
			<name>avgClusterednessClusters</name>
			<value>0.9603725759205208</value>
		</numericStateVariable>
		<numericStateVariable>
			<name>avgDensityClusters</name>
			<value>1.000487329434698</value>
		</numericStateVariable>
	</timepoint>
	<timepoint>
		<spatialEntity>
			<pseudo3D type="cluster">
				<clusteredness>1</clusteredness>
				<density>1</density>
				<area>191.0706</area>
				<perimeter>54</perimeter>
				<distanceFromOrigin>930.3816421232741</distanceFromOrigin>
				<angle>0</angle>
				<shape>rectangular</shape>
				<triangleMeasure>0.5249192307692309</triangleMeasure>
				<rectangleMeasure>1</rectangleMeasure>
				<circleMeasure>0.6282560906835513</circleMeasure>
				<centroid>
					<x>49</x>
					<y>6.5</y>
				</centroid>
			</pseudo3D>
		</spatialEntity>
		<spatialEntity>
			<pseudo3D type="cluster">
				<clusteredness>1</clusteredness>
				<density>1</density>
				<area>191.0706</area>
				<perimeter>56</perimeter>
				<distanceFromOrigin>703.9730108462966</distanceFromOrigin>
				<angle>0</angle>
				<shape>rectangular</shape>
				<triangleMeasure>0.4874250000000001</triangleMeasure>
				<rectangleMeasure>0.9748500000000001</rectangleMeasure>
				<circleMeasure>0.5849833005488307</circleMeasure>
				<centroid>
					<x>879</x>
					<y>20</y>
				</centroid>
			</pseudo3D>
		</spatialEntity>
		<spatialEntity>
			<pseudo3D type="cluster">
				<clusteredness>1</clusteredness>
				<density>1</density>
				<area>191.0706</area>
				<perimeter>56</perimeter>
				<distanceFromOrigin>726.2905754586108</distanceFromOrigin>
				<angle>0</angle>
				<shape>rectangular</shape>
				<triangleMeasure>0.4874250000000001</triangleMeasure>
				<rectangleMeasure>0.9748500000000001</rectangleMeasure>
				<circleMeasure>0.5849833005488307</circleMeasure>
				<centroid>
					<x>949</x>
					<y>20</y>
				</centroid>
			</pseudo3D>
		</spatialEntity>
		<spatialEntity>
			<pseudo3D type="cluster">
				<clusteredness>0.06538489247896651</clusteredness>
				<density>1</density>
				<area>382.1412</area>
				<perimeter>116.7187652587891</perimeter>
				<distanceFromOrigin>916.5729649078681</distanceFromOrigin>
				<angle>0</angle>
				<shape>rectangular</shape>
				<triangleMeasure>0.3210596093257719</triangleMeasure>
				<rectangleMeasure>0.4135727545914261</rectangleMeasure>
				<circleMeasure>0.1860555408612584</circleMeasure>
				<centroid>
					<x>1377.914</x>
					<y>74.48013</y>
				</centroid>
			</pseudo3D>
		</spatialEntity>
		<spatialEntity>
			<pseudo3D type="cluster">
				<clusteredness>1</clusteredness>
				<density>1</density>
				<area>191.0706</area>
				<perimeter>54</perimeter>
				<distanceFromOrigin>822.6208117960547</distanceFromOrigin>
				<angle>81.2538377374448</angle>
				<shape>rectangular</shape>
				<triangleMeasure>0.5249192307692309</triangleMeasure>
				<rectangleMeasure>1</rectangleMeasure>
				<circleMeasure>0.6282560906835513</circleMeasure>
				<centroid>
					<x>105</x>
					<y>101.5</y>
				</centroid>
			</pseudo3D>
		</spatialEntity>
		<spatialEntity>
			<pseudo3D type="cluster">
				<clusteredness>1</clusteredness>
				<density>1</density>
				<area>191.0706</area>
				<perimeter>54</perimeter>
				<distanceFromOrigin>663.8712224520656</distanceFromOrigin>
				<angle>0</angle>
				<shape>rectangular</shape>
				<triangleMeasure>0.5249192307692309</triangleMeasure>
				<rectangleMeasure>1</rectangleMeasure>
				<circleMeasure>0.6282560906835513</circleMeasure>
				<centroid>
					<x>330</x>
					<y>128.5</y>
				</centroid>
			</pseudo3D>
		</spatialEntity>
		<spatialEntity>
			<pseudo3D type="cluster">
				<clusteredness>1</clusteredness>
				<density>1</density>
				<area>191.0706</area>
				<perimeter>56</perimeter>
				<distanceFromOrigin>644.7356047249136</distanceFromOrigin>
				<angle>0</angle>
				<shape>rectangular</shape>
				<triangleMeasure>0.4874250000000001</triangleMeasure>
				<rectangleMeasure>0.9748500000000001</rectangleMeasure>
				<circleMeasure>0.5849833005488307</circleMeasure>
				<centroid>
					<x>302</x>
					<y>169</y>
				</centroid>
			</pseudo3D>
		</spatialEntity>
		<spatialEntity>
			<pseudo3D type="cluster">
				<clusteredness>0.0464024394715962</clusteredness>
				<density>1</density>
				<area>382.1412</area>
				<perimeter>140.7036018371582</perimeter>
				<distanceFromOrigin>462.9298002937379</distanceFromOrigin>
				<angle>31.89079180184571</angle>
				<shape>rectangular</shape>
				<triangleMeasure>0.2480077554911068</triangleMeasure>
				<rectangleMeasure>0.3574563762187256</rectangleMeasure>
				<circleMeasure>0.1239532173430521</circleMeasure>
				<centroid>
					<x>744.9308</x>
					<y>217</y>
				</centroid>
			</pseudo3D>
		</spatialEntity>
		<spatialEntity>
			<pseudo3D type="cluster">
				<clusteredness>1</clusteredness>
				<density>1</density>
				<area>191.0706</area>
				<perimeter>56</perimeter>
				<distanceFromOrigin>647.0278201128604</distanceFromOrigin>
				<angle>0</angle>
				<shape>rectangular</shape>
				<triangleMeasure>0.4874250000000001</triangleMeasure>
				<rectangleMeasure>0.9748500000000001</rectangleMeasure>
				<circleMeasure>0.5849833005488307</circleMeasure>
				<centroid>
					<x>246</x>
					<y>210</y>
				</centroid>
			</pseudo3D>
		</spatialEntity>
		<spatialEntity>
			<pseudo3D type="cluster">
				<clusteredness>1</clusteredness>
				<density>1</density>
				<area>191.0706</area>
				<perimeter>56</perimeter>
				<distanceFromOrigin>487.332535339064</distanceFromOrigin>
				<angle>0</angle>
				<shape>rectangular</shape>
				<triangleMeasure>0.4874250000000001</triangleMeasure>
				<rectangleMeasure>0.9748500000000001</rectangleMeasure>
				<circleMeasure>0.5849833005488307</circleMeasure>
				<centroid>
					<x>654</x>
					<y>210</y>
				</centroid>
			</pseudo3D>
		</spatialEntity>
		<spatialEntity>
			<pseudo3D type="cluster">
				<clusteredness>1</clusteredness>
				<density>1</density>
				<area>191.0706</area>
				<perimeter>56</perimeter>
				<distanceFromOrigin>689.4294742756506</distanceFromOrigin>
				<angle>0</angle>
				<shape>rectangular</shape>
				<triangleMeasure>0.4874250000000001</triangleMeasure>
				<rectangleMeasure>0.9748500000000001</rectangleMeasure>
				<circleMeasure>0.5849833005488307</circleMeasure>
				<centroid>
					<x>1174</x>
					<y>210</y>
				</centroid>
			</pseudo3D>
		</spatialEntity>
		<spatialEntity>
			<pseudo3D type="cluster">
				<clusteredness>1</clusteredness>
				<density>1</density>
				<area>191.0706</area>
				<perimeter>56</perimeter>
				<distanceFromOrigin>599.2128169523746</distanceFromOrigin>
				<angle>0</angle>
				<shape>rectangular</shape>
				<triangleMeasure>0.4874250000000001</triangleMeasure>
				<rectangleMeasure>0.9748500000000001</rectangleMeasure>
				<circleMeasure>0.5849833005488307</circleMeasure>
				<centroid>
					<x>288</x>
					<y>237</y>
				</centroid>
			</pseudo3D>
		</spatialEntity>
		<spatialEntity>
			<pseudo3D type="cluster">
				<clusteredness>0.1472753851495372</clusteredness>
				<density>1</density>
				<area>382.1412</area>
				<perimeter>84</perimeter>
				<distanceFromOrigin>771.0752233083358</distanceFromOrigin>
				<angle>51.84277341263093</angle>
				<shape>rectangular</shape>
				<triangleMeasure>0.4874250000000001</triangleMeasure>
				<rectangleMeasure>0.9748500000000001</rectangleMeasure>
				<circleMeasure>0.4679865765064302</circleMeasure>
				<centroid>
					<x>1315</x>
					<y>244</y>
				</centroid>
			</pseudo3D>
		</spatialEntity>
		<spatialEntity>
			<pseudo3D type="cluster">
				<clusteredness>1</clusteredness>
				<density>1</density>
				<area>191.0706</area>
				<perimeter>56</perimeter>
				<distanceFromOrigin>801.4143747151033</distanceFromOrigin>
				<angle>0</angle>
				<shape>rectangular</shape>
				<triangleMeasure>0.4874250000000001</triangleMeasure>
				<rectangleMeasure>0.9748500000000001</rectangleMeasure>
				<circleMeasure>0.5849833005488307</circleMeasure>
				<centroid>
					<x>1385</x>
					<y>305</y>
				</centroid>
			</pseudo3D>
		</spatialEntity>
		<spatialEntity>
			<pseudo3D type="cluster">
				<clusteredness>1</clusteredness>
				<density>1</density>
				<area>191.0706</area>
				<perimeter>56</perimeter>
				<distanceFromOrigin>383.2936211313723</distanceFromOrigin>
				<angle>0</angle>
				<shape>rectangular</shape>
				<triangleMeasure>0.4874250000000001</triangleMeasure>
				<rectangleMeasure>0.9748500000000001</rectangleMeasure>
				<circleMeasure>0.5849833005488307</circleMeasure>
				<centroid>
					<x>555</x>
					<y>332</y>
				</centroid>
			</pseudo3D>
		</spatialEntity>
		<spatialEntity>
			<pseudo3D type="cluster">
				<clusteredness>1</clusteredness>
				<density>1</density>
				<area>191.0706</area>
				<perimeter>56</perimeter>
				<distanceFromOrigin>620.6681883260975</distanceFromOrigin>
				<angle>0</angle>
				<shape>rectangular</shape>
				<triangleMeasure>0.4874250000000001</triangleMeasure>
				<rectangleMeasure>0.9748500000000001</rectangleMeasure>
				<circleMeasure>0.5849833005488307</circleMeasure>
				<centroid>
					<x>1188</x>
					<y>332</y>
				</centroid>
			</pseudo3D>
		</spatialEntity>
		<spatialEntity>
			<pseudo3D type="cluster">
				<clusteredness>1</clusteredness>
				<density>1</density>
				<area>191.0706</area>
				<perimeter>56</perimeter>
				<distanceFromOrigin>637.3578272838579</distanceFromOrigin>
				<angle>0</angle>
				<shape>rectangular</shape>
				<triangleMeasure>0.4874250000000001</triangleMeasure>
				<rectangleMeasure>0.9748500000000001</rectangleMeasure>
				<circleMeasure>0.5849833005488307</circleMeasure>
				<centroid>
					<x>63</x>
					<y>509</y>
				</centroid>
			</pseudo3D>
		</spatialEntity>
		<spatialEntity>
			<pseudo3D type="cluster">
				<clusteredness>1</clusteredness>
				<density>1</density>
				<area>191.0706</area>
				<perimeter>54</perimeter>
				<distanceFromOrigin>585.9974402674469</distanceFromOrigin>
				<angle>81.2538377374448</angle>
				<shape>rectangular</shape>
				<triangleMeasure>0.5249192307692309</triangleMeasure>
				<rectangleMeasure>1</rectangleMeasure>
				<circleMeasure>0.6282560906835513</circleMeasure>
				<centroid>
					<x>105</x>
					<y>549.5</y>
				</centroid>
			</pseudo3D>
		</spatialEntity>
		<spatialEntity>
			<pseudo3D type="cluster">
				<clusteredness>0.04640237736140274</clusteredness>
				<density>1</density>
				<area>382.1412</area>
				<perimeter>142.6487197875977</perimeter>
				<distanceFromOrigin>105.9905656178888</distanceFromOrigin>
				<angle>0</angle>
				<shape>rectangular</shape>
				<triangleMeasure>0.2428606291706387</triangleMeasure>
				<rectangleMeasure>0.3519196688482196</rectangleMeasure>
				<circleMeasure>0.1204061127513527</circleMeasure>
				<centroid>
					<x>576</x>
					<y>651.5</y>
				</centroid>
			</pseudo3D>
		</spatialEntity>
		<spatialEntity>
			<pseudo3D type="cluster">
				<clusteredness>0.01231169101584756</clusteredness>
				<density>1.122448979591837</density>
				<area>9362.459399999996</area>
				<perimeter>628.9922389984131</perimeter>
				<distanceFromOrigin>74.02702209328699</distanceFromOrigin>
				<angle>0</angle>
				<shape>rectangular</shape>
				<triangleMeasure>0.2545832844445199</triangleMeasure>
				<rectangleMeasure>0.2660791473884819</rectangleMeasure>
				<circleMeasure>0.2334818975611929</circleMeasure>
				<centroid>
					<x>713.7086</x>
					<y>708.4066</y>
				</centroid>
			</pseudo3D>
		</spatialEntity>
		<spatialEntity>
			<pseudo3D type="cluster">
				<clusteredness>1</clusteredness>
				<density>1</density>
				<area>191.0706</area>
				<perimeter>54</perimeter>
				<distanceFromOrigin>665.6320304793031</distanceFromOrigin>
				<angle>0</angle>
				<shape>rectangular</shape>
				<triangleMeasure>0.5249192307692309</triangleMeasure>
				<rectangleMeasure>1</rectangleMeasure>
				<circleMeasure>0.6282560906835513</circleMeasure>
				<centroid>
					<x>7</x>
					<y>739.5</y>
				</centroid>
			</pseudo3D>
		</spatialEntity>
		<spatialEntity>
			<pseudo3D type="cluster">
				<clusteredness>1</clusteredness>
				<density>1</density>
				<area>191.0706</area>
				<perimeter>54</perimeter>
				<distanceFromOrigin>357.179226719584</distanceFromOrigin>
				<angle>0</angle>
				<shape>rectangular</shape>
				<triangleMeasure>0.5249192307692309</triangleMeasure>
				<rectangleMeasure>1</rectangleMeasure>
				<circleMeasure>0.6282560906835513</circleMeasure>
				<centroid>
					<x>316</x>
					<y>739.5</y>
				</centroid>
			</pseudo3D>
		</spatialEntity>
		<spatialEntity>
			<pseudo3D type="cluster">
				<clusteredness>1</clusteredness>
				<density>1</density>
				<area>191.0706</area>
				<perimeter>54</perimeter>
				<distanceFromOrigin>430.2557379047954</distanceFromOrigin>
				<angle>0</angle>
				<shape>rectangular</shape>
				<triangleMeasure>0.5249192307692309</triangleMeasure>
				<rectangleMeasure>1</rectangleMeasure>
				<circleMeasure>0.6282560906835513</circleMeasure>
				<centroid>
					<x>260</x>
					<y>834.5</y>
				</centroid>
			</pseudo3D>
		</spatialEntity>
		<spatialEntity>
			<pseudo3D type="cluster">
				<clusteredness>0.06400934785560973</clusteredness>
				<density>1</density>
				<area>382.1412</area>
				<perimeter>118.6099052429199</perimeter>
				<distanceFromOrigin>203.8872237291979</distanceFromOrigin>
				<angle>41.46770541610911</angle>
				<shape>rectangular</shape>
				<triangleMeasure>0.311952</triangleMeasure>
				<rectangleMeasure>0.4061875316220912</rectangleMeasure>
				<circleMeasure>0.179994856762336</circleMeasure>
				<centroid>
					<x>851</x>
					<y>855</y>
				</centroid>
			</pseudo3D>
		</spatialEntity>
		<spatialEntity>
			<pseudo3D type="cluster">
				<clusteredness>1</clusteredness>
				<density>1</density>
				<area>191.0706</area>
				<perimeter>56</perimeter>
				<distanceFromOrigin>667.1828834734896</distanceFromOrigin>
				<angle>0</angle>
				<shape>rectangular</shape>
				<triangleMeasure>0.4874250000000001</triangleMeasure>
				<rectangleMeasure>0.9748500000000001</rectangleMeasure>
				<circleMeasure>0.5849833005488307</circleMeasure>
				<centroid>
					<x>1329</x>
					<y>889</y>
				</centroid>
			</pseudo3D>
		</spatialEntity>
		<spatialEntity>
			<pseudo3D type="cluster">
				<clusteredness>1</clusteredness>
				<density>1</density>
				<area>191.0706</area>
				<perimeter>54</perimeter>
				<distanceFromOrigin>422.1847936626804</distanceFromOrigin>
				<angle>0</angle>
				<shape>rectangular</shape>
				<triangleMeasure>0.5249192307692309</triangleMeasure>
				<rectangleMeasure>1</rectangleMeasure>
				<circleMeasure>0.6282560906835513</circleMeasure>
				<centroid>
					<x>1062</x>
					<y>902.5</y>
				</centroid>
			</pseudo3D>
		</spatialEntity>
		<spatialEntity>
			<pseudo3D type="cluster">
				<clusteredness>1</clusteredness>
				<density>1</density>
				<area>191.0706</area>
				<perimeter>54</perimeter>
				<distanceFromOrigin>537.4644174268656</distanceFromOrigin>
				<angle>0</angle>
				<shape>rectangular</shape>
				<triangleMeasure>0.5249192307692309</triangleMeasure>
				<rectangleMeasure>1</rectangleMeasure>
				<circleMeasure>0.6282560906835513</circleMeasure>
				<centroid>
					<x>1188</x>
					<y>902.5</y>
				</centroid>
			</pseudo3D>
		</spatialEntity>
		<spatialEntity>
			<pseudo3D type="cluster">
				<clusteredness>1</clusteredness>
				<density>1</density>
				<area>191.0706</area>
				<perimeter>56</perimeter>
				<distanceFromOrigin>248.2941803587027</distanceFromOrigin>
				<angle>0</angle>
				<shape>rectangular</shape>
				<triangleMeasure>0.4874250000000001</triangleMeasure>
				<rectangleMeasure>0.9748500000000001</rectangleMeasure>
				<circleMeasure>0.5849833005488307</circleMeasure>
				<centroid>
					<x>555</x>
					<y>930</y>
				</centroid>
			</pseudo3D>
		</spatialEntity>
		<spatialEntity>
			<pseudo3D type="cluster">
				<clusteredness>1</clusteredness>
				<density>1</density>
				<area>191.0706</area>
				<perimeter>56</perimeter>
				<distanceFromOrigin>580.2930294256514</distanceFromOrigin>
				<angle>0</angle>
				<shape>rectangular</shape>
				<triangleMeasure>0.4874250000000001</triangleMeasure>
				<rectangleMeasure>0.9748500000000001</rectangleMeasure>
				<circleMeasure>0.5849833005488307</circleMeasure>
				<centroid>
					<x>1174</x>
					<y>1025</y>
				</centroid>
			</pseudo3D>
		</spatialEntity>
		<spatialEntity>
			<pseudo3D type="cluster">
				<clusteredness>1</clusteredness>
				<density>1</density>
				<area>191.0706</area>
				<perimeter>54</perimeter>
				<distanceFromOrigin>784.3143502448493</distanceFromOrigin>
				<angle>0</angle>
				<shape>rectangular</shape>
				<triangleMeasure>0.5249192307692309</triangleMeasure>
				<rectangleMeasure>1</rectangleMeasure>
				<circleMeasure>0.6282560906835513</circleMeasure>
				<centroid>
					<x>1371</x>
					<y>1092.5</y>
				</centroid>
			</pseudo3D>
		</spatialEntity>
		<spatialEntity>
			<pseudo3D type="cluster">
				<clusteredness>1</clusteredness>
				<density>1</density>
				<area>191.0706</area>
				<perimeter>54</perimeter>
				<distanceFromOrigin>826.6232515481282</distanceFromOrigin>
				<angle>0</angle>
				<shape>rectangular</shape>
				<triangleMeasure>0.5249192307692309</triangleMeasure>
				<rectangleMeasure>1</rectangleMeasure>
				<circleMeasure>0.6282560906835513</circleMeasure>
				<centroid>
					<x>7</x>
					<y>1201.5</y>
				</centroid>
			</pseudo3D>
		</spatialEntity>
		<spatialEntity>
			<pseudo3D type="cluster">
				<clusteredness>1</clusteredness>
				<density>1</density>
				<area>191.0706</area>
				<perimeter>54</perimeter>
				<distanceFromOrigin>582.8181534578346</distanceFromOrigin>
				<angle>0</angle>
				<shape>rectangular</shape>
				<triangleMeasure>0.5249192307692309</triangleMeasure>
				<rectangleMeasure>1</rectangleMeasure>
				<circleMeasure>0.6282560906835513</circleMeasure>
				<centroid>
					<x>358</x>
					<y>1201.5</y>
				</centroid>
			</pseudo3D>
		</spatialEntity>
		<spatialEntity>
			<pseudo3D type="cluster">
				<clusteredness>1</clusteredness>
				<density>1</density>
				<area>191.0706</area>
				<perimeter>56</perimeter>
				<distanceFromOrigin>547.9425152331219</distanceFromOrigin>
				<angle>0</angle>
				<shape>rectangular</shape>
				<triangleMeasure>0.4874250000000001</triangleMeasure>
				<rectangleMeasure>0.9748500000000001</rectangleMeasure>
				<circleMeasure>0.5849833005488307</circleMeasure>
				<centroid>
					<x>457</x>
					<y>1215</y>
				</centroid>
			</pseudo3D>
		</spatialEntity>
		<spatialEntity>
			<pseudo3D type="cluster">
				<clusteredness>1</clusteredness>
				<density>1</density>
				<area>191.0706</area>
				<perimeter>56</perimeter>
				<distanceFromOrigin>517.4021646649732</distanceFromOrigin>
				<angle>0</angle>
				<shape>rectangular</shape>
				<triangleMeasure>0.4874250000000001</triangleMeasure>
				<rectangleMeasure>0.9748500000000001</rectangleMeasure>
				<circleMeasure>0.5849833005488307</circleMeasure>
				<centroid>
					<x>555</x>
					<y>1215</y>
				</centroid>
			</pseudo3D>
		</spatialEntity>
		<spatialEntity>
			<pseudo3D type="cluster">
				<clusteredness>1</clusteredness>
				<density>1</density>
				<area>191.0706</area>
				<perimeter>54</perimeter>
				<distanceFromOrigin>552.7865772610619</distanceFromOrigin>
				<angle>0</angle>
				<shape>rectangular</shape>
				<triangleMeasure>0.5249192307692309</triangleMeasure>
				<rectangleMeasure>1</rectangleMeasure>
				<circleMeasure>0.6282560906835513</circleMeasure>
				<centroid>
					<x>879</x>
					<y>1228.5</y>
				</centroid>
			</pseudo3D>
		</spatialEntity>
		<spatialEntity>
			<pseudo3D type="cluster">
				<clusteredness>0.06538488008831682</clusteredness>
				<density>1</density>
				<area>382.1412</area>
				<perimeter>116.7187652587891</perimeter>
				<distanceFromOrigin>611.3542344664016</distanceFromOrigin>
				<angle>42.81419919322441</angle>
				<shape>rectangular</shape>
				<triangleMeasure>0.3210596093257719</triangleMeasure>
				<rectangleMeasure>0.4135727545914261</rectangleMeasure>
				<circleMeasure>0.1860555408612584</circleMeasure>
				<centroid>
					<x>970.0856</x>
					<y>1269.48</y>
				</centroid>
			</pseudo3D>
		</spatialEntity>
		<spatialEntity>
			<pseudo3D type="cluster">
				<clusteredness>1</clusteredness>
				<density>1</density>
				<area>191.0706</area>
				<perimeter>56</perimeter>
				<distanceFromOrigin>770.275924588066</distanceFromOrigin>
				<angle>0</angle>
				<shape>rectangular</shape>
				<triangleMeasure>0.4874250000000001</triangleMeasure>
				<rectangleMeasure>0.9748500000000001</rectangleMeasure>
				<circleMeasure>0.5849833005488307</circleMeasure>
				<centroid>
					<x>1217</x>
					<y>1269</y>
				</centroid>
			</pseudo3D>
		</spatialEntity>
		<spatialEntity>
			<pseudo3D type="cluster">
				<clusteredness>0.1472758815968071</clusteredness>
				<density>1</density>
				<area>382.1412</area>
				<perimeter>82</perimeter>
				<distanceFromOrigin>579.672321229848</distanceFromOrigin>
				<angle>54.46232220802562</angle>
				<shape>rectangular</shape>
				<triangleMeasure>0.5054777777777778</triangleMeasure>
				<rectangleMeasure>1</rectangleMeasure>
				<circleMeasure>0.4958128693722084</circleMeasure>
				<centroid>
					<x>780</x>
					<y>1289.5</y>
				</centroid>
			</pseudo3D>
		</spatialEntity>
		<spatialEntity>
			<pseudo3D type="cluster">
				<clusteredness>1</clusteredness>
				<density>1</density>
				<area>191.0706</area>
				<perimeter>56</perimeter>
				<distanceFromOrigin>649.0485343947709</distanceFromOrigin>
				<angle>0</angle>
				<shape>rectangular</shape>
				<triangleMeasure>0.4874250000000001</triangleMeasure>
				<rectangleMeasure>0.9748500000000001</rectangleMeasure>
				<circleMeasure>0.5849833005488307</circleMeasure>
				<centroid>
					<x>794</x>
					<y>1351</y>
				</centroid>
			</pseudo3D>
		</spatialEntity>
		<numericStateVariable>
			<name>avgClusterednessClusters</name>
			<value>0.9617432371828238</value>
		</numericStateVariable>
		<numericStateVariable>
			<name>avgDensityClusters</name>
			<value>1.003139717425432</value>
		</numericStateVariable>
	</timepoint>
	<timepoint>
		<spatialEntity>
			<pseudo3D type="cluster">
				<clusteredness>1</clusteredness>
				<density>1</density>
				<area>191.0706</area>
				<perimeter>54</perimeter>
				<distanceFromOrigin>930.3816421232741</distanceFromOrigin>
				<angle>0</angle>
				<shape>rectangular</shape>
				<triangleMeasure>0.5249192307692309</triangleMeasure>
				<rectangleMeasure>1</rectangleMeasure>
				<circleMeasure>0.6282560906835513</circleMeasure>
				<centroid>
					<x>49</x>
					<y>6.5</y>
				</centroid>
			</pseudo3D>
		</spatialEntity>
		<spatialEntity>
			<pseudo3D type="cluster">
				<clusteredness>1</clusteredness>
				<density>1</density>
				<area>191.0706</area>
				<perimeter>56</perimeter>
				<distanceFromOrigin>726.2905754586108</distanceFromOrigin>
				<angle>0</angle>
				<shape>rectangular</shape>
				<triangleMeasure>0.4874250000000001</triangleMeasure>
				<rectangleMeasure>0.9748500000000001</rectangleMeasure>
				<circleMeasure>0.5849833005488307</circleMeasure>
				<centroid>
					<x>949</x>
					<y>20</y>
				</centroid>
			</pseudo3D>
		</spatialEntity>
		<spatialEntity>
			<pseudo3D type="cluster">
				<clusteredness>1</clusteredness>
				<density>1</density>
				<area>191.0706</area>
				<perimeter>56</perimeter>
				<distanceFromOrigin>956.1056426985461</distanceFromOrigin>
				<angle>0</angle>
				<shape>rectangular</shape>
				<triangleMeasure>0.4899246153846154</triangleMeasure>
				<rectangleMeasure>0.9798492307692308</rectangleMeasure>
				<circleMeasure>0.582013761610809</circleMeasure>
				<centroid>
					<x>1399.5</x>
					<y>60.5</y>
				</centroid>
			</pseudo3D>
		</spatialEntity>
		<spatialEntity>
			<pseudo3D type="cluster">
				<clusteredness>0.05113892458378728</clusteredness>
				<density>1</density>
				<area>382.1412</area>
				<perimeter>133.7946014404297</perimeter>
				<distanceFromOrigin>630.8922253443927</distanceFromOrigin>
				<angle>36.05208226570212</angle>
				<shape>rectangular</shape>
				<triangleMeasure>0.2481222378346024</triangleMeasure>
				<rectangleMeasure>0.3289016505385297</rectangleMeasure>
				<circleMeasure>0.1331282816744427</circleMeasure>
				<centroid>
					<x>358</x>
					<y>128.5</y>
				</centroid>
			</pseudo3D>
		</spatialEntity>
		<spatialEntity>
			<pseudo3D type="cluster">
				<clusteredness>1</clusteredness>
				<density>1</density>
				<area>191.0706</area>
				<perimeter>56</perimeter>
				<distanceFromOrigin>888.237017918078</distanceFromOrigin>
				<angle>0</angle>
				<shape>rectangular</shape>
				<triangleMeasure>0.4874250000000001</triangleMeasure>
				<rectangleMeasure>0.9748500000000001</rectangleMeasure>
				<circleMeasure>0.5849833005488307</circleMeasure>
				<centroid>
					<x>1357</x>
					<y>115</y>
				</centroid>
			</pseudo3D>
		</spatialEntity>
		<spatialEntity>
			<pseudo3D type="cluster">
				<clusteredness>1</clusteredness>
				<density>1</density>
				<area>191.0706</area>
				<perimeter>54</perimeter>
				<distanceFromOrigin>600.841077157679</distanceFromOrigin>
				<angle>0</angle>
				<shape>rectangular</shape>
				<triangleMeasure>0.5249192307692309</triangleMeasure>
				<rectangleMeasure>1</rectangleMeasure>
				<circleMeasure>0.6282560906835513</circleMeasure>
				<centroid>
					<x>879</x>
					<y>128.5</y>
				</centroid>
			</pseudo3D>
		</spatialEntity>
		<spatialEntity>
			<pseudo3D type="cluster">
				<clusteredness>1</clusteredness>
				<density>1</density>
				<area>191.0706</area>
				<perimeter>56</perimeter>
				<distanceFromOrigin>759.3925203740158</distanceFromOrigin>
				<angle>0</angle>
				<shape>rectangular</shape>
				<triangleMeasure>0.4874250000000001</triangleMeasure>
				<rectangleMeasure>0.9748500000000001</rectangleMeasure>
				<circleMeasure>0.5849833005488307</circleMeasure>
				<centroid>
					<x>1245</x>
					<y>183</y>
				</centroid>
			</pseudo3D>
		</spatialEntity>
		<spatialEntity>
			<pseudo3D type="cluster">
				<clusteredness>1</clusteredness>
				<density>1</density>
				<area>191.0706</area>
				<perimeter>56</perimeter>
				<distanceFromOrigin>487.1026585844097</distanceFromOrigin>
				<angle>0</angle>
				<shape>rectangular</shape>
				<triangleMeasure>0.4874250000000001</triangleMeasure>
				<rectangleMeasure>0.9748500000000001</rectangleMeasure>
				<circleMeasure>0.5849833005488307</circleMeasure>
				<centroid>
					<x>696</x>
					<y>210</y>
				</centroid>
			</pseudo3D>
		</spatialEntity>
		<spatialEntity>
			<pseudo3D type="cluster">
				<clusteredness>1</clusteredness>
				<density>1</density>
				<area>191.0706</area>
				<perimeter>56</perimeter>
				<distanceFromOrigin>741.0539791405212</distanceFromOrigin>
				<angle>0</angle>
				<shape>rectangular</shape>
				<triangleMeasure>0.4874250000000001</triangleMeasure>
				<rectangleMeasure>0.9748500000000001</rectangleMeasure>
				<circleMeasure>0.5849833005488307</circleMeasure>
				<centroid>
					<x>91</x>
					<y>237</y>
				</centroid>
			</pseudo3D>
		</spatialEntity>
		<spatialEntity>
			<pseudo3D type="cluster">
				<clusteredness>1</clusteredness>
				<density>1</density>
				<area>191.0706</area>
				<perimeter>56</perimeter>
				<distanceFromOrigin>636.5532185135819</distanceFromOrigin>
				<angle>0</angle>
				<shape>rectangular</shape>
				<triangleMeasure>0.4874250000000001</triangleMeasure>
				<rectangleMeasure>0.9748500000000001</rectangleMeasure>
				<circleMeasure>0.5849833005488307</circleMeasure>
				<centroid>
					<x>232</x>
					<y>237</y>
				</centroid>
			</pseudo3D>
		</spatialEntity>
		<spatialEntity>
			<pseudo3D type="cluster">
				<clusteredness>1</clusteredness>
				<density>1</density>
				<area>191.0706</area>
				<perimeter>56</perimeter>
				<distanceFromOrigin>737.2143514609573</distanceFromOrigin>
				<angle>0</angle>
				<shape>rectangular</shape>
				<triangleMeasure>0.4874250000000001</triangleMeasure>
				<rectangleMeasure>0.9748500000000001</rectangleMeasure>
				<circleMeasure>0.5849833005488307</circleMeasure>
				<centroid>
					<x>1273</x>
					<y>251</y>
				</centroid>
			</pseudo3D>
		</spatialEntity>
		<spatialEntity>
			<pseudo3D type="cluster">
				<clusteredness>1</clusteredness>
				<density>1</density>
				<area>191.0706</area>
				<perimeter>54</perimeter>
				<distanceFromOrigin>454.1563607393383</distanceFromOrigin>
				<angle>0</angle>
				<shape>rectangular</shape>
				<triangleMeasure>0.5249192307692309</triangleMeasure>
				<rectangleMeasure>1</rectangleMeasure>
				<circleMeasure>0.6282560906835513</circleMeasure>
				<centroid>
					<x>823</x>
					<y>264.5</y>
				</centroid>
			</pseudo3D>
		</spatialEntity>
		<spatialEntity>
			<pseudo3D type="cluster">
				<clusteredness>0.06538487799818693</clusteredness>
				<density>1</density>
				<area>382.1412</area>
				<perimeter>114.8276252746582</perimeter>
				<distanceFromOrigin>808.3545014410447</distanceFromOrigin>
				<angle>0</angle>
				<shape>rectangular</shape>
				<triangleMeasure>0.3283528918962462</triangleMeasure>
				<rectangleMeasure>0.4288148604280203</rectangleMeasure>
				<circleMeasure>0.1923770677781546</circleMeasure>
				<centroid>
					<x>1378</x>
					<y>278</y>
				</centroid>
			</pseudo3D>
		</spatialEntity>
		<spatialEntity>
			<pseudo3D type="cluster">
				<clusteredness>1</clusteredness>
				<density>1</density>
				<area>191.0706</area>
				<perimeter>56</perimeter>
				<distanceFromOrigin>549.81542357413</distanceFromOrigin>
				<angle>0</angle>
				<shape>rectangular</shape>
				<triangleMeasure>0.4874250000000001</triangleMeasure>
				<rectangleMeasure>0.9748500000000001</rectangleMeasure>
				<circleMeasure>0.5849833005488307</circleMeasure>
				<centroid>
					<x>316</x>
					<y>278</y>
				</centroid>
			</pseudo3D>
		</spatialEntity>
		<spatialEntity>
			<pseudo3D type="cluster">
				<clusteredness>1</clusteredness>
				<density>1</density>
				<area>191.0706</area>
				<perimeter>56</perimeter>
				<distanceFromOrigin>420.2201803816661</distanceFromOrigin>
				<angle>0</angle>
				<shape>rectangular</shape>
				<triangleMeasure>0.4874250000000001</triangleMeasure>
				<rectangleMeasure>0.9748500000000001</rectangleMeasure>
				<circleMeasure>0.5849833005488307</circleMeasure>
				<centroid>
					<x>640</x>
					<y>278</y>
				</centroid>
			</pseudo3D>
		</spatialEntity>
		<spatialEntity>
			<pseudo3D type="cluster">
				<clusteredness>1</clusteredness>
				<density>1</density>
				<area>191.0706</area>
				<perimeter>54</perimeter>
				<distanceFromOrigin>690.8813212122615</distanceFromOrigin>
				<angle>85.60129464500447</angle>
				<shape>rectangular</shape>
				<triangleMeasure>0.5249192307692309</triangleMeasure>
				<rectangleMeasure>1</rectangleMeasure>
				<circleMeasure>0.6282560906835513</circleMeasure>
				<centroid>
					<x>1245</x>
					<y>291.5</y>
				</centroid>
			</pseudo3D>
		</spatialEntity>
		<spatialEntity>
			<pseudo3D type="cluster">
				<clusteredness>1</clusteredness>
				<density>1</density>
				<area>191.0706</area>
				<perimeter>58</perimeter>
				<distanceFromOrigin>306.0800548876061</distanceFromOrigin>
				<angle>0</angle>
				<shape>rectangular</shape>
				<triangleMeasure>0.4549300000000001</triangleMeasure>
				<rectangleMeasure>0.9098600000000001</rectangleMeasure>
				<circleMeasure>0.5446875469621394</circleMeasure>
				<centroid>
					<x>597.5</x>
					<y>400</y>
				</centroid>
			</pseudo3D>
		</spatialEntity>
		<spatialEntity>
			<pseudo3D type="cluster">
				<clusteredness>1</clusteredness>
				<density>1</density>
				<area>191.0706</area>
				<perimeter>56</perimeter>
				<distanceFromOrigin>609.902451216586</distanceFromOrigin>
				<angle>0</angle>
				<shape>rectangular</shape>
				<triangleMeasure>0.4874250000000001</triangleMeasure>
				<rectangleMeasure>0.9748500000000001</rectangleMeasure>
				<circleMeasure>0.5849833005488307</circleMeasure>
				<centroid>
					<x>77</x>
					<y>563</y>
				</centroid>
			</pseudo3D>
		</spatialEntity>
		<spatialEntity>
			<pseudo3D type="cluster">
				<clusteredness>0.01125568556956699</clusteredness>
				<density>1.14</density>
				<area>9553.529999999995</area>
				<perimeter>651.1123657226562</perimeter>
				<distanceFromOrigin>79.47955712005447</distanceFromOrigin>
				<angle>84.34332440326266</angle>
				<shape>rectangular</shape>
				<triangleMeasure>0.2169232406688643</triangleMeasure>
				<rectangleMeasure>0.2389338235294116</rectangleMeasure>
				<circleMeasure>0.2289471469409132</circleMeasure>
				<centroid>
					<x>706.2555</x>
					<y>687.4684</y>
				</centroid>
			</pseudo3D>
		</spatialEntity>
		<spatialEntity>
			<pseudo3D type="cluster">
				<clusteredness>1</clusteredness>
				<density>1</density>
				<area>191.0706</area>
				<perimeter>56</perimeter>
				<distanceFromOrigin>574.5763656817081</distanceFromOrigin>
				<angle>0</angle>
				<shape>rectangular</shape>
				<triangleMeasure>0.4874250000000001</triangleMeasure>
				<rectangleMeasure>0.9748500000000001</rectangleMeasure>
				<circleMeasure>0.5849833005488307</circleMeasure>
				<centroid>
					<x>105</x>
					<y>604</y>
				</centroid>
			</pseudo3D>
		</spatialEntity>
		<spatialEntity>
			<pseudo3D type="cluster">
				<clusteredness>1</clusteredness>
				<density>1</density>
				<area>191.0706</area>
				<perimeter>56</perimeter>
				<distanceFromOrigin>668.2671621440036</distanceFromOrigin>
				<angle>0</angle>
				<shape>rectangular</shape>
				<triangleMeasure>0.4874250000000001</triangleMeasure>
				<rectangleMeasure>0.9748500000000001</rectangleMeasure>
				<circleMeasure>0.5849833005488307</circleMeasure>
				<centroid>
					<x>7</x>
					<y>631</y>
				</centroid>
			</pseudo3D>
		</spatialEntity>
		<spatialEntity>
			<pseudo3D type="cluster">
				<clusteredness>1</clusteredness>
				<density>1</density>
				<area>191.0706</area>
				<perimeter>54</perimeter>
				<distanceFromOrigin>287.4665197896966</distanceFromOrigin>
				<angle>0</angle>
				<shape>rectangular</shape>
				<triangleMeasure>0.5249192307692309</triangleMeasure>
				<rectangleMeasure>1</rectangleMeasure>
				<circleMeasure>0.6282560906835513</circleMeasure>
				<centroid>
					<x>386</x>
					<y>739.5</y>
				</centroid>
			</pseudo3D>
		</spatialEntity>
		<spatialEntity>
			<pseudo3D type="cluster">
				<clusteredness>1</clusteredness>
				<density>1</density>
				<area>191.0706</area>
				<perimeter>54</perimeter>
				<distanceFromOrigin>423.2646925979062</distanceFromOrigin>
				<angle>0</angle>
				<shape>rectangular</shape>
				<triangleMeasure>0.5249192307692309</triangleMeasure>
				<rectangleMeasure>1</rectangleMeasure>
				<circleMeasure>0.6282560906835513</circleMeasure>
				<centroid>
					<x>260</x>
					<y>807.5</y>
				</centroid>
			</pseudo3D>
		</spatialEntity>
		<spatialEntity>
			<pseudo3D type="cluster">
				<clusteredness>1</clusteredness>
				<density>1</density>
				<area>191.0706</area>
				<perimeter>54</perimeter>
				<distanceFromOrigin>241.3503677229434</distanceFromOrigin>
				<angle>0</angle>
				<shape>rectangular</shape>
				<triangleMeasure>0.5249192307692309</triangleMeasure>
				<rectangleMeasure>1</rectangleMeasure>
				<circleMeasure>0.6282560906835513</circleMeasure>
				<centroid>
					<x>907</x>
					<y>807.5</y>
				</centroid>
			</pseudo3D>
		</spatialEntity>
		<spatialEntity>
			<pseudo3D type="cluster">
				<clusteredness>1</clusteredness>
				<density>1</density>
				<area>191.0706</area>
				<perimeter>56</perimeter>
				<distanceFromOrigin>378.3437590340298</distanceFromOrigin>
				<angle>0</angle>
				<shape>rectangular</shape>
				<triangleMeasure>0.4874250000000001</triangleMeasure>
				<rectangleMeasure>0.9748500000000001</rectangleMeasure>
				<circleMeasure>0.5849833005488307</circleMeasure>
				<centroid>
					<x>1048</x>
					<y>821</y>
				</centroid>
			</pseudo3D>
		</spatialEntity>
		<spatialEntity>
			<pseudo3D type="cluster">
				<clusteredness>1</clusteredness>
				<density>1</density>
				<area>191.0706</area>
				<perimeter>54</perimeter>
				<distanceFromOrigin>217.7544488638522</distanceFromOrigin>
				<angle>0</angle>
				<shape>rectangular</shape>
				<triangleMeasure>0.5249192307692309</triangleMeasure>
				<rectangleMeasure>1</rectangleMeasure>
				<circleMeasure>0.6282560906835513</circleMeasure>
				<centroid>
					<x>865</x>
					<y>834.5</y>
				</centroid>
			</pseudo3D>
		</spatialEntity>
		<spatialEntity>
			<pseudo3D type="cluster">
				<clusteredness>1</clusteredness>
				<density>1</density>
				<area>191.0706</area>
				<perimeter>58</perimeter>
				<distanceFromOrigin>533.8773267333986</distanceFromOrigin>
				<angle>0</angle>
				<shape>rectangular</shape>
				<triangleMeasure>0.4549300000000001</triangleMeasure>
				<rectangleMeasure>0.9098600000000001</rectangleMeasure>
				<circleMeasure>0.5446875469621394</circleMeasure>
				<centroid>
					<x>1202.5</x>
					<y>848</y>
				</centroid>
			</pseudo3D>
		</spatialEntity>
		<spatialEntity>
			<pseudo3D type="cluster">
				<clusteredness>1</clusteredness>
				<density>1</density>
				<area>191.0706</area>
				<perimeter>56</perimeter>
				<distanceFromOrigin>180.8535318980528</distanceFromOrigin>
				<angle>0</angle>
				<shape>rectangular</shape>
				<triangleMeasure>0.4874250000000001</triangleMeasure>
				<rectangleMeasure>0.9748500000000001</rectangleMeasure>
				<circleMeasure>0.5849833005488307</circleMeasure>
				<centroid>
					<x>640</x>
					<y>889</y>
				</centroid>
			</pseudo3D>
		</spatialEntity>
		<spatialEntity>
			<pseudo3D type="cluster">
				<clusteredness>1</clusteredness>
				<density>1</density>
				<area>191.0706</area>
				<perimeter>54</perimeter>
				<distanceFromOrigin>667.7012805139735</distanceFromOrigin>
				<angle>0</angle>
				<shape>rectangular</shape>
				<triangleMeasure>0.5249192307692309</triangleMeasure>
				<rectangleMeasure>1</rectangleMeasure>
				<circleMeasure>0.6282560906835513</circleMeasure>
				<centroid>
					<x>1301</x>
					<y>970.5</y>
				</centroid>
			</pseudo3D>
		</spatialEntity>
		<spatialEntity>
			<pseudo3D type="cluster">
				<clusteredness>1</clusteredness>
				<density>1</density>
				<area>191.0706</area>
				<perimeter>58</perimeter>
				<distanceFromOrigin>633.7822970074188</distanceFromOrigin>
				<angle>0</angle>
				<shape>rectangular</shape>
				<triangleMeasure>0.4549300000000001</triangleMeasure>
				<rectangleMeasure>0.9098600000000001</rectangleMeasure>
				<circleMeasure>0.5446875469621394</circleMeasure>
				<centroid>
					<x>1202.5</x>
					<y>1079</y>
				</centroid>
			</pseudo3D>
		</spatialEntity>
		<spatialEntity>
			<pseudo3D type="cluster">
				<clusteredness>1</clusteredness>
				<density>1</density>
				<area>191.0706</area>
				<perimeter>56</perimeter>
				<distanceFromOrigin>785.8256804151923</distanceFromOrigin>
				<angle>0</angle>
				<shape>rectangular</shape>
				<triangleMeasure>0.4874250000000001</triangleMeasure>
				<rectangleMeasure>0.9748500000000001</rectangleMeasure>
				<circleMeasure>0.5849833005488307</circleMeasure>
				<centroid>
					<x>1357</x>
					<y>1120</y>
				</centroid>
			</pseudo3D>
		</spatialEntity>
		<spatialEntity>
			<pseudo3D type="cluster">
				<clusteredness>1</clusteredness>
				<density>1</density>
				<area>191.0706</area>
				<perimeter>56</perimeter>
				<distanceFromOrigin>810.3048808936054</distanceFromOrigin>
				<angle>0</angle>
				<shape>rectangular</shape>
				<triangleMeasure>0.4874250000000001</triangleMeasure>
				<rectangleMeasure>0.9748500000000001</rectangleMeasure>
				<circleMeasure>0.5849833005488307</circleMeasure>
				<centroid>
					<x>7</x>
					<y>1174</y>
				</centroid>
			</pseudo3D>
		</spatialEntity>
		<spatialEntity>
			<pseudo3D type="cluster">
				<clusteredness>1</clusteredness>
				<density>1</density>
				<area>191.0706</area>
				<perimeter>56</perimeter>
				<distanceFromOrigin>579.4928817509323</distanceFromOrigin>
				<angle>0</angle>
				<shape>rectangular</shape>
				<triangleMeasure>0.4874250000000001</triangleMeasure>
				<rectangleMeasure>0.9748500000000001</rectangleMeasure>
				<circleMeasure>0.5849833005488307</circleMeasure>
				<centroid>
					<x>386</x>
					<y>1215</y>
				</centroid>
			</pseudo3D>
		</spatialEntity>
		<spatialEntity>
			<pseudo3D type="cluster">
				<clusteredness>1</clusteredness>
				<density>1</density>
				<area>191.0706</area>
				<perimeter>56</perimeter>
				<distanceFromOrigin>763.1153254915013</distanceFromOrigin>
				<angle>0</angle>
				<shape>rectangular</shape>
				<triangleMeasure>0.4874250000000001</triangleMeasure>
				<rectangleMeasure>0.9748500000000001</rectangleMeasure>
				<circleMeasure>0.5849833005488307</circleMeasure>
				<centroid>
					<x>1259</x>
					<y>1215</y>
				</centroid>
			</pseudo3D>
		</spatialEntity>
		<spatialEntity>
			<pseudo3D type="cluster">
				<clusteredness>1</clusteredness>
				<density>1</density>
				<area>191.0706</area>
				<perimeter>56</perimeter>
				<distanceFromOrigin>550.0009090901577</distanceFromOrigin>
				<angle>85.60129464500447</angle>
				<shape>rectangular</shape>
				<triangleMeasure>0.4899246153846154</triangleMeasure>
				<rectangleMeasure>0.9798492307692308</rectangleMeasure>
				<circleMeasure>0.582013761610809</circleMeasure>
				<centroid>
					<x>597.5</x>
					<y>1255.5</y>
				</centroid>
			</pseudo3D>
		</spatialEntity>
		<spatialEntity>
			<pseudo3D type="cluster">
				<clusteredness>1</clusteredness>
				<density>1</density>
				<area>191.0706</area>
				<perimeter>58</perimeter>
				<distanceFromOrigin>620.3265269194926</distanceFromOrigin>
				<angle>81.86989764584403</angle>
				<shape>rectangular</shape>
				<triangleMeasure>0.4549300000000001</triangleMeasure>
				<rectangleMeasure>0.9098600000000001</rectangleMeasure>
				<circleMeasure>0.5446875469621394</circleMeasure>
				<centroid>
					<x>400.5</x>
					<y>1269</y>
				</centroid>
			</pseudo3D>
		</spatialEntity>
		<spatialEntity>
			<pseudo3D type="cluster">
				<clusteredness>1</clusteredness>
				<density>1</density>
				<area>191.0706</area>
				<perimeter>56</perimeter>
				<distanceFromOrigin>599.353818708115</distanceFromOrigin>
				<angle>0</angle>
				<shape>rectangular</shape>
				<triangleMeasure>0.4874250000000001</triangleMeasure>
				<rectangleMeasure>0.9748500000000001</rectangleMeasure>
				<circleMeasure>0.5849833005488307</circleMeasure>
				<centroid>
					<x>865</x>
					<y>1283</y>
				</centroid>
			</pseudo3D>
		</spatialEntity>
		<spatialEntity>
			<pseudo3D type="cluster">
				<clusteredness>0.06400951480927995</clusteredness>
				<density>1</density>
				<area>382.1412</area>
				<perimeter>117.175651550293</perimeter>
				<distanceFromOrigin>623.8469363553852</distanceFromOrigin>
				<angle>43.1523897340054</angle>
				<shape>rectangular</shape>
				<triangleMeasure>0.3305719723183391</triangleMeasure>
				<rectangleMeasure>0.415495077489383</rectangleMeasure>
				<circleMeasure>0.1839658725400239</circleMeasure>
				<centroid>
					<x>948.7839</x>
					<y>1289.583</y>
				</centroid>
			</pseudo3D>
		</spatialEntity>
		<spatialEntity>
			<pseudo3D type="cluster">
				<clusteredness>0.04494130746737277</clusteredness>
				<density>1</density>
				<area>573.2118</area>
				<perimeter>156.9221534729004</perimeter>
				<distanceFromOrigin>628.1225994979005</distanceFromOrigin>
				<angle>71.17965936934493</angle>
				<shape>rectangular</shape>
				<triangleMeasure>0.3553149232914923</triangleMeasure>
				<rectangleMeasure>0.3724573099415205</rectangleMeasure>
				<circleMeasure>0.1729362309220211</circleMeasure>
				<centroid>
					<x>804.6438</x>
					<y>1332.534</y>
				</centroid>
			</pseudo3D>
		</spatialEntity>
		<numericStateVariable>
			<name>avgClusterednessClusters</name>
			<value>0.9686640796355186</value>
		</numericStateVariable>
		<numericStateVariable>
			<name>avgDensityClusters</name>
			<value>1.003589743589744</value>
		</numericStateVariable>
	</timepoint>
	<timepoint>
		<spatialEntity>
			<pseudo3D type="cluster">
				<clusteredness>1</clusteredness>
				<density>1</density>
				<area>191.0706</area>
				<perimeter>56</perimeter>
				<distanceFromOrigin>881.2065592129918</distanceFromOrigin>
				<angle>0</angle>
				<shape>rectangular</shape>
				<triangleMeasure>0.4874250000000001</triangleMeasure>
				<rectangleMeasure>0.9748500000000001</rectangleMeasure>
				<circleMeasure>0.5849833005488307</circleMeasure>
				<centroid>
					<x>77</x>
					<y>47</y>
				</centroid>
			</pseudo3D>
		</spatialEntity>
		<spatialEntity>
			<pseudo3D type="cluster">
				<clusteredness>1</clusteredness>
				<density>1</density>
				<area>191.0706</area>
				<perimeter>56</perimeter>
				<distanceFromOrigin>691.1765331664552</distanceFromOrigin>
				<angle>0</angle>
				<shape>rectangular</shape>
				<triangleMeasure>0.4874250000000001</triangleMeasure>
				<rectangleMeasure>0.9748500000000001</rectangleMeasure>
				<circleMeasure>0.5849833005488307</circleMeasure>
				<centroid>
					<x>921</x>
					<y>47</y>
				</centroid>
			</pseudo3D>
		</spatialEntity>
		<spatialEntity>
			<pseudo3D type="cluster">
				<clusteredness>1</clusteredness>
				<density>1</density>
				<area>191.0706</area>
				<perimeter>56</perimeter>
				<distanceFromOrigin>895.8403875691249</distanceFromOrigin>
				<angle>0</angle>
				<shape>rectangular</shape>
				<triangleMeasure>0.4874250000000001</triangleMeasure>
				<rectangleMeasure>0.9748500000000001</rectangleMeasure>
				<circleMeasure>0.5849833005488307</circleMeasure>
				<centroid>
					<x>1343</x>
					<y>88</y>
				</centroid>
			</pseudo3D>
		</spatialEntity>
		<spatialEntity>
			<pseudo3D type="cluster">
				<clusteredness>1</clusteredness>
				<density>1</density>
				<area>191.0706</area>
				<perimeter>58</perimeter>
				<distanceFromOrigin>937.6833154109121</distanceFromOrigin>
				<angle>0</angle>
				<shape>rectangular</shape>
				<triangleMeasure>0.4549300000000001</triangleMeasure>
				<rectangleMeasure>0.9098600000000001</rectangleMeasure>
				<circleMeasure>0.5446875469621394</circleMeasure>
				<centroid>
					<x>1399.5</x>
					<y>88</y>
				</centroid>
			</pseudo3D>
		</spatialEntity>
		<spatialEntity>
			<pseudo3D type="cluster">
				<clusteredness>1</clusteredness>
				<density>1</density>
				<area>191.0706</area>
				<perimeter>56</perimeter>
				<distanceFromOrigin>757.7862495453451</distanceFromOrigin>
				<angle>81.2538377374448</angle>
				<shape>rectangular</shape>
				<triangleMeasure>0.4899246153846154</triangleMeasure>
				<rectangleMeasure>0.9798492307692308</rectangleMeasure>
				<circleMeasure>0.582013761610809</circleMeasure>
				<centroid>
					<x>203.5</x>
					<y>101.5</y>
				</centroid>
			</pseudo3D>
		</spatialEntity>
		<spatialEntity>
			<pseudo3D type="cluster">
				<clusteredness>1</clusteredness>
				<density>1</density>
				<area>191.0706</area>
				<perimeter>56</perimeter>
				<distanceFromOrigin>675.0466650536094</distanceFromOrigin>
				<angle>0</angle>
				<shape>rectangular</shape>
				<triangleMeasure>0.4874250000000001</triangleMeasure>
				<rectangleMeasure>0.9748500000000001</rectangleMeasure>
				<circleMeasure>0.5849833005488307</circleMeasure>
				<centroid>
					<x>330</x>
					<y>115</y>
				</centroid>
			</pseudo3D>
		</spatialEntity>
		<spatialEntity>
			<pseudo3D type="cluster">
				<clusteredness>1</clusteredness>
				<density>1</density>
				<area>191.0706</area>
				<perimeter>56</perimeter>
				<distanceFromOrigin>583.8150392033422</distanceFromOrigin>
				<angle>0</angle>
				<shape>rectangular</shape>
				<triangleMeasure>0.4874250000000001</triangleMeasure>
				<rectangleMeasure>0.9748500000000001</rectangleMeasure>
				<circleMeasure>0.5849833005488307</circleMeasure>
				<centroid>
					<x>626</x>
					<y>115</y>
				</centroid>
			</pseudo3D>
		</spatialEntity>
		<spatialEntity>
			<pseudo3D type="cluster">
				<clusteredness>1</clusteredness>
				<density>1</density>
				<area>191.0706</area>
				<perimeter>54</perimeter>
				<distanceFromOrigin>600.841077157679</distanceFromOrigin>
				<angle>0</angle>
				<shape>rectangular</shape>
				<triangleMeasure>0.5249192307692309</triangleMeasure>
				<rectangleMeasure>1</rectangleMeasure>
				<circleMeasure>0.6282560906835513</circleMeasure>
				<centroid>
					<x>879</x>
					<y>128.5</y>
				</centroid>
			</pseudo3D>
		</spatialEntity>
		<spatialEntity>
			<pseudo3D type="cluster">
				<clusteredness>1</clusteredness>
				<density>1</density>
				<area>191.0706</area>
				<perimeter>56</perimeter>
				<distanceFromOrigin>607.2758845862397</distanceFromOrigin>
				<angle>0</angle>
				<shape>rectangular</shape>
				<triangleMeasure>0.4874250000000001</triangleMeasure>
				<rectangleMeasure>0.9748500000000001</rectangleMeasure>
				<circleMeasure>0.5849833005488307</circleMeasure>
				<centroid>
					<x>372</x>
					<y>169</y>
				</centroid>
			</pseudo3D>
		</spatialEntity>
		<spatialEntity>
			<pseudo3D type="cluster">
				<clusteredness>1</clusteredness>
				<density>1</density>
				<area>191.0706</area>
				<perimeter>56</perimeter>
				<distanceFromOrigin>719.3114763438715</distanceFromOrigin>
				<angle>0</angle>
				<shape>rectangular</shape>
				<triangleMeasure>0.4874250000000001</triangleMeasure>
				<rectangleMeasure>0.9748500000000001</rectangleMeasure>
				<circleMeasure>0.5849833005488307</circleMeasure>
				<centroid>
					<x>119</x>
					<y>237</y>
				</centroid>
			</pseudo3D>
		</spatialEntity>
		<spatialEntity>
			<pseudo3D type="cluster">
				<clusteredness>1</clusteredness>
				<density>1</density>
				<area>191.0706</area>
				<perimeter>56</perimeter>
				<distanceFromOrigin>713.1795005466716</distanceFromOrigin>
				<angle>0</angle>
				<shape>rectangular</shape>
				<triangleMeasure>0.4874250000000001</triangleMeasure>
				<rectangleMeasure>0.9748500000000001</rectangleMeasure>
				<circleMeasure>0.5849833005488307</circleMeasure>
				<centroid>
					<x>1231</x>
					<y>237</y>
				</centroid>
			</pseudo3D>
		</spatialEntity>
		<spatialEntity>
			<pseudo3D type="cluster">
				<clusteredness>1</clusteredness>
				<density>1</density>
				<area>191.0706</area>
				<perimeter>54</perimeter>
				<distanceFromOrigin>454.1563607393383</distanceFromOrigin>
				<angle>0</angle>
				<shape>rectangular</shape>
				<triangleMeasure>0.5249192307692309</triangleMeasure>
				<rectangleMeasure>1</rectangleMeasure>
				<circleMeasure>0.6282560906835513</circleMeasure>
				<centroid>
					<x>823</x>
					<y>264.5</y>
				</centroid>
			</pseudo3D>
		</spatialEntity>
		<spatialEntity>
			<pseudo3D type="cluster">
				<clusteredness>1</clusteredness>
				<density>1</density>
				<area>191.0706</area>
				<perimeter>56</perimeter>
				<distanceFromOrigin>523.6000381970956</distanceFromOrigin>
				<angle>0</angle>
				<shape>rectangular</shape>
				<triangleMeasure>0.4874250000000001</triangleMeasure>
				<rectangleMeasure>0.9748500000000001</rectangleMeasure>
				<circleMeasure>0.5849833005488307</circleMeasure>
				<centroid>
					<x>358</x>
					<y>278</y>
				</centroid>
			</pseudo3D>
		</spatialEntity>
		<spatialEntity>
			<pseudo3D type="cluster">
				<clusteredness>1</clusteredness>
				<density>1</density>
				<area>191.0706</area>
				<perimeter>54</perimeter>
				<distanceFromOrigin>408.5976015592847</distanceFromOrigin>
				<angle>81.2538377374448</angle>
				<shape>rectangular</shape>
				<triangleMeasure>0.5249192307692309</triangleMeasure>
				<rectangleMeasure>1</rectangleMeasure>
				<circleMeasure>0.6282560906835513</circleMeasure>
				<centroid>
					<x>626</x>
					<y>291.5</y>
				</centroid>
			</pseudo3D>
		</spatialEntity>
		<spatialEntity>
			<pseudo3D type="cluster">
				<clusteredness>1</clusteredness>
				<density>2</density>
				<area>191.0706</area>
				<perimeter>56</perimeter>
				<distanceFromOrigin>801.4143747151033</distanceFromOrigin>
				<angle>0</angle>
				<shape>rectangular</shape>
				<triangleMeasure>0.4874250000000001</triangleMeasure>
				<rectangleMeasure>0.9748500000000001</rectangleMeasure>
				<circleMeasure>0.5849833005488307</circleMeasure>
				<centroid>
					<x>1385</x>
					<y>305</y>
				</centroid>
			</pseudo3D>
		</spatialEntity>
		<spatialEntity>
			<pseudo3D type="cluster">
				<clusteredness>1</clusteredness>
				<density>1</density>
				<area>191.0706</area>
				<perimeter>54</perimeter>
				<distanceFromOrigin>675.3680478080082</distanceFromOrigin>
				<angle>0</angle>
				<shape>rectangular</shape>
				<triangleMeasure>0.5249192307692309</triangleMeasure>
				<rectangleMeasure>1</rectangleMeasure>
				<circleMeasure>0.6282560906835513</circleMeasure>
				<centroid>
					<x>1245</x>
					<y>318.5</y>
				</centroid>
			</pseudo3D>
		</spatialEntity>
		<spatialEntity>
			<pseudo3D type="cluster">
				<clusteredness>1</clusteredness>
				<density>1</density>
				<area>191.0706</area>
				<perimeter>54</perimeter>
				<distanceFromOrigin>664.2966204941886</distanceFromOrigin>
				<angle>0</angle>
				<shape>rectangular</shape>
				<triangleMeasure>0.5249192307692309</triangleMeasure>
				<rectangleMeasure>1</rectangleMeasure>
				<circleMeasure>0.6282560906835513</circleMeasure>
				<centroid>
					<x>1273</x>
					<y>386.5</y>
				</centroid>
			</pseudo3D>
		</spatialEntity>
		<spatialEntity>
			<pseudo3D type="cluster">
				<clusteredness>1</clusteredness>
				<density>1</density>
				<area>191.0706</area>
				<perimeter>56</perimeter>
				<distanceFromOrigin>275.9438348649957</distanceFromOrigin>
				<angle>0</angle>
				<shape>rectangular</shape>
				<triangleMeasure>0.4874250000000001</triangleMeasure>
				<rectangleMeasure>0.9748500000000001</rectangleMeasure>
				<circleMeasure>0.5849833005488307</circleMeasure>
				<centroid>
					<x>569</x>
					<y>441</y>
				</centroid>
			</pseudo3D>
		</spatialEntity>
		<spatialEntity>
			<pseudo3D type="cluster">
				<clusteredness>1</clusteredness>
				<density>1</density>
				<area>191.0706</area>
				<perimeter>56</perimeter>
				<distanceFromOrigin>602.8946840037653</distanceFromOrigin>
				<angle>0</angle>
				<shape>rectangular</shape>
				<triangleMeasure>0.4874250000000001</triangleMeasure>
				<rectangleMeasure>0.9748500000000001</rectangleMeasure>
				<circleMeasure>0.5849833005488307</circleMeasure>
				<centroid>
					<x>91</x>
					<y>536</y>
				</centroid>
			</pseudo3D>
		</spatialEntity>
		<spatialEntity>
			<pseudo3D type="cluster">
				<clusteredness>0.0110065390868394</clusteredness>
				<density>1.054545454545454</density>
				<area>10508.88299999999</area>
				<perimeter>690.5657005310059</perimeter>
				<distanceFromOrigin>61.18823416311342</distanceFromOrigin>
				<angle>87.9283604572729</angle>
				<shape>rectangular</shape>
				<triangleMeasure>0.1836498921968896</triangleMeasure>
				<rectangleMeasure>0.233196040335858</rectangleMeasure>
				<circleMeasure>0.2095523566865428</circleMeasure>
				<centroid>
					<x>725.1456</x>
					<y>702.2477</y>
				</centroid>
			</pseudo3D>
		</spatialEntity>
		<spatialEntity>
			<pseudo3D type="cluster">
				<clusteredness>1</clusteredness>
				<density>1</density>
				<area>191.0706</area>
				<perimeter>56</perimeter>
				<distanceFromOrigin>640.4100249059192</distanceFromOrigin>
				<angle>0</angle>
				<shape>rectangular</shape>
				<triangleMeasure>0.4874250000000001</triangleMeasure>
				<rectangleMeasure>0.9748500000000001</rectangleMeasure>
				<circleMeasure>0.5849833005488307</circleMeasure>
				<centroid>
					<x>35</x>
					<y>631</y>
				</centroid>
			</pseudo3D>
		</spatialEntity>
		<spatialEntity>
			<pseudo3D type="cluster">
				<clusteredness>1</clusteredness>
				<density>1</density>
				<area>191.0706</area>
				<perimeter>54</perimeter>
				<distanceFromOrigin>513.7411799729509</distanceFromOrigin>
				<angle>0</angle>
				<shape>rectangular</shape>
				<triangleMeasure>0.5249192307692309</triangleMeasure>
				<rectangleMeasure>1</rectangleMeasure>
				<circleMeasure>0.6282560906835513</circleMeasure>
				<centroid>
					<x>161</x>
					<y>644.5</y>
				</centroid>
			</pseudo3D>
		</spatialEntity>
		<spatialEntity>
			<pseudo3D type="cluster">
				<clusteredness>1</clusteredness>
				<density>1</density>
				<area>191.0706</area>
				<perimeter>56</perimeter>
				<distanceFromOrigin>384.2928570764749</distanceFromOrigin>
				<angle>0</angle>
				<shape>rectangular</shape>
				<triangleMeasure>0.4874250000000001</triangleMeasure>
				<rectangleMeasure>0.9748500000000001</rectangleMeasure>
				<circleMeasure>0.5849833005488307</circleMeasure>
				<centroid>
					<x>288</x>
					<y>726</y>
				</centroid>
			</pseudo3D>
		</spatialEntity>
		<spatialEntity>
			<pseudo3D type="cluster">
				<clusteredness>1</clusteredness>
				<density>1</density>
				<area>191.0706</area>
				<perimeter>56</perimeter>
				<distanceFromOrigin>221.5084648495402</distanceFromOrigin>
				<angle>0</angle>
				<shape>rectangular</shape>
				<triangleMeasure>0.4874250000000001</triangleMeasure>
				<rectangleMeasure>0.9748500000000001</rectangleMeasure>
				<circleMeasure>0.5849833005488307</circleMeasure>
				<centroid>
					<x>907</x>
					<y>726</y>
				</centroid>
			</pseudo3D>
		</spatialEntity>
		<spatialEntity>
			<pseudo3D type="cluster">
				<clusteredness>1</clusteredness>
				<density>1</density>
				<area>191.0706</area>
				<perimeter>54</perimeter>
				<distanceFromOrigin>148.5294583575932</distanceFromOrigin>
				<angle>0</angle>
				<shape>rectangular</shape>
				<triangleMeasure>0.5249192307692309</triangleMeasure>
				<rectangleMeasure>1</rectangleMeasure>
				<circleMeasure>0.6282560906835513</circleMeasure>
				<centroid>
					<x>541</x>
					<y>780.5</y>
				</centroid>
			</pseudo3D>
		</spatialEntity>
		<spatialEntity>
			<pseudo3D type="cluster">
				<clusteredness>1</clusteredness>
				<density>1</density>
				<area>191.0706</area>
				<perimeter>54</perimeter>
				<distanceFromOrigin>107.3545527679194</distanceFromOrigin>
				<angle>0</angle>
				<shape>rectangular</shape>
				<triangleMeasure>0.5249192307692309</triangleMeasure>
				<rectangleMeasure>1</rectangleMeasure>
				<circleMeasure>0.6282560906835513</circleMeasure>
				<centroid>
					<x>626</x>
					<y>807.5</y>
				</centroid>
			</pseudo3D>
		</spatialEntity>
		<spatialEntity>
			<pseudo3D type="cluster">
				<clusteredness>1</clusteredness>
				<density>1</density>
				<area>191.0706</area>
				<perimeter>54</perimeter>
				<distanceFromOrigin>320.0531205909419</distanceFromOrigin>
				<angle>0</angle>
				<shape>rectangular</shape>
				<triangleMeasure>0.5249192307692309</triangleMeasure>
				<rectangleMeasure>1</rectangleMeasure>
				<circleMeasure>0.6282560906835513</circleMeasure>
				<centroid>
					<x>991</x>
					<y>807.5</y>
				</centroid>
			</pseudo3D>
		</spatialEntity>
		<spatialEntity>
			<pseudo3D type="cluster">
				<clusteredness>1</clusteredness>
				<density>1</density>
				<area>191.0706</area>
				<perimeter>56</perimeter>
				<distanceFromOrigin>532.6236945536689</distanceFromOrigin>
				<angle>0</angle>
				<shape>rectangular</shape>
				<triangleMeasure>0.4874250000000001</triangleMeasure>
				<rectangleMeasure>0.9748500000000001</rectangleMeasure>
				<circleMeasure>0.5849833005488307</circleMeasure>
				<centroid>
					<x>1188</x>
					<y>889</y>
				</centroid>
			</pseudo3D>
		</spatialEntity>
		<spatialEntity>
			<pseudo3D type="cluster">
				<clusteredness>1</clusteredness>
				<density>1</density>
				<area>191.0706</area>
				<perimeter>56</perimeter>
				<distanceFromOrigin>600.3682203448147</distanceFromOrigin>
				<angle>0</angle>
				<shape>rectangular</shape>
				<triangleMeasure>0.4874250000000001</triangleMeasure>
				<rectangleMeasure>0.9748500000000001</rectangleMeasure>
				<circleMeasure>0.5849833005488307</circleMeasure>
				<centroid>
					<x>1245</x>
					<y>930</y>
				</centroid>
			</pseudo3D>
		</spatialEntity>
		<spatialEntity>
			<pseudo3D type="cluster">
				<clusteredness>1</clusteredness>
				<density>1</density>
				<area>191.0706</area>
				<perimeter>54</perimeter>
				<distanceFromOrigin>445.3818586336898</distanceFromOrigin>
				<angle>85.60129464500447</angle>
				<shape>rectangular</shape>
				<triangleMeasure>0.5249192307692309</triangleMeasure>
				<rectangleMeasure>1</rectangleMeasure>
				<circleMeasure>0.6282560906835513</circleMeasure>
				<centroid>
					<x>443</x>
					<y>1092.5</y>
				</centroid>
			</pseudo3D>
		</spatialEntity>
		<spatialEntity>
			<pseudo3D type="cluster">
				<clusteredness>1</clusteredness>
				<density>1</density>
				<area>191.0706</area>
				<perimeter>56</perimeter>
				<distanceFromOrigin>638.7714771340374</distanceFromOrigin>
				<angle>0</angle>
				<shape>rectangular</shape>
				<triangleMeasure>0.4874250000000001</triangleMeasure>
				<rectangleMeasure>0.9748500000000001</rectangleMeasure>
				<circleMeasure>0.5849833005488307</circleMeasure>
				<centroid>
					<x>1188</x>
					<y>1106</y>
				</centroid>
			</pseudo3D>
		</spatialEntity>
		<spatialEntity>
			<pseudo3D type="cluster">
				<clusteredness>1</clusteredness>
				<density>1</density>
				<area>191.0706</area>
				<perimeter>56</perimeter>
				<distanceFromOrigin>807.0501843132186</distanceFromOrigin>
				<angle>0</angle>
				<shape>rectangular</shape>
				<triangleMeasure>0.4874250000000001</triangleMeasure>
				<rectangleMeasure>0.9748500000000001</rectangleMeasure>
				<circleMeasure>0.5849833005488307</circleMeasure>
				<centroid>
					<x>21</x>
					<y>1188</y>
				</centroid>
			</pseudo3D>
		</spatialEntity>
		<spatialEntity>
			<pseudo3D type="cluster">
				<clusteredness>0.1421463368080408</clusteredness>
				<density>1</density>
				<area>382.1412</area>
				<perimeter>82</perimeter>
				<distanceFromOrigin>538.4440546612062</distanceFromOrigin>
				<angle>49.76364169072618</angle>
				<shape>rectangular</shape>
				<triangleMeasure>0.5249192307692309</triangleMeasure>
				<rectangleMeasure>1</rectangleMeasure>
				<circleMeasure>0.4812454245808204</circleMeasure>
				<centroid>
					<x>914</x>
					<y>1201.5</y>
				</centroid>
			</pseudo3D>
		</spatialEntity>
		<spatialEntity>
			<pseudo3D type="cluster">
				<clusteredness>0.06400929351168297</clusteredness>
				<density>1</density>
				<area>382.1412</area>
				<perimeter>119.08544921875</perimeter>
				<distanceFromOrigin>842.796535351208</distanceFromOrigin>
				<angle>0</angle>
				<shape>rectangular</shape>
				<triangleMeasure>0.3210596093257719</triangleMeasure>
				<rectangleMeasure>0.4018777798096675</rectangleMeasure>
				<circleMeasure>0.1779002722441166</circleMeasure>
				<centroid>
					<x>1385.698</x>
					<y>1208.496</y>
				</centroid>
			</pseudo3D>
		</spatialEntity>
		<spatialEntity>
			<pseudo3D type="cluster">
				<clusteredness>1</clusteredness>
				<density>1</density>
				<area>191.0706</area>
				<perimeter>56</perimeter>
				<distanceFromOrigin>584.6067054011611</distanceFromOrigin>
				<angle>77.00538320808349</angle>
				<shape>rectangular</shape>
				<triangleMeasure>0.4899246153846154</triangleMeasure>
				<rectangleMeasure>0.9798492307692308</rectangleMeasure>
				<circleMeasure>0.582013761610809</circleMeasure>
				<centroid>
					<x>400.5</x>
					<y>1228.5</y>
				</centroid>
			</pseudo3D>
		</spatialEntity>
		<spatialEntity>
			<pseudo3D type="cluster">
				<clusteredness>1</clusteredness>
				<density>1</density>
				<area>191.0706</area>
				<perimeter>54</perimeter>
				<distanceFromOrigin>554.647635891473</distanceFromOrigin>
				<angle>0</angle>
				<shape>rectangular</shape>
				<triangleMeasure>0.5249192307692309</triangleMeasure>
				<rectangleMeasure>1</rectangleMeasure>
				<circleMeasure>0.6282560906835513</circleMeasure>
				<centroid>
					<x>569</x>
					<y>1255.5</y>
				</centroid>
			</pseudo3D>
		</spatialEntity>
		<spatialEntity>
			<pseudo3D type="cluster">
				<clusteredness>1</clusteredness>
				<density>1</density>
				<area>191.0706</area>
				<perimeter>56</perimeter>
				<distanceFromOrigin>616.8735688939834</distanceFromOrigin>
				<angle>0</angle>
				<shape>rectangular</shape>
				<triangleMeasure>0.4874250000000001</triangleMeasure>
				<rectangleMeasure>0.9748500000000001</rectangleMeasure>
				<circleMeasure>0.5849833005488307</circleMeasure>
				<centroid>
					<x>949</x>
					<y>1269</y>
				</centroid>
			</pseudo3D>
		</spatialEntity>
		<spatialEntity>
			<pseudo3D type="cluster">
				<clusteredness>0.1022780015860235</clusteredness>
				<density>1</density>
				<area>382.1412</area>
				<perimeter>93.90396308898926</perimeter>
				<distanceFromOrigin>573.2608481311104</distanceFromOrigin>
				<angle>52.27500495788926</angle>
				<shape>rectangular</shape>
				<triangleMeasure>0.4546593694229625</triangleMeasure>
				<rectangleMeasure>0.5054777777777778</rectangleMeasure>
				<circleMeasure>0.3031241850905896</circleMeasure>
				<centroid>
					<x>730.8848</x>
					<y>1289.556</y>
				</centroid>
			</pseudo3D>
		</spatialEntity>
		<spatialEntity>
			<pseudo3D type="cluster">
				<clusteredness>1</clusteredness>
				<density>1</density>
				<area>191.0706</area>
				<perimeter>56</perimeter>
				<distanceFromOrigin>614.4672489238137</distanceFromOrigin>
				<angle>0</angle>
				<shape>rectangular</shape>
				<triangleMeasure>0.4874250000000001</triangleMeasure>
				<rectangleMeasure>0.9748500000000001</rectangleMeasure>
				<circleMeasure>0.5849833005488307</circleMeasure>
				<centroid>
					<x>823</x>
					<y>1310</y>
				</centroid>
			</pseudo3D>
		</spatialEntity>
		<numericStateVariable>
			<name>avgClusterednessClusters</name>
			<value>0.9748254845881116</value>
		</numericStateVariable>
		<numericStateVariable>
			<name>avgDensityClusters</name>
			<value>1.027039627039627</value>
		</numericStateVariable>
	</timepoint>
	<timepoint>
		<spatialEntity>
			<pseudo3D type="cluster">
				<clusteredness>1</clusteredness>
				<density>1</density>
				<area>191.0706</area>
				<perimeter>56</perimeter>
				<distanceFromOrigin>731.4765888256438</distanceFromOrigin>
				<angle>0</angle>
				<shape>rectangular</shape>
				<triangleMeasure>0.4874250000000001</triangleMeasure>
				<rectangleMeasure>0.9748500000000001</rectangleMeasure>
				<circleMeasure>0.5849833005488307</circleMeasure>
				<centroid>
					<x>963</x>
					<y>20</y>
				</centroid>
			</pseudo3D>
		</spatialEntity>
		<spatialEntity>
			<pseudo3D type="cluster">
				<clusteredness>0.1472753851495372</clusteredness>
				<density>1</density>
				<area>382.1412</area>
				<perimeter>82</perimeter>
				<distanceFromOrigin>945.7113724599066</distanceFromOrigin>
				<angle>0</angle>
				<shape>rectangular</shape>
				<triangleMeasure>0.5054777777777778</triangleMeasure>
				<rectangleMeasure>1</rectangleMeasure>
				<circleMeasure>0.4958128693722084</circleMeasure>
				<centroid>
					<x>1385</x>
					<y>53.5</y>
				</centroid>
			</pseudo3D>
		</spatialEntity>
		<spatialEntity>
			<pseudo3D type="cluster">
				<clusteredness>1</clusteredness>
				<density>1</density>
				<area>191.0706</area>
				<perimeter>56</perimeter>
				<distanceFromOrigin>814.7109917019654</distanceFromOrigin>
				<angle>0</angle>
				<shape>rectangular</shape>
				<triangleMeasure>0.4874250000000001</triangleMeasure>
				<rectangleMeasure>0.9748500000000001</rectangleMeasure>
				<circleMeasure>0.5849833005488307</circleMeasure>
				<centroid>
					<x>147</x>
					<y>74</y>
				</centroid>
			</pseudo3D>
		</spatialEntity>
		<spatialEntity>
			<pseudo3D type="cluster">
				<clusteredness>1</clusteredness>
				<density>1</density>
				<area>191.0706</area>
				<perimeter>56</perimeter>
				<distanceFromOrigin>661.0068078318104</distanceFromOrigin>
				<angle>0</angle>
				<shape>rectangular</shape>
				<triangleMeasure>0.4874250000000001</triangleMeasure>
				<rectangleMeasure>0.9748500000000001</rectangleMeasure>
				<circleMeasure>0.5849833005488307</circleMeasure>
				<centroid>
					<x>415</x>
					<y>88</y>
				</centroid>
			</pseudo3D>
		</spatialEntity>
		<spatialEntity>
			<pseudo3D type="cluster">
				<clusteredness>1</clusteredness>
				<density>1</density>
				<area>191.0706</area>
				<perimeter>54</perimeter>
				<distanceFromOrigin>602.6084964552026</distanceFromOrigin>
				<angle>81.2538377374448</angle>
				<shape>rectangular</shape>
				<triangleMeasure>0.5249192307692309</triangleMeasure>
				<rectangleMeasure>1</rectangleMeasure>
				<circleMeasure>0.6282560906835513</circleMeasure>
				<centroid>
					<x>583</x>
					<y>101.5</y>
				</centroid>
			</pseudo3D>
		</spatialEntity>
		<spatialEntity>
			<pseudo3D type="cluster">
				<clusteredness>1</clusteredness>
				<density>1</density>
				<area>191.0706</area>
				<perimeter>54</perimeter>
				<distanceFromOrigin>678.7201190476086</distanceFromOrigin>
				<angle>0</angle>
				<shape>rectangular</shape>
				<triangleMeasure>0.5249192307692309</triangleMeasure>
				<rectangleMeasure>1</rectangleMeasure>
				<circleMeasure>0.6282560906835513</circleMeasure>
				<centroid>
					<x>302</x>
					<y>128.5</y>
				</centroid>
			</pseudo3D>
		</spatialEntity>
		<spatialEntity>
			<pseudo3D type="cluster">
				<clusteredness>1</clusteredness>
				<density>1</density>
				<area>191.0706</area>
				<perimeter>54</perimeter>
				<distanceFromOrigin>615.6183882893688</distanceFromOrigin>
				<angle>0</angle>
				<shape>rectangular</shape>
				<triangleMeasure>0.5249192307692309</triangleMeasure>
				<rectangleMeasure>1</rectangleMeasure>
				<circleMeasure>0.6282560906835513</circleMeasure>
				<centroid>
					<x>921</x>
					<y>128.5</y>
				</centroid>
			</pseudo3D>
		</spatialEntity>
		<spatialEntity>
			<pseudo3D type="cluster">
				<clusteredness>1</clusteredness>
				<density>1</density>
				<area>191.0706</area>
				<perimeter>54</perimeter>
				<distanceFromOrigin>735.3726946249773</distanceFromOrigin>
				<angle>81.2538377374448</angle>
				<shape>rectangular</shape>
				<triangleMeasure>0.5249192307692309</triangleMeasure>
				<rectangleMeasure>1</rectangleMeasure>
				<circleMeasure>0.6282560906835513</circleMeasure>
				<centroid>
					<x>175</x>
					<y>155.5</y>
				</centroid>
			</pseudo3D>
		</spatialEntity>
		<spatialEntity>
			<pseudo3D type="cluster">
				<clusteredness>1</clusteredness>
				<density>1</density>
				<area>191.0706</area>
				<perimeter>58</perimeter>
				<distanceFromOrigin>646.4827917276685</distanceFromOrigin>
				<angle>0</angle>
				<shape>rectangular</shape>
				<triangleMeasure>0.4549300000000001</triangleMeasure>
				<rectangleMeasure>0.9098600000000001</rectangleMeasure>
				<circleMeasure>0.5446875469621394</circleMeasure>
				<centroid>
					<x>203.5</x>
					<y>251</y>
				</centroid>
			</pseudo3D>
		</spatialEntity>
		<spatialEntity>
			<pseudo3D type="cluster">
				<clusteredness>1</clusteredness>
				<density>1</density>
				<area>191.0706</area>
				<perimeter>56</perimeter>
				<distanceFromOrigin>537.5090696909216</distanceFromOrigin>
				<angle>0</angle>
				<shape>rectangular</shape>
				<triangleMeasure>0.4874250000000001</triangleMeasure>
				<rectangleMeasure>0.9748500000000001</rectangleMeasure>
				<circleMeasure>0.5849833005488307</circleMeasure>
				<centroid>
					<x>372</x>
					<y>251</y>
				</centroid>
			</pseudo3D>
		</spatialEntity>
		<spatialEntity>
			<pseudo3D type="cluster">
				<clusteredness>0.04238318613876795</clusteredness>
				<density>1</density>
				<area>573.2118</area>
				<perimeter>160.2504081726074</perimeter>
				<distanceFromOrigin>687.4489071923819</distanceFromOrigin>
				<angle>64.01188140204874</angle>
				<shape>triangular</shape>
				<triangleMeasure>0.3045050898104187</triangleMeasure>
				<rectangleMeasure>0.255898125</rectangleMeasure>
				<circleMeasure>0.1779923483832748</circleMeasure>
				<centroid>
					<x>1253.76</x>
					<y>277.5906</y>
				</centroid>
			</pseudo3D>
		</spatialEntity>
		<spatialEntity>
			<pseudo3D type="cluster">
				<clusteredness>0.1022781204358026</clusteredness>
				<density>1</density>
				<area>382.1412</area>
				<perimeter>95.62325668334961</perimeter>
				<distanceFromOrigin>801.4143747151033</distanceFromOrigin>
				<angle>0</angle>
				<shape>rectangular</shape>
				<triangleMeasure>0.4443502325581395</triangleMeasure>
				<rectangleMeasure>0.4880475095785441</rectangleMeasure>
				<circleMeasure>0.2921190257915955</circleMeasure>
				<centroid>
					<x>1392.325</x>
					<y>298.341</y>
				</centroid>
			</pseudo3D>
		</spatialEntity>
		<spatialEntity>
			<pseudo3D type="cluster">
				<clusteredness>1</clusteredness>
				<density>1</density>
				<area>191.0706</area>
				<perimeter>54</perimeter>
				<distanceFromOrigin>382.4722212135151</distanceFromOrigin>
				<angle>85.60129464500447</angle>
				<shape>rectangular</shape>
				<triangleMeasure>0.5249192307692309</triangleMeasure>
				<rectangleMeasure>1</rectangleMeasure>
				<circleMeasure>0.6282560906835513</circleMeasure>
				<centroid>
					<x>865</x>
					<y>359.5</y>
				</centroid>
			</pseudo3D>
		</spatialEntity>
		<spatialEntity>
			<pseudo3D type="cluster">
				<clusteredness>1</clusteredness>
				<density>1</density>
				<area>191.0706</area>
				<perimeter>56</perimeter>
				<distanceFromOrigin>262.9372548727167</distanceFromOrigin>
				<angle>0</angle>
				<shape>rectangular</shape>
				<triangleMeasure>0.4874250000000001</triangleMeasure>
				<rectangleMeasure>0.9748500000000001</rectangleMeasure>
				<circleMeasure>0.5849833005488307</circleMeasure>
				<centroid>
					<x>612</x>
					<y>441</y>
				</centroid>
			</pseudo3D>
		</spatialEntity>
		<spatialEntity>
			<pseudo3D type="cluster">
				<clusteredness>1</clusteredness>
				<density>1</density>
				<area>191.0706</area>
				<perimeter>54</perimeter>
				<distanceFromOrigin>613.1304918204606</distanceFromOrigin>
				<angle>81.2538377374448</angle>
				<shape>rectangular</shape>
				<triangleMeasure>0.5249192307692309</triangleMeasure>
				<rectangleMeasure>1</rectangleMeasure>
				<circleMeasure>0.6282560906835513</circleMeasure>
				<centroid>
					<x>77</x>
					<y>549.5</y>
				</centroid>
			</pseudo3D>
		</spatialEntity>
		<spatialEntity>
			<pseudo3D type="cluster">
				<clusteredness>1</clusteredness>
				<density>1</density>
				<area>191.0706</area>
				<perimeter>54</perimeter>
				<distanceFromOrigin>207.1931466048045</distanceFromOrigin>
				<angle>81.2538377374448</angle>
				<shape>rectangular</shape>
				<triangleMeasure>0.5249192307692309</triangleMeasure>
				<rectangleMeasure>1</rectangleMeasure>
				<circleMeasure>0.6282560906835513</circleMeasure>
				<centroid>
					<x>527</x>
					<y>549.5</y>
				</centroid>
			</pseudo3D>
		</spatialEntity>
		<spatialEntity>
			<pseudo3D type="cluster">
				<clusteredness>0.01152757284688837</clusteredness>
				<density>1.089285714285714</density>
				<area>10699.95359999999</area>
				<perimeter>629.888635635376</perimeter>
				<distanceFromOrigin>52.3545604508337</distanceFromOrigin>
				<angle>99.48632593346063</angle>
				<shape>triangular</shape>
				<triangleMeasure>0.2945424380374302</triangleMeasure>
				<rectangleMeasure>0.2904423997695279</rectangleMeasure>
				<circleMeasure>0.2469749494573685</circleMeasure>
				<centroid>
					<x>718.8961</x>
					<y>694.9969</y>
				</centroid>
			</pseudo3D>
		</spatialEntity>
		<spatialEntity>
			<pseudo3D type="cluster">
				<clusteredness>1</clusteredness>
				<density>1</density>
				<area>191.0706</area>
				<perimeter>56</perimeter>
				<distanceFromOrigin>624.2195126716242</distanceFromOrigin>
				<angle>0</angle>
				<shape>rectangular</shape>
				<triangleMeasure>0.4874250000000001</triangleMeasure>
				<rectangleMeasure>0.9748500000000001</rectangleMeasure>
				<circleMeasure>0.5849833005488307</circleMeasure>
				<centroid>
					<x>49</x>
					<y>658</y>
				</centroid>
			</pseudo3D>
		</spatialEntity>
		<spatialEntity>
			<pseudo3D type="cluster">
				<clusteredness>1</clusteredness>
				<density>1</density>
				<area>191.0706</area>
				<perimeter>56</perimeter>
				<distanceFromOrigin>554.3735202911481</distanceFromOrigin>
				<angle>0</angle>
				<shape>rectangular</shape>
				<triangleMeasure>0.4874250000000001</triangleMeasure>
				<rectangleMeasure>0.9748500000000001</rectangleMeasure>
				<circleMeasure>0.5849833005488307</circleMeasure>
				<centroid>
					<x>119</x>
					<y>658</y>
				</centroid>
			</pseudo3D>
		</spatialEntity>
		<spatialEntity>
			<pseudo3D type="cluster">
				<clusteredness>1</clusteredness>
				<density>1</density>
				<area>191.0706</area>
				<perimeter>54</perimeter>
				<distanceFromOrigin>258.631011288283</distanceFromOrigin>
				<angle>0</angle>
				<shape>rectangular</shape>
				<triangleMeasure>0.5249192307692309</triangleMeasure>
				<rectangleMeasure>1</rectangleMeasure>
				<circleMeasure>0.6282560906835513</circleMeasure>
				<centroid>
					<x>415</x>
					<y>739.5</y>
				</centroid>
			</pseudo3D>
		</spatialEntity>
		<spatialEntity>
			<pseudo3D type="cluster">
				<clusteredness>1</clusteredness>
				<density>1</density>
				<area>191.0706</area>
				<perimeter>56</perimeter>
				<distanceFromOrigin>259.4706149065825</distanceFromOrigin>
				<angle>0</angle>
				<shape>rectangular</shape>
				<triangleMeasure>0.4874250000000001</triangleMeasure>
				<rectangleMeasure>0.9748500000000001</rectangleMeasure>
				<circleMeasure>0.5849833005488307</circleMeasure>
				<centroid>
					<x>921</x>
					<y>821</y>
				</centroid>
			</pseudo3D>
		</spatialEntity>
		<spatialEntity>
			<pseudo3D type="cluster">
				<clusteredness>1</clusteredness>
				<density>1</density>
				<area>191.0706</area>
				<perimeter>56</perimeter>
				<distanceFromOrigin>608.567169669873</distanceFromOrigin>
				<angle>0</angle>
				<shape>rectangular</shape>
				<triangleMeasure>0.4874250000000001</triangleMeasure>
				<rectangleMeasure>0.9748500000000001</rectangleMeasure>
				<circleMeasure>0.5849833005488307</circleMeasure>
				<centroid>
					<x>1259</x>
					<y>916</y>
				</centroid>
			</pseudo3D>
		</spatialEntity>
		<spatialEntity>
			<pseudo3D type="cluster">
				<clusteredness>1</clusteredness>
				<density>1</density>
				<area>191.0706</area>
				<perimeter>54</perimeter>
				<distanceFromOrigin>564.9637156490671</distanceFromOrigin>
				<angle>0</angle>
				<shape>rectangular</shape>
				<triangleMeasure>0.5249192307692309</triangleMeasure>
				<rectangleMeasure>1</rectangleMeasure>
				<circleMeasure>0.6282560906835513</circleMeasure>
				<centroid>
					<x>1146</x>
					<y>1038.5</y>
				</centroid>
			</pseudo3D>
		</spatialEntity>
		<spatialEntity>
			<pseudo3D type="cluster">
				<clusteredness>1</clusteredness>
				<density>1</density>
				<area>191.0706</area>
				<perimeter>54</perimeter>
				<distanceFromOrigin>383.4709897762802</distanceFromOrigin>
				<angle>0</angle>
				<shape>rectangular</shape>
				<triangleMeasure>0.5249192307692309</triangleMeasure>
				<rectangleMeasure>1</rectangleMeasure>
				<circleMeasure>0.6282560906835513</circleMeasure>
				<centroid>
					<x>527</x>
					<y>1065.5</y>
				</centroid>
			</pseudo3D>
		</spatialEntity>
		<spatialEntity>
			<pseudo3D type="cluster">
				<clusteredness>1</clusteredness>
				<density>1</density>
				<area>191.0706</area>
				<perimeter>56</perimeter>
				<distanceFromOrigin>646.0534033653875</distanceFromOrigin>
				<angle>0</angle>
				<shape>rectangular</shape>
				<triangleMeasure>0.4874250000000001</triangleMeasure>
				<rectangleMeasure>0.9748500000000001</rectangleMeasure>
				<circleMeasure>0.5849833005488307</circleMeasure>
				<centroid>
					<x>1217</x>
					<y>1079</y>
				</centroid>
			</pseudo3D>
		</spatialEntity>
		<spatialEntity>
			<pseudo3D type="cluster">
				<clusteredness>1</clusteredness>
				<density>1</density>
				<area>191.0706</area>
				<perimeter>54</perimeter>
				<distanceFromOrigin>495.3271646094125</distanceFromOrigin>
				<angle>0</angle>
				<shape>rectangular</shape>
				<triangleMeasure>0.5249192307692309</triangleMeasure>
				<rectangleMeasure>1</rectangleMeasure>
				<circleMeasure>0.6282560906835513</circleMeasure>
				<centroid>
					<x>893</x>
					<y>1160.5</y>
				</centroid>
			</pseudo3D>
		</spatialEntity>
		<spatialEntity>
			<pseudo3D type="cluster">
				<clusteredness>1</clusteredness>
				<density>1</density>
				<area>191.0706</area>
				<perimeter>56</perimeter>
				<distanceFromOrigin>758.6204584639146</distanceFromOrigin>
				<angle>0</angle>
				<shape>rectangular</shape>
				<triangleMeasure>0.4874250000000001</triangleMeasure>
				<rectangleMeasure>0.9748500000000001</rectangleMeasure>
				<circleMeasure>0.5849833005488307</circleMeasure>
				<centroid>
					<x>105</x>
					<y>1215</y>
				</centroid>
			</pseudo3D>
		</spatialEntity>
		<spatialEntity>
			<pseudo3D type="cluster">
				<clusteredness>1</clusteredness>
				<density>1</density>
				<area>191.0706</area>
				<perimeter>58</perimeter>
				<distanceFromOrigin>572.2385866052725</distanceFromOrigin>
				<angle>81.86989764584403</angle>
				<shape>rectangular</shape>
				<triangleMeasure>0.4549300000000001</triangleMeasure>
				<rectangleMeasure>0.9098600000000001</rectangleMeasure>
				<circleMeasure>0.5446875469621394</circleMeasure>
				<centroid>
					<x>400.5</x>
					<y>1215</y>
				</centroid>
			</pseudo3D>
		</spatialEntity>
		<spatialEntity>
			<pseudo3D type="cluster">
				<clusteredness>0.0653851117817391</clusteredness>
				<density>1</density>
				<area>382.1412</area>
				<perimeter>116.8276252746582</perimeter>
				<distanceFromOrigin>604.6255039278445</distanceFromOrigin>
				<angle>42.71850623087453</angle>
				<shape>rectangular</shape>
				<triangleMeasure>0.318749827963716</triangleMeasure>
				<rectangleMeasure>0.4108205570071956</rectangleMeasure>
				<circleMeasure>0.1860555408612584</circleMeasure>
				<centroid>
					<x>1027</x>
					<y>1228.5</y>
				</centroid>
			</pseudo3D>
		</spatialEntity>
		<spatialEntity>
			<pseudo3D type="cluster">
				<clusteredness>1</clusteredness>
				<density>1</density>
				<area>191.0706</area>
				<perimeter>56</perimeter>
				<distanceFromOrigin>881.3018779056357</distanceFromOrigin>
				<angle>0</angle>
				<shape>rectangular</shape>
				<triangleMeasure>0.4899246153846154</triangleMeasure>
				<rectangleMeasure>0.9798492307692308</rectangleMeasure>
				<circleMeasure>0.582013761610809</circleMeasure>
				<centroid>
					<x>1399.5</x>
					<y>1228.5</y>
				</centroid>
			</pseudo3D>
		</spatialEntity>
		<spatialEntity>
			<pseudo3D type="cluster">
				<clusteredness>1</clusteredness>
				<density>1</density>
				<area>191.0706</area>
				<perimeter>56</perimeter>
				<distanceFromOrigin>833.9124654302752</distanceFromOrigin>
				<angle>0</angle>
				<shape>rectangular</shape>
				<triangleMeasure>0.4874250000000001</triangleMeasure>
				<rectangleMeasure>0.9748500000000001</rectangleMeasure>
				<circleMeasure>0.5849833005488307</circleMeasure>
				<centroid>
					<x>1329</x>
					<y>1242</y>
				</centroid>
			</pseudo3D>
		</spatialEntity>
		<spatialEntity>
			<pseudo3D type="cluster">
				<clusteredness>1</clusteredness>
				<density>1</density>
				<area>191.0706</area>
				<perimeter>56</perimeter>
				<distanceFromOrigin>572.0139858430036</distanceFromOrigin>
				<angle>0</angle>
				<shape>rectangular</shape>
				<triangleMeasure>0.4874250000000001</triangleMeasure>
				<rectangleMeasure>0.9748500000000001</rectangleMeasure>
				<circleMeasure>0.5849833005488307</circleMeasure>
				<centroid>
					<x>668</x>
					<y>1283</y>
				</centroid>
			</pseudo3D>
		</spatialEntity>
		<spatialEntity>
			<pseudo3D type="cluster">
				<clusteredness>1</clusteredness>
				<density>1</density>
				<area>191.0706</area>
				<perimeter>54</perimeter>
				<distanceFromOrigin>615.1138106074354</distanceFromOrigin>
				<angle>85.60129464500447</angle>
				<shape>rectangular</shape>
				<triangleMeasure>0.5249192307692309</triangleMeasure>
				<rectangleMeasure>1</rectangleMeasure>
				<circleMeasure>0.6282560906835513</circleMeasure>
				<centroid>
					<x>485</x>
					<y>1296.5</y>
				</centroid>
			</pseudo3D>
		</spatialEntity>
		<spatialEntity>
			<pseudo3D type="cluster">
				<clusteredness>1</clusteredness>
				<density>1</density>
				<area>191.0706</area>
				<perimeter>54</perimeter>
				<distanceFromOrigin>593.4913647223522</distanceFromOrigin>
				<angle>90</angle>
				<shape>rectangular</shape>
				<triangleMeasure>0.5249192307692309</triangleMeasure>
				<rectangleMeasure>1</rectangleMeasure>
				<circleMeasure>0.6282560906835513</circleMeasure>
				<centroid>
					<x>780</x>
					<y>1296.5</y>
				</centroid>
			</pseudo3D>
		</spatialEntity>
		<spatialEntity>
			<pseudo3D type="cluster">
				<clusteredness>1</clusteredness>
				<density>1</density>
				<area>191.0706</area>
				<perimeter>56</perimeter>
				<distanceFromOrigin>660.9273787641121</distanceFromOrigin>
				<angle>0</angle>
				<shape>rectangular</shape>
				<triangleMeasure>0.4874250000000001</triangleMeasure>
				<rectangleMeasure>0.9748500000000001</rectangleMeasure>
				<circleMeasure>0.5849833005488307</circleMeasure>
				<centroid>
					<x>851</x>
					<y>1351</y>
				</centroid>
			</pseudo3D>
		</spatialEntity>
		<numericStateVariable>
			<name>avgClusterednessClusters</name>
			<value>0.9772109064969523</value>
		</numericStateVariable>
		<numericStateVariable>
			<name>avgDensityClusters</name>
			<value>1.002551020408163</value>
		</numericStateVariable>
	</timepoint>
	<timepoint>
		<spatialEntity>
			<pseudo3D type="cluster">
				<clusteredness>1</clusteredness>
				<density>1</density>
				<area>191.0706</area>
				<perimeter>54</perimeter>
				<distanceFromOrigin>767.4874591809302</distanceFromOrigin>
				<angle>0</angle>
				<shape>rectangular</shape>
				<triangleMeasure>0.5249192307692309</triangleMeasure>
				<rectangleMeasure>1</rectangleMeasure>
				<circleMeasure>0.6282560906835513</circleMeasure>
				<centroid>
					<x>1020</x>
					<y>6.5</y>
				</centroid>
			</pseudo3D>
		</spatialEntity>
		<spatialEntity>
			<pseudo3D type="cluster">
				<clusteredness>0.1421463368080408</clusteredness>
				<density>1</density>
				<area>382.1412</area>
				<perimeter>84</perimeter>
				<distanceFromOrigin>754.9543032528525</distanceFromOrigin>
				<angle>51.84277341263093</angle>
				<shape>rectangular</shape>
				<triangleMeasure>0.4874250000000001</triangleMeasure>
				<rectangleMeasure>0.9748500000000001</rectangleMeasure>
				<circleMeasure>0.4679865765064302</circleMeasure>
				<centroid>
					<x>281</x>
					<y>47</y>
				</centroid>
			</pseudo3D>
		</spatialEntity>
		<spatialEntity>
			<pseudo3D type="cluster">
				<clusteredness>1</clusteredness>
				<density>1</density>
				<area>191.0706</area>
				<perimeter>56</perimeter>
				<distanceFromOrigin>658.1101731473234</distanceFromOrigin>
				<angle>0</angle>
				<shape>rectangular</shape>
				<triangleMeasure>0.4874250000000001</triangleMeasure>
				<rectangleMeasure>0.9748500000000001</rectangleMeasure>
				<circleMeasure>0.5849833005488307</circleMeasure>
				<centroid>
					<x>569</x>
					<y>47</y>
				</centroid>
			</pseudo3D>
		</spatialEntity>
		<spatialEntity>
			<pseudo3D type="cluster">
				<clusteredness>0.07363769257476861</clusteredness>
				<density>1</density>
				<area>382.1412</area>
				<perimeter>110</perimeter>
				<distanceFromOrigin>925.9341229266799</distanceFromOrigin>
				<angle>0</angle>
				<shape>rectangular</shape>
				<triangleMeasure>0.3328756097560976</triangleMeasure>
				<rectangleMeasure>0.6657514318862857</rectangleMeasure>
				<circleMeasure>0.2443403519505201</circleMeasure>
				<centroid>
					<x>1371</x>
					<y>60.5</y>
				</centroid>
			</pseudo3D>
		</spatialEntity>
		<spatialEntity>
			<pseudo3D type="cluster">
				<clusteredness>0.1472754678905165</clusteredness>
				<density>1</density>
				<area>382.1412</area>
				<perimeter>84</perimeter>
				<distanceFromOrigin>794.98553445959</distanceFromOrigin>
				<angle>51.84277341263093</angle>
				<shape>rectangular</shape>
				<triangleMeasure>0.4874250000000001</triangleMeasure>
				<rectangleMeasure>0.9748500000000001</rectangleMeasure>
				<circleMeasure>0.4679865765064302</circleMeasure>
				<centroid>
					<x>161</x>
					<y>81</y>
				</centroid>
			</pseudo3D>
		</spatialEntity>
		<spatialEntity>
			<pseudo3D type="cluster">
				<clusteredness>1</clusteredness>
				<density>1</density>
				<area>191.0706</area>
				<perimeter>54</perimeter>
				<distanceFromOrigin>621.0974158696846</distanceFromOrigin>
				<angle>0</angle>
				<shape>rectangular</shape>
				<triangleMeasure>0.5249192307692309</triangleMeasure>
				<rectangleMeasure>1</rectangleMeasure>
				<circleMeasure>0.6282560906835513</circleMeasure>
				<centroid>
					<x>935</x>
					<y>128.5</y>
				</centroid>
			</pseudo3D>
		</spatialEntity>
		<spatialEntity>
			<pseudo3D type="cluster">
				<clusteredness>1</clusteredness>
				<density>1</density>
				<area>191.0706</area>
				<perimeter>56</perimeter>
				<distanceFromOrigin>630.8922253443927</distanceFromOrigin>
				<angle>0</angle>
				<shape>rectangular</shape>
				<triangleMeasure>0.4874250000000001</triangleMeasure>
				<rectangleMeasure>0.9748500000000001</rectangleMeasure>
				<circleMeasure>0.5849833005488307</circleMeasure>
				<centroid>
					<x>372</x>
					<y>142</y>
				</centroid>
			</pseudo3D>
		</spatialEntity>
		<spatialEntity>
			<pseudo3D type="cluster">
				<clusteredness>1</clusteredness>
				<density>1</density>
				<area>191.0706</area>
				<perimeter>56</perimeter>
				<distanceFromOrigin>626.5109735671036</distanceFromOrigin>
				<angle>0</angle>
				<shape>rectangular</shape>
				<triangleMeasure>0.4874250000000001</triangleMeasure>
				<rectangleMeasure>0.9748500000000001</rectangleMeasure>
				<circleMeasure>0.5849833005488307</circleMeasure>
				<centroid>
					<x>232</x>
					<y>251</y>
				</centroid>
			</pseudo3D>
		</spatialEntity>
		<spatialEntity>
			<pseudo3D type="cluster">
				<clusteredness>0.04403008251321777</clusteredness>
				<density>1</density>
				<area>573.2118</area>
				<perimeter>156.5460662841797</perimeter>
				<distanceFromOrigin>705.8562176534255</distanceFromOrigin>
				<angle>49.86833237468518</angle>
				<shape>rectangular</shape>
				<triangleMeasure>0.30555</triangleMeasure>
				<rectangleMeasure>0.3133866901300917</rectangleMeasure>
				<circleMeasure>0.1469958209981488</circleMeasure>
				<centroid>
					<x>1260.738</x>
					<y>284.3546</y>
				</centroid>
			</pseudo3D>
		</spatialEntity>
		<spatialEntity>
			<pseudo3D type="cluster">
				<clusteredness>0.1022776610371917</clusteredness>
				<density>1</density>
				<area>382.1412</area>
				<perimeter>93.90396308898926</perimeter>
				<distanceFromOrigin>796.2794735518429</distanceFromOrigin>
				<angle>0</angle>
				<shape>rectangular</shape>
				<triangleMeasure>0.4546593694229625</triangleMeasure>
				<rectangleMeasure>0.5054777777777778</rectangleMeasure>
				<circleMeasure>0.3031241850905896</circleMeasure>
				<centroid>
					<x>1378.115</x>
					<y>298.4445</y>
				</centroid>
			</pseudo3D>
		</spatialEntity>
		<spatialEntity>
			<pseudo3D type="cluster">
				<clusteredness>1</clusteredness>
				<density>1</density>
				<area>191.0706</area>
				<perimeter>54</perimeter>
				<distanceFromOrigin>376.1236498812592</distanceFromOrigin>
				<angle>85.60129464500447</angle>
				<shape>rectangular</shape>
				<triangleMeasure>0.5249192307692309</triangleMeasure>
				<rectangleMeasure>1</rectangleMeasure>
				<circleMeasure>0.6282560906835513</circleMeasure>
				<centroid>
					<x>851</x>
					<y>359.5</y>
				</centroid>
			</pseudo3D>
		</spatialEntity>
		<spatialEntity>
			<pseudo3D type="cluster">
				<clusteredness>0.03178208577370399</clusteredness>
				<density>1</density>
				<area>573.2118</area>
				<perimeter>195.7930545806885</perimeter>
				<distanceFromOrigin>577.0077989074324</distanceFromOrigin>
				<angle>37.11686068327027</angle>
				<shape>rectangular</shape>
				<triangleMeasure>0.2504774614662457</triangleMeasure>
				<rectangleMeasure>0.2527388888888889</rectangleMeasure>
				<circleMeasure>0.1018115148099536</circleMeasure>
				<centroid>
					<x>100.4332</x>
					<y>557.4189</y>
				</centroid>
			</pseudo3D>
		</spatialEntity>
		<spatialEntity>
			<pseudo3D type="cluster">
				<clusteredness>1</clusteredness>
				<density>1</density>
				<area>191.0706</area>
				<perimeter>54</perimeter>
				<distanceFromOrigin>175.9232787325202</distanceFromOrigin>
				<angle>0</angle>
				<shape>rectangular</shape>
				<triangleMeasure>0.5249192307692309</triangleMeasure>
				<rectangleMeasure>1</rectangleMeasure>
				<circleMeasure>0.6282560906835513</circleMeasure>
				<centroid>
					<x>654</x>
					<y>522.5</y>
				</centroid>
			</pseudo3D>
		</spatialEntity>
		<spatialEntity>
			<pseudo3D type="cluster">
				<clusteredness>0.0109294007216414</clusteredness>
				<density>1.050847457627119</density>
				<area>11273.16539999999</area>
				<perimeter>710.7938327789307</perimeter>
				<distanceFromOrigin>62.28964600958975</distanceFromOrigin>
				<angle>100.5140607664244</angle>
				<shape>rectangular</shape>
				<triangleMeasure>0.2422552292128913</triangleMeasure>
				<rectangleMeasure>0.2434655707583196</rectangleMeasure>
				<circleMeasure>0.2056535369039249</circleMeasure>
				<centroid>
					<x>703.5208</x>
					<y>678.2012</y>
				</centroid>
			</pseudo3D>
		</spatialEntity>
		<spatialEntity>
			<pseudo3D type="cluster">
				<clusteredness>1</clusteredness>
				<density>1</density>
				<area>191.0706</area>
				<perimeter>56</perimeter>
				<distanceFromOrigin>243.0082303132962</distanceFromOrigin>
				<angle>0</angle>
				<shape>rectangular</shape>
				<triangleMeasure>0.4874250000000001</triangleMeasure>
				<rectangleMeasure>0.9748500000000001</rectangleMeasure>
				<circleMeasure>0.5849833005488307</circleMeasure>
				<centroid>
					<x>429</x>
					<y>699</y>
				</centroid>
			</pseudo3D>
		</spatialEntity>
		<spatialEntity>
			<pseudo3D type="cluster">
				<clusteredness>1</clusteredness>
				<density>1</density>
				<area>191.0706</area>
				<perimeter>56</perimeter>
				<distanceFromOrigin>255.2195133605579</distanceFromOrigin>
				<angle>0</angle>
				<shape>rectangular</shape>
				<triangleMeasure>0.4874250000000001</triangleMeasure>
				<rectangleMeasure>0.9748500000000001</rectangleMeasure>
				<circleMeasure>0.5849833005488307</circleMeasure>
				<centroid>
					<x>935</x>
					<y>767</y>
				</centroid>
			</pseudo3D>
		</spatialEntity>
		<spatialEntity>
			<pseudo3D type="cluster">
				<clusteredness>1</clusteredness>
				<density>1</density>
				<area>191.0706</area>
				<perimeter>56</perimeter>
				<distanceFromOrigin>613.4248120185554</distanceFromOrigin>
				<angle>0</angle>
				<shape>rectangular</shape>
				<triangleMeasure>0.4874250000000001</triangleMeasure>
				<rectangleMeasure>0.9748500000000001</rectangleMeasure>
				<circleMeasure>0.5849833005488307</circleMeasure>
				<centroid>
					<x>1259</x>
					<y>930</y>
				</centroid>
			</pseudo3D>
		</spatialEntity>
		<spatialEntity>
			<pseudo3D type="cluster">
				<clusteredness>1</clusteredness>
				<density>1</density>
				<area>191.0706</area>
				<perimeter>54</perimeter>
				<distanceFromOrigin>697</distanceFromOrigin>
				<angle>0</angle>
				<shape>rectangular</shape>
				<triangleMeasure>0.5249192307692309</triangleMeasure>
				<rectangleMeasure>1</rectangleMeasure>
				<circleMeasure>0.6282560906835513</circleMeasure>
				<centroid>
					<x>1301</x>
					<y>1038.5</y>
				</centroid>
			</pseudo3D>
		</spatialEntity>
		<spatialEntity>
			<pseudo3D type="cluster">
				<clusteredness>1</clusteredness>
				<density>1</density>
				<area>191.0706</area>
				<perimeter>56</perimeter>
				<distanceFromOrigin>352.423041244468</distanceFromOrigin>
				<angle>0</angle>
				<shape>rectangular</shape>
				<triangleMeasure>0.4874250000000001</triangleMeasure>
				<rectangleMeasure>0.9748500000000001</rectangleMeasure>
				<circleMeasure>0.5849833005488307</circleMeasure>
				<centroid>
					<x>583</x>
					<y>1052</y>
				</centroid>
			</pseudo3D>
		</spatialEntity>
		<spatialEntity>
			<pseudo3D type="cluster">
				<clusteredness>1</clusteredness>
				<density>1</density>
				<area>191.0706</area>
				<perimeter>54</perimeter>
				<distanceFromOrigin>587.2307893835268</distanceFromOrigin>
				<angle>0</angle>
				<shape>rectangular</shape>
				<triangleMeasure>0.5249192307692309</triangleMeasure>
				<rectangleMeasure>1</rectangleMeasure>
				<circleMeasure>0.6282560906835513</circleMeasure>
				<centroid>
					<x>1132</x>
					<y>1092.5</y>
				</centroid>
			</pseudo3D>
		</spatialEntity>
		<spatialEntity>
			<pseudo3D type="cluster">
				<clusteredness>1</clusteredness>
				<density>1</density>
				<area>191.0706</area>
				<perimeter>54</perimeter>
				<distanceFromOrigin>474.6588248415908</distanceFromOrigin>
				<angle>0</angle>
				<shape>rectangular</shape>
				<triangleMeasure>0.5249192307692309</triangleMeasure>
				<rectangleMeasure>1</rectangleMeasure>
				<circleMeasure>0.6282560906835513</circleMeasure>
				<centroid>
					<x>837</x>
					<y>1160.5</y>
				</centroid>
			</pseudo3D>
		</spatialEntity>
		<spatialEntity>
			<pseudo3D type="cluster">
				<clusteredness>1</clusteredness>
				<density>1</density>
				<area>191.0706</area>
				<perimeter>56</perimeter>
				<distanceFromOrigin>742.9199149302702</distanceFromOrigin>
				<angle>0</angle>
				<shape>rectangular</shape>
				<triangleMeasure>0.4874250000000001</triangleMeasure>
				<rectangleMeasure>0.9748500000000001</rectangleMeasure>
				<circleMeasure>0.5849833005488307</circleMeasure>
				<centroid>
					<x>91</x>
					<y>1174</y>
				</centroid>
			</pseudo3D>
		</spatialEntity>
		<spatialEntity>
			<pseudo3D type="cluster">
				<clusteredness>0.06538494010141443</clusteredness>
				<density>1</density>
				<area>382.1412</area>
				<perimeter>118.3007030487061</perimeter>
				<distanceFromOrigin>846.2446454778901</distanceFromOrigin>
				<angle>0</angle>
				<shape>rectangular</shape>
				<triangleMeasure>0.3138736755646818</triangleMeasure>
				<rectangleMeasure>0.3887337775117095</rectangleMeasure>
				<circleMeasure>0.1818504985544535</circleMeasure>
				<centroid>
					<x>1392.418</x>
					<y>1201.695</y>
				</centroid>
			</pseudo3D>
		</spatialEntity>
		<spatialEntity>
			<pseudo3D type="cluster">
				<clusteredness>1</clusteredness>
				<density>1</density>
				<area>191.0706</area>
				<perimeter>56</perimeter>
				<distanceFromOrigin>553.5855850724439</distanceFromOrigin>
				<angle>0</angle>
				<shape>rectangular</shape>
				<triangleMeasure>0.4874250000000001</triangleMeasure>
				<rectangleMeasure>0.9748500000000001</rectangleMeasure>
				<circleMeasure>0.5849833005488307</circleMeasure>
				<centroid>
					<x>443</x>
					<y>1215</y>
				</centroid>
			</pseudo3D>
		</spatialEntity>
		<spatialEntity>
			<pseudo3D type="cluster">
				<clusteredness>1</clusteredness>
				<density>1</density>
				<area>191.0706</area>
				<perimeter>54</perimeter>
				<distanceFromOrigin>631.9556946495537</distanceFromOrigin>
				<angle>0</angle>
				<shape>rectangular</shape>
				<triangleMeasure>0.5249192307692309</triangleMeasure>
				<rectangleMeasure>1</rectangleMeasure>
				<circleMeasure>0.6282560906835513</circleMeasure>
				<centroid>
					<x>1048</x>
					<y>1228.5</y>
				</centroid>
			</pseudo3D>
		</spatialEntity>
		<spatialEntity>
			<pseudo3D type="cluster">
				<clusteredness>1</clusteredness>
				<density>1</density>
				<area>191.0706</area>
				<perimeter>54</perimeter>
				<distanceFromOrigin>722.2887234340573</distanceFromOrigin>
				<angle>0</angle>
				<shape>rectangular</shape>
				<triangleMeasure>0.5249192307692309</triangleMeasure>
				<rectangleMeasure>1</rectangleMeasure>
[truncated: 960,789 more chars]
