# Supplementary material for: Automatic validation of computational models using pseudo-3D spatio-temporal model checking
Source: BMC Syst Biol. 2014 Dec 2;8:124. doi: 10.1186/s12918-014-0124-0 (PMC4272535; doi:10.1186/s12918-014-0124-0)
Supplement: Additional file 12 — Dataset of STML files for the chemotaxis case study. The subdataset of 250 STML files corresponding to the stochastic model simulations for the chemotaxis case study. We recommend using the freely available 7zip software (Download link: http://www.7-zip.org/download.html) to extract this archive. [file 12918_2014_124_MOESM12_ESM.zip › stml_dataset_chemotaxis2D/chemotaxis2D_stml_230.xml]

<?xml version="1.0" encoding="utf-8"?>
<!--Warning! This xml file was automatically generated by a C++ program using the Boost PropertyTree library.-->
<experiment>
	<timepoint>
		<spatialEntity>
			<pseudo3D type="cluster">
				<clusteredness>1</clusteredness>
				<density>1</density>
				<area>191.0706</area>
				<perimeter>54</perimeter>
				<distanceFromOrigin>691.0115773270372</distanceFromOrigin>
				<angle>0</angle>
				<shape>rectangular</shape>
				<triangleMeasure>0.5249192307692309</triangleMeasure>
				<rectangleMeasure>1</rectangleMeasure>
				<circleMeasure>0.6282560906835513</circleMeasure>
				<centroid>
					<x>668</x>
					<y>6.5</y>
				</centroid>
			</pseudo3D>
		</spatialEntity>
		<spatialEntity>
			<pseudo3D type="cluster">
				<clusteredness>1</clusteredness>
				<density>1</density>
				<area>191.0706</area>
				<perimeter>56</perimeter>
				<distanceFromOrigin>746.274078338515</distanceFromOrigin>
				<angle>0</angle>
				<shape>rectangular</shape>
				<triangleMeasure>0.4874250000000001</triangleMeasure>
				<rectangleMeasure>0.9748500000000001</rectangleMeasure>
				<circleMeasure>0.5849833005488307</circleMeasure>
				<centroid>
					<x>358</x>
					<y>20</y>
				</centroid>
			</pseudo3D>
		</spatialEntity>
		<spatialEntity>
			<pseudo3D type="cluster">
				<clusteredness>1</clusteredness>
				<density>1</density>
				<area>191.0706</area>
				<perimeter>54</perimeter>
				<distanceFromOrigin>767.0410680009252</distanceFromOrigin>
				<angle>81.2538377374448</angle>
				<shape>rectangular</shape>
				<triangleMeasure>0.5249192307692309</triangleMeasure>
				<rectangleMeasure>1</rectangleMeasure>
				<circleMeasure>0.6282560906835513</circleMeasure>
				<centroid>
					<x>288</x>
					<y>33.5</y>
				</centroid>
			</pseudo3D>
		</spatialEntity>
		<spatialEntity>
			<pseudo3D type="cluster">
				<clusteredness>1</clusteredness>
				<density>1</density>
				<area>191.0706</area>
				<perimeter>54</perimeter>
				<distanceFromOrigin>900.8540392316615</distanceFromOrigin>
				<angle>0</angle>
				<shape>rectangular</shape>
				<triangleMeasure>0.5249192307692309</triangleMeasure>
				<rectangleMeasure>1</rectangleMeasure>
				<circleMeasure>0.6282560906835513</circleMeasure>
				<centroid>
					<x>35</x>
					<y>60.5</y>
				</centroid>
			</pseudo3D>
		</spatialEntity>
		<spatialEntity>
			<pseudo3D type="cluster">
				<clusteredness>1</clusteredness>
				<density>1</density>
				<area>191.0706</area>
				<perimeter>56</perimeter>
				<distanceFromOrigin>851.8744038882727</distanceFromOrigin>
				<angle>0</angle>
				<shape>rectangular</shape>
				<triangleMeasure>0.4874250000000001</triangleMeasure>
				<rectangleMeasure>0.9748500000000001</rectangleMeasure>
				<circleMeasure>0.5849833005488307</circleMeasure>
				<centroid>
					<x>91</x>
					<y>74</y>
				</centroid>
			</pseudo3D>
		</spatialEntity>
		<spatialEntity>
			<pseudo3D type="cluster">
				<clusteredness>1</clusteredness>
				<density>1</density>
				<area>191.0706</area>
				<perimeter>56</perimeter>
				<distanceFromOrigin>591.0439915945343</distanceFromOrigin>
				<angle>0</angle>
				<shape>rectangular</shape>
				<triangleMeasure>0.4874250000000001</triangleMeasure>
				<rectangleMeasure>0.9748500000000001</rectangleMeasure>
				<circleMeasure>0.5849833005488307</circleMeasure>
				<centroid>
					<x>569</x>
					<y>115</y>
				</centroid>
			</pseudo3D>
		</spatialEntity>
		<spatialEntity>
			<pseudo3D type="cluster">
				<clusteredness>1</clusteredness>
				<density>1</density>
				<area>191.0706</area>
				<perimeter>56</perimeter>
				<distanceFromOrigin>759.5182683780555</distanceFromOrigin>
				<angle>0</angle>
				<shape>rectangular</shape>
				<triangleMeasure>0.4874250000000001</triangleMeasure>
				<rectangleMeasure>0.9748500000000001</rectangleMeasure>
				<circleMeasure>0.5849833005488307</circleMeasure>
				<centroid>
					<x>1174</x>
					<y>115</y>
				</centroid>
			</pseudo3D>
		</spatialEntity>
		<spatialEntity>
			<pseudo3D type="cluster">
				<clusteredness>1</clusteredness>
				<density>1</density>
				<area>191.0706</area>
				<perimeter>56</perimeter>
				<distanceFromOrigin>579.0077719685635</distanceFromOrigin>
				<angle>0</angle>
				<shape>rectangular</shape>
				<triangleMeasure>0.4874250000000001</triangleMeasure>
				<rectangleMeasure>0.9748500000000001</rectangleMeasure>
				<circleMeasure>0.5849833005488307</circleMeasure>
				<centroid>
					<x>851</x>
					<y>142</y>
				</centroid>
			</pseudo3D>
		</spatialEntity>
		<spatialEntity>
			<pseudo3D type="cluster">
				<clusteredness>1</clusteredness>
				<density>1</density>
				<area>191.0706</area>
				<perimeter>54</perimeter>
				<distanceFromOrigin>547.8722478826611</distanceFromOrigin>
				<angle>85.60129464500447</angle>
				<shape>rectangular</shape>
				<triangleMeasure>0.5249192307692309</triangleMeasure>
				<rectangleMeasure>1</rectangleMeasure>
				<circleMeasure>0.6282560906835513</circleMeasure>
				<centroid>
					<x>766</x>
					<y>155.5</y>
				</centroid>
			</pseudo3D>
		</spatialEntity>
		<spatialEntity>
			<pseudo3D type="cluster">
				<clusteredness>1</clusteredness>
				<density>1</density>
				<area>191.0706</area>
				<perimeter>56</perimeter>
				<distanceFromOrigin>734.7822806791138</distanceFromOrigin>
				<angle>0</angle>
				<shape>rectangular</shape>
				<triangleMeasure>0.4874250000000001</triangleMeasure>
				<rectangleMeasure>0.9748500000000001</rectangleMeasure>
				<circleMeasure>0.5849833005488307</circleMeasure>
				<centroid>
					<x>161</x>
					<y>169</y>
				</centroid>
			</pseudo3D>
		</spatialEntity>
		<spatialEntity>
			<pseudo3D type="cluster">
				<clusteredness>1</clusteredness>
				<density>1</density>
				<area>191.0706</area>
				<perimeter>56</perimeter>
				<distanceFromOrigin>832.005408636266</distanceFromOrigin>
				<angle>0</angle>
				<shape>rectangular</shape>
				<triangleMeasure>0.4874250000000001</triangleMeasure>
				<rectangleMeasure>0.9748500000000001</rectangleMeasure>
				<circleMeasure>0.5849833005488307</circleMeasure>
				<centroid>
					<x>1329</x>
					<y>169</y>
				</centroid>
			</pseudo3D>
		</spatialEntity>
		<spatialEntity>
			<pseudo3D type="cluster">
				<clusteredness>1</clusteredness>
				<density>1</density>
				<area>191.0706</area>
				<perimeter>54</perimeter>
				<distanceFromOrigin>618.0978886875444</distanceFromOrigin>
				<angle>0</angle>
				<shape>rectangular</shape>
				<triangleMeasure>0.5249192307692309</triangleMeasure>
				<rectangleMeasure>1</rectangleMeasure>
				<circleMeasure>0.6282560906835513</circleMeasure>
				<centroid>
					<x>1048</x>
					<y>196.5</y>
				</centroid>
			</pseudo3D>
		</spatialEntity>
		<spatialEntity>
			<pseudo3D type="cluster">
				<clusteredness>1</clusteredness>
				<density>1</density>
				<area>191.0706</area>
				<perimeter>54</perimeter>
				<distanceFromOrigin>478.5728784626224</distanceFromOrigin>
				<angle>85.60129464500447</angle>
				<shape>rectangular</shape>
				<triangleMeasure>0.5249192307692309</triangleMeasure>
				<rectangleMeasure>1</rectangleMeasure>
				<circleMeasure>0.6282560906835513</circleMeasure>
				<centroid>
					<x>752</x>
					<y>223.5</y>
				</centroid>
			</pseudo3D>
		</spatialEntity>
		<spatialEntity>
			<pseudo3D type="cluster">
				<clusteredness>1</clusteredness>
				<density>1</density>
				<area>191.0706</area>
				<perimeter>56</perimeter>
				<distanceFromOrigin>573.2050244022639</distanceFromOrigin>
				<angle>0</angle>
				<shape>rectangular</shape>
				<triangleMeasure>0.4874250000000001</triangleMeasure>
				<rectangleMeasure>0.9748500000000001</rectangleMeasure>
				<circleMeasure>0.5849833005488307</circleMeasure>
				<centroid>
					<x>330</x>
					<y>237</y>
				</centroid>
			</pseudo3D>
		</spatialEntity>
		<spatialEntity>
			<pseudo3D type="cluster">
				<clusteredness>0.05113891765568118</clusteredness>
				<density>1</density>
				<area>382.1412</area>
				<perimeter>133.4952812194824</perimeter>
				<distanceFromOrigin>506.6142516747826</distanceFromOrigin>
				<angle>36.86989764584402</angle>
				<shape>rectangular</shape>
				<triangleMeasure>0.2527388888888889</triangleMeasure>
				<rectangleMeasure>0.3289016505385297</rectangleMeasure>
				<circleMeasure>0.1331282816744427</circleMeasure>
				<centroid>
					<x>963.1716</x>
					<y>250.5319</y>
				</centroid>
			</pseudo3D>
		</spatialEntity>
		<spatialEntity>
			<pseudo3D type="cluster">
				<clusteredness>1</clusteredness>
				<density>1</density>
				<area>191.0706</area>
				<perimeter>56</perimeter>
				<distanceFromOrigin>495.1171578525632</distanceFromOrigin>
				<angle>0</angle>
				<shape>rectangular</shape>
				<triangleMeasure>0.4874250000000001</triangleMeasure>
				<rectangleMeasure>0.9748500000000001</rectangleMeasure>
				<circleMeasure>0.5849833005488307</circleMeasure>
				<centroid>
					<x>457</x>
					<y>251</y>
				</centroid>
			</pseudo3D>
		</spatialEntity>
		<spatialEntity>
			<pseudo3D type="cluster">
				<clusteredness>1</clusteredness>
				<density>1</density>
				<area>191.0706</area>
				<perimeter>54</perimeter>
				<distanceFromOrigin>435.4365625438452</distanceFromOrigin>
				<angle>0</angle>
				<shape>rectangular</shape>
				<triangleMeasure>0.5249192307692309</triangleMeasure>
				<rectangleMeasure>1</rectangleMeasure>
				<circleMeasure>0.6282560906835513</circleMeasure>
				<centroid>
					<x>626</x>
					<y>264.5</y>
				</centroid>
			</pseudo3D>
		</spatialEntity>
		<spatialEntity>
			<pseudo3D type="cluster">
				<clusteredness>1</clusteredness>
				<density>1</density>
				<area>191.0706</area>
				<perimeter>54</perimeter>
				<distanceFromOrigin>426.6110640853095</distanceFromOrigin>
				<angle>81.2538377374448</angle>
				<shape>rectangular</shape>
				<triangleMeasure>0.5249192307692309</triangleMeasure>
				<rectangleMeasure>1</rectangleMeasure>
				<circleMeasure>0.6282560906835513</circleMeasure>
				<centroid>
					<x>541</x>
					<y>291.5</y>
				</centroid>
			</pseudo3D>
		</spatialEntity>
		<spatialEntity>
			<pseudo3D type="cluster">
				<clusteredness>1</clusteredness>
				<density>1</density>
				<area>191.0706</area>
				<perimeter>56</perimeter>
				<distanceFromOrigin>625.9456845445937</distanceFromOrigin>
				<angle>0</angle>
				<shape>rectangular</shape>
				<triangleMeasure>0.4874250000000001</triangleMeasure>
				<rectangleMeasure>0.9748500000000001</rectangleMeasure>
				<circleMeasure>0.5849833005488307</circleMeasure>
				<centroid>
					<x>1174</x>
					<y>305</y>
				</centroid>
			</pseudo3D>
		</spatialEntity>
		<spatialEntity>
			<pseudo3D type="cluster">
				<clusteredness>1</clusteredness>
				<density>1</density>
				<area>191.0706</area>
				<perimeter>56</perimeter>
				<distanceFromOrigin>698.0329505116503</distanceFromOrigin>
				<angle>0</angle>
				<shape>rectangular</shape>
				<triangleMeasure>0.4874250000000001</triangleMeasure>
				<rectangleMeasure>0.9748500000000001</rectangleMeasure>
				<circleMeasure>0.5849833005488307</circleMeasure>
				<centroid>
					<x>77</x>
					<y>332</y>
				</centroid>
			</pseudo3D>
		</spatialEntity>
		<spatialEntity>
			<pseudo3D type="cluster">
				<clusteredness>1</clusteredness>
				<density>1</density>
				<area>191.0706</area>
				<perimeter>58</perimeter>
				<distanceFromOrigin>794.7137849565717</distanceFromOrigin>
				<angle>0</angle>
				<shape>rectangular</shape>
				<triangleMeasure>0.4549300000000001</triangleMeasure>
				<rectangleMeasure>0.9098600000000001</rectangleMeasure>
				<circleMeasure>0.5446875469621394</circleMeasure>
				<centroid>
					<x>1399.5</x>
					<y>346</y>
				</centroid>
			</pseudo3D>
		</spatialEntity>
		<spatialEntity>
			<pseudo3D type="cluster">
				<clusteredness>1</clusteredness>
				<density>1</density>
				<area>191.0706</area>
				<perimeter>56</perimeter>
				<distanceFromOrigin>360.9113464550539</distanceFromOrigin>
				<angle>0</angle>
				<shape>rectangular</shape>
				<triangleMeasure>0.4874250000000001</triangleMeasure>
				<rectangleMeasure>0.9748500000000001</rectangleMeasure>
				<circleMeasure>0.5849833005488307</circleMeasure>
				<centroid>
					<x>513</x>
					<y>373</y>
				</centroid>
			</pseudo3D>
		</spatialEntity>
		<spatialEntity>
			<pseudo3D type="cluster">
				<clusteredness>0.06167304647111899</clusteredness>
				<density>1</density>
				<area>573.2118</area>
				<perimeter>127.30495262146</perimeter>
				<distanceFromOrigin>366.0191251833707</distanceFromOrigin>
				<angle>66.03751102542182</angle>
				<shape>rectangular</shape>
				<triangleMeasure>0.4958579584775087</triangleMeasure>
				<rectangleMeasure>0.5054777777777778</rectangleMeasure>
				<circleMeasure>0.2759488088100358</circleMeasure>
				<centroid>
					<x>890.5622</x>
					<y>381.3458</y>
				</centroid>
			</pseudo3D>
		</spatialEntity>
		<spatialEntity>
			<pseudo3D type="cluster">
				<clusteredness>1</clusteredness>
				<density>1</density>
				<area>191.0706</area>
				<perimeter>56</perimeter>
				<distanceFromOrigin>720.017360901805</distanceFromOrigin>
				<angle>0</angle>
				<shape>rectangular</shape>
				<triangleMeasure>0.4874250000000001</triangleMeasure>
				<rectangleMeasure>0.9748500000000001</rectangleMeasure>
				<circleMeasure>0.5849833005488307</circleMeasure>
				<centroid>
					<x>1329</x>
					<y>373</y>
				</centroid>
			</pseudo3D>
		</spatialEntity>
		<spatialEntity>
			<pseudo3D type="cluster">
				<clusteredness>0.06400937502753341</clusteredness>
				<density>1</density>
				<area>382.1412</area>
				<perimeter>117.175651550293</perimeter>
				<distanceFromOrigin>432.1122539340906</distanceFromOrigin>
				<angle>49.90729984228815</angle>
				<shape>rectangular</shape>
				<triangleMeasure>0.3305719723183391</triangleMeasure>
				<rectangleMeasure>0.415495077489383</rectangleMeasure>
				<circleMeasure>0.1839658725400239</circleMeasure>
				<centroid>
					<x>357.7839</x>
					<y>393.4167</y>
				</centroid>
			</pseudo3D>
		</spatialEntity>
		<spatialEntity>
			<pseudo3D type="cluster">
				<clusteredness>1</clusteredness>
				<density>1</density>
				<area>191.0706</area>
				<perimeter>54</perimeter>
				<distanceFromOrigin>482.4479246509409</distanceFromOrigin>
				<angle>85.60129464500447</angle>
				<shape>rectangular</shape>
				<triangleMeasure>0.5249192307692309</triangleMeasure>
				<rectangleMeasure>1</rectangleMeasure>
				<circleMeasure>0.6282560906835513</circleMeasure>
				<centroid>
					<x>1076</x>
					<y>413.5</y>
				</centroid>
			</pseudo3D>
		</spatialEntity>
		<spatialEntity>
			<pseudo3D type="cluster">
				<clusteredness>0.1421464909645577</clusteredness>
				<density>1</density>
				<area>382.1412</area>
				<perimeter>84</perimeter>
				<distanceFromOrigin>602.8440926143343</distanceFromOrigin>
				<angle>51.84277341263093</angle>
				<shape>rectangular</shape>
				<triangleMeasure>0.4874250000000001</triangleMeasure>
				<rectangleMeasure>0.9748500000000001</rectangleMeasure>
				<circleMeasure>0.4679865765064302</circleMeasure>
				<centroid>
					<x>126</x>
					<y>427</y>
				</centroid>
			</pseudo3D>
		</spatialEntity>
		<spatialEntity>
			<pseudo3D type="cluster">
				<clusteredness>1</clusteredness>
				<density>1</density>
				<area>191.0706</area>
				<perimeter>56</perimeter>
				<distanceFromOrigin>309.3557822313978</distanceFromOrigin>
				<angle>0</angle>
				<shape>rectangular</shape>
				<triangleMeasure>0.4874250000000001</triangleMeasure>
				<rectangleMeasure>0.9748500000000001</rectangleMeasure>
				<circleMeasure>0.5849833005488307</circleMeasure>
				<centroid>
					<x>837</x>
					<y>427</y>
				</centroid>
			</pseudo3D>
		</spatialEntity>
		<spatialEntity>
			<pseudo3D type="cluster">
				<clusteredness>1</clusteredness>
				<density>1</density>
				<area>191.0706</area>
				<perimeter>54</perimeter>
				<distanceFromOrigin>245.0979396078229</distanceFromOrigin>
				<angle>0</angle>
				<shape>rectangular</shape>
				<triangleMeasure>0.5249192307692309</triangleMeasure>
				<rectangleMeasure>1</rectangleMeasure>
				<circleMeasure>0.6282560906835513</circleMeasure>
				<centroid>
					<x>640</x>
					<y>454.5</y>
				</centroid>
			</pseudo3D>
		</spatialEntity>
		<spatialEntity>
			<pseudo3D type="cluster">
				<clusteredness>1</clusteredness>
				<density>1</density>
				<area>191.0706</area>
				<perimeter>56</perimeter>
				<distanceFromOrigin>703.3249604556914</distanceFromOrigin>
				<angle>0</angle>
				<shape>rectangular</shape>
				<triangleMeasure>0.4874250000000001</triangleMeasure>
				<rectangleMeasure>0.9748500000000001</rectangleMeasure>
				<circleMeasure>0.5849833005488307</circleMeasure>
				<centroid>
					<x>7</x>
					<y>468</y>
				</centroid>
			</pseudo3D>
		</spatialEntity>
		<spatialEntity>
			<pseudo3D type="cluster">
				<clusteredness>1</clusteredness>
				<density>1</density>
				<area>191.0706</area>
				<perimeter>56</perimeter>
				<distanceFromOrigin>435.1333129053669</distanceFromOrigin>
				<angle>0</angle>
				<shape>rectangular</shape>
				<triangleMeasure>0.4874250000000001</triangleMeasure>
				<rectangleMeasure>0.9748500000000001</rectangleMeasure>
				<circleMeasure>0.5849833005488307</circleMeasure>
				<centroid>
					<x>302</x>
					<y>468</y>
				</centroid>
			</pseudo3D>
		</spatialEntity>
		<spatialEntity>
			<pseudo3D type="cluster">
				<clusteredness>1</clusteredness>
				<density>1</density>
				<area>191.0706</area>
				<perimeter>54</perimeter>
				<distanceFromOrigin>325.123053627392</distanceFromOrigin>
				<angle>81.2538377374448</angle>
				<shape>rectangular</shape>
				<triangleMeasure>0.5249192307692309</triangleMeasure>
				<rectangleMeasure>1</rectangleMeasure>
				<circleMeasure>0.6282560906835513</circleMeasure>
				<centroid>
					<x>429</x>
					<y>481.5</y>
				</centroid>
			</pseudo3D>
		</spatialEntity>
		<spatialEntity>
			<pseudo3D type="cluster">
				<clusteredness>1</clusteredness>
				<density>1</density>
				<area>191.0706</area>
				<perimeter>56</perimeter>
				<distanceFromOrigin>601.9078002485098</distanceFromOrigin>
				<angle>0</angle>
				<shape>rectangular</shape>
				<triangleMeasure>0.4874250000000001</triangleMeasure>
				<rectangleMeasure>0.9748500000000001</rectangleMeasure>
				<circleMeasure>0.5849833005488307</circleMeasure>
				<centroid>
					<x>105</x>
					<y>495</y>
				</centroid>
			</pseudo3D>
		</spatialEntity>
		<spatialEntity>
			<pseudo3D type="cluster">
				<clusteredness>1</clusteredness>
				<density>1</density>
				<area>191.0706</area>
				<perimeter>56</perimeter>
				<distanceFromOrigin>536.4820593458834</distanceFromOrigin>
				<angle>0</angle>
				<shape>rectangular</shape>
				<triangleMeasure>0.4874250000000001</triangleMeasure>
				<rectangleMeasure>0.9748500000000001</rectangleMeasure>
				<circleMeasure>0.5849833005488307</circleMeasure>
				<centroid>
					<x>175</x>
					<y>495</y>
				</centroid>
			</pseudo3D>
		</spatialEntity>
		<spatialEntity>
			<pseudo3D type="cluster">
				<clusteredness>0.04738211226934695</clusteredness>
				<density>1</density>
				<area>382.1412</area>
				<perimeter>140</perimeter>
				<distanceFromOrigin>289.2282835408736</distanceFromOrigin>
				<angle>28.30075576600638</angle>
				<shape>rectangular</shape>
				<triangleMeasure>0.2437125</triangleMeasure>
				<rectangleMeasure>0.4874250000000001</rectangleMeasure>
				<circleMeasure>0.1376431214782586</circleMeasure>
				<centroid>
					<x>914</x>
					<y>495</y>
				</centroid>
			</pseudo3D>
		</spatialEntity>
		<spatialEntity>
			<pseudo3D type="cluster">
				<clusteredness>1</clusteredness>
				<density>1</density>
				<area>191.0706</area>
				<perimeter>56</perimeter>
				<distanceFromOrigin>365.8264615907384</distanceFromOrigin>
				<angle>0</angle>
				<shape>rectangular</shape>
				<triangleMeasure>0.4874250000000001</triangleMeasure>
				<rectangleMeasure>0.9748500000000001</rectangleMeasure>
				<circleMeasure>0.5849833005488307</circleMeasure>
				<centroid>
					<x>991</x>
					<y>495</y>
				</centroid>
			</pseudo3D>
		</spatialEntity>
		<spatialEntity>
			<pseudo3D type="cluster">
				<clusteredness>1</clusteredness>
				<density>1</density>
				<area>191.0706</area>
				<perimeter>56</perimeter>
				<distanceFromOrigin>474.1698008097943</distanceFromOrigin>
				<angle>0</angle>
				<shape>rectangular</shape>
				<triangleMeasure>0.4874250000000001</triangleMeasure>
				<rectangleMeasure>0.9748500000000001</rectangleMeasure>
				<circleMeasure>0.5849833005488307</circleMeasure>
				<centroid>
					<x>1132</x>
					<y>536</y>
				</centroid>
			</pseudo3D>
		</spatialEntity>
		<spatialEntity>
			<pseudo3D type="cluster">
				<clusteredness>1</clusteredness>
				<density>1</density>
				<area>191.0706</area>
				<perimeter>54</perimeter>
				<distanceFromOrigin>673.4634362754967</distanceFromOrigin>
				<angle>85.60129464500447</angle>
				<shape>rectangular</shape>
				<triangleMeasure>0.5249192307692309</triangleMeasure>
				<rectangleMeasure>1</rectangleMeasure>
				<circleMeasure>0.6282560906835513</circleMeasure>
				<centroid>
					<x>1343</x>
					<y>549.5</y>
				</centroid>
			</pseudo3D>
		</spatialEntity>
		<spatialEntity>
			<pseudo3D type="cluster">
				<clusteredness>1</clusteredness>
				<density>1</density>
				<area>191.0706</area>
				<perimeter>56</perimeter>
				<distanceFromOrigin>289.836160614924</distanceFromOrigin>
				<angle>0</angle>
				<shape>rectangular</shape>
				<triangleMeasure>0.4874250000000001</triangleMeasure>
				<rectangleMeasure>0.9748500000000001</rectangleMeasure>
				<circleMeasure>0.5849833005488307</circleMeasure>
				<centroid>
					<x>415</x>
					<y>563</y>
				</centroid>
			</pseudo3D>
		</spatialEntity>
		<spatialEntity>
			<pseudo3D type="cluster">
				<clusteredness>1</clusteredness>
				<density>1</density>
				<area>191.0706</area>
				<perimeter>54</perimeter>
				<distanceFromOrigin>408.3393196840099</distanceFromOrigin>
				<angle>0</angle>
				<shape>rectangular</shape>
				<triangleMeasure>0.5249192307692309</triangleMeasure>
				<rectangleMeasure>1</rectangleMeasure>
				<circleMeasure>0.6282560906835513</circleMeasure>
				<centroid>
					<x>1076</x>
					<y>576.5</y>
				</centroid>
			</pseudo3D>
		</spatialEntity>
		<spatialEntity>
			<pseudo3D type="cluster">
				<clusteredness>1</clusteredness>
				<density>1</density>
				<area>191.0706</area>
				<perimeter>56</perimeter>
				<distanceFromOrigin>149.4590244849738</distanceFromOrigin>
				<angle>0</angle>
				<shape>rectangular</shape>
				<triangleMeasure>0.4874250000000001</triangleMeasure>
				<rectangleMeasure>0.9748500000000001</rectangleMeasure>
				<circleMeasure>0.5849833005488307</circleMeasure>
				<centroid>
					<x>555</x>
					<y>604</y>
				</centroid>
			</pseudo3D>
		</spatialEntity>
		<spatialEntity>
			<pseudo3D type="cluster">
				<clusteredness>1</clusteredness>
				<density>1</density>
				<area>191.0706</area>
				<perimeter>54</perimeter>
				<distanceFromOrigin>351.2321169824878</distanceFromOrigin>
				<angle>81.2538377374448</angle>
				<shape>rectangular</shape>
				<triangleMeasure>0.5249192307692309</triangleMeasure>
				<rectangleMeasure>1</rectangleMeasure>
				<circleMeasure>0.6282560906835513</circleMeasure>
				<centroid>
					<x>330</x>
					<y>617.5</y>
				</centroid>
			</pseudo3D>
		</spatialEntity>
		<spatialEntity>
			<pseudo3D type="cluster">
				<clusteredness>1</clusteredness>
				<density>1</density>
				<area>191.0706</area>
				<perimeter>54</perimeter>
				<distanceFromOrigin>88.56635930193812</distanceFromOrigin>
				<angle>85.60129464500447</angle>
				<shape>rectangular</shape>
				<triangleMeasure>0.5249192307692309</triangleMeasure>
				<rectangleMeasure>1</rectangleMeasure>
				<circleMeasure>0.6282560906835513</circleMeasure>
				<centroid>
					<x>724</x>
					<y>617.5</y>
				</centroid>
			</pseudo3D>
		</spatialEntity>
		<spatialEntity>
			<pseudo3D type="cluster">
				<clusteredness>0.06538499593485025</clusteredness>
				<density>1</density>
				<area>382.1412</area>
				<perimeter>114.8276252746582</perimeter>
				<distanceFromOrigin>200.1449474755733</distanceFromOrigin>
				<angle>41.46770541610911</angle>
				<shape>rectangular</shape>
				<triangleMeasure>0.3283528918962462</triangleMeasure>
				<rectangleMeasure>0.4288148604280203</rectangleMeasure>
				<circleMeasure>0.1923770677781546</circleMeasure>
				<centroid>
					<x>886</x>
					<y>631</y>
				</centroid>
			</pseudo3D>
		</spatialEntity>
		<spatialEntity>
			<pseudo3D type="cluster">
				<clusteredness>0.0464024394715962</clusteredness>
				<density>1</density>
				<area>382.1412</area>
				<perimeter>140.6487197875977</perimeter>
				<distanceFromOrigin>525.137124949284</distanceFromOrigin>
				<angle>30.17135979967465</angle>
				<shape>rectangular</shape>
				<triangleMeasure>0.2480052405820616</triangleMeasure>
				<rectangleMeasure>0.3640759741545078</rectangleMeasure>
				<circleMeasure>0.1239532173430521</circleMeasure>
				<centroid>
					<x>140</x>
					<y>665</y>
				</centroid>
			</pseudo3D>
		</spatialEntity>
		<spatialEntity>
			<pseudo3D type="cluster">
				<clusteredness>0.04640245019682376</clusteredness>
				<density>1</density>
				<area>382.1412</area>
				<perimeter>140.6487197875977</perimeter>
				<distanceFromOrigin>401.5133870744536</distanceFromOrigin>
				<angle>49.76364169072618</angle>
				<shape>rectangular</shape>
				<triangleMeasure>0.2480077554911068</triangleMeasure>
				<rectangleMeasure>0.3640759741545078</rectangleMeasure>
				<circleMeasure>0.1239532173430521</circleMeasure>
				<centroid>
					<x>267</x>
					<y>665</y>
				</centroid>
			</pseudo3D>
		</spatialEntity>
		<spatialEntity>
			<pseudo3D type="cluster">
				<clusteredness>1</clusteredness>
				<density>1</density>
				<area>191.0706</area>
				<perimeter>56</perimeter>
				<distanceFromOrigin>301.0398644698074</distanceFromOrigin>
				<angle>0</angle>
				<shape>rectangular</shape>
				<triangleMeasure>0.4874250000000001</triangleMeasure>
				<rectangleMeasure>0.9748500000000001</rectangleMeasure>
				<circleMeasure>0.5849833005488307</circleMeasure>
				<centroid>
					<x>372</x>
					<y>672</y>
				</centroid>
			</pseudo3D>
		</spatialEntity>
		<spatialEntity>
			<pseudo3D type="cluster">
				<clusteredness>1</clusteredness>
				<density>1</density>
				<area>191.0706</area>
				<perimeter>56</perimeter>
				<distanceFromOrigin>94.02127418834527</distanceFromOrigin>
				<angle>0</angle>
				<shape>rectangular</shape>
				<triangleMeasure>0.4874250000000001</triangleMeasure>
				<rectangleMeasure>0.9748500000000001</rectangleMeasure>
				<circleMeasure>0.5849833005488307</circleMeasure>
				<centroid>
					<x>780</x>
					<y>699</y>
				</centroid>
			</pseudo3D>
		</spatialEntity>
		<spatialEntity>
			<pseudo3D type="cluster">
				<clusteredness>1</clusteredness>
				<density>1</density>
				<area>191.0706</area>
				<perimeter>56</perimeter>
				<distanceFromOrigin>615.0032520239222</distanceFromOrigin>
				<angle>0</angle>
				<shape>rectangular</shape>
				<triangleMeasure>0.4874250000000001</triangleMeasure>
				<rectangleMeasure>0.9748500000000001</rectangleMeasure>
				<circleMeasure>0.5849833005488307</circleMeasure>
				<centroid>
					<x>1301</x>
					<y>699</y>
				</centroid>
			</pseudo3D>
		</spatialEntity>
		<spatialEntity>
			<pseudo3D type="cluster">
				<clusteredness>1</clusteredness>
				<density>1</density>
				<area>191.0706</area>
				<perimeter>54</perimeter>
				<distanceFromOrigin>153.7595525487766</distanceFromOrigin>
				<angle>0</angle>
				<shape>rectangular</shape>
				<triangleMeasure>0.5249192307692309</triangleMeasure>
				<rectangleMeasure>1</rectangleMeasure>
				<circleMeasure>0.6282560906835513</circleMeasure>
				<centroid>
					<x>837</x>
					<y>739.5</y>
				</centroid>
			</pseudo3D>
		</spatialEntity>
		<spatialEntity>
			<pseudo3D type="cluster">
				<clusteredness>1</clusteredness>
				<density>1</density>
				<area>191.0706</area>
				<perimeter>54</perimeter>
				<distanceFromOrigin>423.8207168131355</distanceFromOrigin>
				<angle>0</angle>
				<shape>rectangular</shape>
				<triangleMeasure>0.5249192307692309</triangleMeasure>
				<rectangleMeasure>1</rectangleMeasure>
				<circleMeasure>0.6282560906835513</circleMeasure>
				<centroid>
					<x>1104</x>
					<y>780.5</y>
				</centroid>
			</pseudo3D>
		</spatialEntity>
		<spatialEntity>
			<pseudo3D type="cluster">
				<clusteredness>1</clusteredness>
				<density>1</density>
				<area>191.0706</area>
				<perimeter>56</perimeter>
				<distanceFromOrigin>371.3933225032459</distanceFromOrigin>
				<angle>0</angle>
				<shape>rectangular</shape>
				<triangleMeasure>0.4874250000000001</triangleMeasure>
				<rectangleMeasure>0.9748500000000001</rectangleMeasure>
				<circleMeasure>0.5849833005488307</circleMeasure>
				<centroid>
					<x>1048</x>
					<y>794</y>
				</centroid>
			</pseudo3D>
		</spatialEntity>
		<spatialEntity>
			<pseudo3D type="cluster">
				<clusteredness>1</clusteredness>
				<density>1</density>
				<area>191.0706</area>
				<perimeter>54</perimeter>
				<distanceFromOrigin>622.6026019862107</distanceFromOrigin>
				<angle>0</angle>
				<shape>rectangular</shape>
				<triangleMeasure>0.5249192307692309</triangleMeasure>
				<rectangleMeasure>1</rectangleMeasure>
				<circleMeasure>0.6282560906835513</circleMeasure>
				<centroid>
					<x>1301</x>
					<y>807.5</y>
				</centroid>
			</pseudo3D>
		</spatialEntity>
		<spatialEntity>
			<pseudo3D type="cluster">
				<clusteredness>1</clusteredness>
				<density>1</density>
				<area>191.0706</area>
				<perimeter>56</perimeter>
				<distanceFromOrigin>332.7100840070827</distanceFromOrigin>
				<angle>0</angle>
				<shape>rectangular</shape>
				<triangleMeasure>0.4874250000000001</triangleMeasure>
				<rectangleMeasure>0.9748500000000001</rectangleMeasure>
				<circleMeasure>0.5849833005488307</circleMeasure>
				<centroid>
					<x>358</x>
					<y>821</y>
				</centroid>
			</pseudo3D>
		</spatialEntity>
		<spatialEntity>
			<pseudo3D type="cluster">
				<clusteredness>1</clusteredness>
				<density>1</density>
				<area>191.0706</area>
				<perimeter>56</perimeter>
				<distanceFromOrigin>111.4629983447422</distanceFromOrigin>
				<angle>0</angle>
				<shape>rectangular</shape>
				<triangleMeasure>0.4874250000000001</triangleMeasure>
				<rectangleMeasure>0.9748500000000001</rectangleMeasure>
				<circleMeasure>0.5849833005488307</circleMeasure>
				<centroid>
					<x>654</x>
					<y>821</y>
				</centroid>
			</pseudo3D>
		</spatialEntity>
		<spatialEntity>
			<pseudo3D type="cluster">
				<clusteredness>1</clusteredness>
				<density>1</density>
				<area>191.0706</area>
				<perimeter>56</perimeter>
				<distanceFromOrigin>154.1557653803451</distanceFromOrigin>
				<angle>0</angle>
				<shape>rectangular</shape>
				<triangleMeasure>0.4874250000000001</triangleMeasure>
				<rectangleMeasure>0.9748500000000001</rectangleMeasure>
				<circleMeasure>0.5849833005488307</circleMeasure>
				<centroid>
					<x>794</x>
					<y>821</y>
				</centroid>
			</pseudo3D>
		</spatialEntity>
		<spatialEntity>
			<pseudo3D type="cluster">
				<clusteredness>1</clusteredness>
				<density>1</density>
				<area>191.0706</area>
				<perimeter>54</perimeter>
				<distanceFromOrigin>586.2635925929565</distanceFromOrigin>
				<angle>0</angle>
				<shape>rectangular</shape>
				<triangleMeasure>0.5249192307692309</triangleMeasure>
				<rectangleMeasure>1</rectangleMeasure>
				<circleMeasure>0.6282560906835513</circleMeasure>
				<centroid>
					<x>1259</x>
					<y>834.5</y>
				</centroid>
			</pseudo3D>
		</spatialEntity>
		<spatialEntity>
			<pseudo3D type="cluster">
				<clusteredness>1</clusteredness>
				<density>1</density>
				<area>191.0706</area>
				<perimeter>56</perimeter>
				<distanceFromOrigin>219.2760816869911</distanceFromOrigin>
				<angle>0</angle>
				<shape>rectangular</shape>
				<triangleMeasure>0.4874250000000001</triangleMeasure>
				<rectangleMeasure>0.9748500000000001</rectangleMeasure>
				<circleMeasure>0.5849833005488307</circleMeasure>
				<centroid>
					<x>513</x>
					<y>862</y>
				</centroid>
			</pseudo3D>
		</spatialEntity>
		<spatialEntity>
			<pseudo3D type="cluster">
				<clusteredness>1</clusteredness>
				<density>1</density>
				<area>191.0706</area>
				<perimeter>54</perimeter>
				<distanceFromOrigin>617.4544517614235</distanceFromOrigin>
				<angle>0</angle>
				<shape>rectangular</shape>
				<triangleMeasure>0.5249192307692309</triangleMeasure>
				<rectangleMeasure>1</rectangleMeasure>
				<circleMeasure>0.6282560906835513</circleMeasure>
				<centroid>
					<x>77</x>
					<y>875.5</y>
				</centroid>
			</pseudo3D>
		</spatialEntity>
		<spatialEntity>
			<pseudo3D type="cluster">
				<clusteredness>1</clusteredness>
				<density>1</density>
				<area>191.0706</area>
				<perimeter>54</perimeter>
				<distanceFromOrigin>293.7243605831835</distanceFromOrigin>
				<angle>0</angle>
				<shape>rectangular</shape>
				<triangleMeasure>0.5249192307692309</triangleMeasure>
				<rectangleMeasure>1</rectangleMeasure>
				<circleMeasure>0.6282560906835513</circleMeasure>
				<centroid>
					<x>429</x>
					<y>875.5</y>
				</centroid>
			</pseudo3D>
		</spatialEntity>
		<spatialEntity>
			<pseudo3D type="cluster">
				<clusteredness>1</clusteredness>
				<density>1</density>
				<area>191.0706</area>
				<perimeter>56</perimeter>
				<distanceFromOrigin>701.616704476169</distanceFromOrigin>
				<angle>0</angle>
				<shape>rectangular</shape>
				<triangleMeasure>0.4874250000000001</triangleMeasure>
				<rectangleMeasure>0.9748500000000001</rectangleMeasure>
				<circleMeasure>0.5849833005488307</circleMeasure>
				<centroid>
					<x>1357</x>
					<y>916</y>
				</centroid>
			</pseudo3D>
		</spatialEntity>
		<spatialEntity>
			<pseudo3D type="cluster">
				<clusteredness>1</clusteredness>
				<density>1</density>
				<area>191.0706</area>
				<perimeter>56</perimeter>
				<distanceFromOrigin>242.0123963767145</distanceFromOrigin>
				<angle>0</angle>
				<shape>rectangular</shape>
				<triangleMeasure>0.4874250000000001</triangleMeasure>
				<rectangleMeasure>0.9748500000000001</rectangleMeasure>
				<circleMeasure>0.5849833005488307</circleMeasure>
				<centroid>
					<x>569</x>
					<y>930</y>
				</centroid>
			</pseudo3D>
		</spatialEntity>
		<spatialEntity>
			<pseudo3D type="cluster">
				<clusteredness>1</clusteredness>
				<density>1</density>
				<area>191.0706</area>
				<perimeter>56</perimeter>
				<distanceFromOrigin>311.1301978272119</distanceFromOrigin>
				<angle>0</angle>
				<shape>rectangular</shape>
				<triangleMeasure>0.4874250000000001</triangleMeasure>
				<rectangleMeasure>0.9748500000000001</rectangleMeasure>
				<circleMeasure>0.5849833005488307</circleMeasure>
				<centroid>
					<x>907</x>
					<y>930</y>
				</centroid>
			</pseudo3D>
		</spatialEntity>
		<spatialEntity>
			<pseudo3D type="cluster">
				<clusteredness>1</clusteredness>
				<density>1</density>
				<area>191.0706</area>
				<perimeter>54</perimeter>
				<distanceFromOrigin>236.0783768158363</distanceFromOrigin>
				<angle>0</angle>
				<shape>rectangular</shape>
				<triangleMeasure>0.5249192307692309</triangleMeasure>
				<rectangleMeasure>1</rectangleMeasure>
				<circleMeasure>0.6282560906835513</circleMeasure>
				<centroid>
					<x>724</x>
					<y>943.5</y>
				</centroid>
			</pseudo3D>
		</spatialEntity>
		<spatialEntity>
			<pseudo3D type="cluster">
				<clusteredness>0.0511389453681108</clusteredness>
				<density>1</density>
				<area>382.1412</area>
				<perimeter>133.7946014404297</perimeter>
				<distanceFromOrigin>263.3476789341421</distanceFromOrigin>
				<angle>56.60151153201276</angle>
				<shape>rectangular</shape>
				<triangleMeasure>0.2481234964694424</triangleMeasure>
				<rectangleMeasure>0.3289016505385297</rectangleMeasure>
				<circleMeasure>0.1331282816744427</circleMeasure>
				<centroid>
					<x>766</x>
					<y>970.5</y>
				</centroid>
			</pseudo3D>
		</spatialEntity>
		<spatialEntity>
			<pseudo3D type="cluster">
				<clusteredness>0.0511389453681108</clusteredness>
				<density>1</density>
				<area>382.1412</area>
				<perimeter>133.7946014404297</perimeter>
				<distanceFromOrigin>442.3041939660984</distanceFromOrigin>
				<angle>53.76159339051852</angle>
				<shape>rectangular</shape>
				<triangleMeasure>0.2481234964694424</triangleMeasure>
				<rectangleMeasure>0.3289016505385297</rectangleMeasure>
				<circleMeasure>0.1331282816744427</circleMeasure>
				<centroid>
					<x>1048</x>
					<y>970.5</y>
				</centroid>
			</pseudo3D>
		</spatialEntity>
		<spatialEntity>
			<pseudo3D type="cluster">
				<clusteredness>1</clusteredness>
				<density>1</density>
				<area>191.0706</area>
				<perimeter>56</perimeter>
				<distanceFromOrigin>554.813482172162</distanceFromOrigin>
				<angle>0</angle>
				<shape>rectangular</shape>
				<triangleMeasure>0.4874250000000001</triangleMeasure>
				<rectangleMeasure>0.9748500000000001</rectangleMeasure>
				<circleMeasure>0.5849833005488307</circleMeasure>
				<centroid>
					<x>189</x>
					<y>984</y>
				</centroid>
			</pseudo3D>
		</spatialEntity>
		<spatialEntity>
			<pseudo3D type="cluster">
				<clusteredness>1</clusteredness>
				<density>1</density>
				<area>191.0706</area>
				<perimeter>56</perimeter>
				<distanceFromOrigin>394.7277542813528</distanceFromOrigin>
				<angle>77.00538320808349</angle>
				<shape>rectangular</shape>
				<triangleMeasure>0.4899246153846154</triangleMeasure>
				<rectangleMeasure>0.9798492307692308</rectangleMeasure>
				<circleMeasure>0.582013761610809</circleMeasure>
				<centroid>
					<x>400.5</x>
					<y>997.5</y>
				</centroid>
			</pseudo3D>
		</spatialEntity>
		<spatialEntity>
			<pseudo3D type="cluster">
				<clusteredness>1</clusteredness>
				<density>1</density>
				<area>191.0706</area>
				<perimeter>54</perimeter>
				<distanceFromOrigin>358.6000557724441</distanceFromOrigin>
				<angle>0</angle>
				<shape>rectangular</shape>
				<triangleMeasure>0.5249192307692309</triangleMeasure>
				<rectangleMeasure>1</rectangleMeasure>
				<circleMeasure>0.6282560906835513</circleMeasure>
				<centroid>
					<x>457</x>
					<y>997.5</y>
				</centroid>
			</pseudo3D>
		</spatialEntity>
		<spatialEntity>
			<pseudo3D type="cluster">
				<clusteredness>1</clusteredness>
				<density>1</density>
				<area>191.0706</area>
				<perimeter>56</perimeter>
				<distanceFromOrigin>498.4014446206993</distanceFromOrigin>
				<angle>0</angle>
				<shape>rectangular</shape>
				<triangleMeasure>0.4874250000000001</triangleMeasure>
				<rectangleMeasure>0.9748500000000001</rectangleMeasure>
				<circleMeasure>0.5849833005488307</circleMeasure>
				<centroid>
					<x>274</x>
					<y>1011</y>
				</centroid>
			</pseudo3D>
		</spatialEntity>
		<spatialEntity>
			<pseudo3D type="cluster">
				<clusteredness>1</clusteredness>
				<density>1</density>
				<area>191.0706</area>
				<perimeter>58</perimeter>
				<distanceFromOrigin>336.8679266418814</distanceFromOrigin>
				<angle>0</angle>
				<shape>rectangular</shape>
				<triangleMeasure>0.4549300000000001</triangleMeasure>
				<rectangleMeasure>0.9098600000000001</rectangleMeasure>
				<circleMeasure>0.5446875469621394</circleMeasure>
				<centroid>
					<x>808.5</x>
					<y>1025</y>
				</centroid>
			</pseudo3D>
		</spatialEntity>
		<spatialEntity>
			<pseudo3D type="cluster">
				<clusteredness>1</clusteredness>
				<density>1</density>
				<area>191.0706</area>
				<perimeter>56</perimeter>
				<distanceFromOrigin>753.5389837294418</distanceFromOrigin>
				<angle>0</angle>
				<shape>rectangular</shape>
				<triangleMeasure>0.4874250000000001</triangleMeasure>
				<rectangleMeasure>0.9748500000000001</rectangleMeasure>
				<circleMeasure>0.5849833005488307</circleMeasure>
				<centroid>
					<x>1371</x>
					<y>1025</y>
				</centroid>
			</pseudo3D>
		</spatialEntity>
		<spatialEntity>
			<pseudo3D type="cluster">
				<clusteredness>0.06538494010141443</clusteredness>
				<density>1</density>
				<area>382.1412</area>
				<perimeter>114.8276252746582</perimeter>
				<distanceFromOrigin>587.9863944004147</distanceFromOrigin>
				<angle>0</angle>
				<shape>rectangular</shape>
				<triangleMeasure>0.3283705263157895</triangleMeasure>
				<rectangleMeasure>0.4288148604280203</rectangleMeasure>
				<circleMeasure>0.1923770677781546</circleMeasure>
				<centroid>
					<x>1167</x>
					<y>1052</y>
				</centroid>
			</pseudo3D>
		</spatialEntity>
		<spatialEntity>
			<pseudo3D type="cluster">
				<clusteredness>1</clusteredness>
				<density>1</density>
				<area>191.0706</area>
				<perimeter>56</perimeter>
				<distanceFromOrigin>637.8103166302659</distanceFromOrigin>
				<angle>0</angle>
				<shape>rectangular</shape>
				<triangleMeasure>0.4874250000000001</triangleMeasure>
				<rectangleMeasure>0.9748500000000001</rectangleMeasure>
				<circleMeasure>0.5849833005488307</circleMeasure>
				<centroid>
					<x>133</x>
					<y>1052</y>
				</centroid>
			</pseudo3D>
		</spatialEntity>
		<spatialEntity>
			<pseudo3D type="cluster">
				<clusteredness>1</clusteredness>
				<density>1</density>
				<area>191.0706</area>
				<perimeter>56</perimeter>
				<distanceFromOrigin>518.0550163833954</distanceFromOrigin>
				<angle>0</angle>
				<shape>rectangular</shape>
				<triangleMeasure>0.4874250000000001</triangleMeasure>
				<rectangleMeasure>0.9748500000000001</rectangleMeasure>
				<circleMeasure>0.5849833005488307</circleMeasure>
				<centroid>
					<x>1076</x>
					<y>1052</y>
				</centroid>
			</pseudo3D>
		</spatialEntity>
		<spatialEntity>
			<pseudo3D type="cluster">
				<clusteredness>1</clusteredness>
				<density>1</density>
				<area>191.0706</area>
				<perimeter>56</perimeter>
				<distanceFromOrigin>403.2976568243361</distanceFromOrigin>
				<angle>0</angle>
				<shape>rectangular</shape>
				<triangleMeasure>0.4874250000000001</triangleMeasure>
				<rectangleMeasure>0.9748500000000001</rectangleMeasure>
				<circleMeasure>0.5849833005488307</circleMeasure>
				<centroid>
					<x>851</x>
					<y>1079</y>
				</centroid>
			</pseudo3D>
		</spatialEntity>
		<spatialEntity>
			<pseudo3D type="cluster">
				<clusteredness>1</clusteredness>
				<density>1</density>
				<area>191.0706</area>
				<perimeter>54</perimeter>
				<distanceFromOrigin>591.5707903539525</distanceFromOrigin>
				<angle>0</angle>
				<shape>rectangular</shape>
				<triangleMeasure>0.5249192307692309</triangleMeasure>
				<rectangleMeasure>1</rectangleMeasure>
				<circleMeasure>0.6282560906835513</circleMeasure>
				<centroid>
					<x>288</x>
					<y>1160.5</y>
				</centroid>
			</pseudo3D>
		</spatialEntity>
		<spatialEntity>
			<pseudo3D type="cluster">
				<clusteredness>1</clusteredness>
				<density>1</density>
				<area>191.0706</area>
				<perimeter>54</perimeter>
				<distanceFromOrigin>495.3271646094125</distanceFromOrigin>
				<angle>0</angle>
				<shape>rectangular</shape>
				<triangleMeasure>0.5249192307692309</triangleMeasure>
				<rectangleMeasure>1</rectangleMeasure>
				<circleMeasure>0.6282560906835513</circleMeasure>
				<centroid>
					<x>893</x>
					<y>1160.5</y>
				</centroid>
			</pseudo3D>
		</spatialEntity>
		<spatialEntity>
			<pseudo3D type="cluster">
				<clusteredness>0.06400940219943066</clusteredness>
				<density>1</density>
				<area>382.1412</area>
				<perimeter>118.6099052429199</perimeter>
				<distanceFromOrigin>467.6804464589043</distanceFromOrigin>
				<angle>41.46770541610911</angle>
				<shape>rectangular</shape>
				<triangleMeasure>0.311952</triangleMeasure>
				<rectangleMeasure>0.4061875316220912</rectangleMeasure>
				<circleMeasure>0.179994856762336</circleMeasure>
				<centroid>
					<x>766</x>
					<y>1181</y>
				</centroid>
			</pseudo3D>
		</spatialEntity>
		<spatialEntity>
			<pseudo3D type="cluster">
				<clusteredness>1</clusteredness>
				<density>1</density>
				<area>191.0706</area>
				<perimeter>56</perimeter>
				<distanceFromOrigin>532.8648984498791</distanceFromOrigin>
				<angle>0</angle>
				<shape>rectangular</shape>
				<triangleMeasure>0.4874250000000001</triangleMeasure>
				<rectangleMeasure>0.9748500000000001</rectangleMeasure>
				<circleMeasure>0.5849833005488307</circleMeasure>
				<centroid>
					<x>499</x>
					<y>1215</y>
				</centroid>
			</pseudo3D>
		</spatialEntity>
		<spatialEntity>
			<pseudo3D type="cluster">
				<clusteredness>1</clusteredness>
				<density>1</density>
				<area>191.0706</area>
				<perimeter>56</perimeter>
				<distanceFromOrigin>807.986386023923</distanceFromOrigin>
				<angle>0</angle>
				<shape>rectangular</shape>
				<triangleMeasure>0.4874250000000001</triangleMeasure>
				<rectangleMeasure>0.9748500000000001</rectangleMeasure>
				<circleMeasure>0.5849833005488307</circleMeasure>
				<centroid>
					<x>63</x>
					<y>1242</y>
				</centroid>
			</pseudo3D>
		</spatialEntity>
		<spatialEntity>
			<pseudo3D type="cluster">
				<clusteredness>1</clusteredness>
				<density>1</density>
				<area>191.0706</area>
				<perimeter>54</perimeter>
				<distanceFromOrigin>728.2266130813952</distanceFromOrigin>
				<angle>0</angle>
				<shape>rectangular</shape>
				<triangleMeasure>0.5249192307692309</triangleMeasure>
				<rectangleMeasure>1</rectangleMeasure>
				<circleMeasure>0.6282560906835513</circleMeasure>
				<centroid>
					<x>189</x>
					<y>1255.5</y>
				</centroid>
			</pseudo3D>
		</spatialEntity>
		<spatialEntity>
			<pseudo3D type="cluster">
				<clusteredness>1</clusteredness>
				<density>1</density>
				<area>191.0706</area>
				<perimeter>54</perimeter>
				<distanceFromOrigin>597.5658959478862</distanceFromOrigin>
				<angle>85.60129464500447</angle>
				<shape>rectangular</shape>
				<triangleMeasure>0.5249192307692309</triangleMeasure>
				<rectangleMeasure>1</rectangleMeasure>
				<circleMeasure>0.6282560906835513</circleMeasure>
				<centroid>
					<x>555</x>
					<y>1296.5</y>
				</centroid>
			</pseudo3D>
		</spatialEntity>
		<spatialEntity>
			<pseudo3D type="cluster">
				<clusteredness>1</clusteredness>
				<density>1</density>
				<area>191.0706</area>
				<perimeter>54</perimeter>
				<distanceFromOrigin>608.7864978791825</distanceFromOrigin>
				<angle>90</angle>
				<shape>rectangular</shape>
				<triangleMeasure>0.5249192307692309</triangleMeasure>
				<rectangleMeasure>1</rectangleMeasure>
				<circleMeasure>0.6282560906835513</circleMeasure>
				<centroid>
					<x>851</x>
					<y>1296.5</y>
				</centroid>
			</pseudo3D>
		</spatialEntity>
		<spatialEntity>
			<pseudo3D type="cluster">
				<clusteredness>1</clusteredness>
				<density>1</density>
				<area>191.0706</area>
				<perimeter>54</perimeter>
				<distanceFromOrigin>868.3282789360254</distanceFromOrigin>
				<angle>0</angle>
				<shape>rectangular</shape>
				<triangleMeasure>0.5249192307692309</triangleMeasure>
				<rectangleMeasure>1</rectangleMeasure>
				<circleMeasure>0.6282560906835513</circleMeasure>
				<centroid>
					<x>1301</x>
					<y>1323.5</y>
				</centroid>
			</pseudo3D>
		</spatialEntity>
		<spatialEntity>
			<pseudo3D type="cluster">
				<clusteredness>1</clusteredness>
				<density>1</density>
				<area>191.0706</area>
				<perimeter>56</perimeter>
				<distanceFromOrigin>655.0763314301624</distanceFromOrigin>
				<angle>0</angle>
				<shape>rectangular</shape>
				<triangleMeasure>0.4874250000000001</triangleMeasure>
				<rectangleMeasure>0.9748500000000001</rectangleMeasure>
				<circleMeasure>0.5849833005488307</circleMeasure>
				<centroid>
					<x>879</x>
					<y>1337</y>
				</centroid>
			</pseudo3D>
		</spatialEntity>
		<spatialEntity>
			<pseudo3D type="cluster">
				<clusteredness>1</clusteredness>
				<density>1</density>
				<area>191.0706</area>
				<perimeter>56</perimeter>
				<distanceFromOrigin>742.2775761128717</distanceFromOrigin>
				<angle>0</angle>
				<shape>rectangular</shape>
				<triangleMeasure>0.4874250000000001</triangleMeasure>
				<rectangleMeasure>0.9748500000000001</rectangleMeasure>
				<circleMeasure>0.5849833005488307</circleMeasure>
				<centroid>
					<x>1062</x>
					<y>1351</y>
				</centroid>
			</pseudo3D>
		</spatialEntity>
		<numericStateVariable>
			<name>avgClusterednessClusters</name>
			<value>0.9715483071574265</value>
		</numericStateVariable>
		<numericStateVariable>
			<name>avgDensityClusters</name>
			<value>1</value>
		</numericStateVariable>
	</timepoint>
	<timepoint>
		<spatialEntity>
			<pseudo3D type="cluster">
				<clusteredness>1</clusteredness>
				<density>1</density>
				<area>191.0706</area>
				<perimeter>54</perimeter>
				<distanceFromOrigin>758.9973649493126</distanceFromOrigin>
				<angle>0</angle>
				<shape>rectangular</shape>
				<triangleMeasure>0.5249192307692309</triangleMeasure>
				<rectangleMeasure>1</rectangleMeasure>
				<circleMeasure>0.6282560906835513</circleMeasure>
				<centroid>
					<x>358</x>
					<y>6.5</y>
				</centroid>
			</pseudo3D>
		</spatialEntity>
		<spatialEntity>
			<pseudo3D type="cluster">
				<clusteredness>1</clusteredness>
				<density>1</density>
				<area>191.0706</area>
				<perimeter>54</perimeter>
				<distanceFromOrigin>691.0115773270372</distanceFromOrigin>
				<angle>0</angle>
				<shape>rectangular</shape>
				<triangleMeasure>0.5249192307692309</triangleMeasure>
				<rectangleMeasure>1</rectangleMeasure>
				<circleMeasure>0.6282560906835513</circleMeasure>
				<centroid>
					<x>668</x>
					<y>6.5</y>
				</centroid>
			</pseudo3D>
		</spatialEntity>
		<spatialEntity>
			<pseudo3D type="cluster">
				<clusteredness>1</clusteredness>
				<density>1</density>
				<area>191.0706</area>
				<perimeter>56</perimeter>
				<distanceFromOrigin>734.4821304837851</distanceFromOrigin>
				<angle>0</angle>
				<shape>rectangular</shape>
				<triangleMeasure>0.4874250000000001</triangleMeasure>
				<rectangleMeasure>0.9748500000000001</rectangleMeasure>
				<circleMeasure>0.5849833005488307</circleMeasure>
				<centroid>
					<x>330</x>
					<y>47</y>
				</centroid>
			</pseudo3D>
		</spatialEntity>
		<spatialEntity>
			<pseudo3D type="cluster">
				<clusteredness>1</clusteredness>
				<density>1</density>
				<area>191.0706</area>
				<perimeter>54</perimeter>
				<distanceFromOrigin>843.5508283440897</distanceFromOrigin>
				<angle>0</angle>
				<shape>rectangular</shape>
				<triangleMeasure>0.5249192307692309</triangleMeasure>
				<rectangleMeasure>1</rectangleMeasure>
				<circleMeasure>0.6282560906835513</circleMeasure>
				<centroid>
					<x>119</x>
					<y>60.5</y>
				</centroid>
			</pseudo3D>
		</spatialEntity>
		<spatialEntity>
			<pseudo3D type="cluster">
				<clusteredness>1</clusteredness>
				<density>1</density>
				<area>191.0706</area>
				<perimeter>56</perimeter>
				<distanceFromOrigin>911.2376199433384</distanceFromOrigin>
				<angle>0</angle>
				<shape>rectangular</shape>
				<triangleMeasure>0.4874250000000001</triangleMeasure>
				<rectangleMeasure>0.9748500000000001</rectangleMeasure>
				<circleMeasure>0.5849833005488307</circleMeasure>
				<centroid>
					<x>7</x>
					<y>74</y>
				</centroid>
			</pseudo3D>
		</spatialEntity>
		<spatialEntity>
			<pseudo3D type="cluster">
				<clusteredness>1</clusteredness>
				<density>1</density>
				<area>191.0706</area>
				<perimeter>56</perimeter>
				<distanceFromOrigin>759.5182683780555</distanceFromOrigin>
				<angle>0</angle>
				<shape>rectangular</shape>
				<triangleMeasure>0.4874250000000001</triangleMeasure>
				<rectangleMeasure>0.9748500000000001</rectangleMeasure>
				<circleMeasure>0.5849833005488307</circleMeasure>
				<centroid>
					<x>1174</x>
					<y>115</y>
				</centroid>
			</pseudo3D>
		</spatialEntity>
		<spatialEntity>
			<pseudo3D type="cluster">
				<clusteredness>1</clusteredness>
				<density>1</density>
				<area>191.0706</area>
				<perimeter>54</perimeter>
				<distanceFromOrigin>784.3806473900283</distanceFromOrigin>
				<angle>81.2538377374448</angle>
				<shape>rectangular</shape>
				<triangleMeasure>0.5249192307692309</triangleMeasure>
				<rectangleMeasure>1</rectangleMeasure>
				<circleMeasure>0.6282560906835513</circleMeasure>
				<centroid>
					<x>105</x>
					<y>155.5</y>
				</centroid>
			</pseudo3D>
		</spatialEntity>
		<spatialEntity>
			<pseudo3D type="cluster">
				<clusteredness>1</clusteredness>
				<density>1</density>
				<area>191.0706</area>
				<perimeter>54</perimeter>
				<distanceFromOrigin>554.4844452281777</distanceFromOrigin>
				<angle>81.2538377374448</angle>
				<shape>rectangular</shape>
				<triangleMeasure>0.5249192307692309</triangleMeasure>
				<rectangleMeasure>1</rectangleMeasure>
				<circleMeasure>0.6282560906835513</circleMeasure>
				<centroid>
					<x>555</x>
					<y>155.5</y>
				</centroid>
			</pseudo3D>
		</spatialEntity>
		<spatialEntity>
			<pseudo3D type="cluster">
				<clusteredness>1</clusteredness>
				<density>1</density>
				<area>191.0706</area>
				<perimeter>54</perimeter>
				<distanceFromOrigin>552.6554080075576</distanceFromOrigin>
				<angle>85.60129464500447</angle>
				<shape>rectangular</shape>
				<triangleMeasure>0.5249192307692309</triangleMeasure>
				<rectangleMeasure>1</rectangleMeasure>
				<circleMeasure>0.6282560906835513</circleMeasure>
				<centroid>
					<x>794</x>
					<y>155.5</y>
				</centroid>
			</pseudo3D>
		</spatialEntity>
		<spatialEntity>
			<pseudo3D type="cluster">
				<clusteredness>1</clusteredness>
				<density>1</density>
				<area>191.0706</area>
				<perimeter>56</perimeter>
				<distanceFromOrigin>572.3853597009623</distanceFromOrigin>
				<angle>0</angle>
				<shape>rectangular</shape>
				<triangleMeasure>0.4874250000000001</triangleMeasure>
				<rectangleMeasure>0.9748500000000001</rectangleMeasure>
				<circleMeasure>0.5849833005488307</circleMeasure>
				<centroid>
					<x>907</x>
					<y>169</y>
				</centroid>
			</pseudo3D>
		</spatialEntity>
		<spatialEntity>
			<pseudo3D type="cluster">
				<clusteredness>1</clusteredness>
				<density>1</density>
				<area>191.0706</area>
				<perimeter>58</perimeter>
				<distanceFromOrigin>581.0654007940931</distanceFromOrigin>
				<angle>0</angle>
				<shape>rectangular</shape>
				<triangleMeasure>0.4549300000000001</triangleMeasure>
				<rectangleMeasure>0.9098600000000001</rectangleMeasure>
				<circleMeasure>0.5446875469621394</circleMeasure>
				<centroid>
					<x>400.5</x>
					<y>183</y>
				</centroid>
			</pseudo3D>
		</spatialEntity>
		<spatialEntity>
			<pseudo3D type="cluster">
				<clusteredness>1</clusteredness>
				<density>1</density>
				<area>191.0706</area>
				<perimeter>54</perimeter>
				<distanceFromOrigin>860.0011627899116</distanceFromOrigin>
				<angle>0</angle>
				<shape>rectangular</shape>
				<triangleMeasure>0.5249192307692309</triangleMeasure>
				<rectangleMeasure>1</rectangleMeasure>
				<circleMeasure>0.6282560906835513</circleMeasure>
				<centroid>
					<x>1385</x>
					<y>196.5</y>
				</centroid>
			</pseudo3D>
		</spatialEntity>
		<spatialEntity>
			<pseudo3D type="cluster">
				<clusteredness>1</clusteredness>
				<density>1</density>
				<area>191.0706</area>
				<perimeter>56</perimeter>
				<distanceFromOrigin>632.7598280548474</distanceFromOrigin>
				<angle>0</angle>
				<shape>rectangular</shape>
				<triangleMeasure>0.4874250000000001</triangleMeasure>
				<rectangleMeasure>0.9748500000000001</rectangleMeasure>
				<circleMeasure>0.5849833005488307</circleMeasure>
				<centroid>
					<x>1090</x>
					<y>210</y>
				</centroid>
			</pseudo3D>
		</spatialEntity>
		<spatialEntity>
			<pseudo3D type="cluster">
				<clusteredness>1</clusteredness>
				<density>1</density>
				<area>191.0706</area>
				<perimeter>56</perimeter>
				<distanceFromOrigin>446.0179368590461</distanceFromOrigin>
				<angle>0</angle>
				<shape>rectangular</shape>
				<triangleMeasure>0.4874250000000001</triangleMeasure>
				<rectangleMeasure>0.9748500000000001</rectangleMeasure>
				<circleMeasure>0.5849833005488307</circleMeasure>
				<centroid>
					<x>682</x>
					<y>251</y>
				</centroid>
			</pseudo3D>
		</spatialEntity>
		<spatialEntity>
			<pseudo3D type="cluster">
				<clusteredness>1</clusteredness>
				<density>1</density>
				<area>191.0706</area>
				<perimeter>56</perimeter>
				<distanceFromOrigin>510.8003523882888</distanceFromOrigin>
				<angle>0</angle>
				<shape>rectangular</shape>
				<triangleMeasure>0.4874250000000001</triangleMeasure>
				<rectangleMeasure>0.9748500000000001</rectangleMeasure>
				<circleMeasure>0.5849833005488307</circleMeasure>
				<centroid>
					<x>935</x>
					<y>251</y>
				</centroid>
			</pseudo3D>
		</spatialEntity>
		<spatialEntity>
			<pseudo3D type="cluster">
				<clusteredness>1</clusteredness>
				<density>1</density>
				<area>191.0706</area>
				<perimeter>54</perimeter>
				<distanceFromOrigin>433.1708669797636</distanceFromOrigin>
				<angle>85.60129464500447</angle>
				<shape>rectangular</shape>
				<triangleMeasure>0.5249192307692309</triangleMeasure>
				<rectangleMeasure>1</rectangleMeasure>
				<circleMeasure>0.6282560906835513</circleMeasure>
				<centroid>
					<x>837</x>
					<y>291.5</y>
				</centroid>
			</pseudo3D>
		</spatialEntity>
		<spatialEntity>
			<pseudo3D type="cluster">
				<clusteredness>1</clusteredness>
				<density>1</density>
				<area>191.0706</area>
				<perimeter>54</perimeter>
				<distanceFromOrigin>760.4505243603952</distanceFromOrigin>
				<angle>85.60129464500447</angle>
				<shape>rectangular</shape>
				<triangleMeasure>0.5249192307692309</triangleMeasure>
				<rectangleMeasure>1</rectangleMeasure>
				<circleMeasure>0.6282560906835513</circleMeasure>
				<centroid>
					<x>1329</x>
					<y>291.5</y>
				</centroid>
			</pseudo3D>
		</spatialEntity>
		<spatialEntity>
			<pseudo3D type="cluster">
				<clusteredness>1</clusteredness>
				<density>1</density>
				<area>191.0706</area>
				<perimeter>56</perimeter>
				<distanceFromOrigin>529.5280917949491</distanceFromOrigin>
				<angle>0</angle>
				<shape>rectangular</shape>
				<triangleMeasure>0.4874250000000001</triangleMeasure>
				<rectangleMeasure>0.9748500000000001</rectangleMeasure>
				<circleMeasure>0.5849833005488307</circleMeasure>
				<centroid>
					<x>316</x>
					<y>305</y>
				</centroid>
			</pseudo3D>
		</spatialEntity>
		<spatialEntity>
			<pseudo3D type="cluster">
				<clusteredness>0.04131428485169598</clusteredness>
				<density>1</density>
				<area>573.2118</area>
				<perimeter>165.7265796661377</perimeter>
				<distanceFromOrigin>341.1158161094264</distanceFromOrigin>
				<angle>49.08735908739453</angle>
				<shape>triangular</shape>
				<triangleMeasure>0.2990150234741784</triangleMeasure>
				<rectangleMeasure>0.2452767650834403</rectangleMeasure>
				<circleMeasure>0.1395416416239922</circleMeasure>
				<centroid>
					<x>601.8973</x>
					<y>348.4423</y>
				</centroid>
			</pseudo3D>
		</spatialEntity>
		<spatialEntity>
			<pseudo3D type="cluster">
				<clusteredness>1</clusteredness>
				<density>1</density>
				<area>191.0706</area>
				<perimeter>56</perimeter>
				<distanceFromOrigin>598.2482762198316</distanceFromOrigin>
				<angle>0</angle>
				<shape>rectangular</shape>
				<triangleMeasure>0.4874250000000001</triangleMeasure>
				<rectangleMeasure>0.9748500000000001</rectangleMeasure>
				<circleMeasure>0.5849833005488307</circleMeasure>
				<centroid>
					<x>1160</x>
					<y>332</y>
				</centroid>
			</pseudo3D>
		</spatialEntity>
		<spatialEntity>
			<pseudo3D type="cluster">
				<clusteredness>1</clusteredness>
				<density>1</density>
				<area>191.0706</area>
				<perimeter>56</perimeter>
				<distanceFromOrigin>751.9481365094271</distanceFromOrigin>
				<angle>0</angle>
				<shape>rectangular</shape>
				<triangleMeasure>0.4874250000000001</triangleMeasure>
				<rectangleMeasure>0.9748500000000001</rectangleMeasure>
				<circleMeasure>0.5849833005488307</circleMeasure>
				<centroid>
					<x>7</x>
					<y>346</y>
				</centroid>
			</pseudo3D>
		</spatialEntity>
		<spatialEntity>
			<pseudo3D type="cluster">
				<clusteredness>1</clusteredness>
				<density>1</density>
				<area>191.0706</area>
				<perimeter>56</perimeter>
				<distanceFromOrigin>654.988549518234</distanceFromOrigin>
				<angle>0</angle>
				<shape>rectangular</shape>
				<triangleMeasure>0.4874250000000001</triangleMeasure>
				<rectangleMeasure>0.9748500000000001</rectangleMeasure>
				<circleMeasure>0.5849833005488307</circleMeasure>
				<centroid>
					<x>119</x>
					<y>346</y>
				</centroid>
			</pseudo3D>
		</spatialEntity>
		<spatialEntity>
			<pseudo3D type="cluster">
				<clusteredness>1</clusteredness>
				<density>1</density>
				<area>191.0706</area>
				<perimeter>54</perimeter>
				<distanceFromOrigin>689.5251989593999</distanceFromOrigin>
				<angle>85.60129464500447</angle>
				<shape>rectangular</shape>
				<triangleMeasure>0.5249192307692309</triangleMeasure>
				<rectangleMeasure>1</rectangleMeasure>
				<circleMeasure>0.6282560906835513</circleMeasure>
				<centroid>
					<x>1287</x>
					<y>359.5</y>
				</centroid>
			</pseudo3D>
		</spatialEntity>
		<spatialEntity>
			<pseudo3D type="cluster">
				<clusteredness>1</clusteredness>
				<density>1</density>
				<area>191.0706</area>
				<perimeter>58</perimeter>
				<distanceFromOrigin>346.2080299473136</distanceFromOrigin>
				<angle>0</angle>
				<shape>rectangular</shape>
				<triangleMeasure>0.4549300000000001</triangleMeasure>
				<rectangleMeasure>0.9098600000000001</rectangleMeasure>
				<circleMeasure>0.5446875469621394</circleMeasure>
				<centroid>
					<x>808.5</x>
					<y>373</y>
				</centroid>
			</pseudo3D>
		</spatialEntity>
		<spatialEntity>
			<pseudo3D type="cluster">
				<clusteredness>0.102277779886531</clusteredness>
				<density>1</density>
				<area>382.1412</area>
				<perimeter>93.90396308898926</perimeter>
				<distanceFromOrigin>373.7713204621243</distanceFromOrigin>
				<angle>51.49541774049153</angle>
				<shape>rectangular</shape>
				<triangleMeasure>0.4546593694229625</triangleMeasure>
				<rectangleMeasure>0.5054777777777778</rectangleMeasure>
				<circleMeasure>0.3031241850905896</circleMeasure>
				<centroid>
					<x>421.8848</x>
					<y>406.5555</y>
				</centroid>
			</pseudo3D>
		</spatialEntity>
		<spatialEntity>
			<pseudo3D type="cluster">
				<clusteredness>1</clusteredness>
				<density>1</density>
				<area>191.0706</area>
				<perimeter>54</perimeter>
				<distanceFromOrigin>535.5109709427063</distanceFromOrigin>
				<angle>81.2538377374448</angle>
				<shape>rectangular</shape>
				<triangleMeasure>0.5249192307692309</triangleMeasure>
				<rectangleMeasure>1</rectangleMeasure>
				<circleMeasure>0.6282560906835513</circleMeasure>
				<centroid>
					<x>218</x>
					<y>413.5</y>
				</centroid>
			</pseudo3D>
		</spatialEntity>
		<spatialEntity>
			<pseudo3D type="cluster">
				<clusteredness>0.04274349319326572</clusteredness>
				<density>1</density>
				<area>764.2824000000001</area>
				<perimeter>161.5371627807617</perimeter>
				<distanceFromOrigin>289.6635979891157</distanceFromOrigin>
				<angle>76.35708522400994</angle>
				<shape>rectangular</shape>
				<triangleMeasure>0.292646302589384</triangleMeasure>
				<rectangleMeasure>0.360735851466053</rectangleMeasure>
				<circleMeasure>0.2479064346861042</circleMeasure>
				<centroid>
					<x>879</x>
					<y>462.5427</y>
				</centroid>
			</pseudo3D>
		</spatialEntity>
		<spatialEntity>
			<pseudo3D type="cluster">
				<clusteredness>1</clusteredness>
				<density>1</density>
				<area>191.0706</area>
				<perimeter>54</perimeter>
				<distanceFromOrigin>629.7697992123789</distanceFromOrigin>
				<angle>0</angle>
				<shape>rectangular</shape>
				<triangleMeasure>0.5249192307692309</triangleMeasure>
				<rectangleMeasure>1</rectangleMeasure>
				<circleMeasure>0.6282560906835513</circleMeasure>
				<centroid>
					<x>91</x>
					<y>454.5</y>
				</centroid>
			</pseudo3D>
		</spatialEntity>
		<spatialEntity>
			<pseudo3D type="cluster">
				<clusteredness>1</clusteredness>
				<density>1</density>
				<area>191.0706</area>
				<perimeter>56</perimeter>
				<distanceFromOrigin>690.1028908793239</distanceFromOrigin>
				<angle>0</angle>
				<shape>rectangular</shape>
				<triangleMeasure>0.4874250000000001</triangleMeasure>
				<rectangleMeasure>0.9748500000000001</rectangleMeasure>
				<circleMeasure>0.5849833005488307</circleMeasure>
				<centroid>
					<x>21</x>
					<y>468</y>
				</centroid>
			</pseudo3D>
		</spatialEntity>
		<spatialEntity>
			<pseudo3D type="cluster">
				<clusteredness>1</clusteredness>
				<density>1</density>
				<area>191.0706</area>
				<perimeter>54</perimeter>
				<distanceFromOrigin>520.8953829705155</distanceFromOrigin>
				<angle>85.60129464500447</angle>
				<shape>rectangular</shape>
				<triangleMeasure>0.5249192307692309</triangleMeasure>
				<rectangleMeasure>1</rectangleMeasure>
				<circleMeasure>0.6282560906835513</circleMeasure>
				<centroid>
					<x>1160</x>
					<y>481.5</y>
				</centroid>
			</pseudo3D>
		</spatialEntity>
		<spatialEntity>
			<pseudo3D type="cluster">
				<clusteredness>1</clusteredness>
				<density>1</density>
				<area>191.0706</area>
				<perimeter>56</perimeter>
				<distanceFromOrigin>305.3604427557702</distanceFromOrigin>
				<angle>0</angle>
				<shape>rectangular</shape>
				<triangleMeasure>0.4874250000000001</triangleMeasure>
				<rectangleMeasure>0.9748500000000001</rectangleMeasure>
				<circleMeasure>0.5849833005488307</circleMeasure>
				<centroid>
					<x>443</x>
					<y>495</y>
				</centroid>
			</pseudo3D>
		</spatialEntity>
		<spatialEntity>
			<pseudo3D type="cluster">
				<clusteredness>1</clusteredness>
				<density>1</density>
				<area>191.0706</area>
				<perimeter>56</perimeter>
				<distanceFromOrigin>647.3244935888029</distanceFromOrigin>
				<angle>0</angle>
				<shape>rectangular</shape>
				<triangleMeasure>0.4874250000000001</triangleMeasure>
				<rectangleMeasure>0.9748500000000001</rectangleMeasure>
				<circleMeasure>0.5849833005488307</circleMeasure>
				<centroid>
					<x>1301</x>
					<y>495</y>
				</centroid>
			</pseudo3D>
		</spatialEntity>
		<spatialEntity>
			<pseudo3D type="cluster">
				<clusteredness>1</clusteredness>
				<density>1</density>
				<area>191.0706</area>
				<perimeter>56</perimeter>
				<distanceFromOrigin>557.6459450224668</distanceFromOrigin>
				<angle>0</angle>
				<shape>rectangular</shape>
				<triangleMeasure>0.4874250000000001</triangleMeasure>
				<rectangleMeasure>0.9748500000000001</rectangleMeasure>
				<circleMeasure>0.5849833005488307</circleMeasure>
				<centroid>
					<x>147</x>
					<y>509</y>
				</centroid>
			</pseudo3D>
		</spatialEntity>
		<spatialEntity>
			<pseudo3D type="cluster">
				<clusteredness>1</clusteredness>
				<density>1</density>
				<area>191.0706</area>
				<perimeter>54</perimeter>
				<distanceFromOrigin>359.4732257067277</distanceFromOrigin>
				<angle>0</angle>
				<shape>rectangular</shape>
				<triangleMeasure>0.5249192307692309</triangleMeasure>
				<rectangleMeasure>1</rectangleMeasure>
				<circleMeasure>0.6282560906835513</circleMeasure>
				<centroid>
					<x>358</x>
					<y>522.5</y>
				</centroid>
			</pseudo3D>
		</spatialEntity>
		<spatialEntity>
			<pseudo3D type="cluster">
				<clusteredness>1</clusteredness>
				<density>1</density>
				<area>191.0706</area>
				<perimeter>56</perimeter>
				<distanceFromOrigin>193.8685121416059</distanceFromOrigin>
				<angle>0</angle>
				<shape>rectangular</shape>
				<triangleMeasure>0.4874250000000001</triangleMeasure>
				<rectangleMeasure>0.9748500000000001</rectangleMeasure>
				<circleMeasure>0.5849833005488307</circleMeasure>
				<centroid>
					<x>794</x>
					<y>536</y>
				</centroid>
			</pseudo3D>
		</spatialEntity>
		<spatialEntity>
			<pseudo3D type="cluster">
				<clusteredness>1</clusteredness>
				<density>1</density>
				<area>191.0706</area>
				<perimeter>56</perimeter>
				<distanceFromOrigin>307.7092783781471</distanceFromOrigin>
				<angle>0</angle>
				<shape>rectangular</shape>
				<triangleMeasure>0.4874250000000001</triangleMeasure>
				<rectangleMeasure>0.9748500000000001</rectangleMeasure>
				<circleMeasure>0.5849833005488307</circleMeasure>
				<centroid>
					<x>963</x>
					<y>563</y>
				</centroid>
			</pseudo3D>
		</spatialEntity>
		<spatialEntity>
			<pseudo3D type="cluster">
				<clusteredness>1</clusteredness>
				<density>1</density>
				<area>191.0706</area>
				<perimeter>54</perimeter>
				<distanceFromOrigin>178.3311526346421</distanceFromOrigin>
				<angle>0</angle>
				<shape>rectangular</shape>
				<triangleMeasure>0.5249192307692309</triangleMeasure>
				<rectangleMeasure>1</rectangleMeasure>
				<circleMeasure>0.6282560906835513</circleMeasure>
				<centroid>
					<x>541</x>
					<y>576.5</y>
				</centroid>
			</pseudo3D>
		</spatialEntity>
		<spatialEntity>
			<pseudo3D type="cluster">
				<clusteredness>1</clusteredness>
				<density>1</density>
				<area>191.0706</area>
				<perimeter>54</perimeter>
				<distanceFromOrigin>125.1598977308627</distanceFromOrigin>
				<angle>0</angle>
				<shape>rectangular</shape>
				<triangleMeasure>0.5249192307692309</triangleMeasure>
				<rectangleMeasure>1</rectangleMeasure>
				<circleMeasure>0.6282560906835513</circleMeasure>
				<centroid>
					<x>640</x>
					<y>576.5</y>
				</centroid>
			</pseudo3D>
		</spatialEntity>
		<spatialEntity>
			<pseudo3D type="cluster">
				<clusteredness>1</clusteredness>
				<density>1</density>
				<area>191.0706</area>
				<perimeter>54</perimeter>
				<distanceFromOrigin>216.0601768026676</distanceFromOrigin>
				<angle>0</angle>
				<shape>rectangular</shape>
				<triangleMeasure>0.5249192307692309</triangleMeasure>
				<rectangleMeasure>1</rectangleMeasure>
				<circleMeasure>0.6282560906835513</circleMeasure>
				<centroid>
					<x>865</x>
					<y>576.5</y>
				</centroid>
			</pseudo3D>
		</spatialEntity>
		<spatialEntity>
			<pseudo3D type="cluster">
				<clusteredness>1</clusteredness>
				<density>1</density>
				<area>191.0706</area>
				<perimeter>54</perimeter>
				<distanceFromOrigin>614.2320408445004</distanceFromOrigin>
				<angle>81.2538377374448</angle>
				<shape>rectangular</shape>
				<triangleMeasure>0.5249192307692309</triangleMeasure>
				<rectangleMeasure>1</rectangleMeasure>
				<circleMeasure>0.6282560906835513</circleMeasure>
				<centroid>
					<x>63</x>
					<y>617.5</y>
				</centroid>
			</pseudo3D>
		</spatialEntity>
		<spatialEntity>
			<pseudo3D type="cluster">
				<clusteredness>0.04510527659394178</clusteredness>
				<density>1</density>
				<area>382.1412</area>
				<perimeter>143.2377853393555</perimeter>
				<distanceFromOrigin>296.9781136716981</distanceFromOrigin>
				<angle>0</angle>
				<shape>rectangular</shape>
				<triangleMeasure>0.2540568508092161</triangleMeasure>
				<rectangleMeasure>0.3549106460245255</rectangleMeasure>
				<circleMeasure>0.1186615655888498</circleMeasure>
				<centroid>
					<x>364.6889</x>
					<y>624.4</y>
				</centroid>
			</pseudo3D>
		</spatialEntity>
		<spatialEntity>
			<pseudo3D type="cluster">
				<clusteredness>1</clusteredness>
				<density>1</density>
				<area>191.0706</area>
				<perimeter>58</perimeter>
				<distanceFromOrigin>472.6309342393915</distanceFromOrigin>
				<angle>0</angle>
				<shape>rectangular</shape>
				<triangleMeasure>0.4549300000000001</triangleMeasure>
				<rectangleMeasure>0.9098600000000001</rectangleMeasure>
				<circleMeasure>0.5446875469621394</circleMeasure>
				<centroid>
					<x>203.5</x>
					<y>631</y>
				</centroid>
			</pseudo3D>
		</spatialEntity>
		<spatialEntity>
			<pseudo3D type="cluster">
				<clusteredness>1</clusteredness>
				<density>1</density>
				<area>191.0706</area>
				<perimeter>56</perimeter>
				<distanceFromOrigin>134.3316790634287</distanceFromOrigin>
				<angle>0</angle>
				<shape>rectangular</shape>
				<triangleMeasure>0.4874250000000001</triangleMeasure>
				<rectangleMeasure>0.9748500000000001</rectangleMeasure>
				<circleMeasure>0.5849833005488307</circleMeasure>
				<centroid>
					<x>555</x>
					<y>631</y>
				</centroid>
			</pseudo3D>
		</spatialEntity>
		<spatialEntity>
			<pseudo3D type="cluster">
				<clusteredness>1</clusteredness>
				<density>1</density>
				<area>191.0706</area>
				<perimeter>56</perimeter>
				<distanceFromOrigin>409.3555911429573</distanceFromOrigin>
				<angle>0</angle>
				<shape>rectangular</shape>
				<triangleMeasure>0.4874250000000001</triangleMeasure>
				<rectangleMeasure>0.9748500000000001</rectangleMeasure>
				<circleMeasure>0.5849833005488307</circleMeasure>
				<centroid>
					<x>1090</x>
					<y>631</y>
				</centroid>
			</pseudo3D>
		</spatialEntity>
		<spatialEntity>
			<pseudo3D type="cluster">
				<clusteredness>1</clusteredness>
				<density>1</density>
				<area>191.0706</area>
				<perimeter>54</perimeter>
				<distanceFromOrigin>146.8945199794737</distanceFromOrigin>
				<angle>0</angle>
				<shape>rectangular</shape>
				<triangleMeasure>0.5249192307692309</triangleMeasure>
				<rectangleMeasure>1</rectangleMeasure>
				<circleMeasure>0.6282560906835513</circleMeasure>
				<centroid>
					<x>823</x>
					<y>644.5</y>
				</centroid>
			</pseudo3D>
		</spatialEntity>
		<spatialEntity>
			<pseudo3D type="cluster">
				<clusteredness>0.02738569276333912</clusteredness>
				<density>1</density>
				<area>955.3530000000001</area>
				<perimeter>233.810359954834</perimeter>
				<distanceFromOrigin>53.36665625650534</distanceFromOrigin>
				<angle>0</angle>
				<shape>rectangular</shape>
				<triangleMeasure>0.1798734761120264</triangleMeasure>
				<rectangleMeasure>0.2092777656078861</rectangleMeasure>
				<circleMeasure>0.1527127199690751</circleMeasure>
				<centroid>
					<x>767.4595</x>
					<y>692.7999</y>
				</centroid>
			</pseudo3D>
		</spatialEntity>
		<spatialEntity>
			<pseudo3D type="cluster">
				<clusteredness>1</clusteredness>
				<density>1</density>
				<area>191.0706</area>
				<perimeter>54</perimeter>
				<distanceFromOrigin>581.1239110551209</distanceFromOrigin>
				<angle>81.2538377374448</angle>
				<shape>rectangular</shape>
				<triangleMeasure>0.5249192307692309</triangleMeasure>
				<rectangleMeasure>1</rectangleMeasure>
				<circleMeasure>0.6282560906835513</circleMeasure>
				<centroid>
					<x>91</x>
					<y>685.5</y>
				</centroid>
			</pseudo3D>
		</spatialEntity>
		<spatialEntity>
			<pseudo3D type="cluster">
				<clusteredness>1</clusteredness>
				<density>1</density>
				<area>191.0706</area>
				<perimeter>56</perimeter>
				<distanceFromOrigin>215.00930212435</distanceFromOrigin>
				<angle>0</angle>
				<shape>rectangular</shape>
				<triangleMeasure>0.4874250000000001</triangleMeasure>
				<rectangleMeasure>0.9748500000000001</rectangleMeasure>
				<circleMeasure>0.5849833005488307</circleMeasure>
				<centroid>
					<x>457</x>
					<y>699</y>
				</centroid>
			</pseudo3D>
		</spatialEntity>
		<spatialEntity>
			<pseudo3D type="cluster">
				<clusteredness>1</clusteredness>
				<density>1</density>
				<area>191.0706</area>
				<perimeter>54</perimeter>
				<distanceFromOrigin>10.19803902718557</distanceFromOrigin>
				<angle>0</angle>
				<shape>rectangular</shape>
				<triangleMeasure>0.5249192307692309</triangleMeasure>
				<rectangleMeasure>1</rectangleMeasure>
				<circleMeasure>0.6282560906835513</circleMeasure>
				<centroid>
					<x>696</x>
					<y>712.5</y>
				</centroid>
			</pseudo3D>
		</spatialEntity>
		<spatialEntity>
			<pseudo3D type="cluster">
				<clusteredness>0.06400934785560973</clusteredness>
				<density>1</density>
				<area>382.1412</area>
				<perimeter>118.6099052429199</perimeter>
				<distanceFromOrigin>631.487925458595</distanceFromOrigin>
				<angle>0</angle>
				<shape>rectangular</shape>
				<triangleMeasure>0.311952</triangleMeasure>
				<rectangleMeasure>0.4061875316220912</rectangleMeasure>
				<circleMeasure>0.179994856762336</circleMeasure>
				<centroid>
					<x>1329</x>
					<y>760</y>
				</centroid>
			</pseudo3D>
		</spatialEntity>
		<spatialEntity>
			<pseudo3D type="cluster">
				<clusteredness>1</clusteredness>
				<density>1</density>
				<area>191.0706</area>
				<perimeter>54</perimeter>
				<distanceFromOrigin>76.96752561957543</distanceFromOrigin>
				<angle>0</angle>
				<shape>rectangular</shape>
				<triangleMeasure>0.5249192307692309</triangleMeasure>
				<rectangleMeasure>1</rectangleMeasure>
				<circleMeasure>0.6282560906835513</circleMeasure>
				<centroid>
					<x>640</x>
					<y>780.5</y>
				</centroid>
			</pseudo3D>
		</spatialEntity>
		<spatialEntity>
			<pseudo3D type="cluster">
				<clusteredness>1</clusteredness>
				<density>1</density>
				<area>191.0706</area>
				<perimeter>56</perimeter>
				<distanceFromOrigin>241.5056935146664</distanceFromOrigin>
				<angle>0</angle>
				<shape>rectangular</shape>
				<triangleMeasure>0.4874250000000001</triangleMeasure>
				<rectangleMeasure>0.9748500000000001</rectangleMeasure>
				<circleMeasure>0.5849833005488307</circleMeasure>
				<centroid>
					<x>457</x>
					<y>821</y>
				</centroid>
			</pseudo3D>
		</spatialEntity>
		<spatialEntity>
			<pseudo3D type="cluster">
				<clusteredness>1</clusteredness>
				<density>1</density>
				<area>191.0706</area>
				<perimeter>56</perimeter>
				<distanceFromOrigin>121.671689394041</distanceFromOrigin>
				<angle>0</angle>
				<shape>rectangular</shape>
				<triangleMeasure>0.4874250000000001</triangleMeasure>
				<rectangleMeasure>0.9748500000000001</rectangleMeasure>
				<circleMeasure>0.5849833005488307</circleMeasure>
				<centroid>
					<x>738</x>
					<y>821</y>
				</centroid>
			</pseudo3D>
		</spatialEntity>
		<spatialEntity>
			<pseudo3D type="cluster">
				<clusteredness>1</clusteredness>
				<density>1</density>
				<area>191.0706</area>
				<perimeter>56</perimeter>
				<distanceFromOrigin>364.9712317429965</distanceFromOrigin>
				<angle>0</angle>
				<shape>rectangular</shape>
				<triangleMeasure>0.4874250000000001</triangleMeasure>
				<rectangleMeasure>0.9748500000000001</rectangleMeasure>
				<circleMeasure>0.5849833005488307</circleMeasure>
				<centroid>
					<x>1034</x>
					<y>821</y>
				</centroid>
			</pseudo3D>
		</spatialEntity>
		<spatialEntity>
			<pseudo3D type="cluster">
				<clusteredness>1</clusteredness>
				<density>1</density>
				<area>191.0706</area>
				<perimeter>56</perimeter>
				<distanceFromOrigin>652.3411684080654</distanceFromOrigin>
				<angle>0</angle>
				<shape>rectangular</shape>
				<triangleMeasure>0.4874250000000001</triangleMeasure>
				<rectangleMeasure>0.9748500000000001</rectangleMeasure>
				<circleMeasure>0.5849833005488307</circleMeasure>
				<centroid>
					<x>1329</x>
					<y>821</y>
				</centroid>
			</pseudo3D>
		</spatialEntity>
		<spatialEntity>
			<pseudo3D type="cluster">
				<clusteredness>0.102277779886531</clusteredness>
				<density>1</density>
				<area>382.1412</area>
				<perimeter>93.90396308898926</perimeter>
				<distanceFromOrigin>253.4107337900271</distanceFromOrigin>
				<angle>54.76455787988841</angle>
				<shape>rectangular</shape>
				<triangleMeasure>0.4546593694229625</triangleMeasure>
				<rectangleMeasure>0.5054777777777778</rectangleMeasure>
				<circleMeasure>0.3031241850905896</circleMeasure>
				<centroid>
					<x>914.1152</x>
					<y>841.4445</y>
				</centroid>
			</pseudo3D>
		</spatialEntity>
		<spatialEntity>
			<pseudo3D type="cluster">
				<clusteredness>1</clusteredness>
				<density>1</density>
				<area>191.0706</area>
				<perimeter>56</perimeter>
				<distanceFromOrigin>170.8830009099793</distanceFromOrigin>
				<angle>0</angle>
				<shape>rectangular</shape>
				<triangleMeasure>0.4874250000000001</triangleMeasure>
				<rectangleMeasure>0.9748500000000001</rectangleMeasure>
				<circleMeasure>0.5849833005488307</circleMeasure>
				<centroid>
					<x>766</x>
					<y>862</y>
				</centroid>
			</pseudo3D>
		</spatialEntity>
		<spatialEntity>
			<pseudo3D type="cluster">
				<clusteredness>1</clusteredness>
				<density>1</density>
				<area>191.0706</area>
				<perimeter>54</perimeter>
				<distanceFromOrigin>187.4726646740799</distanceFromOrigin>
				<angle>0</angle>
				<shape>rectangular</shape>
				<triangleMeasure>0.5249192307692309</triangleMeasure>
				<rectangleMeasure>1</rectangleMeasure>
				<circleMeasure>0.6282560906835513</circleMeasure>
				<centroid>
					<x>583</x>
					<y>875.5</y>
				</centroid>
			</pseudo3D>
		</spatialEntity>
		<spatialEntity>
			<pseudo3D type="cluster">
				<clusteredness>1</clusteredness>
				<density>1</density>
				<area>191.0706</area>
				<perimeter>54</perimeter>
				<distanceFromOrigin>372.5332199952106</distanceFromOrigin>
				<angle>0</angle>
				<shape>rectangular</shape>
				<triangleMeasure>0.5249192307692309</triangleMeasure>
				<rectangleMeasure>1</rectangleMeasure>
				<circleMeasure>0.6282560906835513</circleMeasure>
				<centroid>
					<x>1020</x>
					<y>875.5</y>
				</centroid>
			</pseudo3D>
		</spatialEntity>
		<spatialEntity>
			<pseudo3D type="cluster">
				<clusteredness>1</clusteredness>
				<density>1</density>
				<area>191.0706</area>
				<perimeter>54</perimeter>
				<distanceFromOrigin>598.6259266019139</distanceFromOrigin>
				<angle>0</angle>
				<shape>rectangular</shape>
				<triangleMeasure>0.5249192307692309</triangleMeasure>
				<rectangleMeasure>1</rectangleMeasure>
				<circleMeasure>0.6282560906835513</circleMeasure>
				<centroid>
					<x>105</x>
					<y>902.5</y>
				</centroid>
			</pseudo3D>
		</spatialEntity>
		<spatialEntity>
			<pseudo3D type="cluster">
				<clusteredness>0.06538499593485025</clusteredness>
				<density>1</density>
				<area>382.1412</area>
				<perimeter>116.7187652587891</perimeter>
				<distanceFromOrigin>441.8913893707366</distanceFromOrigin>
				<angle>0</angle>
				<shape>rectangular</shape>
				<triangleMeasure>0.3210596093257719</triangleMeasure>
				<rectangleMeasure>0.4135727545914261</rectangleMeasure>
				<circleMeasure>0.1860555408612584</circleMeasure>
				<centroid>
					<x>281.0856</x>
					<y>916.4801</y>
				</centroid>
			</pseudo3D>
		</spatialEntity>
		<spatialEntity>
			<pseudo3D type="cluster">
				<clusteredness>1</clusteredness>
				<density>1</density>
				<area>191.0706</area>
				<perimeter>54</perimeter>
				<distanceFromOrigin>277.965825237564</distanceFromOrigin>
				<angle>0</angle>
				<shape>rectangular</shape>
				<triangleMeasure>0.5249192307692309</triangleMeasure>
				<rectangleMeasure>1</rectangleMeasure>
				<circleMeasure>0.6282560906835513</circleMeasure>
				<centroid>
					<x>471</x>
					<y>902.5</y>
				</centroid>
			</pseudo3D>
		</spatialEntity>
		<spatialEntity>
			<pseudo3D type="cluster">
				<clusteredness>0.06400934785560973</clusteredness>
				<density>1</density>
				<area>382.1412</area>
				<perimeter>117.175651550293</perimeter>
				<distanceFromOrigin>674.8881388793257</distanceFromOrigin>
				<angle>52.0283962389496</angle>
				<shape>rectangular</shape>
				<triangleMeasure>0.3305719723183391</triangleMeasure>
				<rectangleMeasure>0.415495077489383</rectangleMeasure>
				<circleMeasure>0.1839658725400239</circleMeasure>
				<centroid>
					<x>1342.784</x>
					<y>909.4167</y>
				</centroid>
			</pseudo3D>
		</spatialEntity>
		<spatialEntity>
			<pseudo3D type="cluster">
				<clusteredness>1</clusteredness>
				<density>1</density>
				<area>191.0706</area>
				<perimeter>56</perimeter>
				<distanceFromOrigin>360.2179895563241</distanceFromOrigin>
				<angle>0</angle>
				<shape>rectangular</shape>
				<triangleMeasure>0.4874250000000001</triangleMeasure>
				<rectangleMeasure>0.9748500000000001</rectangleMeasure>
				<circleMeasure>0.5849833005488307</circleMeasure>
				<centroid>
					<x>386</x>
					<y>930</y>
				</centroid>
			</pseudo3D>
		</spatialEntity>
		<spatialEntity>
			<pseudo3D type="cluster">
				<clusteredness>1</clusteredness>
				<density>1</density>
				<area>191.0706</area>
				<perimeter>56</perimeter>
				<distanceFromOrigin>270.6325922722539</distanceFromOrigin>
				<angle>0</angle>
				<shape>rectangular</shape>
				<triangleMeasure>0.4874250000000001</triangleMeasure>
				<rectangleMeasure>0.9748500000000001</rectangleMeasure>
				<circleMeasure>0.5849833005488307</circleMeasure>
				<centroid>
					<x>513</x>
					<y>930</y>
				</centroid>
			</pseudo3D>
		</spatialEntity>
		<spatialEntity>
			<pseudo3D type="cluster">
				<clusteredness>0.03395244410172438</clusteredness>
				<density>1</density>
				<area>573.2118</area>
				<perimeter>187.7946014404297</perimeter>
				<distanceFromOrigin>258.6812710653788</distanceFromOrigin>
				<angle>58.81502534126161</angle>
				<shape>triangular</shape>
				<triangleMeasure>0.2449753939847214</triangleMeasure>
				<rectangleMeasure>0.2007044117647059</rectangleMeasure>
				<circleMeasure>0.1412986563205299</circleMeasure>
				<centroid>
					<x>775.8</x>
					<y>984</y>
				</centroid>
			</pseudo3D>
		</spatialEntity>
		<spatialEntity>
			<pseudo3D type="cluster">
				<clusteredness>1</clusteredness>
				<density>1</density>
				<area>191.0706</area>
				<perimeter>56</perimeter>
				<distanceFromOrigin>604.1936775571224</distanceFromOrigin>
				<angle>0</angle>
				<shape>rectangular</shape>
				<triangleMeasure>0.4874250000000001</triangleMeasure>
				<rectangleMeasure>0.9748500000000001</rectangleMeasure>
				<circleMeasure>0.5849833005488307</circleMeasure>
				<centroid>
					<x>133</x>
					<y>984</y>
				</centroid>
			</pseudo3D>
		</spatialEntity>
		<spatialEntity>
			<pseudo3D type="cluster">
				<clusteredness>1</clusteredness>
				<density>1</density>
				<area>191.0706</area>
				<perimeter>54</perimeter>
				<distanceFromOrigin>398.8709064346509</distanceFromOrigin>
				<angle>0</angle>
				<shape>rectangular</shape>
				<triangleMeasure>0.5249192307692309</triangleMeasure>
				<rectangleMeasure>1</rectangleMeasure>
				<circleMeasure>0.6282560906835513</circleMeasure>
				<centroid>
					<x>963</x>
					<y>997.5</y>
				</centroid>
			</pseudo3D>
		</spatialEntity>
		<spatialEntity>
			<pseudo3D type="cluster">
				<clusteredness>0.06400934785560973</clusteredness>
				<density>1</density>
				<area>382.1412</area>
				<perimeter>118.6099052429199</perimeter>
				<distanceFromOrigin>514.5133623143329</distanceFromOrigin>
				<angle>41.46770541610911</angle>
				<shape>rectangular</shape>
				<triangleMeasure>0.311952</triangleMeasure>
				<rectangleMeasure>0.4061875316220912</rectangleMeasure>
				<circleMeasure>0.179994856762336</circleMeasure>
				<centroid>
					<x>1118</x>
					<y>1018</y>
				</centroid>
			</pseudo3D>
		</spatialEntity>
		<spatialEntity>
			<pseudo3D type="cluster">
				<clusteredness>1</clusteredness>
				<density>1</density>
				<area>191.0706</area>
				<perimeter>56</perimeter>
				<distanceFromOrigin>415.5394084801104</distanceFromOrigin>
				<angle>0</angle>
				<shape>rectangular</shape>
				<triangleMeasure>0.4874250000000001</triangleMeasure>
				<rectangleMeasure>0.9748500000000001</rectangleMeasure>
				<circleMeasure>0.5849833005488307</circleMeasure>
				<centroid>
					<x>879</x>
					<y>1079</y>
				</centroid>
			</pseudo3D>
		</spatialEntity>
		<spatialEntity>
			<pseudo3D type="cluster">
				<clusteredness>1</clusteredness>
				<density>1</density>
				<area>191.0706</area>
				<perimeter>54</perimeter>
				<distanceFromOrigin>424.7034259339098</distanceFromOrigin>
				<angle>0</angle>
				<shape>rectangular</shape>
				<triangleMeasure>0.5249192307692309</triangleMeasure>
				<rectangleMeasure>1</rectangleMeasure>
				<circleMeasure>0.6282560906835513</circleMeasure>
				<centroid>
					<x>724</x>
					<y>1133.5</y>
				</centroid>
			</pseudo3D>
		</spatialEntity>
		<spatialEntity>
			<pseudo3D type="cluster">
				<clusteredness>1</clusteredness>
				<density>1</density>
				<area>191.0706</area>
				<perimeter>54</perimeter>
				<distanceFromOrigin>635.2991421369936</distanceFromOrigin>
				<angle>0</angle>
				<shape>rectangular</shape>
				<triangleMeasure>0.5249192307692309</triangleMeasure>
				<rectangleMeasure>1</rectangleMeasure>
				<circleMeasure>0.6282560906835513</circleMeasure>
				<centroid>
					<x>1160</x>
					<y>1133.5</y>
				</centroid>
			</pseudo3D>
		</spatialEntity>
		<spatialEntity>
			<pseudo3D type="cluster">
				<clusteredness>1</clusteredness>
				<density>1</density>
				<area>191.0706</area>
				<perimeter>54</perimeter>
				<distanceFromOrigin>793.2275839883532</distanceFromOrigin>
				<angle>0</angle>
				<shape>rectangular</shape>
				<triangleMeasure>0.5249192307692309</triangleMeasure>
				<rectangleMeasure>1</rectangleMeasure>
				<circleMeasure>0.6282560906835513</circleMeasure>
				<centroid>
					<x>49</x>
					<y>1201.5</y>
				</centroid>
			</pseudo3D>
		</spatialEntity>
		<spatialEntity>
			<pseudo3D type="cluster">
				<clusteredness>1</clusteredness>
				<density>1</density>
				<area>191.0706</area>
				<perimeter>54</perimeter>
				<distanceFromOrigin>688.7452359181876</distanceFromOrigin>
				<angle>0</angle>
				<shape>rectangular</shape>
				<triangleMeasure>0.5249192307692309</triangleMeasure>
				<rectangleMeasure>1</rectangleMeasure>
				<circleMeasure>0.6282560906835513</circleMeasure>
				<centroid>
					<x>189</x>
					<y>1201.5</y>
				</centroid>
			</pseudo3D>
		</spatialEntity>
		<spatialEntity>
			<pseudo3D type="cluster">
				<clusteredness>1</clusteredness>
				<density>1</density>
				<area>191.0706</area>
				<perimeter>54</perimeter>
				<distanceFromOrigin>536.0093282770366</distanceFromOrigin>
				<angle>0</angle>
				<shape>rectangular</shape>
				<triangleMeasure>0.5249192307692309</triangleMeasure>
				<rectangleMeasure>1</rectangleMeasure>
				<circleMeasure>0.6282560906835513</circleMeasure>
				<centroid>
					<x>457</x>
					<y>1201.5</y>
				</centroid>
			</pseudo3D>
		</spatialEntity>
		<spatialEntity>
			<pseudo3D type="cluster">
				<clusteredness>1</clusteredness>
				<density>1</density>
				<area>191.0706</area>
				<perimeter>56</perimeter>
				<distanceFromOrigin>593.8114178760795</distanceFromOrigin>
				<angle>0</angle>
				<shape>rectangular</shape>
				<triangleMeasure>0.4874250000000001</triangleMeasure>
				<rectangleMeasure>0.9748500000000001</rectangleMeasure>
				<circleMeasure>0.5849833005488307</circleMeasure>
				<centroid>
					<x>358</x>
					<y>1215</y>
				</centroid>
			</pseudo3D>
		</spatialEntity>
		<spatialEntity>
			<pseudo3D type="cluster">
				<clusteredness>1</clusteredness>
				<density>1</density>
				<area>191.0706</area>
				<perimeter>54</perimeter>
				<distanceFromOrigin>519.391952190251</distanceFromOrigin>
				<angle>0</angle>
				<shape>rectangular</shape>
				<triangleMeasure>0.5249192307692309</triangleMeasure>
				<rectangleMeasure>1</rectangleMeasure>
				<circleMeasure>0.6282560906835513</circleMeasure>
				<centroid>
					<x>724</x>
					<y>1228.5</y>
				</centroid>
			</pseudo3D>
		</spatialEntity>
		<spatialEntity>
			<pseudo3D type="cluster">
				<clusteredness>1</clusteredness>
				<density>1</density>
				<area>191.0706</area>
				<perimeter>56</perimeter>
				<distanceFromOrigin>548.3885483851756</distanceFromOrigin>
				<angle>0</angle>
				<shape>rectangular</shape>
				<triangleMeasure>0.4874250000000001</triangleMeasure>
				<rectangleMeasure>0.9748500000000001</rectangleMeasure>
				<circleMeasure>0.5849833005488307</circleMeasure>
				<centroid>
					<x>823</x>
					<y>1242</y>
				</centroid>
			</pseudo3D>
		</spatialEntity>
		<spatialEntity>
			<pseudo3D type="cluster">
				<clusteredness>1</clusteredness>
				<density>1</density>
				<area>191.0706</area>
				<perimeter>54</perimeter>
				<distanceFromOrigin>600.463987263183</distanceFromOrigin>
				<angle>85.60129464500447</angle>
				<shape>rectangular</shape>
				<triangleMeasure>0.5249192307692309</triangleMeasure>
				<rectangleMeasure>1</rectangleMeasure>
				<circleMeasure>0.6282560906835513</circleMeasure>
				<centroid>
					<x>541</x>
					<y>1296.5</y>
				</centroid>
			</pseudo3D>
		</spatialEntity>
		<spatialEntity>
			<pseudo3D type="cluster">
				<clusteredness>1</clusteredness>
				<density>1</density>
				<area>191.0706</area>
				<perimeter>54</perimeter>
				<distanceFromOrigin>605.1421320648564</distanceFromOrigin>
				<angle>90</angle>
				<shape>rectangular</shape>
				<triangleMeasure>0.5249192307692309</triangleMeasure>
				<rectangleMeasure>1</rectangleMeasure>
				<circleMeasure>0.6282560906835513</circleMeasure>
				<centroid>
					<x>837</x>
					<y>1296.5</y>
				</centroid>
			</pseudo3D>
		</spatialEntity>
		<spatialEntity>
			<pseudo3D type="cluster">
				<clusteredness>1</clusteredness>
				<density>1</density>
				<area>191.0706</area>
				<perimeter>54</perimeter>
				<distanceFromOrigin>858.4695684763672</distanceFromOrigin>
				<angle>0</angle>
				<shape>rectangular</shape>
				<triangleMeasure>0.5249192307692309</triangleMeasure>
				<rectangleMeasure>1</rectangleMeasure>
				<circleMeasure>0.6282560906835513</circleMeasure>
				<centroid>
					<x>1287</x>
					<y>1323.5</y>
				</centroid>
			</pseudo3D>
		</spatialEntity>
		<spatialEntity>
			<pseudo3D type="cluster">
				<clusteredness>1</clusteredness>
				<density>1</density>
				<area>191.0706</area>
				<perimeter>56</perimeter>
				<distanceFromOrigin>735.2849787667363</distanceFromOrigin>
				<angle>0</angle>
				<shape>rectangular</shape>
				<triangleMeasure>0.4874250000000001</triangleMeasure>
				<rectangleMeasure>0.9748500000000001</rectangleMeasure>
				<circleMeasure>0.5849833005488307</circleMeasure>
				<centroid>
					<x>1048</x>
					<y>1351</y>
				</centroid>
			</pseudo3D>
		</spatialEntity>
		<numericStateVariable>
			<name>avgClusterednessClusters</name>
			<value>0.9710612915211014</value>
		</numericStateVariable>
		<numericStateVariable>
			<name>avgDensityClusters</name>
			<value>1</value>
		</numericStateVariable>
	</timepoint>
	<timepoint>
		<spatialEntity>
			<pseudo3D type="cluster">
				<clusteredness>1</clusteredness>
				<density>1</density>
				<area>191.0706</area>
				<perimeter>54</perimeter>
				<distanceFromOrigin>758.9973649493126</distanceFromOrigin>
				<angle>0</angle>
				<shape>rectangular</shape>
				<triangleMeasure>0.5249192307692309</triangleMeasure>
				<rectangleMeasure>1</rectangleMeasure>
				<circleMeasure>0.6282560906835513</circleMeasure>
				<centroid>
					<x>358</x>
					<y>6.5</y>
				</centroid>
			</pseudo3D>
		</spatialEntity>
		<spatialEntity>
			<pseudo3D type="cluster">
				<clusteredness>1</clusteredness>
				<density>1</density>
				<area>191.0706</area>
				<perimeter>54</perimeter>
				<distanceFromOrigin>691.2344030790134</distanceFromOrigin>
				<angle>0</angle>
				<shape>rectangular</shape>
				<triangleMeasure>0.5249192307692309</triangleMeasure>
				<rectangleMeasure>1</rectangleMeasure>
				<circleMeasure>0.6282560906835513</circleMeasure>
				<centroid>
					<x>654</x>
					<y>6.5</y>
				</centroid>
			</pseudo3D>
		</spatialEntity>
		<spatialEntity>
			<pseudo3D type="cluster">
				<clusteredness>1</clusteredness>
				<density>1</density>
				<area>191.0706</area>
				<perimeter>54</perimeter>
				<distanceFromOrigin>814.9263770427362</distanceFromOrigin>
				<angle>0</angle>
				<shape>rectangular</shape>
				<triangleMeasure>0.5249192307692309</triangleMeasure>
				<rectangleMeasure>1</rectangleMeasure>
				<circleMeasure>0.6282560906835513</circleMeasure>
				<centroid>
					<x>1118</x>
					<y>6.5</y>
				</centroid>
			</pseudo3D>
		</spatialEntity>
		<spatialEntity>
			<pseudo3D type="cluster">
				<clusteredness>1</clusteredness>
				<density>1</density>
				<area>191.0706</area>
				<perimeter>54</perimeter>
				<distanceFromOrigin>920.8658968601237</distanceFromOrigin>
				<angle>0</angle>
				<shape>rectangular</shape>
				<triangleMeasure>0.5249192307692309</triangleMeasure>
				<rectangleMeasure>1</rectangleMeasure>
				<circleMeasure>0.6282560906835513</circleMeasure>
				<centroid>
					<x>7</x>
					<y>60.5</y>
				</centroid>
			</pseudo3D>
		</spatialEntity>
		<spatialEntity>
			<pseudo3D type="cluster">
				<clusteredness>1</clusteredness>
				<density>1</density>
				<area>191.0706</area>
				<perimeter>56</perimeter>
				<distanceFromOrigin>833.0294112454853</distanceFromOrigin>
				<angle>0</angle>
				<shape>rectangular</shape>
				<triangleMeasure>0.4874250000000001</triangleMeasure>
				<rectangleMeasure>0.9748500000000001</rectangleMeasure>
				<circleMeasure>0.5849833005488307</circleMeasure>
				<centroid>
					<x>119</x>
					<y>74</y>
				</centroid>
			</pseudo3D>
		</spatialEntity>
		<spatialEntity>
			<pseudo3D type="cluster">
				<clusteredness>1</clusteredness>
				<density>1</density>
				<area>191.0706</area>
				<perimeter>58</perimeter>
				<distanceFromOrigin>627.3794704961265</distanceFromOrigin>
				<angle>0</angle>
				<shape>rectangular</shape>
				<triangleMeasure>0.4549300000000001</triangleMeasure>
				<rectangleMeasure>0.9098600000000001</rectangleMeasure>
				<circleMeasure>0.5446875469621394</circleMeasure>
				<centroid>
					<x>597.5</x>
					<y>74</y>
				</centroid>
			</pseudo3D>
		</spatialEntity>
		<spatialEntity>
			<pseudo3D type="cluster">
				<clusteredness>0.06538495249235857</clusteredness>
				<density>1</density>
				<area>382.1412</area>
				<perimeter>116.3007030487061</perimeter>
				<distanceFromOrigin>652.3204733871228</distanceFromOrigin>
				<angle>41.17866794225093</angle>
				<shape>rectangular</shape>
				<triangleMeasure>0.3236170746553048</triangleMeasure>
				<rectangleMeasure>0.405236646614113</rectangleMeasure>
				<circleMeasure>0.1878848440415349</circleMeasure>
				<centroid>
					<x>1012.585</x>
					<y>115.1932</y>
				</centroid>
			</pseudo3D>
		</spatialEntity>
		<spatialEntity>
			<pseudo3D type="cluster">
				<clusteredness>1</clusteredness>
				<density>1</density>
				<area>191.0706</area>
				<perimeter>56</perimeter>
				<distanceFromOrigin>765.3319541218699</distanceFromOrigin>
				<angle>0</angle>
				<shape>rectangular</shape>
				<triangleMeasure>0.4874250000000001</triangleMeasure>
				<rectangleMeasure>0.9748500000000001</rectangleMeasure>
				<circleMeasure>0.5849833005488307</circleMeasure>
				<centroid>
					<x>175</x>
					<y>115</y>
				</centroid>
			</pseudo3D>
		</spatialEntity>
		<spatialEntity>
			<pseudo3D type="cluster">
				<clusteredness>1</clusteredness>
				<density>1</density>
				<area>191.0706</area>
				<perimeter>56</perimeter>
				<distanceFromOrigin>584.3184063505103</distanceFromOrigin>
				<angle>0</angle>
				<shape>rectangular</shape>
				<triangleMeasure>0.4874250000000001</triangleMeasure>
				<rectangleMeasure>0.9748500000000001</rectangleMeasure>
				<circleMeasure>0.5849833005488307</circleMeasure>
				<centroid>
					<x>738</x>
					<y>115</y>
				</centroid>
			</pseudo3D>
		</spatialEntity>
		<spatialEntity>
			<pseudo3D type="cluster">
				<clusteredness>1</clusteredness>
				<density>1</density>
				<area>191.0706</area>
				<perimeter>54</perimeter>
				<distanceFromOrigin>587.1848090678096</distanceFromOrigin>
				<angle>0</angle>
				<shape>rectangular</shape>
				<triangleMeasure>0.5249192307692309</triangleMeasure>
				<rectangleMeasure>1</rectangleMeasure>
				<circleMeasure>0.6282560906835513</circleMeasure>
				<centroid>
					<x>527</x>
					<y>128.5</y>
				</centroid>
			</pseudo3D>
		</spatialEntity>
		<spatialEntity>
			<pseudo3D type="cluster">
				<clusteredness>1</clusteredness>
				<density>1</density>
				<area>191.0706</area>
				<perimeter>56</perimeter>
				<distanceFromOrigin>912.2115982599652</distanceFromOrigin>
				<angle>0</angle>
				<shape>rectangular</shape>
				<triangleMeasure>0.4899246153846154</triangleMeasure>
				<rectangleMeasure>0.9798492307692308</rectangleMeasure>
				<circleMeasure>0.582013761610809</circleMeasure>
				<centroid>
					<x>1399.5</x>
					<y>128.5</y>
				</centroid>
			</pseudo3D>
		</spatialEntity>
		<spatialEntity>
			<pseudo3D type="cluster">
				<clusteredness>1</clusteredness>
				<density>1</density>
				<area>191.0706</area>
				<perimeter>54</perimeter>
				<distanceFromOrigin>536.8891878218446</distanceFromOrigin>
				<angle>0</angle>
				<shape>rectangular</shape>
				<triangleMeasure>0.5249192307692309</triangleMeasure>
				<rectangleMeasure>1</rectangleMeasure>
				<circleMeasure>0.6282560906835513</circleMeasure>
				<centroid>
					<x>879</x>
					<y>196.5</y>
				</centroid>
			</pseudo3D>
		</spatialEntity>
		<spatialEntity>
			<pseudo3D type="cluster">
				<clusteredness>1</clusteredness>
				<density>1</density>
				<area>191.0706</area>
				<perimeter>56</perimeter>
				<distanceFromOrigin>588.5337713334724</distanceFromOrigin>
				<angle>0</angle>
				<shape>rectangular</shape>
				<triangleMeasure>0.4874250000000001</triangleMeasure>
				<rectangleMeasure>0.9748500000000001</rectangleMeasure>
				<circleMeasure>0.5849833005488307</circleMeasure>
				<centroid>
					<x>288</x>
					<y>251</y>
				</centroid>
			</pseudo3D>
		</spatialEntity>
		<spatialEntity>
			<pseudo3D type="cluster">
				<clusteredness>1</clusteredness>
				<density>1</density>
				<area>191.0706</area>
				<perimeter>54</perimeter>
				<distanceFromOrigin>518.926777108293</distanceFromOrigin>
				<angle>0</angle>
				<shape>rectangular</shape>
				<triangleMeasure>0.5249192307692309</triangleMeasure>
				<rectangleMeasure>1</rectangleMeasure>
				<circleMeasure>0.6282560906835513</circleMeasure>
				<centroid>
					<x>386</x>
					<y>264.5</y>
				</centroid>
			</pseudo3D>
		</spatialEntity>
		<spatialEntity>
			<pseudo3D type="cluster">
				<clusteredness>1</clusteredness>
				<density>1</density>
				<area>191.0706</area>
				<perimeter>54</perimeter>
				<distanceFromOrigin>407.7744474583958</distanceFromOrigin>
				<angle>85.60129464500447</angle>
				<shape>rectangular</shape>
				<triangleMeasure>0.5249192307692309</triangleMeasure>
				<rectangleMeasure>1</rectangleMeasure>
				<circleMeasure>0.6282560906835513</circleMeasure>
				<centroid>
					<x>724</x>
					<y>291.5</y>
				</centroid>
			</pseudo3D>
		</spatialEntity>
		<spatialEntity>
			<pseudo3D type="cluster">
				<clusteredness>1</clusteredness>
				<density>1</density>
				<area>191.0706</area>
				<perimeter>56</perimeter>
				<distanceFromOrigin>717.540939598571</distanceFromOrigin>
				<angle>0</angle>
				<shape>rectangular</shape>
				<triangleMeasure>0.4874250000000001</triangleMeasure>
				<rectangleMeasure>0.9748500000000001</rectangleMeasure>
				<circleMeasure>0.5849833005488307</circleMeasure>
				<centroid>
					<x>1287</x>
					<y>305</y>
				</centroid>
			</pseudo3D>
		</spatialEntity>
		<spatialEntity>
			<pseudo3D type="cluster">
				<clusteredness>0.1472755506315886</clusteredness>
				<density>1</density>
				<area>382.1412</area>
				<perimeter>82</perimeter>
				<distanceFromOrigin>733.5155076751956</distanceFromOrigin>
				<angle>51.84277341263093</angle>
				<shape>rectangular</shape>
				<triangleMeasure>0.5054777777777778</triangleMeasure>
				<rectangleMeasure>1</rectangleMeasure>
				<circleMeasure>0.4958128693722084</circleMeasure>
				<centroid>
					<x>21</x>
					<y>352.5</y>
				</centroid>
			</pseudo3D>
		</spatialEntity>
		<spatialEntity>
			<pseudo3D type="cluster">
				<clusteredness>0.0511389463680563</clusteredness>
				<density>1</density>
				<area>382.1412</area>
				<perimeter>131.7946014404297</perimeter>
				<distanceFromOrigin>378.0820016874646</distanceFromOrigin>
				<angle>35.25635871296284</angle>
				<shape>rectangular</shape>
				<triangleMeasure>0.2575102584890761</triangleMeasure>
				<rectangleMeasure>0.3453979346741824</rectangleMeasure>
				<circleMeasure>0.136333793994412</circleMeasure>
				<centroid>
					<x>443</x>
					<y>373</y>
				</centroid>
			</pseudo3D>
		</spatialEntity>
		<spatialEntity>
			<pseudo3D type="cluster">
				<clusteredness>1</clusteredness>
				<density>1</density>
				<area>191.0706</area>
				<perimeter>56</perimeter>
				<distanceFromOrigin>585.7644577814533</distanceFromOrigin>
				<angle>0</angle>
				<shape>rectangular</shape>
				<triangleMeasure>0.4874250000000001</triangleMeasure>
				<rectangleMeasure>0.9748500000000001</rectangleMeasure>
				<circleMeasure>0.5849833005488307</circleMeasure>
				<centroid>
					<x>1174</x>
					<y>373</y>
				</centroid>
			</pseudo3D>
		</spatialEntity>
		<spatialEntity>
			<pseudo3D type="cluster">
				<clusteredness>1</clusteredness>
				<density>1</density>
				<area>191.0706</area>
				<perimeter>54</perimeter>
				<distanceFromOrigin>622.2877148072264</distanceFromOrigin>
				<angle>0</angle>
				<shape>rectangular</shape>
				<triangleMeasure>0.5249192307692309</triangleMeasure>
				<rectangleMeasure>1</rectangleMeasure>
				<circleMeasure>0.6282560906835513</circleMeasure>
				<centroid>
					<x>133</x>
					<y>386.5</y>
				</centroid>
			</pseudo3D>
		</spatialEntity>
		<spatialEntity>
			<pseudo3D type="cluster">
				<clusteredness>0.0464024394715962</clusteredness>
				<density>1.5</density>
				<area>382.1412</area>
				<perimeter>140.7036018371582</perimeter>
				<distanceFromOrigin>270.0296280040396</distanceFromOrigin>
				<angle>0</angle>
				<shape>rectangular</shape>
				<triangleMeasure>0.2480127854622156</triangleMeasure>
				<rectangleMeasure>0.3574563762187256</rectangleMeasure>
				<circleMeasure>0.1239532173430521</circleMeasure>
				<centroid>
					<x>674.9308</x>
					<y>407</y>
				</centroid>
			</pseudo3D>
		</spatialEntity>
		<spatialEntity>
			<pseudo3D type="cluster">
				<clusteredness>1</clusteredness>
				<density>1</density>
				<area>191.0706</area>
				<perimeter>54</perimeter>
				<distanceFromOrigin>373.5906851087163</distanceFromOrigin>
				<angle>0</angle>
				<shape>rectangular</shape>
				<triangleMeasure>0.5249192307692309</triangleMeasure>
				<rectangleMeasure>1</rectangleMeasure>
				<circleMeasure>0.6282560906835513</circleMeasure>
				<centroid>
					<x>893</x>
					<y>386.5</y>
				</centroid>
			</pseudo3D>
		</spatialEntity>
		<spatialEntity>
			<pseudo3D type="cluster">
				<clusteredness>1</clusteredness>
				<density>1</density>
				<area>191.0706</area>
				<perimeter>56</perimeter>
				<distanceFromOrigin>512.7699289154932</distanceFromOrigin>
				<angle>0</angle>
				<shape>rectangular</shape>
				<triangleMeasure>0.4874250000000001</triangleMeasure>
				<rectangleMeasure>0.9748500000000001</rectangleMeasure>
				<circleMeasure>0.5849833005488307</circleMeasure>
				<centroid>
					<x>1104</x>
					<y>400</y>
				</centroid>
			</pseudo3D>
		</spatialEntity>
		<spatialEntity>
			<pseudo3D type="cluster">
				<clusteredness>1</clusteredness>
				<density>1</density>
				<area>191.0706</area>
				<perimeter>56</perimeter>
				<distanceFromOrigin>645.3975519011518</distanceFromOrigin>
				<angle>0</angle>
				<shape>rectangular</shape>
				<triangleMeasure>0.4874250000000001</triangleMeasure>
				<rectangleMeasure>0.9748500000000001</rectangleMeasure>
				<circleMeasure>0.5849833005488307</circleMeasure>
				<centroid>
					<x>1259</x>
					<y>400</y>
				</centroid>
			</pseudo3D>
		</spatialEntity>
		<spatialEntity>
			<pseudo3D type="cluster">
				<clusteredness>1</clusteredness>
				<density>1</density>
				<area>191.0706</area>
				<perimeter>56</perimeter>
				<distanceFromOrigin>515.4415582779487</distanceFromOrigin>
				<angle>81.2538377374448</angle>
				<shape>rectangular</shape>
				<triangleMeasure>0.4899246153846154</triangleMeasure>
				<rectangleMeasure>0.9798492307692308</rectangleMeasure>
				<circleMeasure>0.582013761610809</circleMeasure>
				<centroid>
					<x>203.5</x>
					<y>481.5</y>
				</centroid>
			</pseudo3D>
		</spatialEntity>
		<spatialEntity>
			<pseudo3D type="cluster">
				<clusteredness>1</clusteredness>
				<density>1</density>
				<area>191.0706</area>
				<perimeter>54</perimeter>
				<distanceFromOrigin>586.2431236270495</distanceFromOrigin>
				<angle>85.60129464500447</angle>
				<shape>rectangular</shape>
				<triangleMeasure>0.5249192307692309</triangleMeasure>
				<rectangleMeasure>1</rectangleMeasure>
				<circleMeasure>0.6282560906835513</circleMeasure>
				<centroid>
					<x>1231</x>
					<y>481.5</y>
				</centroid>
			</pseudo3D>
		</spatialEntity>
		<spatialEntity>
			<pseudo3D type="cluster">
				<clusteredness>1</clusteredness>
				<density>1</density>
				<area>191.0706</area>
				<perimeter>56</perimeter>
				<distanceFromOrigin>217.2648153751546</distanceFromOrigin>
				<angle>0</angle>
				<shape>rectangular</shape>
				<triangleMeasure>0.4874250000000001</triangleMeasure>
				<rectangleMeasure>0.9748500000000001</rectangleMeasure>
				<circleMeasure>0.5849833005488307</circleMeasure>
				<centroid>
					<x>766</x>
					<y>495</y>
				</centroid>
			</pseudo3D>
		</spatialEntity>
		<spatialEntity>
			<pseudo3D type="cluster">
				<clusteredness>1</clusteredness>
				<density>1</density>
				<area>191.0706</area>
				<perimeter>54</perimeter>
				<distanceFromOrigin>540.135168268092</distanceFromOrigin>
				<angle>0</angle>
				<shape>rectangular</shape>
				<triangleMeasure>0.5249192307692309</triangleMeasure>
				<rectangleMeasure>1</rectangleMeasure>
				<circleMeasure>0.6282560906835513</circleMeasure>
				<centroid>
					<x>161</x>
					<y>522.5</y>
				</centroid>
			</pseudo3D>
		</spatialEntity>
		<spatialEntity>
			<pseudo3D type="cluster">
				<clusteredness>0.1472758815968071</clusteredness>
				<density>1</density>
				<area>382.1412</area>
				<perimeter>82</perimeter>
				<distanceFromOrigin>240.752985443587</distanceFromOrigin>
				<angle>54.46232220802562</angle>
				<shape>rectangular</shape>
				<triangleMeasure>0.5054777777777778</triangleMeasure>
				<rectangleMeasure>1</rectangleMeasure>
				<circleMeasure>0.4958128693722084</circleMeasure>
				<centroid>
					<x>865</x>
					<y>529.5</y>
				</centroid>
			</pseudo3D>
		</spatialEntity>
		<spatialEntity>
			<pseudo3D type="cluster">
				<clusteredness>0.07107320694312874</clusteredness>
				<density>1</density>
				<area>382.1412</area>
				<perimeter>112</perimeter>
				<distanceFromOrigin>657.0312016944097</distanceFromOrigin>
				<angle>36.38435181583588</angle>
				<shape>rectangular</shape>
				<triangleMeasure>0.32495</triangleMeasure>
				<rectangleMeasure>0.6499</rectangleMeasure>
				<circleMeasure>0.2339933167889357</circleMeasure>
				<centroid>
					<x>21</x>
					<y>536</y>
				</centroid>
			</pseudo3D>
		</spatialEntity>
		<spatialEntity>
			<pseudo3D type="cluster">
				<clusteredness>1</clusteredness>
				<density>1</density>
				<area>191.0706</area>
				<perimeter>56</perimeter>
				<distanceFromOrigin>303.2655601943617</distanceFromOrigin>
				<angle>0</angle>
				<shape>rectangular</shape>
				<triangleMeasure>0.4874250000000001</triangleMeasure>
				<rectangleMeasure>0.9748500000000001</rectangleMeasure>
				<circleMeasure>0.5849833005488307</circleMeasure>
				<centroid>
					<x>415</x>
					<y>536</y>
				</centroid>
			</pseudo3D>
		</spatialEntity>
		<spatialEntity>
			<pseudo3D type="cluster">
				<clusteredness>1</clusteredness>
				<density>1</density>
				<area>191.0706</area>
				<perimeter>56</perimeter>
				<distanceFromOrigin>246.7589917307979</distanceFromOrigin>
				<angle>0</angle>
				<shape>rectangular</shape>
				<triangleMeasure>0.4874250000000001</triangleMeasure>
				<rectangleMeasure>0.9748500000000001</rectangleMeasure>
				<circleMeasure>0.5849833005488307</circleMeasure>
				<centroid>
					<x>485</x>
					<y>536</y>
				</centroid>
			</pseudo3D>
		</spatialEntity>
		<spatialEntity>
			<pseudo3D type="cluster">
				<clusteredness>1</clusteredness>
				<density>1</density>
				<area>191.0706</area>
				<perimeter>54</perimeter>
				<distanceFromOrigin>599.5540009040053</distanceFromOrigin>
				<angle>81.2538377374448</angle>
				<shape>rectangular</shape>
				<triangleMeasure>0.5249192307692309</triangleMeasure>
				<rectangleMeasure>1</rectangleMeasure>
				<circleMeasure>0.6282560906835513</circleMeasure>
				<centroid>
					<x>91</x>
					<y>549.5</y>
				</centroid>
			</pseudo3D>
		</spatialEntity>
		<spatialEntity>
			<pseudo3D type="cluster">
				<clusteredness>1</clusteredness>
				<density>1</density>
				<area>191.0706</area>
				<perimeter>54</perimeter>
				<distanceFromOrigin>168.2379267585047</distanceFromOrigin>
				<angle>85.60129464500447</angle>
				<shape>rectangular</shape>
				<triangleMeasure>0.5249192307692309</triangleMeasure>
				<rectangleMeasure>1</rectangleMeasure>
				<circleMeasure>0.6282560906835513</circleMeasure>
				<centroid>
					<x>766</x>
					<y>549.5</y>
				</centroid>
			</pseudo3D>
		</spatialEntity>
		<spatialEntity>
			<pseudo3D type="cluster">
				<clusteredness>1</clusteredness>
				<density>1</density>
				<area>191.0706</area>
				<perimeter>54</perimeter>
				<distanceFromOrigin>182.7840255602223</distanceFromOrigin>
				<angle>0</angle>
				<shape>rectangular</shape>
				<triangleMeasure>0.5249192307692309</triangleMeasure>
				<rectangleMeasure>1</rectangleMeasure>
				<circleMeasure>0.6282560906835513</circleMeasure>
				<centroid>
					<x>823</x>
					<y>576.5</y>
				</centroid>
			</pseudo3D>
		</spatialEntity>
		<spatialEntity>
			<pseudo3D type="cluster">
				<clusteredness>0.05113888994326549</clusteredness>
				<density>1</density>
				<area>382.1412</area>
				<perimeter>133.4952812194824</perimeter>
				<distanceFromOrigin>180.2054383197133</distanceFromOrigin>
				<angle>55.13171189040393</angle>
				<shape>rectangular</shape>
				<triangleMeasure>0.2527388888888889</triangleMeasure>
				<rectangleMeasure>0.3289016505385297</rectangleMeasure>
				<circleMeasure>0.1331282816744427</circleMeasure>
				<centroid>
					<x>513.1716</x>
					<y>603.5319</y>
				</centroid>
			</pseudo3D>
		</spatialEntity>
		<spatialEntity>
			<pseudo3D type="cluster">
				<clusteredness>1</clusteredness>
				<density>1</density>
				<area>191.0706</area>
				<perimeter>54</perimeter>
				<distanceFromOrigin>315.3173005085512</distanceFromOrigin>
				<angle>85.60129464500447</angle>
				<shape>rectangular</shape>
				<triangleMeasure>0.5249192307692309</triangleMeasure>
				<rectangleMeasure>1</rectangleMeasure>
				<circleMeasure>0.6282560906835513</circleMeasure>
				<centroid>
					<x>991</x>
					<y>617.5</y>
				</centroid>
			</pseudo3D>
		</spatialEntity>
		<spatialEntity>
			<pseudo3D type="cluster">
				<clusteredness>1</clusteredness>
				<density>1</density>
				<area>191.0706</area>
				<perimeter>56</perimeter>
				<distanceFromOrigin>320.8613407688748</distanceFromOrigin>
				<angle>0</angle>
				<shape>rectangular</shape>
				<triangleMeasure>0.4874250000000001</triangleMeasure>
				<rectangleMeasure>0.9748500000000001</rectangleMeasure>
				<circleMeasure>0.5849833005488307</circleMeasure>
				<centroid>
					<x>358</x>
					<y>631</y>
				</centroid>
			</pseudo3D>
		</spatialEntity>
		<spatialEntity>
			<pseudo3D type="cluster">
				<clusteredness>0.01891129418192412</clusteredness>
				<density>1</density>
				<area>2292.8472</area>
				<perimeter>389.6806449890137</perimeter>
				<distanceFromOrigin>28.30194339616981</distanceFromOrigin>
				<angle>51.43365949254581</angle>
				<shape>rectangular</shape>
				<triangleMeasure>0.1844607562349155</triangleMeasure>
				<rectangleMeasure>0.1946122806030151</rectangleMeasure>
				<circleMeasure>0.1093965629440072</circleMeasure>
				<centroid>
					<x>759.3085</x>
					<y>668.3618</y>
				</centroid>
			</pseudo3D>
		</spatialEntity>
		<spatialEntity>
			<pseudo3D type="cluster">
				<clusteredness>0.03198965873028716</clusteredness>
				<density>1</density>
				<area>573.2118</area>
				<perimeter>194.8608722686768</perimeter>
				<distanceFromOrigin>34.17601498127012</distanceFromOrigin>
				<angle>90</angle>
				<shape>rectangular</shape>
				<triangleMeasure>0.2504817369930357</triangleMeasure>
				<rectangleMeasure>0.2724350536677934</rectangleMeasure>
				<circleMeasure>0.09366104670498832</circleMeasure>
				<centroid>
					<x>634.6232</x>
					<y>703.9058</y>
				</centroid>
			</pseudo3D>
		</spatialEntity>
		<spatialEntity>
			<pseudo3D type="cluster">
				<clusteredness>1</clusteredness>
				<density>1</density>
				<area>191.0706</area>
				<perimeter>56</perimeter>
				<distanceFromOrigin>595.0033613350432</distanceFromOrigin>
				<angle>0</angle>
				<shape>rectangular</shape>
				<triangleMeasure>0.4874250000000001</triangleMeasure>
				<rectangleMeasure>0.9748500000000001</rectangleMeasure>
				<circleMeasure>0.5849833005488307</circleMeasure>
				<centroid>
					<x>77</x>
					<y>699</y>
				</centroid>
			</pseudo3D>
		</spatialEntity>
		<spatialEntity>
			<pseudo3D type="cluster">
				<clusteredness>1</clusteredness>
				<density>1</density>
				<area>191.0706</area>
				<perimeter>54</perimeter>
				<distanceFromOrigin>657.6397189951349</distanceFromOrigin>
				<angle>0</angle>
				<shape>rectangular</shape>
				<triangleMeasure>0.5249192307692309</triangleMeasure>
				<rectangleMeasure>1</rectangleMeasure>
				<circleMeasure>0.6282560906835513</circleMeasure>
				<centroid>
					<x>1343</x>
					<y>739.5</y>
				</centroid>
			</pseudo3D>
		</spatialEntity>
		<spatialEntity>
			<pseudo3D type="cluster">
				<clusteredness>0.1472752196678577</clusteredness>
				<density>1</density>
				<area>382.1412</area>
				<perimeter>84</perimeter>
				<distanceFromOrigin>90.35485598461214</distanceFromOrigin>
				<angle>54.46232220802562</angle>
				<shape>rectangular</shape>
				<triangleMeasure>0.4874250000000001</triangleMeasure>
				<rectangleMeasure>0.9748500000000001</rectangleMeasure>
				<circleMeasure>0.4679865765064302</circleMeasure>
				<centroid>
					<x>766</x>
					<y>760</y>
				</centroid>
			</pseudo3D>
		</spatialEntity>
		<spatialEntity>
			<pseudo3D type="cluster">
				<clusteredness>1</clusteredness>
				<density>1</density>
				<area>191.0706</area>
				<perimeter>56</perimeter>
				<distanceFromOrigin>143.2934052913811</distanceFromOrigin>
				<angle>0</angle>
				<shape>rectangular</shape>
				<triangleMeasure>0.4874250000000001</triangleMeasure>
				<rectangleMeasure>0.9748500000000001</rectangleMeasure>
				<circleMeasure>0.5849833005488307</circleMeasure>
				<centroid>
					<x>823</x>
					<y>753</y>
				</centroid>
			</pseudo3D>
		</spatialEntity>
		<spatialEntity>
			<pseudo3D type="cluster">
				<clusteredness>1</clusteredness>
				<density>1</density>
				<area>191.0706</area>
				<perimeter>56</perimeter>
				<distanceFromOrigin>214.4411341137703</distanceFromOrigin>
				<angle>0</angle>
				<shape>rectangular</shape>
				<triangleMeasure>0.4874250000000001</triangleMeasure>
				<rectangleMeasure>0.9748500000000001</rectangleMeasure>
				<circleMeasure>0.5849833005488307</circleMeasure>
				<centroid>
					<x>893</x>
					<y>767</y>
				</centroid>
			</pseudo3D>
		</spatialEntity>
		<spatialEntity>
			<pseudo3D type="cluster">
				<clusteredness>1</clusteredness>
				<density>1</density>
				<area>191.0706</area>
				<perimeter>54</perimeter>
				<distanceFromOrigin>501.9053695668139</distanceFromOrigin>
				<angle>0</angle>
				<shape>rectangular</shape>
				<triangleMeasure>0.5249192307692309</triangleMeasure>
				<rectangleMeasure>1</rectangleMeasure>
				<circleMeasure>0.6282560906835513</circleMeasure>
				<centroid>
					<x>175</x>
					<y>780.5</y>
				</centroid>
			</pseudo3D>
		</spatialEntity>
		<spatialEntity>
			<pseudo3D type="cluster">
				<clusteredness>0.04021188416007604</clusteredness>
				<density>1</density>
				<area>573.2118</area>
				<perimeter>165.3111133575439</perimeter>
				<distanceFromOrigin>99.92497185388645</distanceFromOrigin>
				<angle>57.17145820858748</angle>
				<shape>triangular</shape>
				<triangleMeasure>0.3069509956825864</triangleMeasure>
				<rectangleMeasure>0.255898125</rectangleMeasure>
				<circleMeasure>0.182183139727507</circleMeasure>
				<centroid>
					<x>673.4184</x>
					<y>817.272</y>
				</centroid>
			</pseudo3D>
		</spatialEntity>
		<spatialEntity>
			<pseudo3D type="cluster">
				<clusteredness>1</clusteredness>
				<density>1</density>
				<area>191.0706</area>
				<perimeter>54</perimeter>
				<distanceFromOrigin>581.1523036175629</distanceFromOrigin>
				<angle>0</angle>
				<shape>rectangular</shape>
				<triangleMeasure>0.5249192307692309</triangleMeasure>
				<rectangleMeasure>1</rectangleMeasure>
				<circleMeasure>0.6282560906835513</circleMeasure>
				<centroid>
					<x>1259</x>
					<y>807.5</y>
				</centroid>
			</pseudo3D>
		</spatialEntity>
		<spatialEntity>
			<pseudo3D type="cluster">
				<clusteredness>1</clusteredness>
				<density>1</density>
				<area>191.0706</area>
				<perimeter>54</perimeter>
				<distanceFromOrigin>636.4353855655734</distanceFromOrigin>
				<angle>0</angle>
				<shape>rectangular</shape>
				<triangleMeasure>0.5249192307692309</triangleMeasure>
				<rectangleMeasure>1</rectangleMeasure>
				<circleMeasure>0.6282560906835513</circleMeasure>
				<centroid>
					<x>1315</x>
					<y>807.5</y>
				</centroid>
			</pseudo3D>
		</spatialEntity>
		<spatialEntity>
			<pseudo3D type="cluster">
				<clusteredness>0.07107316840402042</clusteredness>
				<density>1</density>
				<area>382.1412</area>
				<perimeter>112</perimeter>
				<distanceFromOrigin>141.4955829699288</distanceFromOrigin>
				<angle>36.38435181583588</angle>
				<shape>rectangular</shape>
				<triangleMeasure>0.32495</triangleMeasure>
				<rectangleMeasure>0.6499</rectangleMeasure>
				<circleMeasure>0.2339933167889357</circleMeasure>
				<centroid>
					<x>569</x>
					<y>821</y>
				</centroid>
			</pseudo3D>
		</spatialEntity>
		<spatialEntity>
			<pseudo3D type="cluster">
				<clusteredness>1</clusteredness>
				<density>1</density>
				<area>191.0706</area>
				<perimeter>56</perimeter>
				<distanceFromOrigin>142.1724305201258</distanceFromOrigin>
				<angle>0</angle>
				<shape>rectangular</shape>
				<triangleMeasure>0.4874250000000001</triangleMeasure>
				<rectangleMeasure>0.9748500000000001</rectangleMeasure>
				<circleMeasure>0.5849833005488307</circleMeasure>
				<centroid>
					<x>724</x>
					<y>848</y>
				</centroid>
			</pseudo3D>
		</spatialEntity>
		<spatialEntity>
			<pseudo3D type="cluster">
				<clusteredness>1</clusteredness>
				<density>1</density>
				<area>191.0706</area>
				<perimeter>54</perimeter>
				<distanceFromOrigin>417.9485614283174</distanceFromOrigin>
				<angle>0</angle>
				<shape>rectangular</shape>
				<triangleMeasure>0.5249192307692309</triangleMeasure>
				<rectangleMeasure>1</rectangleMeasure>
				<circleMeasure>0.6282560906835513</circleMeasure>
				<centroid>
					<x>288</x>
					<y>875.5</y>
				</centroid>
			</pseudo3D>
		</spatialEntity>
		<spatialEntity>
			<pseudo3D type="cluster">
				<clusteredness>1</clusteredness>
				<density>1</density>
				<area>191.0706</area>
				<perimeter>54</perimeter>
				<distanceFromOrigin>275.8006526460733</distanceFromOrigin>
				<angle>0</angle>
				<shape>rectangular</shape>
				<triangleMeasure>0.5249192307692309</triangleMeasure>
				<rectangleMeasure>1</rectangleMeasure>
				<circleMeasure>0.6282560906835513</circleMeasure>
				<centroid>
					<x>907</x>
					<y>875.5</y>
				</centroid>
			</pseudo3D>
		</spatialEntity>
		<spatialEntity>
			<pseudo3D type="cluster">
				<clusteredness>1</clusteredness>
				<density>1</density>
				<area>191.0706</area>
				<perimeter>54</perimeter>
				<distanceFromOrigin>644.274010029894</distanceFromOrigin>
				<angle>0</angle>
				<shape>rectangular</shape>
				<triangleMeasure>0.5249192307692309</triangleMeasure>
				<rectangleMeasure>1</rectangleMeasure>
				<circleMeasure>0.6282560906835513</circleMeasure>
				<centroid>
					<x>1301</x>
					<y>902.5</y>
				</centroid>
			</pseudo3D>
		</spatialEntity>
		<spatialEntity>
			<pseudo3D type="cluster">
				<clusteredness>1</clusteredness>
				<density>1</density>
				<area>191.0706</area>
				<perimeter>56</perimeter>
				<distanceFromOrigin>210.0975963689257</distanceFromOrigin>
				<angle>0</angle>
				<shape>rectangular</shape>
				<triangleMeasure>0.4874250000000001</triangleMeasure>
				<rectangleMeasure>0.9748500000000001</rectangleMeasure>
				<circleMeasure>0.5849833005488307</circleMeasure>
				<centroid>
					<x>626</x>
					<y>916</y>
				</centroid>
			</pseudo3D>
		</spatialEntity>
		<spatialEntity>
			<pseudo3D type="cluster">
				<clusteredness>0.06400937600796754</clusteredness>
				<density>1</density>
				<area>382.1412</area>
				<perimeter>119.08544921875</perimeter>
				<distanceFromOrigin>497.8845247645281</distanceFromOrigin>
				<angle>49.89499902095104</angle>
				<shape>rectangular</shape>
				<triangleMeasure>0.3210596093257719</triangleMeasure>
				<rectangleMeasure>0.4018777798096675</rectangleMeasure>
				<circleMeasure>0.1779002722441166</circleMeasure>
				<centroid>
					<x>217.3016</x>
					<y>936.5044</y>
				</centroid>
			</pseudo3D>
		</spatialEntity>
		<spatialEntity>
			<pseudo3D type="cluster">
				<clusteredness>0.0464024394715962</clusteredness>
				<density>1</density>
				<area>382.1412</area>
				<perimeter>140.7036018371582</perimeter>
				<distanceFromOrigin>331.6051869316884</distanceFromOrigin>
				<angle>0</angle>
				<shape>rectangular</shape>
				<triangleMeasure>0.2480027257240205</triangleMeasure>
				<rectangleMeasure>0.3574563762187256</rectangleMeasure>
				<circleMeasure>0.1239532173430521</circleMeasure>
				<centroid>
					<x>928.0692</x>
					<y>950</y>
				</centroid>
			</pseudo3D>
		</spatialEntity>
		<spatialEntity>
			<pseudo3D type="cluster">
				<clusteredness>1</clusteredness>
				<density>1</density>
				<area>191.0706</area>
				<perimeter>54</perimeter>
				<distanceFromOrigin>290.2033769617439</distanceFromOrigin>
				<angle>0</angle>
				<shape>rectangular</shape>
				<triangleMeasure>0.5249192307692309</triangleMeasure>
				<rectangleMeasure>1</rectangleMeasure>
				<circleMeasure>0.6282560906835513</circleMeasure>
				<centroid>
					<x>499</x>
					<y>943.5</y>
				</centroid>
			</pseudo3D>
		</spatialEntity>
		<spatialEntity>
			<pseudo3D type="cluster">
				<clusteredness>1</clusteredness>
				<density>1</density>
				<area>191.0706</area>
				<perimeter>54</perimeter>
				<distanceFromOrigin>683.9137372505395</distanceFromOrigin>
				<angle>0</angle>
				<shape>rectangular</shape>
				<triangleMeasure>0.5249192307692309</triangleMeasure>
				<rectangleMeasure>1</rectangleMeasure>
				<circleMeasure>0.6282560906835513</circleMeasure>
				<centroid>
					<x>1329</x>
					<y>943.5</y>
				</centroid>
			</pseudo3D>
		</spatialEntity>
		<spatialEntity>
			<pseudo3D type="cluster">
				<clusteredness>1</clusteredness>
				<density>1</density>
				<area>191.0706</area>
				<perimeter>56</perimeter>
				<distanceFromOrigin>559.171708869467</distanceFromOrigin>
				<angle>0</angle>
				<shape>rectangular</shape>
				<triangleMeasure>0.4874250000000001</triangleMeasure>
				<rectangleMeasure>0.9748500000000001</rectangleMeasure>
				<circleMeasure>0.5849833005488307</circleMeasure>
				<centroid>
					<x>1174</x>
					<y>984</y>
				</centroid>
			</pseudo3D>
		</spatialEntity>
		<spatialEntity>
			<pseudo3D type="cluster">
				<clusteredness>1</clusteredness>
				<density>1</density>
				<area>191.0706</area>
				<perimeter>54</perimeter>
				<distanceFromOrigin>361.0886317789581</distanceFromOrigin>
				<angle>0</angle>
				<shape>rectangular</shape>
				<triangleMeasure>0.5249192307692309</triangleMeasure>
				<rectangleMeasure>1</rectangleMeasure>
				<circleMeasure>0.6282560906835513</circleMeasure>
				<centroid>
					<x>837</x>
					<y>1038.5</y>
				</centroid>
			</pseudo3D>
		</spatialEntity>
		<spatialEntity>
			<pseudo3D type="cluster">
				<clusteredness>1</clusteredness>
				<density>1</density>
				<area>191.0706</area>
				<perimeter>54</perimeter>
				<distanceFromOrigin>468.1239152190369</distanceFromOrigin>
				<angle>0</angle>
				<shape>rectangular</shape>
				<triangleMeasure>0.5249192307692309</triangleMeasure>
				<rectangleMeasure>1</rectangleMeasure>
				<circleMeasure>0.6282560906835513</circleMeasure>
				<centroid>
					<x>1020</x>
					<y>1038.5</y>
				</centroid>
			</pseudo3D>
		</spatialEntity>
		<spatialEntity>
			<pseudo3D type="cluster">
				<clusteredness>0.06538488008831682</clusteredness>
				<density>1</density>
				<area>382.1412</area>
				<perimeter>116.7187652587891</perimeter>
				<distanceFromOrigin>396.8236384088025</distanceFromOrigin>
				<angle>40.96658892722981</angle>
				<shape>rectangular</shape>
				<triangleMeasure>0.3210596093257719</triangleMeasure>
				<rectangleMeasure>0.4135727545914261</rectangleMeasure>
				<circleMeasure>0.1860555408612584</circleMeasure>
				<centroid>
					<x>730.9144</x>
					<y>1119.52</y>
				</centroid>
			</pseudo3D>
		</spatialEntity>
		<spatialEntity>
			<pseudo3D type="cluster">
				<clusteredness>1</clusteredness>
				<density>1</density>
				<area>191.0706</area>
				<perimeter>56</perimeter>
				<distanceFromOrigin>619.4319978819306</distanceFromOrigin>
				<angle>0</angle>
				<shape>rectangular</shape>
				<triangleMeasure>0.4874250000000001</triangleMeasure>
				<rectangleMeasure>0.9748500000000001</rectangleMeasure>
				<circleMeasure>0.5849833005488307</circleMeasure>
				<centroid>
					<x>232</x>
					<y>1147</y>
				</centroid>
			</pseudo3D>
		</spatialEntity>
		<spatialEntity>
			<pseudo3D type="cluster">
				<clusteredness>1</clusteredness>
				<density>1</density>
				<area>191.0706</area>
				<perimeter>56</perimeter>
				<distanceFromOrigin>584.041950548075</distanceFromOrigin>
				<angle>0</angle>
				<shape>rectangular</shape>
				<triangleMeasure>0.4874250000000001</triangleMeasure>
				<rectangleMeasure>0.9748500000000001</rectangleMeasure>
				<circleMeasure>0.5849833005488307</circleMeasure>
				<centroid>
					<x>316</x>
					<y>1174</y>
				</centroid>
			</pseudo3D>
		</spatialEntity>
		<spatialEntity>
			<pseudo3D type="cluster">
				<clusteredness>1</clusteredness>
				<density>1</density>
				<area>191.0706</area>
				<perimeter>54</perimeter>
				<distanceFromOrigin>842.9406859322903</distanceFromOrigin>
				<angle>85.60129464500447</angle>
				<shape>rectangular</shape>
				<triangleMeasure>0.5249192307692309</triangleMeasure>
				<rectangleMeasure>1</rectangleMeasure>
				<circleMeasure>0.6282560906835513</circleMeasure>
				<centroid>
					<x>7</x>
					<y>1228.5</y>
				</centroid>
			</pseudo3D>
		</spatialEntity>
		<spatialEntity>
			<pseudo3D type="cluster">
				<clusteredness>1</clusteredness>
				<density>1</density>
				<area>191.0706</area>
				<perimeter>54</perimeter>
				<distanceFromOrigin>622.1133337262593</distanceFromOrigin>
				<angle>0</angle>
				<shape>rectangular</shape>
				<triangleMeasure>0.5249192307692309</triangleMeasure>
				<rectangleMeasure>1</rectangleMeasure>
				<circleMeasure>0.6282560906835513</circleMeasure>
				<centroid>
					<x>372</x>
					<y>1255.5</y>
				</centroid>
			</pseudo3D>
		</spatialEntity>
		<spatialEntity>
			<pseudo3D type="cluster">
				<clusteredness>1</clusteredness>
				<density>1</density>
				<area>191.0706</area>
				<perimeter>56</perimeter>
				<distanceFromOrigin>584.2028757204127</distanceFromOrigin>
				<angle>0</angle>
				<shape>rectangular</shape>
				<triangleMeasure>0.4874250000000001</triangleMeasure>
				<rectangleMeasure>0.9748500000000001</rectangleMeasure>
				<circleMeasure>0.5849833005488307</circleMeasure>
				<centroid>
					<x>499</x>
					<y>1269</y>
				</centroid>
			</pseudo3D>
		</spatialEntity>
		<spatialEntity>
			<pseudo3D type="cluster">
				<clusteredness>0.04169790828248444</clusteredness>
				<density>1</density>
				<area>573.2118</area>
				<perimeter>162.5194644927979</perimeter>
				<distanceFromOrigin>591.5953008603094</distanceFromOrigin>
				<angle>53.06514118072925</angle>
				<shape>triangular</shape>
				<triangleMeasure>0.30555</triangleMeasure>
				<rectangleMeasure>0.2527389705077384</rectangleMeasure>
				<circleMeasure>0.1469958209981488</circleMeasure>
				<centroid>
					<x>847.9753</x>
					<y>1305.333</y>
				</centroid>
			</pseudo3D>
		</spatialEntity>
		<spatialEntity>
			<pseudo3D type="cluster">
				<clusteredness>1</clusteredness>
				<density>1</density>
				<area>191.0706</area>
				<perimeter>56</perimeter>
				<distanceFromOrigin>839.8863018290035</distanceFromOrigin>
				<angle>0</angle>
				<shape>rectangular</shape>
				<triangleMeasure>0.4874250000000001</triangleMeasure>
				<rectangleMeasure>0.9748500000000001</rectangleMeasure>
				<circleMeasure>0.5849833005488307</circleMeasure>
				<centroid>
					<x>1301</x>
					<y>1283</y>
				</centroid>
			</pseudo3D>
		</spatialEntity>
		<numericStateVariable>
			<name>avgClusterednessClusters</name>
			<value>0.9510979028214879</value>
		</numericStateVariable>
		<numericStateVariable>
			<name>avgDensityClusters</name>
			<value>1.007142857142857</value>
		</numericStateVariable>
	</timepoint>
	<timepoint>
		<spatialEntity>
			<pseudo3D type="cluster">
				<clusteredness>1</clusteredness>
				<density>1</density>
				<area>191.0706</area>
				<perimeter>54</perimeter>
				<distanceFromOrigin>777.31396488163</distanceFromOrigin>
				<angle>0</angle>
				<shape>rectangular</shape>
				<triangleMeasure>0.5249192307692309</triangleMeasure>
				<rectangleMeasure>1</rectangleMeasure>
				<circleMeasure>0.6282560906835513</circleMeasure>
				<centroid>
					<x>316</x>
					<y>6.5</y>
				</centroid>
			</pseudo3D>
		</spatialEntity>
		<spatialEntity>
			<pseudo3D type="cluster">
				<clusteredness>1</clusteredness>
				<density>1</density>
				<area>191.0706</area>
				<perimeter>54</perimeter>
				<distanceFromOrigin>780.0801240898271</distanceFromOrigin>
				<angle>0</angle>
				<shape>rectangular</shape>
				<triangleMeasure>0.5249192307692309</triangleMeasure>
				<rectangleMeasure>1</rectangleMeasure>
				<circleMeasure>0.6282560906835513</circleMeasure>
				<centroid>
					<x>1048</x>
					<y>6.5</y>
				</centroid>
			</pseudo3D>
		</spatialEntity>
		<spatialEntity>
			<pseudo3D type="cluster">
				<clusteredness>1</clusteredness>
				<density>1</density>
				<area>191.0706</area>
				<perimeter>56</perimeter>
				<distanceFromOrigin>901.306828998871</distanceFromOrigin>
				<angle>0</angle>
				<shape>rectangular</shape>
				<triangleMeasure>0.4874250000000001</triangleMeasure>
				<rectangleMeasure>0.9748500000000001</rectangleMeasure>
				<circleMeasure>0.5849833005488307</circleMeasure>
				<centroid>
					<x>77</x>
					<y>20</y>
				</centroid>
			</pseudo3D>
		</spatialEntity>
		<spatialEntity>
			<pseudo3D type="cluster">
				<clusteredness>0.07363770808869677</clusteredness>
				<density>1</density>
				<area>382.1412</area>
				<perimeter>110</perimeter>
				<distanceFromOrigin>650.0123075757874</distanceFromOrigin>
				<angle>36.38435181583588</angle>
				<shape>rectangular</shape>
				<triangleMeasure>0.3328756097560976</triangleMeasure>
				<rectangleMeasure>0.6657514318862857</rectangleMeasure>
				<circleMeasure>0.2443403519505201</circleMeasure>
				<centroid>
					<x>682</x>
					<y>33.5</y>
				</centroid>
			</pseudo3D>
		</spatialEntity>
		<spatialEntity>
			<pseudo3D type="cluster">
				<clusteredness>1</clusteredness>
				<density>1</density>
				<area>191.0706</area>
				<perimeter>56</perimeter>
				<distanceFromOrigin>910.0928524057312</distanceFromOrigin>
				<angle>0</angle>
				<shape>rectangular</shape>
				<triangleMeasure>0.4874250000000001</triangleMeasure>
				<rectangleMeasure>0.9748500000000001</rectangleMeasure>
				<circleMeasure>0.5849833005488307</circleMeasure>
				<centroid>
					<x>35</x>
					<y>47</y>
				</centroid>
			</pseudo3D>
		</spatialEntity>
		<spatialEntity>
			<pseudo3D type="cluster">
				<clusteredness>1</clusteredness>
				<density>1</density>
				<area>191.0706</area>
				<perimeter>54</perimeter>
				<distanceFromOrigin>732.5926562558486</distanceFromOrigin>
				<angle>81.2538377374448</angle>
				<shape>rectangular</shape>
				<triangleMeasure>0.5249192307692309</triangleMeasure>
				<rectangleMeasure>1</rectangleMeasure>
				<circleMeasure>0.6282560906835513</circleMeasure>
				<centroid>
					<x>246</x>
					<y>101.5</y>
				</centroid>
			</pseudo3D>
		</spatialEntity>
		<spatialEntity>
			<pseudo3D type="cluster">
				<clusteredness>1</clusteredness>
				<density>1</density>
				<area>191.0706</area>
				<perimeter>54</perimeter>
				<distanceFromOrigin>622.2997669933679</distanceFromOrigin>
				<angle>85.60129464500447</angle>
				<shape>rectangular</shape>
				<triangleMeasure>0.5249192307692309</triangleMeasure>
				<rectangleMeasure>1</rectangleMeasure>
				<circleMeasure>0.6282560906835513</circleMeasure>
				<centroid>
					<x>865</x>
					<y>101.5</y>
				</centroid>
			</pseudo3D>
		</spatialEntity>
		<spatialEntity>
			<pseudo3D type="cluster">
				<clusteredness>1</clusteredness>
				<density>1</density>
				<area>191.0706</area>
				<perimeter>56</perimeter>
				<distanceFromOrigin>582.494635168428</distanceFromOrigin>
				<angle>0</angle>
				<shape>rectangular</shape>
				<triangleMeasure>0.4874250000000001</triangleMeasure>
				<rectangleMeasure>0.9748500000000001</rectangleMeasure>
				<circleMeasure>0.5849833005488307</circleMeasure>
				<centroid>
					<x>710</x>
					<y>115</y>
				</centroid>
			</pseudo3D>
		</spatialEntity>
		<spatialEntity>
			<pseudo3D type="cluster">
				<clusteredness>1</clusteredness>
				<density>1</density>
				<area>191.0706</area>
				<perimeter>54</perimeter>
				<distanceFromOrigin>639.094672173067</distanceFromOrigin>
				<angle>0</angle>
				<shape>rectangular</shape>
				<triangleMeasure>0.5249192307692309</triangleMeasure>
				<rectangleMeasure>1</rectangleMeasure>
				<circleMeasure>0.6282560906835513</circleMeasure>
				<centroid>
					<x>977</x>
					<y>128.5</y>
				</centroid>
			</pseudo3D>
		</spatialEntity>
		<spatialEntity>
			<pseudo3D type="cluster">
				<clusteredness>1</clusteredness>
				<density>1</density>
				<area>191.0706</area>
				<perimeter>56</perimeter>
				<distanceFromOrigin>864.8751354964484</distanceFromOrigin>
				<angle>0</angle>
				<shape>rectangular</shape>
				<triangleMeasure>0.4874250000000001</triangleMeasure>
				<rectangleMeasure>0.9748500000000001</rectangleMeasure>
				<circleMeasure>0.5849833005488307</circleMeasure>
				<centroid>
					<x>1371</x>
					<y>169</y>
				</centroid>
			</pseudo3D>
		</spatialEntity>
		<spatialEntity>
			<pseudo3D type="cluster">
				<clusteredness>1</clusteredness>
				<density>1</density>
				<area>191.0706</area>
				<perimeter>54</perimeter>
				<distanceFromOrigin>514.4803203233337</distanceFromOrigin>
				<angle>0</angle>
				<shape>rectangular</shape>
				<triangleMeasure>0.5249192307692309</triangleMeasure>
				<rectangleMeasure>1</rectangleMeasure>
				<circleMeasure>0.6282560906835513</circleMeasure>
				<centroid>
					<x>555</x>
					<y>196.5</y>
				</centroid>
			</pseudo3D>
		</spatialEntity>
		<spatialEntity>
			<pseudo3D type="cluster">
				<clusteredness>1</clusteredness>
				<density>1</density>
				<area>191.0706</area>
				<perimeter>54</perimeter>
				<distanceFromOrigin>579.8551543273544</distanceFromOrigin>
				<angle>85.60129464500447</angle>
				<shape>rectangular</shape>
				<triangleMeasure>0.5249192307692309</triangleMeasure>
				<rectangleMeasure>1</rectangleMeasure>
				<circleMeasure>0.6282560906835513</circleMeasure>
				<centroid>
					<x>1020</x>
					<y>223.5</y>
				</centroid>
			</pseudo3D>
		</spatialEntity>
		<spatialEntity>
			<pseudo3D type="cluster">
				<clusteredness>1</clusteredness>
				<density>1</density>
				<area>191.0706</area>
				<perimeter>56</perimeter>
				<distanceFromOrigin>698.6000286286853</distanceFromOrigin>
				<angle>0</angle>
				<shape>rectangular</shape>
				<triangleMeasure>0.4874250000000001</triangleMeasure>
				<rectangleMeasure>0.9748500000000001</rectangleMeasure>
				<circleMeasure>0.5849833005488307</circleMeasure>
				<centroid>
					<x>1245</x>
					<y>278</y>
				</centroid>
			</pseudo3D>
		</spatialEntity>
		<spatialEntity>
			<pseudo3D type="cluster">
				<clusteredness>1</clusteredness>
				<density>1</density>
				<area>191.0706</area>
				<perimeter>56</perimeter>
				<distanceFromOrigin>488.1362514708368</distanceFromOrigin>
				<angle>72.89727103094764</angle>
				<shape>rectangular</shape>
				<triangleMeasure>0.4899246153846154</triangleMeasure>
				<rectangleMeasure>0.9798492307692308</rectangleMeasure>
				<circleMeasure>0.582013761610809</circleMeasure>
				<centroid>
					<x>400.5</x>
					<y>291.5</y>
				</centroid>
			</pseudo3D>
		</spatialEntity>
		<spatialEntity>
			<pseudo3D type="cluster">
				<clusteredness>1</clusteredness>
				<density>1</density>
				<area>191.0706</area>
				<perimeter>56</perimeter>
				<distanceFromOrigin>771.9384690504808</distanceFromOrigin>
				<angle>0</angle>
				<shape>rectangular</shape>
				<triangleMeasure>0.4874250000000001</triangleMeasure>
				<rectangleMeasure>0.9748500000000001</rectangleMeasure>
				<circleMeasure>0.5849833005488307</circleMeasure>
				<centroid>
					<x>7</x>
					<y>305</y>
				</centroid>
			</pseudo3D>
		</spatialEntity>
		<spatialEntity>
			<pseudo3D type="cluster">
				<clusteredness>1</clusteredness>
				<density>1</density>
				<area>191.0706</area>
				<perimeter>56</perimeter>
				<distanceFromOrigin>540.0268511842721</distanceFromOrigin>
				<angle>0</angle>
				<shape>rectangular</shape>
				<triangleMeasure>0.4874250000000001</triangleMeasure>
				<rectangleMeasure>0.9748500000000001</rectangleMeasure>
				<circleMeasure>0.5849833005488307</circleMeasure>
				<centroid>
					<x>274</x>
					<y>332</y>
				</centroid>
			</pseudo3D>
		</spatialEntity>
		<spatialEntity>
			<pseudo3D type="cluster">
				<clusteredness>1</clusteredness>
				<density>1</density>
				<area>191.0706</area>
				<perimeter>56</perimeter>
				<distanceFromOrigin>344.4778657620835</distanceFromOrigin>
				<angle>0</angle>
				<shape>rectangular</shape>
				<triangleMeasure>0.4874250000000001</triangleMeasure>
				<rectangleMeasure>0.9748500000000001</rectangleMeasure>
				<circleMeasure>0.5849833005488307</circleMeasure>
				<centroid>
					<x>555</x>
					<y>373</y>
				</centroid>
			</pseudo3D>
		</spatialEntity>
		<spatialEntity>
			<pseudo3D type="cluster">
				<clusteredness>1</clusteredness>
				<density>1</density>
				<area>191.0706</area>
				<perimeter>56</perimeter>
				<distanceFromOrigin>326.2207841324645</distanceFromOrigin>
				<angle>0</angle>
				<shape>rectangular</shape>
				<triangleMeasure>0.4874250000000001</triangleMeasure>
				<rectangleMeasure>0.9748500000000001</rectangleMeasure>
				<circleMeasure>0.5849833005488307</circleMeasure>
				<centroid>
					<x>724</x>
					<y>373</y>
				</centroid>
			</pseudo3D>
		</spatialEntity>
		<spatialEntity>
			<pseudo3D type="cluster">
				<clusteredness>1</clusteredness>
				<density>1</density>
				<area>191.0706</area>
				<perimeter>56</perimeter>
				<distanceFromOrigin>707.5429315596333</distanceFromOrigin>
				<angle>0</angle>
				<shape>rectangular</shape>
				<triangleMeasure>0.4874250000000001</triangleMeasure>
				<rectangleMeasure>0.9748500000000001</rectangleMeasure>
				<circleMeasure>0.5849833005488307</circleMeasure>
				<centroid>
					<x>1315</x>
					<y>373</y>
				</centroid>
			</pseudo3D>
		</spatialEntity>
		<spatialEntity>
			<pseudo3D type="cluster">
				<clusteredness>1</clusteredness>
				<density>1</density>
				<area>191.0706</area>
				<perimeter>54</perimeter>
				<distanceFromOrigin>543.7251143730626</distanceFromOrigin>
				<angle>0</angle>
				<shape>rectangular</shape>
				<triangleMeasure>0.5249192307692309</triangleMeasure>
				<rectangleMeasure>1</rectangleMeasure>
				<circleMeasure>0.6282560906835513</circleMeasure>
				<centroid>
					<x>1132</x>
					<y>386.5</y>
				</centroid>
			</pseudo3D>
		</spatialEntity>
		<spatialEntity>
			<pseudo3D type="cluster">
				<clusteredness>1</clusteredness>
				<density>1</density>
				<area>191.0706</area>
				<perimeter>56</perimeter>
				<distanceFromOrigin>627.7085310874785</distanceFromOrigin>
				<angle>0</angle>
				<shape>rectangular</shape>
				<triangleMeasure>0.4874250000000001</triangleMeasure>
				<rectangleMeasure>0.9748500000000001</rectangleMeasure>
				<circleMeasure>0.5849833005488307</circleMeasure>
				<centroid>
					<x>119</x>
					<y>400</y>
				</centroid>
			</pseudo3D>
		</spatialEntity>
		<spatialEntity>
			<pseudo3D type="cluster">
				<clusteredness>1</clusteredness>
				<density>1</density>
				<area>191.0706</area>
				<perimeter>54</perimeter>
				<distanceFromOrigin>614.5575644315185</distanceFromOrigin>
				<angle>85.60129464500447</angle>
				<shape>rectangular</shape>
				<triangleMeasure>0.5249192307692309</triangleMeasure>
				<rectangleMeasure>1</rectangleMeasure>
				<circleMeasure>0.6282560906835513</circleMeasure>
				<centroid>
					<x>1231</x>
					<y>413.5</y>
				</centroid>
			</pseudo3D>
		</spatialEntity>
		<spatialEntity>
			<pseudo3D type="cluster">
				<clusteredness>1</clusteredness>
				<density>1</density>
				<area>191.0706</area>
				<perimeter>56</perimeter>
				<distanceFromOrigin>323.9459831515125</distanceFromOrigin>
				<angle>0</angle>
				<shape>rectangular</shape>
				<triangleMeasure>0.4874250000000001</triangleMeasure>
				<rectangleMeasure>0.9748500000000001</rectangleMeasure>
				<circleMeasure>0.5849833005488307</circleMeasure>
				<centroid>
					<x>865</x>
					<y>427</y>
				</centroid>
			</pseudo3D>
		</spatialEntity>
		<spatialEntity>
			<pseudo3D type="cluster">
				<clusteredness>1</clusteredness>
				<density>1</density>
				<area>191.0706</area>
				<perimeter>56</perimeter>
				<distanceFromOrigin>308.9741089476593</distanceFromOrigin>
				<angle>0</angle>
				<shape>rectangular</shape>
				<triangleMeasure>0.4874250000000001</triangleMeasure>
				<rectangleMeasure>0.9748500000000001</rectangleMeasure>
				<circleMeasure>0.5849833005488307</circleMeasure>
				<centroid>
					<x>499</x>
					<y>441</y>
				</centroid>
			</pseudo3D>
		</spatialEntity>
		<spatialEntity>
			<pseudo3D type="cluster">
				<clusteredness>1</clusteredness>
				<density>1</density>
				<area>191.0706</area>
				<perimeter>56</perimeter>
				<distanceFromOrigin>432.0185181216194</distanceFromOrigin>
				<angle>0</angle>
				<shape>rectangular</shape>
				<triangleMeasure>0.4874250000000001</triangleMeasure>
				<rectangleMeasure>0.9748500000000001</rectangleMeasure>
				<circleMeasure>0.5849833005488307</circleMeasure>
				<centroid>
					<x>1034</x>
					<y>441</y>
				</centroid>
			</pseudo3D>
		</spatialEntity>
		<spatialEntity>
			<pseudo3D type="cluster">
				<clusteredness>0.1421464138862575</clusteredness>
				<density>1</density>
				<area>382.1412</area>
				<perimeter>82</perimeter>
				<distanceFromOrigin>694.8740893140282</distanceFromOrigin>
				<angle>49.76364169072618</angle>
				<shape>rectangular</shape>
				<triangleMeasure>0.5249192307692309</triangleMeasure>
				<rectangleMeasure>1</rectangleMeasure>
				<circleMeasure>0.4812454245808204</circleMeasure>
				<centroid>
					<x>14</x>
					<y>454.5</y>
				</centroid>
			</pseudo3D>
		</spatialEntity>
		<spatialEntity>
			<pseudo3D type="cluster">
				<clusteredness>0.0416979031095685</clusteredness>
				<density>1</density>
				<area>573.2118</area>
				<perimeter>163.9537181854248</perimeter>
				<distanceFromOrigin>169.1892431568863</distanceFromOrigin>
				<angle>50.64054943215682</angle>
				<shape>triangular</shape>
				<triangleMeasure>0.2966934782608696</triangleMeasure>
				<rectangleMeasure>0.2481437150415087</rectangleMeasure>
				<circleMeasure>0.1436501081453735</circleMeasure>
				<centroid>
					<x>754.8636</x>
					<y>517.75</y>
				</centroid>
			</pseudo3D>
		</spatialEntity>
		<spatialEntity>
			<pseudo3D type="cluster">
				<clusteredness>1</clusteredness>
				<density>1</density>
				<area>191.0706</area>
				<perimeter>56</perimeter>
				<distanceFromOrigin>188.2657695918193</distanceFromOrigin>
				<angle>0</angle>
				<shape>rectangular</shape>
				<triangleMeasure>0.4874250000000001</triangleMeasure>
				<rectangleMeasure>0.9748500000000001</rectangleMeasure>
				<circleMeasure>0.5849833005488307</circleMeasure>
				<centroid>
					<x>696</x>
					<y>509</y>
				</centroid>
			</pseudo3D>
		</spatialEntity>
		<spatialEntity>
			<pseudo3D type="cluster">
				<clusteredness>1</clusteredness>
				<density>1</density>
				<area>191.0706</area>
				<perimeter>56</perimeter>
				<distanceFromOrigin>522.4270283972681</distanceFromOrigin>
				<angle>0</angle>
				<shape>rectangular</shape>
				<triangleMeasure>0.4874250000000001</triangleMeasure>
				<rectangleMeasure>0.9748500000000001</rectangleMeasure>
				<circleMeasure>0.5849833005488307</circleMeasure>
				<centroid>
					<x>175</x>
					<y>536</y>
				</centroid>
			</pseudo3D>
		</spatialEntity>
		<spatialEntity>
			<pseudo3D type="cluster">
				<clusteredness>1</clusteredness>
				<density>1</density>
				<area>191.0706</area>
				<perimeter>56</perimeter>
				<distanceFromOrigin>216.6702563805194</distanceFromOrigin>
				<angle>0</angle>
				<shape>rectangular</shape>
				<triangleMeasure>0.4874250000000001</triangleMeasure>
				<rectangleMeasure>0.9748500000000001</rectangleMeasure>
				<circleMeasure>0.5849833005488307</circleMeasure>
				<centroid>
					<x>527</x>
					<y>536</y>
				</centroid>
			</pseudo3D>
		</spatialEntity>
		<spatialEntity>
			<pseudo3D type="cluster">
				<clusteredness>1</clusteredness>
				<density>1</density>
				<area>191.0706</area>
				<perimeter>54</perimeter>
				<distanceFromOrigin>385.5385843206877</distanceFromOrigin>
				<angle>81.2538377374448</angle>
				<shape>rectangular</shape>
				<triangleMeasure>0.5249192307692309</triangleMeasure>
				<rectangleMeasure>1</rectangleMeasure>
				<circleMeasure>0.6282560906835513</circleMeasure>
				<centroid>
					<x>316</x>
					<y>549.5</y>
				</centroid>
			</pseudo3D>
		</spatialEntity>
		<spatialEntity>
			<pseudo3D type="cluster">
				<clusteredness>0.07363777531579432</clusteredness>
				<density>1</density>
				<area>382.1412</area>
				<perimeter>110</perimeter>
				<distanceFromOrigin>549.5179705887697</distanceFromOrigin>
				<angle>36.38435181583588</angle>
				<shape>rectangular</shape>
				<triangleMeasure>0.3328756097560976</triangleMeasure>
				<rectangleMeasure>0.6657514318862857</rectangleMeasure>
				<circleMeasure>0.2443403519505201</circleMeasure>
				<centroid>
					<x>133</x>
					<y>576.5</y>
				</centroid>
			</pseudo3D>
		</spatialEntity>
		<spatialEntity>
			<pseudo3D type="cluster">
				<clusteredness>0.04909181343672658</clusteredness>
				<density>1</density>
				<area>382.1412</area>
				<perimeter>138</perimeter>
				<distanceFromOrigin>165.5838156342582</distanceFromOrigin>
				<angle>27.40757543781841</angle>
				<shape>rectangular</shape>
				<triangleMeasure>0.2481436363636364</triangleMeasure>
				<rectangleMeasure>0.4962873907440719</rectangleMeasure>
				<circleMeasure>0.1423865144293111</circleMeasure>
				<centroid>
					<x>823</x>
					<y>583.5</y>
				</centroid>
			</pseudo3D>
		</spatialEntity>
		<spatialEntity>
			<pseudo3D type="cluster">
				<clusteredness>1</clusteredness>
				<density>1</density>
				<area>191.0706</area>
				<perimeter>56</perimeter>
				<distanceFromOrigin>604.5444565952118</distanceFromOrigin>
				<angle>0</angle>
				<shape>rectangular</shape>
				<triangleMeasure>0.4874250000000001</triangleMeasure>
				<rectangleMeasure>0.9748500000000001</rectangleMeasure>
				<circleMeasure>0.5849833005488307</circleMeasure>
				<centroid>
					<x>77</x>
					<y>590</y>
				</centroid>
			</pseudo3D>
		</spatialEntity>
		<spatialEntity>
			<pseudo3D type="cluster">
				<clusteredness>0.0488943041445634</clusteredness>
				<density>1</density>
				<area>573.2118</area>
				<perimeter>148.1213226318359</perimeter>
				<distanceFromOrigin>118.8486432400471</distanceFromOrigin>
				<angle>42.45429884631408</angle>
				<shape>triangular</shape>
				<triangleMeasure>0.373184765625</triangleMeasure>
				<rectangleMeasure>0.3724573099415205</rectangleMeasure>
				<circleMeasure>0.1729362309220211</circleMeasure>
				<centroid>
					<x>578.2183</x>
					<y>611.9843</y>
				</centroid>
			</pseudo3D>
		</spatialEntity>
		<spatialEntity>
			<pseudo3D type="cluster">
				<clusteredness>1</clusteredness>
				<density>1</density>
				<area>191.0706</area>
				<perimeter>56</perimeter>
				<distanceFromOrigin>226.9317077889293</distanceFromOrigin>
				<angle>0</angle>
				<shape>rectangular</shape>
				<triangleMeasure>0.4874250000000001</triangleMeasure>
				<rectangleMeasure>0.9748500000000001</rectangleMeasure>
				<circleMeasure>0.5849833005488307</circleMeasure>
				<centroid>
					<x>893</x>
					<y>604</y>
				</centroid>
			</pseudo3D>
		</spatialEntity>
		<spatialEntity>
			<pseudo3D type="cluster">
				<clusteredness>1</clusteredness>
				<density>1</density>
				<area>191.0706</area>
				<perimeter>56</perimeter>
				<distanceFromOrigin>224.9022009674427</distanceFromOrigin>
				<angle>0</angle>
				<shape>rectangular</shape>
				<triangleMeasure>0.4874250000000001</triangleMeasure>
				<rectangleMeasure>0.9748500000000001</rectangleMeasure>
				<circleMeasure>0.5849833005488307</circleMeasure>
				<centroid>
					<x>457</x>
					<y>631</y>
				</centroid>
			</pseudo3D>
		</spatialEntity>
		<spatialEntity>
			<pseudo3D type="cluster">
				<clusteredness>0.0154642614806943</clusteredness>
				<density>1.038461538461539</density>
				<area>4967.8356</area>
				<perimeter>470.9732398986816</perimeter>
				<distanceFromOrigin>47.53945729601885</distanceFromOrigin>
				<angle>73.3729497704059</angle>
				<shape>rectangular</shape>
				<triangleMeasure>0.2322279864318833</triangleMeasure>
				<rectangleMeasure>0.2504797883213771</rectangleMeasure>
				<circleMeasure>0.1968129061882131</circleMeasure>
				<centroid>
					<x>713.9376</x>
					<y>692.8801</y>
				</centroid>
			</pseudo3D>
		</spatialEntity>
		<spatialEntity>
			<pseudo3D type="cluster">
				<clusteredness>1</clusteredness>
				<density>1</density>
				<area>191.0706</area>
				<perimeter>54</perimeter>
				<distanceFromOrigin>553.0036166247016</distanceFromOrigin>
				<angle>0</angle>
				<shape>rectangular</shape>
				<triangleMeasure>0.5249192307692309</triangleMeasure>
				<rectangleMeasure>1</rectangleMeasure>
				<circleMeasure>0.6282560906835513</circleMeasure>
				<centroid>
					<x>119</x>
					<y>712.5</y>
				</centroid>
			</pseudo3D>
		</spatialEntity>
		<spatialEntity>
			<pseudo3D type="cluster">
				<clusteredness>1</clusteredness>
				<density>1</density>
				<area>191.0706</area>
				<perimeter>54</perimeter>
				<distanceFromOrigin>329.2795165205391</distanceFromOrigin>
				<angle>0</angle>
				<shape>rectangular</shape>
				<triangleMeasure>0.5249192307692309</triangleMeasure>
				<rectangleMeasure>1</rectangleMeasure>
				<circleMeasure>0.6282560906835513</circleMeasure>
				<centroid>
					<x>344</x>
					<y>739.5</y>
				</centroid>
			</pseudo3D>
		</spatialEntity>
		<spatialEntity>
			<pseudo3D type="cluster">
				<clusteredness>1</clusteredness>
				<density>2</density>
				<area>191.0706</area>
				<perimeter>56</perimeter>
				<distanceFromOrigin>589.6651592217401</distanceFromOrigin>
				<angle>0</angle>
				<shape>rectangular</shape>
				<triangleMeasure>0.4874250000000001</triangleMeasure>
				<rectangleMeasure>0.9748500000000001</rectangleMeasure>
				<circleMeasure>0.5849833005488307</circleMeasure>
				<centroid>
					<x>1273</x>
					<y>767</y>
				</centroid>
			</pseudo3D>
		</spatialEntity>
		<spatialEntity>
			<pseudo3D type="cluster">
				<clusteredness>0.06400934785560973</clusteredness>
				<density>1</density>
				<area>382.1412</area>
				<perimeter>117.175651550293</perimeter>
				<distanceFromOrigin>114.0570032922135</distanceFromOrigin>
				<angle>74.26119856255055</angle>
				<shape>rectangular</shape>
				<triangleMeasure>0.3305719723183391</triangleMeasure>
				<rectangleMeasure>0.415495077489383</rectangleMeasure>
				<circleMeasure>0.1839658725400239</circleMeasure>
				<centroid>
					<x>626.2161</x>
					<y>814.4167</y>
				</centroid>
			</pseudo3D>
		</spatialEntity>
		<spatialEntity>
			<pseudo3D type="cluster">
				<clusteredness>1</clusteredness>
				<density>1</density>
				<area>191.0706</area>
				<perimeter>54</perimeter>
				<distanceFromOrigin>167.8630394101096</distanceFromOrigin>
				<angle>0</angle>
				<shape>rectangular</shape>
				<triangleMeasure>0.5249192307692309</triangleMeasure>
				<rectangleMeasure>1</rectangleMeasure>
				<circleMeasure>0.6282560906835513</circleMeasure>
				<centroid>
					<x>823</x>
					<y>807.5</y>
				</centroid>
			</pseudo3D>
		</spatialEntity>
		<spatialEntity>
			<pseudo3D type="cluster">
				<clusteredness>1</clusteredness>
				<density>1</density>
				<area>191.0706</area>
				<perimeter>56</perimeter>
				<distanceFromOrigin>597.2177157452716</distanceFromOrigin>
				<angle>0</angle>
				<shape>rectangular</shape>
				<triangleMeasure>0.4874250000000001</triangleMeasure>
				<rectangleMeasure>0.9748500000000001</rectangleMeasure>
				<circleMeasure>0.5849833005488307</circleMeasure>
				<centroid>
					<x>1273</x>
					<y>821</y>
				</centroid>
			</pseudo3D>
		</spatialEntity>
		<spatialEntity>
			<pseudo3D type="cluster">
				<clusteredness>1</clusteredness>
				<density>1</density>
				<area>191.0706</area>
				<perimeter>56</perimeter>
				<distanceFromOrigin>394.549109744275</distanceFromOrigin>
				<angle>0</angle>
				<shape>rectangular</shape>
				<triangleMeasure>0.4874250000000001</triangleMeasure>
				<rectangleMeasure>0.9748500000000001</rectangleMeasure>
				<circleMeasure>0.5849833005488307</circleMeasure>
				<centroid>
					<x>302</x>
					<y>848</y>
				</centroid>
			</pseudo3D>
		</spatialEntity>
		<spatialEntity>
			<pseudo3D type="cluster">
				<clusteredness>0.04455748746011636</clusteredness>
				<density>1</density>
				<area>573.2118</area>
				<perimeter>156.3398761749268</perimeter>
				<distanceFromOrigin>252.4381112272868</distanceFromOrigin>
				<angle>44.07807852236118</angle>
				<shape>rectangular</shape>
				<triangleMeasure>0.2966934782608696</triangleMeasure>
				<rectangleMeasure>0.3643122822651277</rectangleMeasure>
				<circleMeasure>0.1428151110057531</circleMeasure>
				<centroid>
					<x>885.3708</x>
					<y>875.0393</y>
				</centroid>
			</pseudo3D>
		</spatialEntity>
		<spatialEntity>
			<pseudo3D type="cluster">
				<clusteredness>1</clusteredness>
				<density>1</density>
				<area>191.0706</area>
				<perimeter>56</perimeter>
				<distanceFromOrigin>322.5306187015428</distanceFromOrigin>
				<angle>0</angle>
				<shape>rectangular</shape>
				<triangleMeasure>0.4874250000000001</triangleMeasure>
				<rectangleMeasure>0.9748500000000001</rectangleMeasure>
				<circleMeasure>0.5849833005488307</circleMeasure>
				<centroid>
					<x>935</x>
					<y>916</y>
				</centroid>
			</pseudo3D>
		</spatialEntity>
		<spatialEntity>
			<pseudo3D type="cluster">
				<clusteredness>0.1022777718862468</clusteredness>
				<density>1</density>
				<area>382.1412</area>
				<perimeter>95.59798049926758</perimeter>
				<distanceFromOrigin>648.2669203345177</distanceFromOrigin>
				<angle>53.13010235415598</angle>
				<shape>rectangular</shape>
				<triangleMeasure>0.4332666666666667</triangleMeasure>
				<rectangleMeasure>0.4874250000000001</rectangleMeasure>
				<circleMeasure>0.2924916502744154</circleMeasure>
				<centroid>
					<x>1308</x>
					<y>923</y>
				</centroid>
			</pseudo3D>
		</spatialEntity>
		<spatialEntity>
			<pseudo3D type="cluster">
				<clusteredness>1</clusteredness>
				<density>1</density>
				<area>191.0706</area>
				<perimeter>56</perimeter>
				<distanceFromOrigin>456.0394719758368</distanceFromOrigin>
				<angle>0</angle>
				<shape>rectangular</shape>
				<triangleMeasure>0.4874250000000001</triangleMeasure>
				<rectangleMeasure>0.9748500000000001</rectangleMeasure>
				<circleMeasure>0.5849833005488307</circleMeasure>
				<centroid>
					<x>288</x>
					<y>957</y>
				</centroid>
			</pseudo3D>
		</spatialEntity>
		<spatialEntity>
			<pseudo3D type="cluster">
				<clusteredness>1</clusteredness>
				<density>1</density>
				<area>191.0706</area>
				<perimeter>56</perimeter>
				<distanceFromOrigin>522.9196879062788</distanceFromOrigin>
				<angle>0</angle>
				<shape>rectangular</shape>
				<triangleMeasure>0.4874250000000001</triangleMeasure>
				<rectangleMeasure>0.9748500000000001</rectangleMeasure>
				<circleMeasure>0.5849833005488307</circleMeasure>
				<centroid>
					<x>1132</x>
					<y>984</y>
				</centroid>
			</pseudo3D>
		</spatialEntity>
		<spatialEntity>
			<pseudo3D type="cluster">
				<clusteredness>0.0653851117817391</clusteredness>
				<density>1</density>
				<area>382.1412</area>
				<perimeter>114.8276252746582</perimeter>
				<distanceFromOrigin>363.9024594585753</distanceFromOrigin>
				<angle>42.81419919322441</angle>
				<shape>rectangular</shape>
				<triangleMeasure>0.3283705263157895</triangleMeasure>
				<rectangleMeasure>0.4288148604280203</rectangleMeasure>
				<circleMeasure>0.1923770677781546</circleMeasure>
				<centroid>
					<x>773</x>
					<y>1079</y>
				</centroid>
			</pseudo3D>
		</spatialEntity>
		<spatialEntity>
			<pseudo3D type="cluster">
				<clusteredness>1</clusteredness>
				<density>1</density>
				<area>191.0706</area>
				<perimeter>56</perimeter>
				<distanceFromOrigin>687.8153822065918</distanceFromOrigin>
				<angle>0</angle>
				<shape>rectangular</shape>
				<triangleMeasure>0.4874250000000001</triangleMeasure>
				<rectangleMeasure>0.9748500000000001</rectangleMeasure>
				<circleMeasure>0.5849833005488307</circleMeasure>
				<centroid>
					<x>119</x>
					<y>1120</y>
				</centroid>
			</pseudo3D>
		</spatialEntity>
		<spatialEntity>
			<pseudo3D type="cluster">
				<clusteredness>1</clusteredness>
				<density>1</density>
				<area>191.0706</area>
				<perimeter>56</perimeter>
				<distanceFromOrigin>584.041950548075</distanceFromOrigin>
				<angle>0</angle>
				<shape>rectangular</shape>
				<triangleMeasure>0.4874250000000001</triangleMeasure>
				<rectangleMeasure>0.9748500000000001</rectangleMeasure>
				<circleMeasure>0.5849833005488307</circleMeasure>
				<centroid>
					<x>316</x>
					<y>1174</y>
				</centroid>
			</pseudo3D>
		</spatialEntity>
		<spatialEntity>
			<pseudo3D type="cluster">
				<clusteredness>1</clusteredness>
				<density>1</density>
				<area>191.0706</area>
				<perimeter>56</perimeter>
				<distanceFromOrigin>669.5252049026982</distanceFromOrigin>
				<angle>0</angle>
				<shape>rectangular</shape>
				<triangleMeasure>0.4874250000000001</triangleMeasure>
				<rectangleMeasure>0.9748500000000001</rectangleMeasure>
				<circleMeasure>0.5849833005488307</circleMeasure>
				<centroid>
					<x>302</x>
					<y>1269</y>
				</centroid>
			</pseudo3D>
		</spatialEntity>
		<spatialEntity>
			<pseudo3D type="cluster">
				<clusteredness>1</clusteredness>
				<density>1</density>
				<area>191.0706</area>
				<perimeter>56</perimeter>
				<distanceFromOrigin>570.1341947296268</distanceFromOrigin>
				<angle>0</angle>
				<shape>rectangular</shape>
				<triangleMeasure>0.4874250000000001</triangleMeasure>
				<rectangleMeasure>0.9748500000000001</rectangleMeasure>
				<circleMeasure>0.5849833005488307</circleMeasure>
				<centroid>
					<x>555</x>
					<y>1269</y>
				</centroid>
			</pseudo3D>
		</spatialEntity>
		<spatialEntity>
			<pseudo3D type="cluster">
				<clusteredness>1</clusteredness>
				<density>1</density>
				<area>191.0706</area>
				<perimeter>56</perimeter>
				<distanceFromOrigin>586.0076791305725</distanceFromOrigin>
				<angle>0</angle>
				<shape>rectangular</shape>
				<triangleMeasure>0.4874250000000001</triangleMeasure>
				<rectangleMeasure>0.9748500000000001</rectangleMeasure>
				<circleMeasure>0.5849833005488307</circleMeasure>
				<centroid>
					<x>865</x>
					<y>1269</y>
				</centroid>
			</pseudo3D>
		</spatialEntity>
		<spatialEntity>
			<pseudo3D type="cluster">
				<clusteredness>1</clusteredness>
				<density>1</density>
				<area>191.0706</area>
				<perimeter>54</perimeter>
				<distanceFromOrigin>825.2011875900325</distanceFromOrigin>
				<angle>85.60129464500447</angle>
				<shape>rectangular</shape>
				<triangleMeasure>0.5249192307692309</triangleMeasure>
				<rectangleMeasure>1</rectangleMeasure>
				<circleMeasure>0.6282560906835513</circleMeasure>
				<centroid>
					<x>91</x>
					<y>1296.5</y>
				</centroid>
			</pseudo3D>
		</spatialEntity>
		<spatialEntity>
			<pseudo3D type="cluster">
				<clusteredness>0.05113894736793959</clusteredness>
				<density>1</density>
				<area>382.1412</area>
				<perimeter>135.5205268859863</perimeter>
				<distanceFromOrigin>611.2977997670203</distanceFromOrigin>
				<angle>39.39383404853341</angle>
				<shape>rectangular</shape>
				<triangleMeasure>0.2437125</triangleMeasure>
				<rectangleMeasure>0.3142651142512295</rectangleMeasure>
				<circleMeasure>0.1299226396779262</circleMeasure>
				<centroid>
					<x>822.534</x>
					<y>1323.344</y>
				</centroid>
			</pseudo3D>
		</spatialEntity>
		<spatialEntity>
			<pseudo3D type="cluster">
				<clusteredness>1</clusteredness>
				<density>1</density>
				<area>191.0706</area>
				<perimeter>56</perimeter>
				<distanceFromOrigin>907.4827822058113</distanceFromOrigin>
				<angle>0</angle>
				<shape>rectangular</shape>
				<triangleMeasure>0.4874250000000001</triangleMeasure>
				<rectangleMeasure>0.9748500000000001</rectangleMeasure>
				<circleMeasure>0.5849833005488307</circleMeasure>
				<centroid>
					<x>1343</x>
					<y>1337</y>
				</centroid>
			</pseudo3D>
		</spatialEntity>
		<numericStateVariable>
			<name>avgClusterednessClusters</name>
			<value>0.9520656795640227</value>
		</numericStateVariable>
		<numericStateVariable>
			<name>avgDensityClusters</name>
			<value>1.017601043024772</value>
		</numericStateVariable>
	</timepoint>
	<timepoint>
		<spatialEntity>
			<pseudo3D type="cluster">
				<clusteredness>0.06400936313982006</clusteredness>
				<density>1</density>
				<area>382.1412</area>
				<perimeter>117.175651550293</perimeter>
				<distanceFromOrigin>664.2439310976051</distanceFromOrigin>
				<angle>72.40757543781841</angle>
				<shape>rectangular</shape>
				<triangleMeasure>0.3305719723183391</triangleMeasure>
				<rectangleMeasure>0.415495077489383</rectangleMeasure>
				<circleMeasure>0.1839658725400239</circleMeasure>
				<centroid>
					<x>668.2161</x>
					<y>26.58333</y>
				</centroid>
			</pseudo3D>
		</spatialEntity>
		<spatialEntity>
			<pseudo3D type="cluster">
				<clusteredness>0.05113893547592244</clusteredness>
				<density>1</density>
				<area>382.1412</area>
				<perimeter>131.7946014404297</perimeter>
				<distanceFromOrigin>881.277481840992</distanceFromOrigin>
				<angle>35.25635871296284</angle>
				<shape>rectangular</shape>
				<triangleMeasure>0.2575075471698113</triangleMeasure>
				<rectangleMeasure>0.3453979346741824</rectangleMeasure>
				<circleMeasure>0.136333793994412</circleMeasure>
				<centroid>
					<x>49</x>
					<y>47</y>
				</centroid>
			</pseudo3D>
		</spatialEntity>
		<spatialEntity>
			<pseudo3D type="cluster">
				<clusteredness>1</clusteredness>
				<density>1</density>
				<area>191.0706</area>
				<perimeter>54</perimeter>
				<distanceFromOrigin>751.1145052520288</distanceFromOrigin>
				<angle>0</angle>
				<shape>rectangular</shape>
				<triangleMeasure>0.5249192307692309</triangleMeasure>
				<rectangleMeasure>1</rectangleMeasure>
				<circleMeasure>0.6282560906835513</circleMeasure>
				<centroid>
					<x>274</x>
					<y>60.5</y>
				</centroid>
			</pseudo3D>
		</spatialEntity>
		<spatialEntity>
			<pseudo3D type="cluster">
				<clusteredness>1</clusteredness>
				<density>1</density>
				<area>191.0706</area>
				<perimeter>54</perimeter>
				<distanceFromOrigin>732.6752350120754</distanceFromOrigin>
				<angle>0</angle>
				<shape>rectangular</shape>
				<triangleMeasure>0.5249192307692309</triangleMeasure>
				<rectangleMeasure>1</rectangleMeasure>
				<circleMeasure>0.6282560906835513</circleMeasure>
				<centroid>
					<x>1048</x>
					<y>60.5</y>
				</centroid>
			</pseudo3D>
		</spatialEntity>
		<spatialEntity>
			<pseudo3D type="cluster">
				<clusteredness>1</clusteredness>
				<density>1</density>
				<area>191.0706</area>
				<perimeter>56</perimeter>
				<distanceFromOrigin>623.4621079103364</distanceFromOrigin>
				<angle>0</angle>
				<shape>rectangular</shape>
				<triangleMeasure>0.4874250000000001</triangleMeasure>
				<rectangleMeasure>0.9748500000000001</rectangleMeasure>
				<circleMeasure>0.5849833005488307</circleMeasure>
				<centroid>
					<x>710</x>
					<y>74</y>
				</centroid>
			</pseudo3D>
		</spatialEntity>
		<spatialEntity>
			<pseudo3D type="cluster">
				<clusteredness>1</clusteredness>
				<density>1</density>
				<area>191.0706</area>
				<perimeter>54</perimeter>
				<distanceFromOrigin>635.6547805216287</distanceFromOrigin>
				<angle>85.60129464500447</angle>
				<shape>rectangular</shape>
				<triangleMeasure>0.5249192307692309</triangleMeasure>
				<rectangleMeasure>1</rectangleMeasure>
				<circleMeasure>0.6282560906835513</circleMeasure>
				<centroid>
					<x>907</x>
					<y>101.5</y>
				</centroid>
			</pseudo3D>
		</spatialEntity>
		<spatialEntity>
			<pseudo3D type="cluster">
				<clusteredness>1</clusteredness>
				<density>1</density>
				<area>191.0706</area>
				<perimeter>56</perimeter>
				<distanceFromOrigin>738.1327793832218</distanceFromOrigin>
				<angle>0</angle>
				<shape>rectangular</shape>
				<triangleMeasure>0.4874250000000001</triangleMeasure>
				<rectangleMeasure>0.9748500000000001</rectangleMeasure>
				<circleMeasure>0.5849833005488307</circleMeasure>
				<centroid>
					<x>218</x>
					<y>115</y>
				</centroid>
			</pseudo3D>
		</spatialEntity>
		<spatialEntity>
			<pseudo3D type="cluster">
				<clusteredness>1</clusteredness>
				<density>1</density>
				<area>191.0706</area>
				<perimeter>56</perimeter>
				<distanceFromOrigin>545.4841885884503</distanceFromOrigin>
				<angle>0</angle>
				<shape>rectangular</shape>
				<triangleMeasure>0.4874250000000001</triangleMeasure>
				<rectangleMeasure>0.9748500000000001</rectangleMeasure>
				<circleMeasure>0.5849833005488307</circleMeasure>
				<centroid>
					<x>823</x>
					<y>169</y>
				</centroid>
			</pseudo3D>
		</spatialEntity>
		<spatialEntity>
			<pseudo3D type="cluster">
				<clusteredness>1</clusteredness>
				<density>1</density>
				<area>191.0706</area>
				<perimeter>54</perimeter>
				<distanceFromOrigin>547.5783049025956</distanceFromOrigin>
				<angle>0</angle>
				<shape>rectangular</shape>
				<triangleMeasure>0.5249192307692309</triangleMeasure>
				<rectangleMeasure>1</rectangleMeasure>
				<circleMeasure>0.6282560906835513</circleMeasure>
				<centroid>
					<x>907</x>
					<y>196.5</y>
				</centroid>
			</pseudo3D>
		</spatialEntity>
		<spatialEntity>
			<pseudo3D type="cluster">
				<clusteredness>1</clusteredness>
				<density>1</density>
				<area>191.0706</area>
				<perimeter>56</perimeter>
				<distanceFromOrigin>871.4183840153936</distanceFromOrigin>
				<angle>0</angle>
				<shape>rectangular</shape>
				<triangleMeasure>0.4899246153846154</triangleMeasure>
				<rectangleMeasure>0.9798492307692308</rectangleMeasure>
				<circleMeasure>0.582013761610809</circleMeasure>
				<centroid>
					<x>1399.5</x>
					<y>196.5</y>
				</centroid>
			</pseudo3D>
		</spatialEntity>
		<spatialEntity>
			<pseudo3D type="cluster">
				<clusteredness>1</clusteredness>
				<density>1</density>
				<area>191.0706</area>
				<perimeter>56</perimeter>
				<distanceFromOrigin>478.2896611886985</distanceFromOrigin>
				<angle>0</angle>
				<shape>rectangular</shape>
				<triangleMeasure>0.4874250000000001</triangleMeasure>
				<rectangleMeasure>0.9748500000000001</rectangleMeasure>
				<circleMeasure>0.5849833005488307</circleMeasure>
				<centroid>
					<x>541</x>
					<y>237</y>
				</centroid>
			</pseudo3D>
		</spatialEntity>
		<spatialEntity>
			<pseudo3D type="cluster">
				<clusteredness>1</clusteredness>
				<density>1</density>
				<area>191.0706</area>
				<perimeter>56</perimeter>
				<distanceFromOrigin>726.1163818562421</distanceFromOrigin>
				<angle>0</angle>
				<shape>rectangular</shape>
				<triangleMeasure>0.4874250000000001</triangleMeasure>
				<rectangleMeasure>0.9748500000000001</rectangleMeasure>
				<circleMeasure>0.5849833005488307</circleMeasure>
				<centroid>
					<x>1259</x>
					<y>251</y>
				</centroid>
			</pseudo3D>
		</spatialEntity>
		<spatialEntity>
			<pseudo3D type="cluster">
				<clusteredness>1</clusteredness>
				<density>1</density>
				<area>191.0706</area>
				<perimeter>54</perimeter>
				<distanceFromOrigin>560.5577579518457</distanceFromOrigin>
				<angle>0</angle>
				<shape>rectangular</shape>
				<triangleMeasure>0.5249192307692309</triangleMeasure>
				<rectangleMeasure>1</rectangleMeasure>
				<circleMeasure>0.6282560906835513</circleMeasure>
				<centroid>
					<x>316</x>
					<y>264.5</y>
				</centroid>
			</pseudo3D>
		</spatialEntity>
		<spatialEntity>
			<pseudo3D type="cluster">
				<clusteredness>1</clusteredness>
				<density>1</density>
				<area>191.0706</area>
				<perimeter>56</perimeter>
				<distanceFromOrigin>727.2317374812516</distanceFromOrigin>
				<angle>0</angle>
				<shape>rectangular</shape>
				<triangleMeasure>0.4874250000000001</triangleMeasure>
				<rectangleMeasure>0.9748500000000001</rectangleMeasure>
				<circleMeasure>0.5849833005488307</circleMeasure>
				<centroid>
					<x>1315</x>
					<y>332</y>
				</centroid>
			</pseudo3D>
		</spatialEntity>
		<spatialEntity>
			<pseudo3D type="cluster">
				<clusteredness>1</clusteredness>
				<density>1</density>
				<area>191.0706</area>
				<perimeter>54</perimeter>
				<distanceFromOrigin>416.2847583085405</distanceFromOrigin>
				<angle>81.2538377374448</angle>
				<shape>rectangular</shape>
				<triangleMeasure>0.5249192307692309</triangleMeasure>
				<rectangleMeasure>1</rectangleMeasure>
				<circleMeasure>0.6282560906835513</circleMeasure>
				<centroid>
					<x>429</x>
					<y>359.5</y>
				</centroid>
			</pseudo3D>
		</spatialEntity>
		<spatialEntity>
			<pseudo3D type="cluster">
				<clusteredness>0.03576827340044766</clusteredness>
				<density>1</density>
				<area>573.2118</area>
				<perimeter>181.09641456604</perimeter>
				<distanceFromOrigin>653.3949800847876</distanceFromOrigin>
				<angle>54.35034362842377</angle>
				<shape>triangular</shape>
				<triangleMeasure>0.2496477879267843</triangleMeasure>
				<rectangleMeasure>0.2104198791724361</rectangleMeasure>
				<circleMeasure>0.1272078851069809</circleMeasure>
				<centroid>
					<x>77.69231</x>
					<y>399.3077</y>
				</centroid>
			</pseudo3D>
		</spatialEntity>
		<spatialEntity>
			<pseudo3D type="cluster">
				<clusteredness>1</clusteredness>
				<density>1</density>
				<area>191.0706</area>
				<perimeter>56</perimeter>
				<distanceFromOrigin>616.9286830744701</distanceFromOrigin>
				<angle>0</angle>
				<shape>rectangular</shape>
				<triangleMeasure>0.4874250000000001</triangleMeasure>
				<rectangleMeasure>0.9748500000000001</rectangleMeasure>
				<circleMeasure>0.5849833005488307</circleMeasure>
				<centroid>
					<x>147</x>
					<y>373</y>
				</centroid>
			</pseudo3D>
		</spatialEntity>
		<spatialEntity>
			<pseudo3D type="cluster">
				<clusteredness>1</clusteredness>
				<density>1</density>
				<area>191.0706</area>
				<perimeter>54</perimeter>
				<distanceFromOrigin>487.9518418860615</distanceFromOrigin>
				<angle>0</angle>
				<shape>rectangular</shape>
				<triangleMeasure>0.5249192307692309</triangleMeasure>
				<rectangleMeasure>1</rectangleMeasure>
				<circleMeasure>0.6282560906835513</circleMeasure>
				<centroid>
					<x>1062</x>
					<y>386.5</y>
				</centroid>
			</pseudo3D>
		</spatialEntity>
		<spatialEntity>
			<pseudo3D type="cluster">
				<clusteredness>1</clusteredness>
				<density>1</density>
				<area>191.0706</area>
				<perimeter>54</perimeter>
				<distanceFromOrigin>652.0927848090331</distanceFromOrigin>
				<angle>85.60129464500447</angle>
				<shape>rectangular</shape>
				<triangleMeasure>0.5249192307692309</triangleMeasure>
				<rectangleMeasure>1</rectangleMeasure>
				<circleMeasure>0.6282560906835513</circleMeasure>
				<centroid>
					<x>1273</x>
					<y>413.5</y>
				</centroid>
			</pseudo3D>
		</spatialEntity>
		<spatialEntity>
			<pseudo3D type="cluster">
				<clusteredness>1</clusteredness>
				<density>1</density>
				<area>191.0706</area>
				<perimeter>56</perimeter>
				<distanceFromOrigin>277.9496357256112</distanceFromOrigin>
				<angle>0</angle>
				<shape>rectangular</shape>
				<triangleMeasure>0.4874250000000001</triangleMeasure>
				<rectangleMeasure>0.9748500000000001</rectangleMeasure>
				<circleMeasure>0.5849833005488307</circleMeasure>
				<centroid>
					<x>752</x>
					<y>427</y>
				</centroid>
			</pseudo3D>
		</spatialEntity>
		<spatialEntity>
			<pseudo3D type="cluster">
				<clusteredness>1</clusteredness>
				<density>1</density>
				<area>191.0706</area>
				<perimeter>56</perimeter>
				<distanceFromOrigin>478.2802525716486</distanceFromOrigin>
				<angle>0</angle>
				<shape>rectangular</shape>
				<triangleMeasure>0.4874250000000001</triangleMeasure>
				<rectangleMeasure>0.9748500000000001</rectangleMeasure>
				<circleMeasure>0.5849833005488307</circleMeasure>
				<centroid>
					<x>1090</x>
					<y>441</y>
				</centroid>
			</pseudo3D>
		</spatialEntity>
		<spatialEntity>
			<pseudo3D type="cluster">
				<clusteredness>1</clusteredness>
				<density>1</density>
				<area>191.0706</area>
				<perimeter>56</perimeter>
				<distanceFromOrigin>251.0975905897944</distanceFromOrigin>
				<angle>0</angle>
				<shape>rectangular</shape>
				<triangleMeasure>0.4874250000000001</triangleMeasure>
				<rectangleMeasure>0.9748500000000001</rectangleMeasure>
				<circleMeasure>0.5849833005488307</circleMeasure>
				<centroid>
					<x>569</x>
					<y>468</y>
				</centroid>
			</pseudo3D>
		</spatialEntity>
		<spatialEntity>
			<pseudo3D type="cluster">
				<clusteredness>1</clusteredness>
				<density>1</density>
				<area>191.0706</area>
				<perimeter>54</perimeter>
				<distanceFromOrigin>216.7487024182613</distanceFromOrigin>
				<angle>81.2538377374448</angle>
				<shape>rectangular</shape>
				<triangleMeasure>0.5249192307692309</triangleMeasure>
				<rectangleMeasure>1</rectangleMeasure>
				<circleMeasure>0.6282560906835513</circleMeasure>
				<centroid>
					<x>654</x>
					<y>481.5</y>
				</centroid>
			</pseudo3D>
		</spatialEntity>
		<spatialEntity>
			<pseudo3D type="cluster">
				<clusteredness>0.1421463368080408</clusteredness>
				<density>1</density>
				<area>382.1412</area>
				<perimeter>84</perimeter>
				<distanceFromOrigin>536.4820593458834</distanceFromOrigin>
				<angle>51.84277341263093</angle>
				<shape>rectangular</shape>
				<triangleMeasure>0.4874250000000001</triangleMeasure>
				<rectangleMeasure>0.9748500000000001</rectangleMeasure>
				<circleMeasure>0.4679865765064302</circleMeasure>
				<centroid>
					<x>168</x>
					<y>495</y>
				</centroid>
			</pseudo3D>
		</spatialEntity>
		<spatialEntity>
			<pseudo3D type="cluster">
				<clusteredness>1</clusteredness>
				<density>1</density>
				<area>191.0706</area>
				<perimeter>56</perimeter>
				<distanceFromOrigin>458.8550969532757</distanceFromOrigin>
				<angle>0</angle>
				<shape>rectangular</shape>
				<triangleMeasure>0.4874250000000001</triangleMeasure>
				<rectangleMeasure>0.9748500000000001</rectangleMeasure>
				<circleMeasure>0.5849833005488307</circleMeasure>
				<centroid>
					<x>260</x>
					<y>495</y>
				</centroid>
			</pseudo3D>
		</spatialEntity>
		<spatialEntity>
			<pseudo3D type="cluster">
				<clusteredness>1</clusteredness>
				<density>1</density>
				<area>191.0706</area>
				<perimeter>54</perimeter>
				<distanceFromOrigin>182.562318127263</distanceFromOrigin>
				<angle>0</angle>
				<shape>rectangular</shape>
				<triangleMeasure>0.5249192307692309</triangleMeasure>
				<rectangleMeasure>1</rectangleMeasure>
				<circleMeasure>0.6282560906835513</circleMeasure>
				<centroid>
					<x>738</x>
					<y>522.5</y>
				</centroid>
			</pseudo3D>
		</spatialEntity>
		<spatialEntity>
			<pseudo3D type="cluster">
				<clusteredness>1</clusteredness>
				<density>1</density>
				<area>191.0706</area>
				<perimeter>58</perimeter>
				<distanceFromOrigin>494.91918532221</distanceFromOrigin>
				<angle>0</angle>
				<shape>rectangular</shape>
				<triangleMeasure>0.4549300000000001</triangleMeasure>
				<rectangleMeasure>0.9098600000000001</rectangleMeasure>
				<circleMeasure>0.5446875469621394</circleMeasure>
				<centroid>
					<x>203.5</x>
					<y>536</y>
				</centroid>
			</pseudo3D>
		</spatialEntity>
		<spatialEntity>
			<pseudo3D type="cluster">
				<clusteredness>0.01252435101601042</clusteredness>
				<density>1.054054054054054</density>
				<area>7069.6122</area>
				<perimeter>599.937198638916</perimeter>
				<distanceFromOrigin>48.38388161361178</distanceFromOrigin>
				<angle>100.2204656765142</angle>
				<shape>rectangular</shape>
				<triangleMeasure>0.1716693532451568</triangleMeasure>
				<rectangleMeasure>0.2062795343137255</rectangleMeasure>
				<circleMeasure>0.187584041648191</circleMeasure>
				<centroid>
					<x>705.7626</x>
					<y>675.3835</y>
				</centroid>
			</pseudo3D>
		</spatialEntity>
		<spatialEntity>
			<pseudo3D type="cluster">
				<clusteredness>1</clusteredness>
				<density>1</density>
				<area>191.0706</area>
				<perimeter>56</perimeter>
				<distanceFromOrigin>173.8332534355841</distanceFromOrigin>
				<angle>0</angle>
				<shape>rectangular</shape>
				<triangleMeasure>0.4874250000000001</triangleMeasure>
				<rectangleMeasure>0.9748500000000001</rectangleMeasure>
				<circleMeasure>0.5849833005488307</circleMeasure>
				<centroid>
					<x>823</x>
					<y>590</y>
				</centroid>
			</pseudo3D>
		</spatialEntity>
		<spatialEntity>
			<pseudo3D type="cluster">
				<clusteredness>0.06400940416034721</clusteredness>
				<density>1</density>
				<area>382.1412</area>
				<perimeter>117.175651550293</perimeter>
				<distanceFromOrigin>238.3212118129647</distanceFromOrigin>
				<angle>0</angle>
				<shape>rectangular</shape>
				<triangleMeasure>0.3305719723183391</triangleMeasure>
				<rectangleMeasure>0.415495077489383</rectangleMeasure>
				<circleMeasure>0.1839658725400239</circleMeasure>
				<centroid>
					<x>429.2161</x>
					<y>637.5833</y>
				</centroid>
			</pseudo3D>
		</spatialEntity>
		<spatialEntity>
			<pseudo3D type="cluster">
				<clusteredness>0.06400934785560973</clusteredness>
				<density>1</density>
				<area>382.1412</area>
				<perimeter>118.6099052429199</perimeter>
				<distanceFromOrigin>110.1362792180669</distanceFromOrigin>
				<angle>0</angle>
				<shape>rectangular</shape>
				<triangleMeasure>0.311952</triangleMeasure>
				<rectangleMeasure>0.4061875316220912</rectangleMeasure>
				<circleMeasure>0.179994856762336</circleMeasure>
				<centroid>
					<x>555</x>
					<y>665</y>
				</centroid>
			</pseudo3D>
		</spatialEntity>
		<spatialEntity>
			<pseudo3D type="cluster">
				<clusteredness>1</clusteredness>
				<density>1</density>
				<area>191.0706</area>
				<perimeter>56</perimeter>
				<distanceFromOrigin>581.1935994141711</distanceFromOrigin>
				<angle>0</angle>
				<shape>rectangular</shape>
				<triangleMeasure>0.4874250000000001</triangleMeasure>
				<rectangleMeasure>0.9748500000000001</rectangleMeasure>
				<circleMeasure>0.5849833005488307</circleMeasure>
				<centroid>
					<x>91</x>
					<y>726</y>
				</centroid>
			</pseudo3D>
		</spatialEntity>
		<spatialEntity>
			<pseudo3D type="cluster">
				<clusteredness>0.06538488008831682</clusteredness>
				<density>1</density>
				<area>382.1412</area>
				<perimeter>114.8276252746582</perimeter>
				<distanceFromOrigin>191.4001044931794</distanceFromOrigin>
				<angle>75.01013764031821</angle>
				<shape>rectangular</shape>
				<triangleMeasure>0.3283352593706369</triangleMeasure>
				<rectangleMeasure>0.4288148604280203</rectangleMeasure>
				<circleMeasure>0.1923770677781546</circleMeasure>
				<centroid>
					<x>858</x>
					<y>794</y>
				</centroid>
			</pseudo3D>
		</spatialEntity>
		<spatialEntity>
			<pseudo3D type="cluster">
				<clusteredness>1</clusteredness>
				<density>1</density>
				<area>191.0706</area>
				<perimeter>54</perimeter>
				<distanceFromOrigin>355.4898029479889</distanceFromOrigin>
				<angle>0</angle>
				<shape>rectangular</shape>
				<triangleMeasure>0.5249192307692309</triangleMeasure>
				<rectangleMeasure>1</rectangleMeasure>
				<circleMeasure>0.6282560906835513</circleMeasure>
				<centroid>
					<x>330</x>
					<y>807.5</y>
				</centroid>
			</pseudo3D>
		</spatialEntity>
		<spatialEntity>
			<pseudo3D type="cluster">
				<clusteredness>0.0616730094656364</clusteredness>
				<density>1</density>
				<area>573.2118</area>
				<perimeter>127.30495262146</perimeter>
				<distanceFromOrigin>594.9605028907381</distanceFromOrigin>
				<angle>66.03751102542182</angle>
				<shape>rectangular</shape>
				<triangleMeasure>0.4958579584775087</triangleMeasure>
				<rectangleMeasure>0.5054777777777778</rectangleMeasure>
				<circleMeasure>0.2759488088100358</circleMeasure>
				<centroid>
					<x>1284.562</x>
					<y>812.6542</y>
				</centroid>
			</pseudo3D>
		</spatialEntity>
		<spatialEntity>
			<pseudo3D type="cluster">
				<clusteredness>1</clusteredness>
				<density>1</density>
				<area>191.0706</area>
				<perimeter>54</perimeter>
				<distanceFromOrigin>193.4941859591652</distanceFromOrigin>
				<angle>90</angle>
				<shape>rectangular</shape>
				<triangleMeasure>0.5249192307692309</triangleMeasure>
				<rectangleMeasure>1</rectangleMeasure>
				<circleMeasure>0.6282560906835513</circleMeasure>
				<centroid>
					<x>710</x>
					<y>902.5</y>
				</centroid>
			</pseudo3D>
		</spatialEntity>
		<spatialEntity>
			<pseudo3D type="cluster">
				<clusteredness>1</clusteredness>
				<density>1</density>
				<area>191.0706</area>
				<perimeter>54</perimeter>
				<distanceFromOrigin>244.2642012248213</distanceFromOrigin>
				<angle>90</angle>
				<shape>rectangular</shape>
				<triangleMeasure>0.5249192307692309</triangleMeasure>
				<rectangleMeasure>1</rectangleMeasure>
				<circleMeasure>0.6282560906835513</circleMeasure>
				<centroid>
					<x>837</x>
					<y>902.5</y>
				</centroid>
			</pseudo3D>
		</spatialEntity>
		<spatialEntity>
			<pseudo3D type="cluster">
				<clusteredness>1</clusteredness>
				<density>1</density>
				<area>191.0706</area>
				<perimeter>54</perimeter>
				<distanceFromOrigin>630.9239256835962</distanceFromOrigin>
				<angle>90</angle>
				<shape>rectangular</shape>
				<triangleMeasure>0.5249192307692309</triangleMeasure>
				<rectangleMeasure>1</rectangleMeasure>
				<circleMeasure>0.6282560906835513</circleMeasure>
				<centroid>
					<x>1287</x>
					<y>902.5</y>
				</centroid>
			</pseudo3D>
		</spatialEntity>
		<spatialEntity>
			<pseudo3D type="cluster">
				<clusteredness>1</clusteredness>
				<density>1</density>
				<area>191.0706</area>
				<perimeter>56</perimeter>
				<distanceFromOrigin>459.5399873786828</distanceFromOrigin>
				<angle>0</angle>
				<shape>rectangular</shape>
				<triangleMeasure>0.4874250000000001</triangleMeasure>
				<rectangleMeasure>0.9748500000000001</rectangleMeasure>
				<circleMeasure>0.5849833005488307</circleMeasure>
				<centroid>
					<x>1090</x>
					<y>930</y>
				</centroid>
			</pseudo3D>
		</spatialEntity>
		<spatialEntity>
			<pseudo3D type="cluster">
				<clusteredness>1</clusteredness>
				<density>1</density>
				<area>191.0706</area>
				<perimeter>56</perimeter>
				<distanceFromOrigin>491.9268238264711</distanceFromOrigin>
				<angle>0</angle>
				<shape>rectangular</shape>
				<triangleMeasure>0.4874250000000001</triangleMeasure>
				<rectangleMeasure>0.9748500000000001</rectangleMeasure>
				<circleMeasure>0.5849833005488307</circleMeasure>
				<centroid>
					<x>246</x>
					<y>957</y>
				</centroid>
			</pseudo3D>
		</spatialEntity>
		<spatialEntity>
			<pseudo3D type="cluster">
				<clusteredness>1</clusteredness>
				<density>1</density>
				<area>191.0706</area>
				<perimeter>54</perimeter>
				<distanceFromOrigin>693.5769604016558</distanceFromOrigin>
				<angle>0</angle>
				<shape>rectangular</shape>
				<triangleMeasure>0.5249192307692309</triangleMeasure>
				<rectangleMeasure>1</rectangleMeasure>
				<circleMeasure>0.6282560906835513</circleMeasure>
				<centroid>
					<x>1329</x>
					<y>970.5</y>
				</centroid>
			</pseudo3D>
		</spatialEntity>
		<spatialEntity>
			<pseudo3D type="cluster">
				<clusteredness>1</clusteredness>
				<density>1</density>
				<area>191.0706</area>
				<perimeter>58</perimeter>
				<distanceFromOrigin>387.6957570054127</distanceFromOrigin>
				<angle>0</angle>
				<shape>rectangular</shape>
				<triangleMeasure>0.4549300000000001</triangleMeasure>
				<rectangleMeasure>0.9098600000000001</rectangleMeasure>
				<circleMeasure>0.5446875469621394</circleMeasure>
				<centroid>
					<x>808.5</x>
					<y>1079</y>
				</centroid>
			</pseudo3D>
		</spatialEntity>
		<spatialEntity>
			<pseudo3D type="cluster">
				<clusteredness>1</clusteredness>
				<density>1</density>
				<area>191.0706</area>
				<perimeter>56</perimeter>
				<distanceFromOrigin>395.1265620026069</distanceFromOrigin>
				<angle>0</angle>
				<shape>rectangular</shape>
				<triangleMeasure>0.4874250000000001</triangleMeasure>
				<rectangleMeasure>0.9748500000000001</rectangleMeasure>
				<circleMeasure>0.5849833005488307</circleMeasure>
				<centroid>
					<x>696</x>
					<y>1106</y>
				</centroid>
			</pseudo3D>
		</spatialEntity>
		<spatialEntity>
			<pseudo3D type="cluster">
				<clusteredness>1</clusteredness>
				<density>1</density>
				<area>191.0706</area>
				<perimeter>56</perimeter>
				<distanceFromOrigin>768.8185741772893</distanceFromOrigin>
				<angle>0</angle>
				<shape>rectangular</shape>
				<triangleMeasure>0.4874250000000001</triangleMeasure>
				<rectangleMeasure>0.9748500000000001</rectangleMeasure>
				<circleMeasure>0.5849833005488307</circleMeasure>
				<centroid>
					<x>21</x>
					<y>1120</y>
				</centroid>
			</pseudo3D>
		</spatialEntity>
		<spatialEntity>
			<pseudo3D type="cluster">
				<clusteredness>1</clusteredness>
				<density>1</density>
				<area>191.0706</area>
				<perimeter>56</perimeter>
				<distanceFromOrigin>592.6795086722672</distanceFromOrigin>
				<angle>0</angle>
				<shape>rectangular</shape>
				<triangleMeasure>0.4874250000000001</triangleMeasure>
				<rectangleMeasure>0.9748500000000001</rectangleMeasure>
				<circleMeasure>0.5849833005488307</circleMeasure>
				<centroid>
					<x>302</x>
					<y>1174</y>
				</centroid>
			</pseudo3D>
		</spatialEntity>
		<spatialEntity>
			<pseudo3D type="cluster">
				<clusteredness>1</clusteredness>
				<density>1</density>
				<area>191.0706</area>
				<perimeter>56</perimeter>
				<distanceFromOrigin>525.7090450049343</distanceFromOrigin>
				<angle>0</angle>
				<shape>rectangular</shape>
				<triangleMeasure>0.4874250000000001</triangleMeasure>
				<rectangleMeasure>0.9748500000000001</rectangleMeasure>
				<circleMeasure>0.5849833005488307</circleMeasure>
				<centroid>
					<x>907</x>
					<y>1188</y>
				</centroid>
			</pseudo3D>
		</spatialEntity>
		<spatialEntity>
			<pseudo3D type="cluster">
				<clusteredness>1</clusteredness>
				<density>1</density>
				<area>191.0706</area>
				<perimeter>54</perimeter>
				<distanceFromOrigin>778.3861509559378</distanceFromOrigin>
				<angle>0</angle>
				<shape>rectangular</shape>
				<triangleMeasure>0.5249192307692309</triangleMeasure>
				<rectangleMeasure>1</rectangleMeasure>
				<circleMeasure>0.6282560906835513</circleMeasure>
				<centroid>
					<x>91</x>
					<y>1228.5</y>
				</centroid>
			</pseudo3D>
		</spatialEntity>
		<spatialEntity>
			<pseudo3D type="cluster">
				<clusteredness>1</clusteredness>
				<density>1</density>
				<area>191.0706</area>
				<perimeter>56</perimeter>
				<distanceFromOrigin>677.3625321790392</distanceFromOrigin>
				<angle>0</angle>
				<shape>rectangular</shape>
				<triangleMeasure>0.4874250000000001</triangleMeasure>
				<rectangleMeasure>0.9748500000000001</rectangleMeasure>
				<circleMeasure>0.5849833005488307</circleMeasure>
				<centroid>
					<x>288</x>
					<y>1269</y>
				</centroid>
			</pseudo3D>
		</spatialEntity>
		<spatialEntity>
			<pseudo3D type="cluster">
				<clusteredness>1</clusteredness>
				<density>1</density>
				<area>191.0706</area>
				<perimeter>54</perimeter>
				<distanceFromOrigin>642.3122293713549</distanceFromOrigin>
				<angle>90</angle>
				<shape>rectangular</shape>
				<triangleMeasure>0.5249192307692309</triangleMeasure>
				<rectangleMeasure>1</rectangleMeasure>
				<circleMeasure>0.6282560906835513</circleMeasure>
				<centroid>
					<x>949</x>
					<y>1296.5</y>
				</centroid>
			</pseudo3D>
		</spatialEntity>
		<spatialEntity>
			<pseudo3D type="cluster">
				<clusteredness>1</clusteredness>
				<density>1</density>
				<area>191.0706</area>
				<perimeter>56</perimeter>
				<distanceFromOrigin>643.9541909173354</distanceFromOrigin>
				<angle>0</angle>
				<shape>rectangular</shape>
				<triangleMeasure>0.4874250000000001</triangleMeasure>
				<rectangleMeasure>0.9748500000000001</rectangleMeasure>
				<circleMeasure>0.5849833005488307</circleMeasure>
				<centroid>
					<x>837</x>
					<y>1337</y>
				</centroid>
			</pseudo3D>
		</spatialEntity>
		<spatialEntity>
			<pseudo3D type="cluster">
				<clusteredness>1</clusteredness>
				<density>1</density>
				<area>191.0706</area>
				<perimeter>56</perimeter>
				<distanceFromOrigin>907.4827822058113</distanceFromOrigin>
				<angle>0</angle>
				<shape>rectangular</shape>
				<triangleMeasure>0.4874250000000001</triangleMeasure>
				<rectangleMeasure>0.9748500000000001</rectangleMeasure>
				<circleMeasure>0.5849833005488307</circleMeasure>
				<centroid>
					<x>1343</x>
					<y>1337</y>
				</centroid>
			</pseudo3D>
		</spatialEntity>
		<spatialEntity>
			<pseudo3D type="cluster">
				<clusteredness>1</clusteredness>
				<density>1</density>
				<area>191.0706</area>
				<perimeter>56</perimeter>
				<distanceFromOrigin>646.1586492495477</distanceFromOrigin>
				<angle>0</angle>
				<shape>rectangular</shape>
				<triangleMeasure>0.4874250000000001</triangleMeasure>
				<rectangleMeasure>0.9748500000000001</rectangleMeasure>
				<circleMeasure>0.5849833005488307</circleMeasure>
				<centroid>
					<x>583</x>
					<y>1351</y>
				</centroid>
			</pseudo3D>
		</spatialEntity>
		<numericStateVariable>
			<name>avgClusterednessClusters</name>
			<value>0.9586707863005294</value>
		</numericStateVariable>
		<numericStateVariable>
			<name>avgDensityClusters</name>
			<value>1.001039501039501</value>
		</numericStateVariable>
	</timepoint>
	<timepoint>
		<spatialEntity>
			<pseudo3D type="cluster">
				<clusteredness>0.03457164288233722</clusteredness>
				<density>1</density>
				<area>573.2118</area>
				<perimeter>184.6600189208984</perimeter>
				<distanceFromOrigin>650.2491830060227</distanceFromOrigin>
				<angle>62.19854122006587</angle>
				<shape>triangular</shape>
				<triangleMeasure>0.2557458210137483</triangleMeasure>
				<rectangleMeasure>0.1905509269316948</rectangleMeasure>
				<circleMeasure>0.1136715694089711</circleMeasure>
				<centroid>
					<x>670.6445</x>
					<y>24.2</y>
				</centroid>
			</pseudo3D>
		</spatialEntity>
		<spatialEntity>
			<pseudo3D type="cluster">
				<clusteredness>1</clusteredness>
				<density>2</density>
				<area>191.0706</area>
				<perimeter>56</perimeter>
				<distanceFromOrigin>910.0928524057312</distanceFromOrigin>
				<angle>0</angle>
				<shape>rectangular</shape>
				<triangleMeasure>0.4874250000000001</triangleMeasure>
				<rectangleMeasure>0.9748500000000001</rectangleMeasure>
				<circleMeasure>0.5849833005488307</circleMeasure>
				<centroid>
					<x>35</x>
					<y>47</y>
				</centroid>
			</pseudo3D>
		</spatialEntity>
		<spatialEntity>
			<pseudo3D type="cluster">
				<clusteredness>0.06538493801153911</clusteredness>
				<density>1</density>
				<area>382.1412</area>
				<perimeter>116.8276252746582</perimeter>
				<distanceFromOrigin>724.5888489343457</distanceFromOrigin>
				<angle>39.43817153435627</angle>
				<shape>rectangular</shape>
				<triangleMeasure>0.3187659266234708</triangleMeasure>
				<rectangleMeasure>0.4108205570071956</rectangleMeasure>
				<circleMeasure>0.1860555408612584</circleMeasure>
				<centroid>
					<x>295</x>
					<y>60.5</y>
				</centroid>
			</pseudo3D>
		</spatialEntity>
		<spatialEntity>
			<pseudo3D type="cluster">
				<clusteredness>0.06538493801153911</clusteredness>
				<density>1</density>
				<area>382.1412</area>
				<perimeter>116.8276252746582</perimeter>
				<distanceFromOrigin>622.5471869665785</distanceFromOrigin>
				<angle>0</angle>
				<shape>rectangular</shape>
				<triangleMeasure>0.3187664459621501</triangleMeasure>
				<rectangleMeasure>0.4108205570071956</rectangleMeasure>
				<circleMeasure>0.1860555408612584</circleMeasure>
				<centroid>
					<x>900</x>
					<y>101.5</y>
				</centroid>
			</pseudo3D>
		</spatialEntity>
		<spatialEntity>
			<pseudo3D type="cluster">
				<clusteredness>1</clusteredness>
				<density>1</density>
				<area>191.0706</area>
				<perimeter>56</perimeter>
				<distanceFromOrigin>633.2850858815483</distanceFromOrigin>
				<angle>0</angle>
				<shape>rectangular</shape>
				<triangleMeasure>0.4874250000000001</triangleMeasure>
				<rectangleMeasure>0.9748500000000001</rectangleMeasure>
				<circleMeasure>0.5849833005488307</circleMeasure>
				<centroid>
					<x>991</x>
					<y>142</y>
				</centroid>
			</pseudo3D>
		</spatialEntity>
		<spatialEntity>
			<pseudo3D type="cluster">
				<clusteredness>1</clusteredness>
				<density>1</density>
				<area>191.0706</area>
				<perimeter>54</perimeter>
				<distanceFromOrigin>514.856290628754</distanceFromOrigin>
				<angle>81.2538377374448</angle>
				<shape>rectangular</shape>
				<triangleMeasure>0.5249192307692309</triangleMeasure>
				<rectangleMeasure>1</rectangleMeasure>
				<circleMeasure>0.6282560906835513</circleMeasure>
				<centroid>
					<x>471</x>
					<y>223.5</y>
				</centroid>
			</pseudo3D>
		</spatialEntity>
		<spatialEntity>
			<pseudo3D type="cluster">
				<clusteredness>1</clusteredness>
				<density>1</density>
				<area>191.0706</area>
				<perimeter>54</perimeter>
				<distanceFromOrigin>833.0072028500114</distanceFromOrigin>
				<angle>0</angle>
				<shape>rectangular</shape>
				<triangleMeasure>0.5249192307692309</triangleMeasure>
				<rectangleMeasure>1</rectangleMeasure>
				<circleMeasure>0.6282560906835513</circleMeasure>
				<centroid>
					<x>1371</x>
					<y>223.5</y>
				</centroid>
			</pseudo3D>
		</spatialEntity>
		<spatialEntity>
			<pseudo3D type="cluster">
				<clusteredness>1</clusteredness>
				<density>1</density>
				<area>191.0706</area>
				<perimeter>54</perimeter>
				<distanceFromOrigin>443.0857704779065</distanceFromOrigin>
				<angle>0</angle>
				<shape>rectangular</shape>
				<triangleMeasure>0.5249192307692309</triangleMeasure>
				<rectangleMeasure>1</rectangleMeasure>
				<circleMeasure>0.6282560906835513</circleMeasure>
				<centroid>
					<x>780</x>
					<y>264.5</y>
				</centroid>
			</pseudo3D>
		</spatialEntity>
		<spatialEntity>
			<pseudo3D type="cluster">
				<clusteredness>1</clusteredness>
				<density>1</density>
				<area>191.0706</area>
				<perimeter>54</perimeter>
				<distanceFromOrigin>775.2019091823755</distanceFromOrigin>
				<angle>0</angle>
				<shape>rectangular</shape>
				<triangleMeasure>0.5249192307692309</triangleMeasure>
				<rectangleMeasure>1</rectangleMeasure>
				<circleMeasure>0.6282560906835513</circleMeasure>
				<centroid>
					<x>1329</x>
					<y>264.5</y>
				</centroid>
			</pseudo3D>
		</spatialEntity>
		<spatialEntity>
			<pseudo3D type="cluster">
				<clusteredness>1</clusteredness>
				<density>1</density>
				<area>191.0706</area>
				<perimeter>58</perimeter>
				<distanceFromOrigin>628.1600114620478</distanceFromOrigin>
				<angle>0</angle>
				<shape>rectangular</shape>
				<triangleMeasure>0.4549300000000001</triangleMeasure>
				<rectangleMeasure>0.9098600000000001</rectangleMeasure>
				<circleMeasure>0.5446875469621394</circleMeasure>
				<centroid>
					<x>203.5</x>
					<y>278</y>
				</centroid>
			</pseudo3D>
		</spatialEntity>
		<spatialEntity>
			<pseudo3D type="cluster">
				<clusteredness>1</clusteredness>
				<density>1</density>
				<area>191.0706</area>
				<perimeter>56</perimeter>
				<distanceFromOrigin>710.0042253395397</distanceFromOrigin>
				<angle>0</angle>
				<shape>rectangular</shape>
				<triangleMeasure>0.4874250000000001</triangleMeasure>
				<rectangleMeasure>0.9748500000000001</rectangleMeasure>
				<circleMeasure>0.5849833005488307</circleMeasure>
				<centroid>
					<x>63</x>
					<y>332</y>
				</centroid>
			</pseudo3D>
		</spatialEntity>
		<spatialEntity>
			<pseudo3D type="cluster">
				<clusteredness>0.1472755506315886</clusteredness>
				<density>1</density>
				<area>382.1412</area>
				<perimeter>82</perimeter>
				<distanceFromOrigin>652.5105363133993</distanceFromOrigin>
				<angle>54.46232220802562</angle>
				<shape>rectangular</shape>
				<triangleMeasure>0.5054777777777778</triangleMeasure>
				<rectangleMeasure>1</rectangleMeasure>
				<circleMeasure>0.4958128693722084</circleMeasure>
				<centroid>
					<x>91</x>
					<y>393.5</y>
				</centroid>
			</pseudo3D>
		</spatialEntity>
		<spatialEntity>
			<pseudo3D type="cluster">
				<clusteredness>1</clusteredness>
				<density>1</density>
				<area>191.0706</area>
				<perimeter>54</perimeter>
				<distanceFromOrigin>566.9188654472525</distanceFromOrigin>
				<angle>0</angle>
				<shape>rectangular</shape>
				<triangleMeasure>0.5249192307692309</triangleMeasure>
				<rectangleMeasure>1</rectangleMeasure>
				<circleMeasure>0.6282560906835513</circleMeasure>
				<centroid>
					<x>1160</x>
					<y>386.5</y>
				</centroid>
			</pseudo3D>
		</spatialEntity>
		<spatialEntity>
			<pseudo3D type="cluster">
				<clusteredness>1</clusteredness>
				<density>1</density>
				<area>191.0706</area>
				<perimeter>56</perimeter>
				<distanceFromOrigin>657.858647431194</distanceFromOrigin>
				<angle>0</angle>
				<shape>rectangular</shape>
				<triangleMeasure>0.4874250000000001</triangleMeasure>
				<rectangleMeasure>0.9748500000000001</rectangleMeasure>
				<circleMeasure>0.5849833005488307</circleMeasure>
				<centroid>
					<x>1273</x>
					<y>400</y>
				</centroid>
			</pseudo3D>
		</spatialEntity>
		<spatialEntity>
			<pseudo3D type="cluster">
				<clusteredness>1</clusteredness>
				<density>1</density>
				<area>191.0706</area>
				<perimeter>56</perimeter>
				<distanceFromOrigin>565.6049858337531</distanceFromOrigin>
				<angle>0</angle>
				<shape>rectangular</shape>
				<triangleMeasure>0.4874250000000001</triangleMeasure>
				<rectangleMeasure>0.9748500000000001</rectangleMeasure>
				<circleMeasure>0.5849833005488307</circleMeasure>
				<centroid>
					<x>175</x>
					<y>427</y>
				</centroid>
			</pseudo3D>
		</spatialEntity>
		<spatialEntity>
			<pseudo3D type="cluster">
				<clusteredness>1</clusteredness>
				<density>1</density>
				<area>191.0706</area>
				<perimeter>56</perimeter>
				<distanceFromOrigin>490.1632381156302</distanceFromOrigin>
				<angle>0</angle>
				<shape>rectangular</shape>
				<triangleMeasure>0.4874250000000001</triangleMeasure>
				<rectangleMeasure>0.9748500000000001</rectangleMeasure>
				<circleMeasure>0.5849833005488307</circleMeasure>
				<centroid>
					<x>1104</x>
					<y>441</y>
				</centroid>
			</pseudo3D>
		</spatialEntity>
		<spatialEntity>
			<pseudo3D type="cluster">
				<clusteredness>1</clusteredness>
				<density>1</density>
				<area>191.0706</area>
				<perimeter>54</perimeter>
				<distanceFromOrigin>276.0615873315228</distanceFromOrigin>
				<angle>0</angle>
				<shape>rectangular</shape>
				<triangleMeasure>0.5249192307692309</triangleMeasure>
				<rectangleMeasure>1</rectangleMeasure>
				<circleMeasure>0.6282560906835513</circleMeasure>
				<centroid>
					<x>541</x>
					<y>454.5</y>
				</centroid>
			</pseudo3D>
		</spatialEntity>
		<spatialEntity>
			<pseudo3D type="cluster">
				<clusteredness>1</clusteredness>
				<density>1</density>
				<area>191.0706</area>
				<perimeter>56</perimeter>
				<distanceFromOrigin>401.011221788119</distanceFromOrigin>
				<angle>0</angle>
				<shape>rectangular</shape>
				<triangleMeasure>0.4899246153846154</triangleMeasure>
				<rectangleMeasure>0.9798492307692308</rectangleMeasure>
				<circleMeasure>0.582013761610809</circleMeasure>
				<centroid>
					<x>1005.5</x>
					<y>454.5</y>
				</centroid>
			</pseudo3D>
		</spatialEntity>
		<spatialEntity>
			<pseudo3D type="cluster">
				<clusteredness>0.04510525019073094</clusteredness>
				<density>1</density>
				<area>382.1412</area>
				<perimeter>143.2377853393555</perimeter>
				<distanceFromOrigin>567.6979830860772</distanceFromOrigin>
				<angle>35.06034831346275</angle>
				<shape>rectangular</shape>
				<triangleMeasure>0.2540555312595763</triangleMeasure>
				<rectangleMeasure>0.3549106460245255</rectangleMeasure>
				<circleMeasure>0.1186615655888498</circleMeasure>
				<centroid>
					<x>125.6889</x>
					<y>488.4</y>
				</centroid>
			</pseudo3D>
		</spatialEntity>
		<spatialEntity>
			<pseudo3D type="cluster">
				<clusteredness>1</clusteredness>
				<density>1</density>
				<area>191.0706</area>
				<perimeter>54</perimeter>
				<distanceFromOrigin>241.4953415699773</distanceFromOrigin>
				<angle>85.60129464500447</angle>
				<shape>rectangular</shape>
				<triangleMeasure>0.5249192307692309</triangleMeasure>
				<rectangleMeasure>1</rectangleMeasure>
				<circleMeasure>0.6282560906835513</circleMeasure>
				<centroid>
					<x>794</x>
					<y>481.5</y>
				</centroid>
			</pseudo3D>
		</spatialEntity>
		<spatialEntity>
			<pseudo3D type="cluster">
				<clusteredness>1</clusteredness>
				<density>1</density>
				<area>191.0706</area>
				<perimeter>56</perimeter>
				<distanceFromOrigin>361.6683563708609</distanceFromOrigin>
				<angle>0</angle>
				<shape>rectangular</shape>
				<triangleMeasure>0.4874250000000001</triangleMeasure>
				<rectangleMeasure>0.9748500000000001</rectangleMeasure>
				<circleMeasure>0.5849833005488307</circleMeasure>
				<centroid>
					<x>372</x>
					<y>495</y>
				</centroid>
			</pseudo3D>
		</spatialEntity>
		<spatialEntity>
			<pseudo3D type="cluster">
				<clusteredness>1</clusteredness>
				<density>1</density>
				<area>191.0706</area>
				<perimeter>56</perimeter>
				<distanceFromOrigin>390.713449986048</distanceFromOrigin>
				<angle>0</angle>
				<shape>rectangular</shape>
				<triangleMeasure>0.4874250000000001</triangleMeasure>
				<rectangleMeasure>0.9748500000000001</rectangleMeasure>
				<circleMeasure>0.5849833005488307</circleMeasure>
				<centroid>
					<x>316</x>
					<y>536</y>
				</centroid>
			</pseudo3D>
		</spatialEntity>
		<spatialEntity>
			<pseudo3D type="cluster">
				<clusteredness>0.01283333338316119</clusteredness>
				<density>1.125</density>
				<area>7642.824000000001</area>
				<perimeter>570.7362689971924</perimeter>
				<distanceFromOrigin>35.34119409414458</distanceFromOrigin>
				<angle>101.0199481476486</angle>
				<shape>rectangular</shape>
				<triangleMeasure>0.2243489038962183</triangleMeasure>
				<rectangleMeasure>0.266870336901197</rectangleMeasure>
				<circleMeasure>0.2189651034574323</circleMeasure>
				<centroid>
					<x>708.4595</x>
					<y>661.206</y>
				</centroid>
			</pseudo3D>
		</spatialEntity>
		<spatialEntity>
			<pseudo3D type="cluster">
				<clusteredness>1</clusteredness>
				<density>1</density>
				<area>191.0706</area>
				<perimeter>58</perimeter>
				<distanceFromOrigin>181.2181006411887</distanceFromOrigin>
				<angle>0</angle>
				<shape>rectangular</shape>
				<triangleMeasure>0.4549300000000001</triangleMeasure>
				<rectangleMeasure>0.9098600000000001</rectangleMeasure>
				<circleMeasure>0.5446875469621394</circleMeasure>
				<centroid>
					<x>808.5</x>
					<y>563</y>
				</centroid>
			</pseudo3D>
		</spatialEntity>
		<spatialEntity>
			<pseudo3D type="cluster">
				<clusteredness>1</clusteredness>
				<density>1</density>
				<area>191.0706</area>
				<perimeter>56</perimeter>
				<distanceFromOrigin>185.1620911525899</distanceFromOrigin>
				<angle>0</angle>
				<shape>rectangular</shape>
				<triangleMeasure>0.4874250000000001</triangleMeasure>
				<rectangleMeasure>0.9748500000000001</rectangleMeasure>
				<circleMeasure>0.5849833005488307</circleMeasure>
				<centroid>
					<x>499</x>
					<y>631</y>
				</centroid>
			</pseudo3D>
		</spatialEntity>
		<spatialEntity>
			<pseudo3D type="cluster">
				<clusteredness>1</clusteredness>
				<density>1</density>
				<area>191.0706</area>
				<perimeter>56</perimeter>
				<distanceFromOrigin>314.0063693621516</distanceFromOrigin>
				<angle>0</angle>
				<shape>rectangular</shape>
				<triangleMeasure>0.4874250000000001</triangleMeasure>
				<rectangleMeasure>0.9748500000000001</rectangleMeasure>
				<circleMeasure>0.5849833005488307</circleMeasure>
				<centroid>
					<x>358</x>
					<y>699</y>
				</centroid>
			</pseudo3D>
		</spatialEntity>
		<spatialEntity>
			<pseudo3D type="cluster">
				<clusteredness>1</clusteredness>
				<density>1</density>
				<area>191.0706</area>
				<perimeter>56</perimeter>
				<distanceFromOrigin>581.1935994141711</distanceFromOrigin>
				<angle>0</angle>
				<shape>rectangular</shape>
				<triangleMeasure>0.4874250000000001</triangleMeasure>
				<rectangleMeasure>0.9748500000000001</rectangleMeasure>
				<circleMeasure>0.5849833005488307</circleMeasure>
				<centroid>
					<x>91</x>
					<y>726</y>
				</centroid>
			</pseudo3D>
		</spatialEntity>
		<spatialEntity>
			<pseudo3D type="cluster">
				<clusteredness>1</clusteredness>
				<density>1</density>
				<area>191.0706</area>
				<perimeter>56</perimeter>
				<distanceFromOrigin>145.7737973711325</distanceFromOrigin>
				<angle>0</angle>
				<shape>rectangular</shape>
				<triangleMeasure>0.4874250000000001</triangleMeasure>
				<rectangleMeasure>0.9748500000000001</rectangleMeasure>
				<circleMeasure>0.5849833005488307</circleMeasure>
				<centroid>
					<x>527</x>
					<y>726</y>
				</centroid>
			</pseudo3D>
		</spatialEntity>
		<spatialEntity>
			<pseudo3D type="cluster">
				<clusteredness>1</clusteredness>
				<density>1</density>
				<area>191.0706</area>
				<perimeter>56</perimeter>
				<distanceFromOrigin>156.7322557739791</distanceFromOrigin>
				<angle>0</angle>
				<shape>rectangular</shape>
				<triangleMeasure>0.4874250000000001</triangleMeasure>
				<rectangleMeasure>0.9748500000000001</rectangleMeasure>
				<circleMeasure>0.5849833005488307</circleMeasure>
				<centroid>
					<x>837</x>
					<y>753</y>
				</centroid>
			</pseudo3D>
		</spatialEntity>
		<spatialEntity>
			<pseudo3D type="cluster">
				<clusteredness>0.04738204375551282</clusteredness>
				<density>1</density>
				<area>382.1412</area>
				<perimeter>140</perimeter>
				<distanceFromOrigin>561.7980064044372</distanceFromOrigin>
				<angle>28.30075576600638</angle>
				<shape>rectangular</shape>
				<triangleMeasure>0.2437125</triangleMeasure>
				<rectangleMeasure>0.4874250000000001</rectangleMeasure>
				<circleMeasure>0.1376431214782586</circleMeasure>
				<centroid>
					<x>1266</x>
					<y>767</y>
				</centroid>
			</pseudo3D>
		</spatialEntity>
		<spatialEntity>
			<pseudo3D type="cluster">
				<clusteredness>1</clusteredness>
				<density>1</density>
				<area>191.0706</area>
				<perimeter>54</perimeter>
				<distanceFromOrigin>506.8569818005864</distanceFromOrigin>
				<angle>0</angle>
				<shape>rectangular</shape>
				<triangleMeasure>0.5249192307692309</triangleMeasure>
				<rectangleMeasure>1</rectangleMeasure>
				<circleMeasure>0.6282560906835513</circleMeasure>
				<centroid>
					<x>1188</x>
					<y>780.5</y>
				</centroid>
			</pseudo3D>
		</spatialEntity>
		<spatialEntity>
			<pseudo3D type="cluster">
				<clusteredness>1</clusteredness>
				<density>1</density>
				<area>191.0706</area>
				<perimeter>54</perimeter>
				<distanceFromOrigin>278.1672158972009</distanceFromOrigin>
				<angle>0</angle>
				<shape>rectangular</shape>
				<triangleMeasure>0.5249192307692309</triangleMeasure>
				<rectangleMeasure>1</rectangleMeasure>
				<circleMeasure>0.6282560906835513</circleMeasure>
				<centroid>
					<x>935</x>
					<y>834.5</y>
				</centroid>
			</pseudo3D>
		</spatialEntity>
		<spatialEntity>
			<pseudo3D type="cluster">
				<clusteredness>1</clusteredness>
				<density>1</density>
				<area>191.0706</area>
				<perimeter>56</perimeter>
				<distanceFromOrigin>140.687597178998</distanceFromOrigin>
				<angle>0</angle>
				<shape>rectangular</shape>
				<triangleMeasure>0.4874250000000001</triangleMeasure>
				<rectangleMeasure>0.9748500000000001</rectangleMeasure>
				<circleMeasure>0.5849833005488307</circleMeasure>
				<centroid>
					<x>640</x>
					<y>848</y>
				</centroid>
			</pseudo3D>
		</spatialEntity>
		<spatialEntity>
			<pseudo3D type="cluster">
				<clusteredness>1</clusteredness>
				<density>1</density>
				<area>191.0706</area>
				<perimeter>56</perimeter>
				<distanceFromOrigin>203.8872237291979</distanceFromOrigin>
				<angle>0</angle>
				<shape>rectangular</shape>
				<triangleMeasure>0.4874250000000001</triangleMeasure>
				<rectangleMeasure>0.9748500000000001</rectangleMeasure>
				<circleMeasure>0.5849833005488307</circleMeasure>
				<centroid>
					<x>837</x>
					<y>848</y>
				</centroid>
			</pseudo3D>
		</spatialEntity>
		<spatialEntity>
			<pseudo3D type="cluster">
				<clusteredness>1</clusteredness>
				<density>1</density>
				<area>191.0706</area>
				<perimeter>56</perimeter>
				<distanceFromOrigin>579.0354047897245</distanceFromOrigin>
				<angle>0</angle>
				<shape>rectangular</shape>
				<triangleMeasure>0.4874250000000001</triangleMeasure>
				<rectangleMeasure>0.9748500000000001</rectangleMeasure>
				<circleMeasure>0.5849833005488307</circleMeasure>
				<centroid>
					<x>1245</x>
					<y>862</y>
				</centroid>
			</pseudo3D>
		</spatialEntity>
		<spatialEntity>
			<pseudo3D type="cluster">
				<clusteredness>1</clusteredness>
				<density>1</density>
				<area>191.0706</area>
				<perimeter>54</perimeter>
				<distanceFromOrigin>483.0538272283949</distanceFromOrigin>
				<angle>0</angle>
				<shape>rectangular</shape>
				<triangleMeasure>0.5249192307692309</triangleMeasure>
				<rectangleMeasure>1</rectangleMeasure>
				<circleMeasure>0.6282560906835513</circleMeasure>
				<centroid>
					<x>218</x>
					<y>875.5</y>
				</centroid>
			</pseudo3D>
		</spatialEntity>
		<spatialEntity>
			<pseudo3D type="cluster">
				<clusteredness>1</clusteredness>
				<density>1</density>
				<area>191.0706</area>
				<perimeter>54</perimeter>
				<distanceFromOrigin>736.8106948192324</distanceFromOrigin>
				<angle>0</angle>
				<shape>rectangular</shape>
				<triangleMeasure>0.5249192307692309</triangleMeasure>
				<rectangleMeasure>1</rectangleMeasure>
				<circleMeasure>0.6282560906835513</circleMeasure>
				<centroid>
					<x>1385</x>
					<y>943.5</y>
				</centroid>
			</pseudo3D>
		</spatialEntity>
		<spatialEntity>
			<pseudo3D type="cluster">
				<clusteredness>1</clusteredness>
				<density>1</density>
				<area>191.0706</area>
				<perimeter>54</perimeter>
				<distanceFromOrigin>297.9412693803932</distanceFromOrigin>
				<angle>0</angle>
				<shape>rectangular</shape>
				<triangleMeasure>0.5249192307692309</triangleMeasure>
				<rectangleMeasure>1</rectangleMeasure>
				<circleMeasure>0.6282560906835513</circleMeasure>
				<centroid>
					<x>766</x>
					<y>997.5</y>
				</centroid>
			</pseudo3D>
		</spatialEntity>
		<spatialEntity>
			<pseudo3D type="cluster">
				<clusteredness>1</clusteredness>
				<density>1</density>
				<area>191.0706</area>
				<perimeter>56</perimeter>
				<distanceFromOrigin>747.8134794184978</distanceFromOrigin>
				<angle>0</angle>
				<shape>rectangular</shape>
				<triangleMeasure>0.4874250000000001</triangleMeasure>
				<rectangleMeasure>0.9748500000000001</rectangleMeasure>
				<circleMeasure>0.5849833005488307</circleMeasure>
				<centroid>
					<x>21</x>
					<y>1079</y>
				</centroid>
			</pseudo3D>
		</spatialEntity>
		<spatialEntity>
			<pseudo3D type="cluster">
				<clusteredness>1</clusteredness>
				<density>1</density>
				<area>191.0706</area>
				<perimeter>56</perimeter>
				<distanceFromOrigin>395.0202526453549</distanceFromOrigin>
				<angle>0</angle>
				<shape>rectangular</shape>
				<triangleMeasure>0.4874250000000001</triangleMeasure>
				<rectangleMeasure>0.9748500000000001</rectangleMeasure>
				<circleMeasure>0.5849833005488307</circleMeasure>
				<centroid>
					<x>682</x>
					<y>1106</y>
				</centroid>
			</pseudo3D>
		</spatialEntity>
		<spatialEntity>
			<pseudo3D type="cluster">
				<clusteredness>1</clusteredness>
				<density>1</density>
				<area>191.0706</area>
				<perimeter>54</perimeter>
				<distanceFromOrigin>495.3271646094125</distanceFromOrigin>
				<angle>0</angle>
				<shape>rectangular</shape>
				<triangleMeasure>0.5249192307692309</triangleMeasure>
				<rectangleMeasure>1</rectangleMeasure>
				<circleMeasure>0.6282560906835513</circleMeasure>
				<centroid>
					<x>893</x>
					<y>1160.5</y>
				</centroid>
			</pseudo3D>
		</spatialEntity>
		<spatialEntity>
			<pseudo3D type="cluster">
				<clusteredness>1</clusteredness>
				<density>1</density>
				<area>191.0706</area>
				<perimeter>54</perimeter>
				<distanceFromOrigin>793.2275839883532</distanceFromOrigin>
				<angle>0</angle>
				<shape>rectangular</shape>
				<triangleMeasure>0.5249192307692309</triangleMeasure>
				<rectangleMeasure>1</rectangleMeasure>
				<circleMeasure>0.6282560906835513</circleMeasure>
				<centroid>
					<x>49</x>
					<y>1201.5</y>
				</centroid>
			</pseudo3D>
		</spatialEntity>
		<spatialEntity>
			<pseudo3D type="cluster">
				<clusteredness>1</clusteredness>
				<density>1</density>
				<area>191.0706</area>
				<perimeter>54</perimeter>
				<distanceFromOrigin>605.7392178157198</distanceFromOrigin>
				<angle>0</angle>
				<shape>rectangular</shape>
				<triangleMeasure>0.5249192307692309</triangleMeasure>
				<rectangleMeasure>1</rectangleMeasure>
				<circleMeasure>0.6282560906835513</circleMeasure>
				<centroid>
					<x>358</x>
					<y>1228.5</y>
				</centroid>
			</pseudo3D>
		</spatialEntity>
		<spatialEntity>
			<pseudo3D type="cluster">
				<clusteredness>1</clusteredness>
				<density>1</density>
				<area>191.0706</area>
				<perimeter>54</perimeter>
				<distanceFromOrigin>593.5065290289568</distanceFromOrigin>
				<angle>0</angle>
				<shape>rectangular</shape>
				<triangleMeasure>0.5249192307692309</triangleMeasure>
				<rectangleMeasure>1</rectangleMeasure>
				<circleMeasure>0.6282560906835513</circleMeasure>
				<centroid>
					<x>921</x>
					<y>1255.5</y>
				</centroid>
			</pseudo3D>
		</spatialEntity>
		<spatialEntity>
			<pseudo3D type="cluster">
				<clusteredness>1</clusteredness>
				<density>1</density>
				<area>191.0706</area>
				<perimeter>56</perimeter>
				<distanceFromOrigin>721.6536565416959</distanceFromOrigin>
				<angle>0</angle>
				<shape>rectangular</shape>
				<triangleMeasure>0.4874250000000001</triangleMeasure>
				<rectangleMeasure>0.9748500000000001</rectangleMeasure>
				<circleMeasure>0.5849833005488307</circleMeasure>
				<centroid>
					<x>232</x>
					<y>1283</y>
				</centroid>
			</pseudo3D>
		</spatialEntity>
		<spatialEntity>
			<pseudo3D type="cluster">
				<clusteredness>1</clusteredness>
				<density>1</density>
				<area>191.0706</area>
				<perimeter>56</perimeter>
				<distanceFromOrigin>610.3195884124972</distanceFromOrigin>
				<angle>0</angle>
				<shape>rectangular</shape>
				<triangleMeasure>0.4874250000000001</triangleMeasure>
				<rectangleMeasure>0.9748500000000001</rectangleMeasure>
				<circleMeasure>0.5849833005488307</circleMeasure>
				<centroid>
					<x>555</x>
					<y>1310</y>
				</centroid>
			</pseudo3D>
		</spatialEntity>
		<spatialEntity>
			<pseudo3D type="cluster">
				<clusteredness>1</clusteredness>
				<density>1</density>
				<area>191.0706</area>
				<perimeter>56</perimeter>
				<distanceFromOrigin>909.9593397509583</distanceFromOrigin>
				<angle>0</angle>
				<shape>rectangular</shape>
				<triangleMeasure>0.4874250000000001</triangleMeasure>
				<rectangleMeasure>0.9748500000000001</rectangleMeasure>
				<circleMeasure>0.5849833005488307</circleMeasure>
				<centroid>
					<x>1371</x>
					<y>1310</y>
				</centroid>
			</pseudo3D>
		</spatialEntity>
		<spatialEntity>
			<pseudo3D type="cluster">
				<clusteredness>1</clusteredness>
				<density>1</density>
				<area>191.0706</area>
				<perimeter>56</perimeter>
				<distanceFromOrigin>659.3367879922976</distanceFromOrigin>
				<angle>0</angle>
				<shape>rectangular</shape>
				<triangleMeasure>0.4874250000000001</triangleMeasure>
				<rectangleMeasure>0.9748500000000001</rectangleMeasure>
				<circleMeasure>0.5849833005488307</circleMeasure>
				<centroid>
					<x>893</x>
					<y>1337</y>
				</centroid>
			</pseudo3D>
		</spatialEntity>
		<numericStateVariable>
			<name>avgClusterednessClusters</name>
			<value>0.9640335137257218</value>
		</numericStateVariable>
		<numericStateVariable>
			<name>avgDensityClusters</name>
			<value>1.0234375</value>
		</numericStateVariable>
	</timepoint>
	<timepoint>
		<spatialEntity>
			<pseudo3D type="cluster">
				<clusteredness>0.06400939044307433</clusteredness>
				<density>1</density>
				<area>382.1412</area>
				<perimeter>117.175651550293</perimeter>
				<distanceFromOrigin>874.1498727335033</distanceFromOrigin>
				<angle>37.77130445277071</angle>
				<shape>rectangular</shape>
				<triangleMeasure>0.3305719723183391</triangleMeasure>
				<rectangleMeasure>0.415495077489383</rectangleMeasure>
				<circleMeasure>0.1839658725400239</circleMeasure>
				<centroid>
					<x>105.216</x>
					<y>13.41667</y>
				</centroid>
			</pseudo3D>
		</spatialEntity>
		<spatialEntity>
			<pseudo3D type="cluster">
				<clusteredness>0.04951439777001551</clusteredness>
				<density>1</density>
				<area>573.2118</area>
				<perimeter>145.2128028869629</perimeter>
				<distanceFromOrigin>637.2542663646906</distanceFromOrigin>
				<angle>49.76364169072618</angle>
				<shape>rectangular</shape>
				<triangleMeasure>0.3720088039568117</triangleMeasure>
				<rectangleMeasure>0.3791083333333334</rectangleMeasure>
				<circleMeasure>0.2210605535179194</circleMeasure>
				<centroid>
					<x>649.1866</x>
					<y>39.00953</y>
				</centroid>
			</pseudo3D>
		</spatialEntity>
		<spatialEntity>
			<pseudo3D type="cluster">
				<clusteredness>1</clusteredness>
				<density>1</density>
				<area>191.0706</area>
				<perimeter>56</perimeter>
				<distanceFromOrigin>728.0686780792042</distanceFromOrigin>
				<angle>0</angle>
				<shape>rectangular</shape>
				<triangleMeasure>0.4874250000000001</triangleMeasure>
				<rectangleMeasure>0.9748500000000001</rectangleMeasure>
				<circleMeasure>0.5849833005488307</circleMeasure>
				<centroid>
					<x>344</x>
					<y>47</y>
				</centroid>
			</pseudo3D>
		</spatialEntity>
		<spatialEntity>
			<pseudo3D type="cluster">
				<clusteredness>1</clusteredness>
				<density>1</density>
				<area>191.0706</area>
				<perimeter>54</perimeter>
				<distanceFromOrigin>732.5926562558486</distanceFromOrigin>
				<angle>81.2538377374448</angle>
				<shape>rectangular</shape>
				<triangleMeasure>0.5249192307692309</triangleMeasure>
				<rectangleMeasure>1</rectangleMeasure>
				<circleMeasure>0.6282560906835513</circleMeasure>
				<centroid>
					<x>246</x>
					<y>101.5</y>
				</centroid>
			</pseudo3D>
		</spatialEntity>
		<spatialEntity>
			<pseudo3D type="cluster">
				<clusteredness>1</clusteredness>
				<density>1</density>
				<area>191.0706</area>
				<perimeter>56</perimeter>
				<distanceFromOrigin>650.6957814524388</distanceFromOrigin>
				<angle>0</angle>
				<shape>rectangular</shape>
				<triangleMeasure>0.4874250000000001</triangleMeasure>
				<rectangleMeasure>0.9748500000000001</rectangleMeasure>
				<circleMeasure>0.5849833005488307</circleMeasure>
				<centroid>
					<x>977</x>
					<y>115</y>
				</centroid>
			</pseudo3D>
		</spatialEntity>
		<spatialEntity>
			<pseudo3D type="cluster">
				<clusteredness>1</clusteredness>
				<density>1</density>
				<area>191.0706</area>
				<perimeter>56</perimeter>
				<distanceFromOrigin>562.1681243186953</distanceFromOrigin>
				<angle>0</angle>
				<shape>rectangular</shape>
				<triangleMeasure>0.4874250000000001</triangleMeasure>
				<rectangleMeasure>0.9748500000000001</rectangleMeasure>
				<circleMeasure>0.5849833005488307</circleMeasure>
				<centroid>
					<x>879</x>
					<y>169</y>
				</centroid>
			</pseudo3D>
		</spatialEntity>
		<spatialEntity>
			<pseudo3D type="cluster">
				<clusteredness>1</clusteredness>
				<density>1</density>
				<area>191.0706</area>
				<perimeter>56</perimeter>
				<distanceFromOrigin>534.7990276730129</distanceFromOrigin>
				<angle>0</angle>
				<shape>rectangular</shape>
				<triangleMeasure>0.4874250000000001</triangleMeasure>
				<rectangleMeasure>0.9748500000000001</rectangleMeasure>
				<circleMeasure>0.5849833005488307</circleMeasure>
				<centroid>
					<x>907</x>
					<y>210</y>
				</centroid>
			</pseudo3D>
		</spatialEntity>
		<spatialEntity>
			<pseudo3D type="cluster">
				<clusteredness>0.1472753851495372</clusteredness>
				<density>1</density>
				<area>382.1412</area>
				<perimeter>84</perimeter>
				<distanceFromOrigin>829.1664489111942</distanceFromOrigin>
				<angle>0</angle>
				<shape>rectangular</shape>
				<triangleMeasure>0.4874250000000001</triangleMeasure>
				<rectangleMeasure>0.9748500000000001</rectangleMeasure>
				<circleMeasure>0.4679865765064302</circleMeasure>
				<centroid>
					<x>1385</x>
					<y>244</y>
				</centroid>
			</pseudo3D>
		</spatialEntity>
		<spatialEntity>
			<pseudo3D type="cluster">
				<clusteredness>1</clusteredness>
				<density>1</density>
				<area>191.0706</area>
				<perimeter>54</perimeter>
				<distanceFromOrigin>648.6740321609923</distanceFromOrigin>
				<angle>0</angle>
				<shape>rectangular</shape>
				<triangleMeasure>0.5249192307692309</triangleMeasure>
				<rectangleMeasure>1</rectangleMeasure>
				<circleMeasure>0.6282560906835513</circleMeasure>
				<centroid>
					<x>189</x>
					<y>264.5</y>
				</centroid>
			</pseudo3D>
		</spatialEntity>
		<spatialEntity>
			<pseudo3D type="cluster">
				<clusteredness>1</clusteredness>
				<density>1</density>
				<area>191.0706</area>
				<perimeter>56</perimeter>
				<distanceFromOrigin>403.1128874149275</distanceFromOrigin>
				<angle>0</angle>
				<shape>rectangular</shape>
				<triangleMeasure>0.4874250000000001</triangleMeasure>
				<rectangleMeasure>0.9748500000000001</rectangleMeasure>
				<circleMeasure>0.5849833005488307</circleMeasure>
				<centroid>
					<x>780</x>
					<y>305</y>
				</centroid>
			</pseudo3D>
		</spatialEntity>
		<spatialEntity>
			<pseudo3D type="cluster">
				<clusteredness>0.06400936896987604</clusteredness>
				<density>1</density>
				<area>382.1412</area>
				<perimeter>118.6099052429199</perimeter>
				<distanceFromOrigin>690.8154601628427</distanceFromOrigin>
				<angle>39.43817153435627</angle>
				<shape>rectangular</shape>
				<triangleMeasure>0.311952</triangleMeasure>
				<rectangleMeasure>0.4061875316220912</rectangleMeasure>
				<circleMeasure>0.179994856762336</circleMeasure>
				<centroid>
					<x>63</x>
					<y>339</y>
				</centroid>
			</pseudo3D>
		</spatialEntity>
		<spatialEntity>
			<pseudo3D type="cluster">
				<clusteredness>1</clusteredness>
				<density>1</density>
				<area>191.0706</area>
				<perimeter>56</perimeter>
				<distanceFromOrigin>438.4905928295383</distanceFromOrigin>
				<angle>0</angle>
				<shape>rectangular</shape>
				<triangleMeasure>0.4874250000000001</triangleMeasure>
				<rectangleMeasure>0.9748500000000001</rectangleMeasure>
				<circleMeasure>0.5849833005488307</circleMeasure>
				<centroid>
					<x>429</x>
					<y>332</y>
				</centroid>
			</pseudo3D>
		</spatialEntity>
		<spatialEntity>
			<pseudo3D type="cluster">
				<clusteredness>1</clusteredness>
				<density>1</density>
				<area>191.0706</area>
				<perimeter>56</perimeter>
				<distanceFromOrigin>540</distanceFromOrigin>
				<angle>0</angle>
				<shape>rectangular</shape>
				<triangleMeasure>0.4874250000000001</triangleMeasure>
				<rectangleMeasure>0.9748500000000001</rectangleMeasure>
				<circleMeasure>0.5849833005488307</circleMeasure>
				<centroid>
					<x>1118</x>
					<y>373</y>
				</centroid>
			</pseudo3D>
		</spatialEntity>
		<spatialEntity>
			<pseudo3D type="cluster">
				<clusteredness>1</clusteredness>
				<density>1</density>
				<area>191.0706</area>
				<perimeter>54</perimeter>
				<distanceFromOrigin>572.420300129197</distanceFromOrigin>
				<angle>85.60129464500447</angle>
				<shape>rectangular</shape>
				<triangleMeasure>0.5249192307692309</triangleMeasure>
				<rectangleMeasure>1</rectangleMeasure>
				<circleMeasure>0.6282560906835513</circleMeasure>
				<centroid>
					<x>175</x>
					<y>413.5</y>
				</centroid>
			</pseudo3D>
		</spatialEntity>
		<spatialEntity>
			<pseudo3D type="cluster">
				<clusteredness>1</clusteredness>
				<density>1</density>
				<area>191.0706</area>
				<perimeter>56</perimeter>
				<distanceFromOrigin>671.6583953171433</distanceFromOrigin>
				<angle>0</angle>
				<shape>rectangular</shape>
				<triangleMeasure>0.4874250000000001</triangleMeasure>
				<rectangleMeasure>0.9748500000000001</rectangleMeasure>
				<circleMeasure>0.5849833005488307</circleMeasure>
				<centroid>
					<x>1301</x>
					<y>427</y>
				</centroid>
			</pseudo3D>
		</spatialEntity>
		<spatialEntity>
			<pseudo3D type="cluster">
				<clusteredness>1</clusteredness>
				<density>1</density>
				<area>191.0706</area>
				<perimeter>54</perimeter>
				<distanceFromOrigin>347.922405142296</distanceFromOrigin>
				<angle>0</angle>
				<shape>rectangular</shape>
				<triangleMeasure>0.5249192307692309</triangleMeasure>
				<rectangleMeasure>1</rectangleMeasure>
				<circleMeasure>0.6282560906835513</circleMeasure>
				<centroid>
					<x>935</x>
					<y>454.5</y>
				</centroid>
			</pseudo3D>
		</spatialEntity>
		<spatialEntity>
			<pseudo3D type="cluster">
				<clusteredness>1</clusteredness>
				<density>1</density>
				<area>191.0706</area>
				<perimeter>54</perimeter>
				<distanceFromOrigin>486.5603765207356</distanceFromOrigin>
				<angle>0</angle>
				<shape>rectangular</shape>
				<triangleMeasure>0.5249192307692309</triangleMeasure>
				<rectangleMeasure>1</rectangleMeasure>
				<circleMeasure>0.6282560906835513</circleMeasure>
				<centroid>
					<x>218</x>
					<y>522.5</y>
				</centroid>
			</pseudo3D>
		</spatialEntity>
		<spatialEntity>
			<pseudo3D type="cluster">
				<clusteredness>1</clusteredness>
				<density>1</density>
				<area>191.0706</area>
				<perimeter>54</perimeter>
				<distanceFromOrigin>427.46344872983</distanceFromOrigin>
				<angle>0</angle>
				<shape>rectangular</shape>
				<triangleMeasure>0.5249192307692309</triangleMeasure>
				<rectangleMeasure>1</rectangleMeasure>
				<circleMeasure>0.6282560906835513</circleMeasure>
				<centroid>
					<x>1076</x>
					<y>522.5</y>
				</centroid>
			</pseudo3D>
		</spatialEntity>
		<spatialEntity>
			<pseudo3D type="cluster">
				<clusteredness>1</clusteredness>
				<density>1</density>
				<area>191.0706</area>
				<perimeter>56</perimeter>
				<distanceFromOrigin>193.8685121416059</distanceFromOrigin>
				<angle>0</angle>
				<shape>rectangular</shape>
				<triangleMeasure>0.4874250000000001</triangleMeasure>
				<rectangleMeasure>0.9748500000000001</rectangleMeasure>
				<circleMeasure>0.5849833005488307</circleMeasure>
				<centroid>
					<x>794</x>
					<y>536</y>
				</centroid>
			</pseudo3D>
		</spatialEntity>
		<spatialEntity>
			<pseudo3D type="cluster">
				<clusteredness>1</clusteredness>
				<density>1</density>
				<area>191.0706</area>
				<perimeter>54</perimeter>
				<distanceFromOrigin>518.5682211628476</distanceFromOrigin>
				<angle>81.2538377374448</angle>
				<shape>rectangular</shape>
				<triangleMeasure>0.5249192307692309</triangleMeasure>
				<rectangleMeasure>1</rectangleMeasure>
				<circleMeasure>0.6282560906835513</circleMeasure>
				<centroid>
					<x>175</x>
					<y>549.5</y>
				</centroid>
			</pseudo3D>
		</spatialEntity>
		<spatialEntity>
			<pseudo3D type="cluster">
				<clusteredness>1</clusteredness>
				<density>1</density>
				<area>191.0706</area>
				<perimeter>54</perimeter>
				<distanceFromOrigin>389.2826736447437</distanceFromOrigin>
				<angle>0</angle>
				<shape>rectangular</shape>
				<triangleMeasure>0.5249192307692309</triangleMeasure>
				<rectangleMeasure>1</rectangleMeasure>
				<circleMeasure>0.6282560906835513</circleMeasure>
				<centroid>
					<x>302</x>
					<y>576.5</y>
				</centroid>
			</pseudo3D>
		</spatialEntity>
		<spatialEntity>
			<pseudo3D type="cluster">
				<clusteredness>1</clusteredness>
				<density>1</density>
				<area>191.0706</area>
				<perimeter>54</perimeter>
				<distanceFromOrigin>234.6103152037438</distanceFromOrigin>
				<angle>0</angle>
				<shape>rectangular</shape>
				<triangleMeasure>0.5249192307692309</triangleMeasure>
				<rectangleMeasure>1</rectangleMeasure>
				<circleMeasure>0.6282560906835513</circleMeasure>
				<centroid>
					<x>471</x>
					<y>576.5</y>
				</centroid>
			</pseudo3D>
		</spatialEntity>
		<spatialEntity>
			<pseudo3D type="cluster">
				<clusteredness>1</clusteredness>
				<density>1</density>
				<area>191.0706</area>
				<perimeter>54</perimeter>
				<distanceFromOrigin>122.3315167894194</distanceFromOrigin>
				<angle>0</angle>
				<shape>rectangular</shape>
				<triangleMeasure>0.5249192307692309</triangleMeasure>
				<rectangleMeasure>1</rectangleMeasure>
				<circleMeasure>0.6282560906835513</circleMeasure>
				<centroid>
					<x>654</x>
					<y>576.5</y>
				</centroid>
			</pseudo3D>
		</spatialEntity>
		<spatialEntity>
			<pseudo3D type="cluster">
				<clusteredness>1</clusteredness>
				<density>1</density>
				<area>191.0706</area>
				<perimeter>56</perimeter>
				<distanceFromOrigin>574.5763656817081</distanceFromOrigin>
				<angle>0</angle>
				<shape>rectangular</shape>
				<triangleMeasure>0.4874250000000001</triangleMeasure>
				<rectangleMeasure>0.9748500000000001</rectangleMeasure>
				<circleMeasure>0.5849833005488307</circleMeasure>
				<centroid>
					<x>105</x>
					<y>604</y>
				</centroid>
			</pseudo3D>
		</spatialEntity>
		<spatialEntity>
			<pseudo3D type="cluster">
				<clusteredness>0.01228194978282177</clusteredness>
				<density>1.15</density>
				<area>7642.824000000001</area>
				<perimeter>599.2494335174561</perimeter>
				<distanceFromOrigin>60.03332407921454</distanceFromOrigin>
				<angle>81.5173724688985</angle>
				<shape>rectangular</shape>
				<triangleMeasure>0.2003276138303414</triangleMeasure>
				<rectangleMeasure>0.2576290703161869</rectangleMeasure>
				<circleMeasure>0.2045094362672464</circleMeasure>
				<centroid>
					<x>712.9385</x>
					<y>690.7048</y>
				</centroid>
			</pseudo3D>
		</spatialEntity>
		<spatialEntity>
			<pseudo3D type="cluster">
				<clusteredness>1</clusteredness>
				<density>1</density>
				<area>191.0706</area>
				<perimeter>54</perimeter>
				<distanceFromOrigin>128.4445405612866</distanceFromOrigin>
				<angle>0</angle>
				<shape>rectangular</shape>
				<triangleMeasure>0.5249192307692309</triangleMeasure>
				<rectangleMeasure>1</rectangleMeasure>
				<circleMeasure>0.6282560906835513</circleMeasure>
				<centroid>
					<x>555</x>
					<y>644.5</y>
				</centroid>
			</pseudo3D>
		</spatialEntity>
		<spatialEntity>
			<pseudo3D type="cluster">
				<clusteredness>1</clusteredness>
				<density>1</density>
				<area>191.0706</area>
				<perimeter>56</perimeter>
				<distanceFromOrigin>609.0032840633949</distanceFromOrigin>
				<angle>0</angle>
				<shape>rectangular</shape>
				<triangleMeasure>0.4874250000000001</triangleMeasure>
				<rectangleMeasure>0.9748500000000001</rectangleMeasure>
				<circleMeasure>0.5849833005488307</circleMeasure>
				<centroid>
					<x>63</x>
					<y>699</y>
				</centroid>
			</pseudo3D>
		</spatialEntity>
		<spatialEntity>
			<pseudo3D type="cluster">
				<clusteredness>1</clusteredness>
				<density>1</density>
				<area>191.0706</area>
				<perimeter>56</perimeter>
				<distanceFromOrigin>103.0194156457898</distanceFromOrigin>
				<angle>0</angle>
				<shape>rectangular</shape>
				<triangleMeasure>0.4874250000000001</triangleMeasure>
				<rectangleMeasure>0.9748500000000001</rectangleMeasure>
				<circleMeasure>0.5849833005488307</circleMeasure>
				<centroid>
					<x>569</x>
					<y>699</y>
				</centroid>
			</pseudo3D>
		</spatialEntity>
		<spatialEntity>
			<pseudo3D type="cluster">
				<clusteredness>1</clusteredness>
				<density>1</density>
				<area>191.0706</area>
				<perimeter>56</perimeter>
				<distanceFromOrigin>145.7737973711325</distanceFromOrigin>
				<angle>0</angle>
				<shape>rectangular</shape>
				<triangleMeasure>0.4874250000000001</triangleMeasure>
				<rectangleMeasure>0.9748500000000001</rectangleMeasure>
				<circleMeasure>0.5849833005488307</circleMeasure>
				<centroid>
					<x>527</x>
					<y>726</y>
				</centroid>
			</pseudo3D>
		</spatialEntity>
		<spatialEntity>
			<pseudo3D type="cluster">
				<clusteredness>0.0511389453681108</clusteredness>
				<density>1</density>
				<area>382.1412</area>
				<perimeter>133.7946014404297</perimeter>
				<distanceFromOrigin>546.6159529322209</distanceFromOrigin>
				<angle>56.09889924964233</angle>
				<shape>rectangular</shape>
				<triangleMeasure>0.2481234964694424</triangleMeasure>
				<rectangleMeasure>0.3289016505385297</rectangleMeasure>
				<circleMeasure>0.1331282816744427</circleMeasure>
				<centroid>
					<x>1245</x>
					<y>739.5</y>
				</centroid>
			</pseudo3D>
		</spatialEntity>
		<spatialEntity>
			<pseudo3D type="cluster">
				<clusteredness>1</clusteredness>
				<density>1</density>
				<area>191.0706</area>
				<perimeter>54</perimeter>
				<distanceFromOrigin>415.4816482108446</distanceFromOrigin>
				<angle>0</angle>
				<shape>rectangular</shape>
				<triangleMeasure>0.5249192307692309</triangleMeasure>
				<rectangleMeasure>1</rectangleMeasure>
				<circleMeasure>0.6282560906835513</circleMeasure>
				<centroid>
					<x>1090</x>
					<y>807.5</y>
				</centroid>
			</pseudo3D>
		</spatialEntity>
		<spatialEntity>
			<pseudo3D type="cluster">
				<clusteredness>1</clusteredness>
				<density>1</density>
				<area>191.0706</area>
				<perimeter>56</perimeter>
				<distanceFromOrigin>306.4245420980506</distanceFromOrigin>
				<angle>0</angle>
				<shape>rectangular</shape>
				<triangleMeasure>0.4874250000000001</triangleMeasure>
				<rectangleMeasure>0.9748500000000001</rectangleMeasure>
				<circleMeasure>0.5849833005488307</circleMeasure>
				<centroid>
					<x>386</x>
					<y>821</y>
				</centroid>
			</pseudo3D>
		</spatialEntity>
		<spatialEntity>
			<pseudo3D type="cluster">
				<clusteredness>1</clusteredness>
				<density>1</density>
				<area>191.0706</area>
				<perimeter>56</perimeter>
				<distanceFromOrigin>110.0727032465361</distanceFromOrigin>
				<angle>0</angle>
				<shape>rectangular</shape>
				<triangleMeasure>0.4874250000000001</triangleMeasure>
				<rectangleMeasure>0.9748500000000001</rectangleMeasure>
				<circleMeasure>0.5849833005488307</circleMeasure>
				<centroid>
					<x>682</x>
					<y>821</y>
				</centroid>
			</pseudo3D>
		</spatialEntity>
		<spatialEntity>
			<pseudo3D type="cluster">
				<clusteredness>0.04738218078337922</clusteredness>
				<density>1</density>
				<area>382.1412</area>
				<perimeter>142</perimeter>
				<distanceFromOrigin>154.1557653803451</distanceFromOrigin>
				<angle>27.40757543781841</angle>
				<shape>rectangular</shape>
				<triangleMeasure>0.2394368421052632</triangleMeasure>
				<rectangleMeasure>0.4788736842105263</rectangleMeasure>
				<circleMeasure>0.1331282816744427</circleMeasure>
				<centroid>
					<x>815.5</x>
					<y>821</y>
				</centroid>
			</pseudo3D>
		</spatialEntity>
		<spatialEntity>
			<pseudo3D type="cluster">
				<clusteredness>1</clusteredness>
				<density>1</density>
				<area>191.0706</area>
				<perimeter>56</perimeter>
				<distanceFromOrigin>548.3885483851756</distanceFromOrigin>
				<angle>0</angle>
				<shape>rectangular</shape>
				<triangleMeasure>0.4874250000000001</triangleMeasure>
				<rectangleMeasure>0.9748500000000001</rectangleMeasure>
				<circleMeasure>0.5849833005488307</circleMeasure>
				<centroid>
					<x>1217</x>
					<y>848</y>
				</centroid>
			</pseudo3D>
		</spatialEntity>
		<spatialEntity>
			<pseudo3D type="cluster">
				<clusteredness>1</clusteredness>
				<density>1</density>
				<area>191.0706</area>
				<perimeter>56</perimeter>
				<distanceFromOrigin>694.2081820318743</distanceFromOrigin>
				<angle>0</angle>
				<shape>rectangular</shape>
				<triangleMeasure>0.4874250000000001</triangleMeasure>
				<rectangleMeasure>0.9748500000000001</rectangleMeasure>
				<circleMeasure>0.5849833005488307</circleMeasure>
				<centroid>
					<x>1357</x>
					<y>889</y>
				</centroid>
			</pseudo3D>
		</spatialEntity>
		<spatialEntity>
			<pseudo3D type="cluster">
				<clusteredness>1</clusteredness>
				<density>1</density>
				<area>191.0706</area>
				<perimeter>56</perimeter>
				<distanceFromOrigin>220.0568108466539</distanceFromOrigin>
				<angle>0</angle>
				<shape>rectangular</shape>
				<triangleMeasure>0.4874250000000001</triangleMeasure>
				<rectangleMeasure>0.9748500000000001</rectangleMeasure>
				<circleMeasure>0.5849833005488307</circleMeasure>
				<centroid>
					<x>766</x>
					<y>916</y>
				</centroid>
			</pseudo3D>
		</spatialEntity>
		<spatialEntity>
			<pseudo3D type="cluster">
				<clusteredness>1</clusteredness>
				<density>1</density>
				<area>191.0706</area>
				<perimeter>54</perimeter>
				<distanceFromOrigin>293.2047066470796</distanceFromOrigin>
				<angle>0</angle>
				<shape>rectangular</shape>
				<triangleMeasure>0.5249192307692309</triangleMeasure>
				<rectangleMeasure>1</rectangleMeasure>
				<circleMeasure>0.6282560906835513</circleMeasure>
				<centroid>
					<x>612</x>
					<y>997.5</y>
				</centroid>
			</pseudo3D>
		</spatialEntity>
		<spatialEntity>
			<pseudo3D type="cluster">
				<clusteredness>1</clusteredness>
				<density>1</density>
				<area>191.0706</area>
				<perimeter>56</perimeter>
				<distanceFromOrigin>697.656792413003</distanceFromOrigin>
				<angle>0</angle>
				<shape>rectangular</shape>
				<triangleMeasure>0.4874250000000001</triangleMeasure>
				<rectangleMeasure>0.9748500000000001</rectangleMeasure>
				<circleMeasure>0.5849833005488307</circleMeasure>
				<centroid>
					<x>49</x>
					<y>1025</y>
				</centroid>
			</pseudo3D>
		</spatialEntity>
		<spatialEntity>
			<pseudo3D type="cluster">
				<clusteredness>1</clusteredness>
				<density>1</density>
				<area>191.0706</area>
				<perimeter>56</perimeter>
				<distanceFromOrigin>398.911017646793</distanceFromOrigin>
				<angle>0</angle>
				<shape>rectangular</shape>
				<triangleMeasure>0.4874250000000001</triangleMeasure>
				<rectangleMeasure>0.9748500000000001</rectangleMeasure>
				<circleMeasure>0.5849833005488307</circleMeasure>
				<centroid>
					<x>893</x>
					<y>1052</y>
				</centroid>
			</pseudo3D>
		</spatialEntity>
		<spatialEntity>
			<pseudo3D type="cluster">
				<clusteredness>1</clusteredness>
				<density>1</density>
				<area>191.0706</area>
				<perimeter>56</perimeter>
				<distanceFromOrigin>682.4375429297542</distanceFromOrigin>
				<angle>0</angle>
				<shape>rectangular</shape>
				<triangleMeasure>0.4874250000000001</triangleMeasure>
				<rectangleMeasure>0.9748500000000001</rectangleMeasure>
				<circleMeasure>0.5849833005488307</circleMeasure>
				<centroid>
					<x>147</x>
					<y>1147</y>
				</centroid>
			</pseudo3D>
		</spatialEntity>
		<spatialEntity>
			<pseudo3D type="cluster">
				<clusteredness>1</clusteredness>
				<density>1</density>
				<area>191.0706</area>
				<perimeter>54</perimeter>
				<distanceFromOrigin>666.6940827696013</distanceFromOrigin>
				<angle>0</angle>
				<shape>rectangular</shape>
				<triangleMeasure>0.5249192307692309</triangleMeasure>
				<rectangleMeasure>1</rectangleMeasure>
				<circleMeasure>0.6282560906835513</circleMeasure>
				<centroid>
					<x>288</x>
					<y>1255.5</y>
				</centroid>
			</pseudo3D>
		</spatialEntity>
		<spatialEntity>
			<pseudo3D type="cluster">
				<clusteredness>1</clusteredness>
				<density>1</density>
				<area>191.0706</area>
				<perimeter>56</perimeter>
				<distanceFromOrigin>605.4659362837847</distanceFromOrigin>
				<angle>0</angle>
				<shape>rectangular</shape>
				<triangleMeasure>0.4874250000000001</triangleMeasure>
				<rectangleMeasure>0.9748500000000001</rectangleMeasure>
				<circleMeasure>0.5849833005488307</circleMeasure>
				<centroid>
					<x>921</x>
					<y>1269</y>
				</centroid>
			</pseudo3D>
		</spatialEntity>
		<spatialEntity>
			<pseudo3D type="cluster">
				<clusteredness>1</clusteredness>
				<density>1</density>
				<area>191.0706</area>
				<perimeter>56</perimeter>
				<distanceFromOrigin>721.6536565416959</distanceFromOrigin>
				<angle>0</angle>
				<shape>rectangular</shape>
				<triangleMeasure>0.4874250000000001</triangleMeasure>
				<rectangleMeasure>0.9748500000000001</rectangleMeasure>
				<circleMeasure>0.5849833005488307</circleMeasure>
				<centroid>
					<x>232</x>
					<y>1283</y>
				</centroid>
			</pseudo3D>
		</spatialEntity>
		<spatialEntity>
			<pseudo3D type="cluster">
				<clusteredness>1</clusteredness>
				<density>1</density>
				<area>191.0706</area>
				<perimeter>54</perimeter>
				<distanceFromOrigin>616.9643425677046</distanceFromOrigin>
				<angle>90</angle>
				<shape>rectangular</shape>
				<triangleMeasure>0.5249192307692309</triangleMeasure>
				<rectangleMeasure>1</rectangleMeasure>
				<circleMeasure>0.6282560906835513</circleMeasure>
				<centroid>
					<x>879</x>
					<y>1296.5</y>
				</centroid>
			</pseudo3D>
		</spatialEntity>
		<spatialEntity>
			<pseudo3D type="cluster">
				<clusteredness>1</clusteredness>
				<density>1</density>
				<area>191.0706</area>
				<perimeter>56</perimeter>
				<distanceFromOrigin>599.8541489395568</distanceFromOrigin>
				<angle>0</angle>
				<shape>rectangular</shape>
				<triangleMeasure>0.4874250000000001</triangleMeasure>
				<rectangleMeasure>0.9748500000000001</rectangleMeasure>
				<circleMeasure>0.5849833005488307</circleMeasure>
				<centroid>
					<x>640</x>
					<y>1310</y>
				</centroid>
			</pseudo3D>
		</spatialEntity>
		<spatialEntity>
			<pseudo3D type="cluster">
				<clusteredness>1</clusteredness>
				<density>1</density>
				<area>191.0706</area>
				<perimeter>56</perimeter>
				<distanceFromOrigin>819.3180090782821</distanceFromOrigin>
				<angle>0</angle>
				<shape>rectangular</shape>
				<triangleMeasure>0.4874250000000001</triangleMeasure>
				<rectangleMeasure>0.9748500000000001</rectangleMeasure>
				<circleMeasure>0.5849833005488307</circleMeasure>
				<centroid>
					<x>1245</x>
					<y>1310</y>
				</centroid>
			</pseudo3D>
		</spatialEntity>
		<numericStateVariable>
			<name>avgClusterednessClusters</name>
			<value>0.9669560020857159</value>
		</numericStateVariable>
		<numericStateVariable>
			<name>avgDensityClusters</name>
			<value>1.003191489361702</value>
		</numericStateVariable>
	</timepoint>
	<timepoint>
		<spatialEntity>
			<pseudo3D type="cluster">
				<clusteredness>1</clusteredness>
				<density>1</density>
				<area>191.0706</area>
				<perimeter>56</perimeter>
				<distanceFromOrigin>883.0730434114723</distanceFromOrigin>
				<angle>0</angle>
				<shape>rectangular</shape>
				<triangleMeasure>0.4874250000000001</triangleMeasure>
				<rectangleMeasure>0.9748500000000001</rectangleMeasure>
				<circleMeasure>0.5849833005488307</circleMeasure>
				<centroid>
					<x>105</x>
					<y>20</y>
				</centroid>
			</pseudo3D>
		</spatialEntity>
		<spatialEntity>
			<pseudo3D type="cluster">
				<clusteredness>0.05038281049688287</clusteredness>
				<density>1</density>
				<area>573.2118</area>
				<perimeter>142.8276252746582</perimeter>
				<distanceFromOrigin>637.0125587459011</distanceFromOrigin>
				<angle>71.56505117707799</angle>
				<shape>triangular</shape>
				<triangleMeasure>0.3862287880064011</triangleMeasure>
				<rectangleMeasure>0.3411975</rectangleMeasure>
				<circleMeasure>0.2570740325537231</circleMeasure>
				<centroid>
					<x>654</x>
					<y>50.19355</y>
				</centroid>
			</pseudo3D>
		</spatialEntity>
		<spatialEntity>
			<pseudo3D type="cluster">
				<clusteredness>1</clusteredness>
				<density>1</density>
				<area>191.0706</area>
				<perimeter>54</perimeter>
				<distanceFromOrigin>770.0623351391756</distanceFromOrigin>
				<angle>85.60129464500447</angle>
				<shape>rectangular</shape>
				<triangleMeasure>0.5249192307692309</triangleMeasure>
				<rectangleMeasure>1</rectangleMeasure>
				<circleMeasure>0.6282560906835513</circleMeasure>
				<centroid>
					<x>1076</x>
					<y>33.5</y>
				</centroid>
			</pseudo3D>
		</spatialEntity>
		<spatialEntity>
			<pseudo3D type="cluster">
				<clusteredness>1</clusteredness>
				<density>1</density>
				<area>191.0706</area>
				<perimeter>56</perimeter>
				<distanceFromOrigin>747.9304780526062</distanceFromOrigin>
				<angle>0</angle>
				<shape>rectangular</shape>
				<triangleMeasure>0.4874250000000001</triangleMeasure>
				<rectangleMeasure>0.9748500000000001</rectangleMeasure>
				<circleMeasure>0.5849833005488307</circleMeasure>
				<centroid>
					<x>302</x>
					<y>47</y>
				</centroid>
			</pseudo3D>
		</spatialEntity>
		<spatialEntity>
			<pseudo3D type="cluster">
				<clusteredness>1</clusteredness>
				<density>1</density>
				<area>191.0706</area>
				<perimeter>54</perimeter>
				<distanceFromOrigin>900.8540392316615</distanceFromOrigin>
				<angle>0</angle>
				<shape>rectangular</shape>
				<triangleMeasure>0.5249192307692309</triangleMeasure>
				<rectangleMeasure>1</rectangleMeasure>
				<circleMeasure>0.6282560906835513</circleMeasure>
				<centroid>
					<x>35</x>
					<y>60.5</y>
				</centroid>
			</pseudo3D>
		</spatialEntity>
		<spatialEntity>
			<pseudo3D type="cluster">
				<clusteredness>1</clusteredness>
				<density>1</density>
				<area>191.0706</area>
				<perimeter>54</perimeter>
				<distanceFromOrigin>621.0974158696846</distanceFromOrigin>
				<angle>0</angle>
				<shape>rectangular</shape>
				<triangleMeasure>0.5249192307692309</triangleMeasure>
				<rectangleMeasure>1</rectangleMeasure>
				<circleMeasure>0.6282560906835513</circleMeasure>
				<centroid>
					<x>935</x>
					<y>128.5</y>
				</centroid>
			</pseudo3D>
		</spatialEntity>
		<spatialEntity>
			<pseudo3D type="cluster">
				<clusteredness>1</clusteredness>
				<density>1</density>
				<area>191.0706</area>
				<perimeter>54</perimeter>
				<distanceFromOrigin>680.8142184179176</distanceFromOrigin>
				<angle>81.2538377374448</angle>
				<shape>rectangular</shape>
				<triangleMeasure>0.5249192307692309</triangleMeasure>
				<rectangleMeasure>1</rectangleMeasure>
				<circleMeasure>0.6282560906835513</circleMeasure>
				<centroid>
					<x>260</x>
					<y>155.5</y>
				</centroid>
			</pseudo3D>
		</spatialEntity>
		<spatialEntity>
			<pseudo3D type="cluster">
				<clusteredness>1</clusteredness>
				<density>1</density>
				<area>191.0706</area>
				<perimeter>56</perimeter>
				<distanceFromOrigin>851.9213578728966</distanceFromOrigin>
				<angle>0</angle>
				<shape>rectangular</shape>
				<triangleMeasure>0.4874250000000001</triangleMeasure>
				<rectangleMeasure>0.9748500000000001</rectangleMeasure>
				<circleMeasure>0.5849833005488307</circleMeasure>
				<centroid>
					<x>1385</x>
					<y>210</y>
				</centroid>
			</pseudo3D>
		</spatialEntity>
		<spatialEntity>
			<pseudo3D type="cluster">
				<clusteredness>1</clusteredness>
				<density>1</density>
				<area>191.0706</area>
				<perimeter>56</perimeter>
				<distanceFromOrigin>805.7027988036283</distanceFromOrigin>
				<angle>0</angle>
				<shape>rectangular</shape>
				<triangleMeasure>0.4874250000000001</triangleMeasure>
				<rectangleMeasure>0.9748500000000001</rectangleMeasure>
				<circleMeasure>0.5849833005488307</circleMeasure>
				<centroid>
					<x>1357</x>
					<y>251</y>
				</centroid>
			</pseudo3D>
		</spatialEntity>
		<spatialEntity>
			<pseudo3D type="cluster">
				<clusteredness>1</clusteredness>
				<density>1</density>
				<area>191.0706</area>
				<perimeter>54</perimeter>
				<distanceFromOrigin>669.7835471254874</distanceFromOrigin>
				<angle>0</angle>
				<shape>rectangular</shape>
				<triangleMeasure>0.5249192307692309</triangleMeasure>
				<rectangleMeasure>1</rectangleMeasure>
				<circleMeasure>0.6282560906835513</circleMeasure>
				<centroid>
					<x>161</x>
					<y>264.5</y>
				</centroid>
			</pseudo3D>
		</spatialEntity>
		<spatialEntity>
			<pseudo3D type="cluster">
				<clusteredness>1</clusteredness>
				<density>1</density>
				<area>191.0706</area>
				<perimeter>56</perimeter>
				<distanceFromOrigin>467.3435567117621</distanceFromOrigin>
				<angle>0</angle>
				<shape>rectangular</shape>
				<triangleMeasure>0.4874250000000001</triangleMeasure>
				<rectangleMeasure>0.9748500000000001</rectangleMeasure>
				<circleMeasure>0.5849833005488307</circleMeasure>
				<centroid>
					<x>893</x>
					<y>278</y>
				</centroid>
			</pseudo3D>
		</spatialEntity>
		<spatialEntity>
			<pseudo3D type="cluster">
				<clusteredness>1</clusteredness>
				<density>1</density>
				<area>191.0706</area>
				<perimeter>54</perimeter>
				<distanceFromOrigin>483.3642518846424</distanceFromOrigin>
				<angle>0</angle>
				<shape>rectangular</shape>
				<triangleMeasure>0.5249192307692309</triangleMeasure>
				<rectangleMeasure>1</rectangleMeasure>
				<circleMeasure>0.6282560906835513</circleMeasure>
				<centroid>
					<x>372</x>
					<y>318.5</y>
				</centroid>
			</pseudo3D>
		</spatialEntity>
		<spatialEntity>
			<pseudo3D type="cluster">
				<clusteredness>1</clusteredness>
				<density>1</density>
				<area>191.0706</area>
				<perimeter>56</perimeter>
				<distanceFromOrigin>666.8508079023374</distanceFromOrigin>
				<angle>0</angle>
				<shape>rectangular</shape>
				<triangleMeasure>0.4874250000000001</triangleMeasure>
				<rectangleMeasure>0.9748500000000001</rectangleMeasure>
				<circleMeasure>0.5849833005488307</circleMeasure>
				<centroid>
					<x>105</x>
					<y>346</y>
				</centroid>
			</pseudo3D>
		</spatialEntity>
		<spatialEntity>
			<pseudo3D type="cluster">
				<clusteredness>1</clusteredness>
				<density>1</density>
				<area>191.0706</area>
				<perimeter>56</perimeter>
				<distanceFromOrigin>376.7890656587582</distanceFromOrigin>
				<angle>0</angle>
				<shape>rectangular</shape>
				<triangleMeasure>0.4874250000000001</triangleMeasure>
				<rectangleMeasure>0.9748500000000001</rectangleMeasure>
				<circleMeasure>0.5849833005488307</circleMeasure>
				<centroid>
					<x>823</x>
					<y>346</y>
				</centroid>
			</pseudo3D>
		</spatialEntity>
		<spatialEntity>
			<pseudo3D type="cluster">
				<clusteredness>1</clusteredness>
				<density>1</density>
				<area>191.0706</area>
				<perimeter>54</perimeter>
				<distanceFromOrigin>745.9684979943859</distanceFromOrigin>
				<angle>81.2538377374448</angle>
				<shape>rectangular</shape>
				<triangleMeasure>0.5249192307692309</triangleMeasure>
				<rectangleMeasure>1</rectangleMeasure>
				<circleMeasure>0.6282560906835513</circleMeasure>
				<centroid>
					<x>7</x>
					<y>359.5</y>
				</centroid>
			</pseudo3D>
		</spatialEntity>
		<spatialEntity>
			<pseudo3D type="cluster">
				<clusteredness>1</clusteredness>
				<density>1</density>
				<area>191.0706</area>
				<perimeter>54</perimeter>
				<distanceFromOrigin>560.3079510412109</distanceFromOrigin>
				<angle>81.2538377374448</angle>
				<shape>rectangular</shape>
				<triangleMeasure>0.5249192307692309</triangleMeasure>
				<rectangleMeasure>1</rectangleMeasure>
				<circleMeasure>0.6282560906835513</circleMeasure>
				<centroid>
					<x>189</x>
					<y>413.5</y>
				</centroid>
			</pseudo3D>
		</spatialEntity>
		<spatialEntity>
			<pseudo3D type="cluster">
				<clusteredness>1</clusteredness>
				<density>1</density>
				<area>191.0706</area>
				<perimeter>54</perimeter>
				<distanceFromOrigin>602.1768843122426</distanceFromOrigin>
				<angle>85.60129464500447</angle>
				<shape>rectangular</shape>
				<triangleMeasure>0.5249192307692309</triangleMeasure>
				<rectangleMeasure>1</rectangleMeasure>
				<circleMeasure>0.6282560906835513</circleMeasure>
				<centroid>
					<x>1217</x>
					<y>413.5</y>
				</centroid>
			</pseudo3D>
		</spatialEntity>
		<spatialEntity>
			<pseudo3D type="cluster">
				<clusteredness>1</clusteredness>
				<density>1</density>
				<area>191.0706</area>
				<perimeter>58</perimeter>
				<distanceFromOrigin>409.0195594345092</distanceFromOrigin>
				<angle>0</angle>
				<shape>rectangular</shape>
				<triangleMeasure>0.4549300000000001</triangleMeasure>
				<rectangleMeasure>0.9098600000000001</rectangleMeasure>
				<circleMeasure>0.5446875469621394</circleMeasure>
				<centroid>
					<x>1005.5</x>
					<y>441</y>
				</centroid>
			</pseudo3D>
		</spatialEntity>
		<spatialEntity>
			<pseudo3D type="cluster">
				<clusteredness>1</clusteredness>
				<density>1</density>
				<area>191.0706</area>
				<perimeter>54</perimeter>
				<distanceFromOrigin>319.2146613174276</distanceFromOrigin>
				<angle>0</angle>
				<shape>rectangular</shape>
				<triangleMeasure>0.5249192307692309</triangleMeasure>
				<rectangleMeasure>1</rectangleMeasure>
				<circleMeasure>0.6282560906835513</circleMeasure>
				<centroid>
					<x>893</x>
					<y>454.5</y>
				</centroid>
			</pseudo3D>
		</spatialEntity>
		<spatialEntity>
			<pseudo3D type="cluster">
				<clusteredness>1</clusteredness>
				<density>1</density>
				<area>191.0706</area>
				<perimeter>56</perimeter>
				<distanceFromOrigin>416.385638561178</distanceFromOrigin>
				<angle>0</angle>
				<shape>rectangular</shape>
				<triangleMeasure>0.4874250000000001</triangleMeasure>
				<rectangleMeasure>0.9748500000000001</rectangleMeasure>
				<circleMeasure>0.5849833005488307</circleMeasure>
				<centroid>
					<x>288</x>
					<y>536</y>
				</centroid>
			</pseudo3D>
		</spatialEntity>
		<spatialEntity>
			<pseudo3D type="cluster">
				<clusteredness>0.06790496369107102</clusteredness>
				<density>1</density>
				<area>573.2118</area>
				<perimeter>123.0365676879883</perimeter>
				<distanceFromOrigin>483.3890772452352</distanceFromOrigin>
				<angle>96.051732108794</angle>
				<shape>rectangular</shape>
				<triangleMeasure>0.4748324514625939</triangleMeasure>
				<rectangleMeasure>0.4820958591663386</rectangleMeasure>
				<circleMeasure>0.3553598856460082</circleMeasure>
				<centroid>
					<x>194.4622</x>
					<y>576.5</y>
				</centroid>
			</pseudo3D>
		</spatialEntity>
		<spatialEntity>
			<pseudo3D type="cluster">
				<clusteredness>1</clusteredness>
				<density>1</density>
				<area>191.0706</area>
				<perimeter>56</perimeter>
				<distanceFromOrigin>197.436065600994</distanceFromOrigin>
				<angle>0</angle>
				<shape>rectangular</shape>
				<triangleMeasure>0.4874250000000001</triangleMeasure>
				<rectangleMeasure>0.9748500000000001</rectangleMeasure>
				<circleMeasure>0.5849833005488307</circleMeasure>
				<centroid>
					<x>527</x>
					<y>563</y>
				</centroid>
			</pseudo3D>
		</spatialEntity>
		<spatialEntity>
			<pseudo3D type="cluster">
				<clusteredness>0.01167256970922385</clusteredness>
				<density>1.1</density>
				<area>9553.529999999995</area>
				<perimeter>669.6815433502197</perimeter>
				<distanceFromOrigin>62.28964600958975</distanceFromOrigin>
				<angle>100.2087724706608</angle>
				<shape>triangular</shape>
				<triangleMeasure>0.2265225045791616</triangleMeasure>
				<rectangleMeasure>0.2219480066908279</rectangleMeasure>
				<circleMeasure>0.1818874705837633</circleMeasure>
				<centroid>
					<x>712.2061</x>
					<y>694.6323</y>
				</centroid>
			</pseudo3D>
		</spatialEntity>
		<spatialEntity>
			<pseudo3D type="cluster">
				<clusteredness>1</clusteredness>
				<density>1</density>
				<area>191.0706</area>
				<perimeter>56</perimeter>
				<distanceFromOrigin>310.0483833210552</distanceFromOrigin>
				<angle>0</angle>
				<shape>rectangular</shape>
				<triangleMeasure>0.4874250000000001</triangleMeasure>
				<rectangleMeasure>0.9748500000000001</rectangleMeasure>
				<circleMeasure>0.5849833005488307</circleMeasure>
				<centroid>
					<x>977</x>
					<y>590</y>
				</centroid>
			</pseudo3D>
		</spatialEntity>
		<spatialEntity>
			<pseudo3D type="cluster">
				<clusteredness>1</clusteredness>
				<density>1</density>
				<area>191.0706</area>
				<perimeter>56</perimeter>
				<distanceFromOrigin>567.5508787765199</distanceFromOrigin>
				<angle>0</angle>
				<shape>rectangular</shape>
				<triangleMeasure>0.4874250000000001</triangleMeasure>
				<rectangleMeasure>0.9748500000000001</rectangleMeasure>
				<circleMeasure>0.5849833005488307</circleMeasure>
				<centroid>
					<x>105</x>
					<y>672</y>
				</centroid>
			</pseudo3D>
		</spatialEntity>
		<spatialEntity>
			<pseudo3D type="cluster">
				<clusteredness>1</clusteredness>
				<density>1</density>
				<area>191.0706</area>
				<perimeter>54</perimeter>
				<distanceFromOrigin>587.0034071451374</distanceFromOrigin>
				<angle>0</angle>
				<shape>rectangular</shape>
				<triangleMeasure>0.5249192307692309</triangleMeasure>
				<rectangleMeasure>1</rectangleMeasure>
				<circleMeasure>0.6282560906835513</circleMeasure>
				<centroid>
					<x>1273</x>
					<y>712.5</y>
				</centroid>
			</pseudo3D>
		</spatialEntity>
		<spatialEntity>
			<pseudo3D type="cluster">
				<clusteredness>1</clusteredness>
				<density>1</density>
				<area>191.0706</area>
				<perimeter>56</perimeter>
				<distanceFromOrigin>475.8571214135604</distanceFromOrigin>
				<angle>0</angle>
				<shape>rectangular</shape>
				<triangleMeasure>0.4874250000000001</triangleMeasure>
				<rectangleMeasure>0.9748500000000001</rectangleMeasure>
				<circleMeasure>0.5849833005488307</circleMeasure>
				<centroid>
					<x>1160</x>
					<y>753</y>
				</centroid>
			</pseudo3D>
		</spatialEntity>
		<spatialEntity>
			<pseudo3D type="cluster">
				<clusteredness>1</clusteredness>
				<density>1</density>
				<area>191.0706</area>
				<perimeter>56</perimeter>
				<distanceFromOrigin>380.1473398565351</distanceFromOrigin>
				<angle>0</angle>
				<shape>rectangular</shape>
				<triangleMeasure>0.4874250000000001</triangleMeasure>
				<rectangleMeasure>0.9748500000000001</rectangleMeasure>
				<circleMeasure>0.5849833005488307</circleMeasure>
				<centroid>
					<x>1062</x>
					<y>767</y>
				</centroid>
			</pseudo3D>
		</spatialEntity>
		<spatialEntity>
			<pseudo3D type="cluster">
				<clusteredness>1</clusteredness>
				<density>1</density>
				<area>191.0706</area>
				<perimeter>56</perimeter>
				<distanceFromOrigin>243.5775030662725</distanceFromOrigin>
				<angle>0</angle>
				<shape>rectangular</shape>
				<triangleMeasure>0.4874250000000001</triangleMeasure>
				<rectangleMeasure>0.9748500000000001</rectangleMeasure>
				<circleMeasure>0.5849833005488307</circleMeasure>
				<centroid>
					<x>443</x>
					<y>794</y>
				</centroid>
			</pseudo3D>
		</spatialEntity>
		<spatialEntity>
			<pseudo3D type="cluster">
				<clusteredness>1</clusteredness>
				<density>1</density>
				<area>191.0706</area>
				<perimeter>58</perimeter>
				<distanceFromOrigin>111.198021565134</distanceFromOrigin>
				<angle>0</angle>
				<shape>rectangular</shape>
				<triangleMeasure>0.4549300000000001</triangleMeasure>
				<rectangleMeasure>0.9098600000000001</rectangleMeasure>
				<circleMeasure>0.5446875469621394</circleMeasure>
				<centroid>
					<x>597.5</x>
					<y>794</y>
				</centroid>
			</pseudo3D>
		</spatialEntity>
		<spatialEntity>
			<pseudo3D type="cluster">
				<clusteredness>1</clusteredness>
				<density>1</density>
				<area>191.0706</area>
				<perimeter>54</perimeter>
				<distanceFromOrigin>476.4199827882957</distanceFromOrigin>
				<angle>0</angle>
				<shape>rectangular</shape>
				<triangleMeasure>0.5249192307692309</triangleMeasure>
				<rectangleMeasure>1</rectangleMeasure>
				<circleMeasure>0.6282560906835513</circleMeasure>
				<centroid>
					<x>1146</x>
					<y>834.5</y>
				</centroid>
			</pseudo3D>
		</spatialEntity>
		<spatialEntity>
			<pseudo3D type="cluster">
				<clusteredness>1</clusteredness>
				<density>1</density>
				<area>191.0706</area>
				<perimeter>54</perimeter>
				<distanceFromOrigin>238.7320673893643</distanceFromOrigin>
				<angle>0</angle>
				<shape>rectangular</shape>
				<triangleMeasure>0.5249192307692309</triangleMeasure>
				<rectangleMeasure>1</rectangleMeasure>
				<circleMeasure>0.6282560906835513</circleMeasure>
				<centroid>
					<x>738</x>
					<y>943.5</y>
				</centroid>
			</pseudo3D>
		</spatialEntity>
		<spatialEntity>
			<pseudo3D type="cluster">
				<clusteredness>1</clusteredness>
				<density>1</density>
				<area>191.0706</area>
				<perimeter>54</perimeter>
				<distanceFromOrigin>680.6181014342772</distanceFromOrigin>
				<angle>0</angle>
				<shape>rectangular</shape>
				<triangleMeasure>0.5249192307692309</triangleMeasure>
				<rectangleMeasure>1</rectangleMeasure>
				<circleMeasure>0.6282560906835513</circleMeasure>
				<centroid>
					<x>1315</x>
					<y>970.5</y>
				</centroid>
			</pseudo3D>
		</spatialEntity>
		<spatialEntity>
			<pseudo3D type="cluster">
				<clusteredness>1</clusteredness>
				<density>1</density>
				<area>191.0706</area>
				<perimeter>56</perimeter>
				<distanceFromOrigin>629.1335311362764</distanceFromOrigin>
				<angle>0</angle>
				<shape>rectangular</shape>
				<triangleMeasure>0.4874250000000001</triangleMeasure>
				<rectangleMeasure>0.9748500000000001</rectangleMeasure>
				<circleMeasure>0.5849833005488307</circleMeasure>
				<centroid>
					<x>119</x>
					<y>1011</y>
				</centroid>
			</pseudo3D>
		</spatialEntity>
		<spatialEntity>
			<pseudo3D type="cluster">
				<clusteredness>1</clusteredness>
				<density>1</density>
				<area>191.0706</area>
				<perimeter>56</perimeter>
				<distanceFromOrigin>349.3436703305214</distanceFromOrigin>
				<angle>0</angle>
				<shape>rectangular</shape>
				<triangleMeasure>0.4874250000000001</triangleMeasure>
				<rectangleMeasure>0.9748500000000001</rectangleMeasure>
				<circleMeasure>0.5849833005488307</circleMeasure>
				<centroid>
					<x>865</x>
					<y>1011</y>
				</centroid>
			</pseudo3D>
		</spatialEntity>
		<spatialEntity>
			<pseudo3D type="cluster">
				<clusteredness>1</clusteredness>
				<density>1</density>
				<area>191.0706</area>
				<perimeter>56</perimeter>
				<distanceFromOrigin>737.6679469788558</distanceFromOrigin>
				<angle>0</angle>
				<shape>rectangular</shape>
				<triangleMeasure>0.4874250000000001</triangleMeasure>
				<rectangleMeasure>0.9748500000000001</rectangleMeasure>
				<circleMeasure>0.5849833005488307</circleMeasure>
				<centroid>
					<x>49</x>
					<y>1106</y>
				</centroid>
			</pseudo3D>
		</spatialEntity>
		<spatialEntity>
			<pseudo3D type="cluster">
				<clusteredness>1</clusteredness>
				<density>1</density>
				<area>191.0706</area>
				<perimeter>54</perimeter>
				<distanceFromOrigin>591.5707903539525</distanceFromOrigin>
				<angle>0</angle>
				<shape>rectangular</shape>
				<triangleMeasure>0.5249192307692309</triangleMeasure>
				<rectangleMeasure>1</rectangleMeasure>
				<circleMeasure>0.6282560906835513</circleMeasure>
				<centroid>
					<x>288</x>
					<y>1160.5</y>
				</centroid>
			</pseudo3D>
		</spatialEntity>
		<spatialEntity>
			<pseudo3D type="cluster">
				<clusteredness>1</clusteredness>
				<density>1</density>
				<area>191.0706</area>
				<perimeter>58</perimeter>
				<distanceFromOrigin>707.8029386771434</distanceFromOrigin>
				<angle>0</angle>
				<shape>rectangular</shape>
				<triangleMeasure>0.4549300000000001</triangleMeasure>
				<rectangleMeasure>0.9098600000000001</rectangleMeasure>
				<circleMeasure>0.5446875469621394</circleMeasure>
				<centroid>
					<x>203.5</x>
					<y>1242</y>
				</centroid>
			</pseudo3D>
		</spatialEntity>
		<spatialEntity>
			<pseudo3D type="cluster">
				<clusteredness>0.1421463368080408</clusteredness>
				<density>1</density>
				<area>382.1412</area>
				<perimeter>82</perimeter>
				<distanceFromOrigin>628.1225994979005</distanceFromOrigin>
				<angle>49.76364169072618</angle>
				<shape>rectangular</shape>
				<triangleMeasure>0.5249192307692309</triangleMeasure>
				<rectangleMeasure>1</rectangleMeasure>
				<circleMeasure>0.4812454245808204</circleMeasure>
				<centroid>
					<x>830</x>
					<y>1323.5</y>
				</centroid>
			</pseudo3D>
		</spatialEntity>
		<spatialEntity>
			<pseudo3D type="cluster">
				<clusteredness>1</clusteredness>
				<density>1</density>
				<area>191.0706</area>
				<perimeter>54</perimeter>
				<distanceFromOrigin>858.4695684763672</distanceFromOrigin>
				<angle>0</angle>
				<shape>rectangular</shape>
				<triangleMeasure>0.5249192307692309</triangleMeasure>
				<rectangleMeasure>1</rectangleMeasure>
				<circleMeasure>0.6282560906835513</circleMeasure>
				<centroid>
					<x>1287</x>
					<y>1323.5</y>
				</centroid>
			</pseudo3D>
		</spatialEntity>
		<spatialEntity>
			<pseudo3D type="cluster">
				<clusteredness>1</clusteredness>
				<density>1</density>
				<area>191.0706</area>
				<perimeter>56</perimeter>
				<distanceFromOrigin>628.1560315717744</distanceFromOrigin>
				<angle>0</angle>
				<shape>rectangular</shape>
				<triangleMeasure>0.4874250000000001</triangleMeasure>
				<rectangleMeasure>0.9748500000000001</rectangleMeasure>
				<circleMeasure>0.5849833005488307</circleMeasure>
				<centroid>
					<x>738</x>
					<y>1337</y>
				</centroid>
			</pseudo3D>
		</spatialEntity>
		<numericStateVariable>
			<name>avgClusterednessClusters</name>
			<value>0.9789209876120046</value>
		</numericStateVariable>
		<numericStateVariable>
			<name>avgDensityClusters</name>
			<value>1.002439024390244</value>
		</numericStateVariable>
	</timepoint>
	<timepoint>
		<spatialEntity>
			<pseudo3D type="cluster">
				<clusteredness>1</clusteredness>
				<density>1</density>
				<area>191.0706</area>
				<perimeter>54</perimeter>
				<distanceFromOrigin>959.0130343222661</distanceFromOrigin>
				<angle>0</angle>
				<shape>rectangular</shape>
				<triangleMeasure>0.5249192307692309</triangleMeasure>
				<rectangleMeasure>1</rectangleMeasure>
				<circleMeasure>0.6282560906835513</circleMeasure>
				<centroid>
					<x>7</x>
					<y>6.5</y>
				</centroid>
			</pseudo3D>
		</spatialEntity>
		<spatialEntity>
			<pseudo3D type="cluster">
				<clusteredness>1</clusteredness>
				<density>1</density>
				<area>191.0706</area>
				<perimeter>56</perimeter>
				<distanceFromOrigin>764.8954176879347</distanceFromOrigin>
				<angle>0</angle>
				<shape>rectangular</shape>
				<triangleMeasure>0.4874250000000001</triangleMeasure>
				<rectangleMeasure>0.9748500000000001</rectangleMeasure>
				<circleMeasure>0.5849833005488307</circleMeasure>
				<centroid>
					<x>316</x>
					<y>20</y>
				</centroid>
			</pseudo3D>
		</spatialEntity>
		<spatialEntity>
			<pseudo3D type="cluster">
				<clusteredness>1</clusteredness>
				<density>1</density>
				<area>191.0706</area>
				<perimeter>56</perimeter>
				<distanceFromOrigin>677.4252726316017</distanceFromOrigin>
				<angle>0</angle>
				<shape>rectangular</shape>
				<triangleMeasure>0.4874250000000001</triangleMeasure>
				<rectangleMeasure>0.9748500000000001</rectangleMeasure>
				<circleMeasure>0.5849833005488307</circleMeasure>
				<centroid>
					<x>710</x>
					<y>20</y>
				</centroid>
			</pseudo3D>
		</spatialEntity>
		<spatialEntity>
			<pseudo3D type="cluster">
				<clusteredness>1</clusteredness>
				<density>1</density>
				<area>191.0706</area>
				<perimeter>56</perimeter>
				<distanceFromOrigin>737.2950562698762</distanceFromOrigin>
				<angle>0</angle>
				<shape>rectangular</shape>
				<triangleMeasure>0.4874250000000001</triangleMeasure>
				<rectangleMeasure>0.9748500000000001</rectangleMeasure>
				<circleMeasure>0.5849833005488307</circleMeasure>
				<centroid>
					<x>1034</x>
					<y>47</y>
				</centroid>
			</pseudo3D>
		</spatialEntity>
		<spatialEntity>
			<pseudo3D type="cluster">
				<clusteredness>1</clusteredness>
				<density>1</density>
				<area>191.0706</area>
				<perimeter>54</perimeter>
				<distanceFromOrigin>834.4399319303936</distanceFromOrigin>
				<angle>0</angle>
				<shape>rectangular</shape>
				<triangleMeasure>0.5249192307692309</triangleMeasure>
				<rectangleMeasure>1</rectangleMeasure>
				<circleMeasure>0.6282560906835513</circleMeasure>
				<centroid>
					<x>133</x>
					<y>60.5</y>
				</centroid>
			</pseudo3D>
		</spatialEntity>
		<spatialEntity>
			<pseudo3D type="cluster">
				<clusteredness>0.06538495249235857</clusteredness>
				<density>1</density>
				<area>382.1412</area>
				<perimeter>116.7187652587891</perimeter>
				<distanceFromOrigin>620.1370816198624</distanceFromOrigin>
				<angle>0</angle>
				<shape>rectangular</shape>
				<triangleMeasure>0.3210596093257719</triangleMeasure>
				<rectangleMeasure>0.4135727545914261</rectangleMeasure>
				<circleMeasure>0.1860555408612584</circleMeasure>
				<centroid>
					<x>561.9144</x>
					<y>74.48013</y>
				</centroid>
			</pseudo3D>
		</spatialEntity>
		<spatialEntity>
			<pseudo3D type="cluster">
				<clusteredness>1</clusteredness>
				<density>1</density>
				<area>191.0706</area>
				<perimeter>54</perimeter>
				<distanceFromOrigin>630.9239256835962</distanceFromOrigin>
				<angle>85.60129464500447</angle>
				<shape>rectangular</shape>
				<triangleMeasure>0.5249192307692309</triangleMeasure>
				<rectangleMeasure>1</rectangleMeasure>
				<circleMeasure>0.6282560906835513</circleMeasure>
				<centroid>
					<x>893</x>
					<y>101.5</y>
				</centroid>
			</pseudo3D>
		</spatialEntity>
		<spatialEntity>
			<pseudo3D type="cluster">
				<clusteredness>1</clusteredness>
				<density>1</density>
				<area>191.0706</area>
				<perimeter>56</perimeter>
				<distanceFromOrigin>867.6387497109612</distanceFromOrigin>
				<angle>0</angle>
				<shape>rectangular</shape>
				<triangleMeasure>0.4874250000000001</triangleMeasure>
				<rectangleMeasure>0.9748500000000001</rectangleMeasure>
				<circleMeasure>0.5849833005488307</circleMeasure>
				<centroid>
					<x>1385</x>
					<y>183</y>
				</centroid>
			</pseudo3D>
		</spatialEntity>
		<spatialEntity>
			<pseudo3D type="cluster">
				<clusteredness>1</clusteredness>
				<density>1</density>
				<area>191.0706</area>
				<perimeter>54</perimeter>
				<distanceFromOrigin>637.3005570372585</distanceFromOrigin>
				<angle>81.2538377374448</angle>
				<shape>rectangular</shape>
				<triangleMeasure>0.5249192307692309</triangleMeasure>
				<rectangleMeasure>1</rectangleMeasure>
				<circleMeasure>0.6282560906835513</circleMeasure>
				<centroid>
					<x>246</x>
					<y>223.5</y>
				</centroid>
			</pseudo3D>
		</spatialEntity>
		<spatialEntity>
			<pseudo3D type="cluster">
				<clusteredness>1</clusteredness>
				<density>1</density>
				<area>191.0706</area>
				<perimeter>56</perimeter>
				<distanceFromOrigin>667.7761601015718</distanceFromOrigin>
				<angle>0</angle>
				<shape>rectangular</shape>
				<triangleMeasure>0.4874250000000001</triangleMeasure>
				<rectangleMeasure>0.9748500000000001</rectangleMeasure>
				<circleMeasure>0.5849833005488307</circleMeasure>
				<centroid>
					<x>175</x>
					<y>251</y>
				</centroid>
			</pseudo3D>
		</spatialEntity>
		<spatialEntity>
			<pseudo3D type="cluster">
				<clusteredness>1</clusteredness>
				<density>1</density>
				<area>191.0706</area>
				<perimeter>56</perimeter>
				<distanceFromOrigin>829.1664489111942</distanceFromOrigin>
				<angle>0</angle>
				<shape>rectangular</shape>
				<triangleMeasure>0.4874250000000001</triangleMeasure>
				<rectangleMeasure>0.9748500000000001</rectangleMeasure>
				<circleMeasure>0.5849833005488307</circleMeasure>
				<centroid>
					<x>1385</x>
					<y>251</y>
				</centroid>
			</pseudo3D>
		</spatialEntity>
		<spatialEntity>
			<pseudo3D type="cluster">
				<clusteredness>1</clusteredness>
				<density>1</density>
				<area>191.0706</area>
				<perimeter>56</perimeter>
				<distanceFromOrigin>412.8849718747342</distanceFromOrigin>
				<angle>0</angle>
				<shape>rectangular</shape>
				<triangleMeasure>0.4874250000000001</triangleMeasure>
				<rectangleMeasure>0.9748500000000001</rectangleMeasure>
				<circleMeasure>0.5849833005488307</circleMeasure>
				<centroid>
					<x>879</x>
					<y>332</y>
				</centroid>
			</pseudo3D>
		</spatialEntity>
		<spatialEntity>
			<pseudo3D type="cluster">
				<clusteredness>0.04510526708634313</clusteredness>
				<density>1</density>
				<area>382.1412</area>
				<perimeter>143.2377853393555</perimeter>
				<distanceFromOrigin>598.1989635564408</distanceFromOrigin>
				<angle>30.72812194353854</angle>
				<shape>rectangular</shape>
				<triangleMeasure>0.2540542117236436</triangleMeasure>
				<rectangleMeasure>0.3549106460245255</rectangleMeasure>
				<circleMeasure>0.1186615655888498</circleMeasure>
				<centroid>
					<x>139.6889</x>
					<y>379.6</y>
				</centroid>
			</pseudo3D>
		</spatialEntity>
		<spatialEntity>
			<pseudo3D type="cluster">
				<clusteredness>1</clusteredness>
				<density>1</density>
				<area>191.0706</area>
				<perimeter>56</perimeter>
				<distanceFromOrigin>441.5608678313783</distanceFromOrigin>
				<angle>0</angle>
				<shape>rectangular</shape>
				<triangleMeasure>0.4874250000000001</triangleMeasure>
				<rectangleMeasure>0.9748500000000001</rectangleMeasure>
				<circleMeasure>0.5849833005488307</circleMeasure>
				<centroid>
					<x>372</x>
					<y>373</y>
				</centroid>
			</pseudo3D>
		</spatialEntity>
		<spatialEntity>
			<pseudo3D type="cluster">
				<clusteredness>1</clusteredness>
				<density>1</density>
				<area>191.0706</area>
				<perimeter>56</perimeter>
				<distanceFromOrigin>530.8568545286008</distanceFromOrigin>
				<angle>0</angle>
				<shape>rectangular</shape>
				<triangleMeasure>0.4874250000000001</triangleMeasure>
				<rectangleMeasure>0.9748500000000001</rectangleMeasure>
				<circleMeasure>0.5849833005488307</circleMeasure>
				<centroid>
					<x>232</x>
					<y>400</y>
				</centroid>
			</pseudo3D>
		</spatialEntity>
		<spatialEntity>
			<pseudo3D type="cluster">
				<clusteredness>1</clusteredness>
				<density>1</density>
				<area>191.0706</area>
				<perimeter>54</perimeter>
				<distanceFromOrigin>359.8569160096829</distanceFromOrigin>
				<angle>85.60129464500447</angle>
				<shape>rectangular</shape>
				<triangleMeasure>0.5249192307692309</triangleMeasure>
				<rectangleMeasure>1</rectangleMeasure>
				<circleMeasure>0.6282560906835513</circleMeasure>
				<centroid>
					<x>907</x>
					<y>413.5</y>
				</centroid>
			</pseudo3D>
		</spatialEntity>
		<spatialEntity>
			<pseudo3D type="cluster">
				<clusteredness>1</clusteredness>
				<density>1</density>
				<area>191.0706</area>
				<perimeter>54</perimeter>
				<distanceFromOrigin>260.547500467765</distanceFromOrigin>
				<angle>0</angle>
				<shape>rectangular</shape>
				<triangleMeasure>0.5249192307692309</triangleMeasure>
				<rectangleMeasure>1</rectangleMeasure>
				<circleMeasure>0.6282560906835513</circleMeasure>
				<centroid>
					<x>780</x>
					<y>454.5</y>
				</centroid>
			</pseudo3D>
		</spatialEntity>
		<spatialEntity>
			<pseudo3D type="cluster">
				<clusteredness>1</clusteredness>
				<density>1</density>
				<area>191.0706</area>
				<perimeter>56</perimeter>
				<distanceFromOrigin>611.4981602588841</distanceFromOrigin>
				<angle>0</angle>
				<shape>rectangular</shape>
				<triangleMeasure>0.4874250000000001</triangleMeasure>
				<rectangleMeasure>0.9748500000000001</rectangleMeasure>
				<circleMeasure>0.5849833005488307</circleMeasure>
				<centroid>
					<x>105</x>
					<y>468</y>
				</centroid>
			</pseudo3D>
		</spatialEntity>
		<spatialEntity>
			<pseudo3D type="cluster">
				<clusteredness>1</clusteredness>
				<density>1</density>
				<area>191.0706</area>
				<perimeter>54</perimeter>
				<distanceFromOrigin>612.3601881246037</distanceFromOrigin>
				<angle>85.60129464500447</angle>
				<shape>rectangular</shape>
				<triangleMeasure>0.5249192307692309</triangleMeasure>
				<rectangleMeasure>1</rectangleMeasure>
				<circleMeasure>0.6282560906835513</circleMeasure>
				<centroid>
					<x>1259</x>
					<y>481.5</y>
				</centroid>
			</pseudo3D>
		</spatialEntity>
		<spatialEntity>
			<pseudo3D type="cluster">
				<clusteredness>1</clusteredness>
				<density>1</density>
				<area>191.0706</area>
				<perimeter>54</perimeter>
				<distanceFromOrigin>409.2981798151563</distanceFromOrigin>
				<angle>0</angle>
				<shape>rectangular</shape>
				<triangleMeasure>0.5249192307692309</triangleMeasure>
				<rectangleMeasure>1</rectangleMeasure>
				<circleMeasure>0.6282560906835513</circleMeasure>
				<centroid>
					<x>302</x>
					<y>522.5</y>
				</centroid>
			</pseudo3D>
		</spatialEntity>
		<spatialEntity>
			<pseudo3D type="cluster">
				<clusteredness>1</clusteredness>
				<density>1</density>
				<area>191.0706</area>
				<perimeter>56</perimeter>
				<distanceFromOrigin>344.885488242112</distanceFromOrigin>
				<angle>0</angle>
				<shape>rectangular</shape>
				<triangleMeasure>0.4874250000000001</triangleMeasure>
				<rectangleMeasure>0.9748500000000001</rectangleMeasure>
				<circleMeasure>0.5849833005488307</circleMeasure>
				<centroid>
					<x>991</x>
					<y>536</y>
				</centroid>
			</pseudo3D>
		</spatialEntity>
		<spatialEntity>
			<pseudo3D type="cluster">
				<clusteredness>0.01245939929571633</clusteredness>
				<density>1.057692307692308</density>
				<area>9935.671199999993</area>
				<perimeter>615.564453125</perimeter>
				<distanceFromOrigin>45.69463863518345</distanceFromOrigin>
				<angle>95.97770734443233</angle>
				<shape>rectangular</shape>
				<triangleMeasure>0.2717211648215282</triangleMeasure>
				<rectangleMeasure>0.2835634823857829</rectangleMeasure>
				<circleMeasure>0.2293118619137444</circleMeasure>
				<centroid>
					<x>713.0087</x>
					<y>682.7327</y>
				</centroid>
			</pseudo3D>
		</spatialEntity>
		<spatialEntity>
			<pseudo3D type="cluster">
				<clusteredness>0.06400937600796754</clusteredness>
				<density>1</density>
				<area>382.1412</area>
				<perimeter>119.0731830596924</perimeter>
				<distanceFromOrigin>449.721024636385</distanceFromOrigin>
				<angle>0</angle>
				<shape>rectangular</shape>
				<triangleMeasure>0.3237541605994017</triangleMeasure>
				<rectangleMeasure>0.4080134993591433</rectangleMeasure>
				<circleMeasure>0.1779002722441166</circleMeasure>
				<centroid>
					<x>217.7421</x>
					<y>610.6609</y>
				</centroid>
			</pseudo3D>
		</spatialEntity>
		<spatialEntity>
			<pseudo3D type="cluster">
				<clusteredness>1</clusteredness>
				<density>1</density>
				<area>191.0706</area>
				<perimeter>54</perimeter>
				<distanceFromOrigin>119.6703806294607</distanceFromOrigin>
				<angle>81.2538377374448</angle>
				<shape>rectangular</shape>
				<triangleMeasure>0.5249192307692309</triangleMeasure>
				<rectangleMeasure>1</rectangleMeasure>
				<circleMeasure>0.6282560906835513</circleMeasure>
				<centroid>
					<x>583</x>
					<y>617.5</y>
				</centroid>
			</pseudo3D>
		</spatialEntity>
		<spatialEntity>
			<pseudo3D type="cluster">
				<clusteredness>1</clusteredness>
				<density>1</density>
				<area>191.0706</area>
				<perimeter>54</perimeter>
				<distanceFromOrigin>208.9234309501929</distanceFromOrigin>
				<angle>85.60129464500447</angle>
				<shape>rectangular</shape>
				<triangleMeasure>0.5249192307692309</triangleMeasure>
				<rectangleMeasure>1</rectangleMeasure>
				<circleMeasure>0.6282560906835513</circleMeasure>
				<centroid>
					<x>879</x>
					<y>617.5</y>
				</centroid>
			</pseudo3D>
		</spatialEntity>
		<spatialEntity>
			<pseudo3D type="cluster">
				<clusteredness>1</clusteredness>
				<density>1</density>
				<area>191.0706</area>
				<perimeter>54</perimeter>
				<distanceFromOrigin>117.613774703476</distanceFromOrigin>
				<angle>81.2538377374448</angle>
				<shape>rectangular</shape>
				<triangleMeasure>0.5249192307692309</triangleMeasure>
				<rectangleMeasure>1</rectangleMeasure>
				<circleMeasure>0.6282560906835513</circleMeasure>
				<centroid>
					<x>555</x>
					<y>685.5</y>
				</centroid>
			</pseudo3D>
		</spatialEntity>
		<spatialEntity>
			<pseudo3D type="cluster">
				<clusteredness>1</clusteredness>
				<density>1</density>
				<area>191.0706</area>
				<perimeter>56</perimeter>
				<distanceFromOrigin>637.0031397096877</distanceFromOrigin>
				<angle>0</angle>
				<shape>rectangular</shape>
				<triangleMeasure>0.4874250000000001</triangleMeasure>
				<rectangleMeasure>0.9748500000000001</rectangleMeasure>
				<circleMeasure>0.5849833005488307</circleMeasure>
				<centroid>
					<x>35</x>
					<y>699</y>
				</centroid>
			</pseudo3D>
		</spatialEntity>
		<spatialEntity>
			<pseudo3D type="cluster">
				<clusteredness>1</clusteredness>
				<density>1</density>
				<area>191.0706</area>
				<perimeter>56</perimeter>
				<distanceFromOrigin>418.0047846616113</distanceFromOrigin>
				<angle>0</angle>
				<shape>rectangular</shape>
				<triangleMeasure>0.4874250000000001</triangleMeasure>
				<rectangleMeasure>0.9748500000000001</rectangleMeasure>
				<circleMeasure>0.5849833005488307</circleMeasure>
				<centroid>
					<x>1104</x>
					<y>699</y>
				</centroid>
			</pseudo3D>
		</spatialEntity>
		<spatialEntity>
			<pseudo3D type="cluster">
				<clusteredness>1</clusteredness>
				<density>1</density>
				<area>191.0706</area>
				<perimeter>54</perimeter>
				<distanceFromOrigin>531.0037664649847</distanceFromOrigin>
				<angle>0</angle>
				<shape>rectangular</shape>
				<triangleMeasure>0.5249192307692309</triangleMeasure>
				<rectangleMeasure>1</rectangleMeasure>
				<circleMeasure>0.6282560906835513</circleMeasure>
				<centroid>
					<x>1217</x>
					<y>712.5</y>
				</centroid>
			</pseudo3D>
		</spatialEntity>
		<spatialEntity>
			<pseudo3D type="cluster">
				<clusteredness>1</clusteredness>
				<density>1</density>
				<area>191.0706</area>
				<perimeter>54</perimeter>
				<distanceFromOrigin>391.0767188161423</distanceFromOrigin>
				<angle>0</angle>
				<shape>rectangular</shape>
				<triangleMeasure>0.5249192307692309</triangleMeasure>
				<rectangleMeasure>1</rectangleMeasure>
				<circleMeasure>0.6282560906835513</circleMeasure>
				<centroid>
					<x>1076</x>
					<y>739.5</y>
				</centroid>
			</pseudo3D>
		</spatialEntity>
		<spatialEntity>
			<pseudo3D type="cluster">
				<clusteredness>1</clusteredness>
				<density>1</density>
				<area>191.0706</area>
				<perimeter>56</perimeter>
				<distanceFromOrigin>155.4380905698471</distanceFromOrigin>
				<angle>0</angle>
				<shape>rectangular</shape>
				<triangleMeasure>0.4874250000000001</triangleMeasure>
				<rectangleMeasure>0.9748500000000001</rectangleMeasure>
				<circleMeasure>0.5849833005488307</circleMeasure>
				<centroid>
					<x>527</x>
					<y>767</y>
				</centroid>
			</pseudo3D>
		</spatialEntity>
		<spatialEntity>
			<pseudo3D type="cluster">
				<clusteredness>1</clusteredness>
				<density>1</density>
				<area>191.0706</area>
				<perimeter>56</perimeter>
				<distanceFromOrigin>391.7601306922388</distanceFromOrigin>
				<angle>0</angle>
				<shape>rectangular</shape>
				<triangleMeasure>0.4874250000000001</triangleMeasure>
				<rectangleMeasure>0.9748500000000001</rectangleMeasure>
				<circleMeasure>0.5849833005488307</circleMeasure>
				<centroid>
					<x>1062</x>
					<y>821</y>
				</centroid>
			</pseudo3D>
		</spatialEntity>
		<spatialEntity>
			<pseudo3D type="cluster">
				<clusteredness>1</clusteredness>
				<density>1</density>
				<area>191.0706</area>
				<perimeter>54</perimeter>
				<distanceFromOrigin>184.7836572860273</distanceFromOrigin>
				<angle>0</angle>
				<shape>rectangular</shape>
				<triangleMeasure>0.5249192307692309</triangleMeasure>
				<rectangleMeasure>1</rectangleMeasure>
				<circleMeasure>0.6282560906835513</circleMeasure>
				<centroid>
					<x>823</x>
					<y>834.5</y>
				</centroid>
			</pseudo3D>
		</spatialEntity>
		<spatialEntity>
			<pseudo3D type="cluster">
				<clusteredness>1</clusteredness>
				<density>1</density>
				<area>191.0706</area>
				<perimeter>56</perimeter>
				<distanceFromOrigin>555.9514367280653</distanceFromOrigin>
				<angle>0</angle>
				<shape>rectangular</shape>
				<triangleMeasure>0.4874250000000001</triangleMeasure>
				<rectangleMeasure>0.9748500000000001</rectangleMeasure>
				<circleMeasure>0.5849833005488307</circleMeasure>
				<centroid>
					<x>161</x>
					<y>930</y>
				</centroid>
			</pseudo3D>
		</spatialEntity>
		<spatialEntity>
			<pseudo3D type="cluster">
				<clusteredness>1</clusteredness>
				<density>1</density>
				<area>191.0706</area>
				<perimeter>54</perimeter>
				<distanceFromOrigin>272.0294101747089</distanceFromOrigin>
				<angle>0</angle>
				<shape>rectangular</shape>
				<triangleMeasure>0.5249192307692309</triangleMeasure>
				<rectangleMeasure>1</rectangleMeasure>
				<circleMeasure>0.6282560906835513</circleMeasure>
				<centroid>
					<x>766</x>
					<y>970.5</y>
				</centroid>
			</pseudo3D>
		</spatialEntity>
		<spatialEntity>
			<pseudo3D type="cluster">
				<clusteredness>1</clusteredness>
				<density>1</density>
				<area>191.0706</area>
				<perimeter>54</perimeter>
				<distanceFromOrigin>706.5755444395171</distanceFromOrigin>
				<angle>0</angle>
				<shape>rectangular</shape>
				<triangleMeasure>0.5249192307692309</triangleMeasure>
				<rectangleMeasure>1</rectangleMeasure>
				<circleMeasure>0.6282560906835513</circleMeasure>
				<centroid>
					<x>1343</x>
					<y>970.5</y>
				</centroid>
			</pseudo3D>
		</spatialEntity>
		<spatialEntity>
			<pseudo3D type="cluster">
				<clusteredness>1</clusteredness>
				<density>1</density>
				<area>191.0706</area>
				<perimeter>56</perimeter>
				<distanceFromOrigin>623.9503185350577</distanceFromOrigin>
				<angle>0</angle>
				<shape>rectangular</shape>
				<triangleMeasure>0.4874250000000001</triangleMeasure>
				<rectangleMeasure>0.9748500000000001</rectangleMeasure>
				<circleMeasure>0.5849833005488307</circleMeasure>
				<centroid>
					<x>189</x>
					<y>1106</y>
				</centroid>
			</pseudo3D>
		</spatialEntity>
		<spatialEntity>
			<pseudo3D type="cluster">
				<clusteredness>0.04640244483421195</clusteredness>
				<density>1</density>
				<area>382.1412</area>
				<perimeter>140.7036018371582</perimeter>
				<distanceFromOrigin>659.3034202853797</distanceFromOrigin>
				<angle>31.86597769360368</angle>
				<shape>rectangular</shape>
				<triangleMeasure>0.2480027257240205</triangleMeasure>
				<rectangleMeasure>0.3574563762187256</rectangleMeasure>
				<circleMeasure>0.1239532173430521</circleMeasure>
				<centroid>
					<x>224.9309</x>
					<y>1222</y>
				</centroid>
			</pseudo3D>
		</spatialEntity>
		<spatialEntity>
			<pseudo3D type="cluster">
				<clusteredness>0.04238313249914635</clusteredness>
				<density>1</density>
				<area>573.2118</area>
				<perimeter>162.8379726409912</perimeter>
				<distanceFromOrigin>606.3307678157196</distanceFromOrigin>
				<angle>0</angle>
				<shape>triangular</shape>
				<triangleMeasure>0.2976757156767283</triangleMeasure>
				<rectangleMeasure>0.2452767650834403</rectangleMeasure>
				<circleMeasure>0.1729362309220211</circleMeasure>
				<centroid>
					<x>785.3207</x>
					<y>1323.878</y>
				</centroid>
			</pseudo3D>
		</spatialEntity>
		<spatialEntity>
			<pseudo3D type="cluster">
				<clusteredness>1</clusteredness>
				<density>1</density>
				<area>191.0706</area>
				<perimeter>56</perimeter>
				<distanceFromOrigin>927.9552790948495</distanceFromOrigin>
				<angle>0</angle>
				<shape>rectangular</shape>
				<triangleMeasure>0.4874250000000001</triangleMeasure>
				<rectangleMeasure>0.9748500000000001</rectangleMeasure>
				<circleMeasure>0.5849833005488307</circleMeasure>
				<centroid>
					<x>1371</x>
					<y>1337</y>
				</centroid>
			</pseudo3D>
		</spatialEntity>
		<numericStateVariable>
			<name>avgClusterednessClusters</name>
			<value>0.96378928511043</value>
		</numericStateVariable>
		<numericStateVariable>
			<name>avgDensityClusters</name>
			<value>1.001442307692308</value>
		</numericStateVariable>
	</timepoint>
	<timepoint>
		<spatialEntity>
			<pseudo3D type="cluster">
				<clusteredness>1</clusteredness>
				<density>1</density>
				<area>191.0706</area>
				<perimeter>54</perimeter>
				<distanceFromOrigin>830.1090289835427</distanceFromOrigin>
				<angle>0</angle>
				<shape>rectangular</shape>
				<triangleMeasure>0.5249192307692309</triangleMeasure>
				<rectangleMeasure>1</rectangleMeasure>
				<circleMeasure>0.6282560906835513</circleMeasure>
				<centroid>
					<x>1146</x>
					<y>6.5</y>
				</centroid>
			</pseudo3D>
		</spatialEntity>
		<spatialEntity>
			<pseudo3D type="cluster">
				<clusteredness>1</clusteredness>
				<density>1</density>
				<area>191.0706</area>
				<perimeter>56</perimeter>
				<distanceFromOrigin>678.5609773631254</distanceFromOrigin>
				<angle>0</angle>
				<shape>rectangular</shape>
				<triangleMeasure>0.4874250000000001</triangleMeasure>
				<rectangleMeasure>0.9748500000000001</rectangleMeasure>
				<circleMeasure>0.5849833005488307</circleMeasure>
				<centroid>
					<x>626</x>
					<y>20</y>
				</centroid>
			</pseudo3D>
		</spatialEntity>
		<spatialEntity>
			<pseudo3D type="cluster">
				<clusteredness>1</clusteredness>
				<density>1</density>
				<area>191.0706</area>
				<perimeter>56</perimeter>
				<distanceFromOrigin>734.4821304837851</distanceFromOrigin>
				<angle>0</angle>
				<shape>rectangular</shape>
				<triangleMeasure>0.4874250000000001</triangleMeasure>
				<rectangleMeasure>0.9748500000000001</rectangleMeasure>
				<circleMeasure>0.5849833005488307</circleMeasure>
				<centroid>
					<x>330</x>
					<y>47</y>
				</centroid>
			</pseudo3D>
		</spatialEntity>
		<spatialEntity>
			<pseudo3D type="cluster">
				<clusteredness>0.1022778917361826</clusteredness>
				<density>1</density>
				<area>382.1412</area>
				<perimeter>95.59798049926758</perimeter>
				<distanceFromOrigin>891.0095397918027</distanceFromOrigin>
				<angle>0</angle>
				<shape>rectangular</shape>
				<triangleMeasure>0.4332666666666667</triangleMeasure>
				<rectangleMeasure>0.4874250000000001</rectangleMeasure>
				<circleMeasure>0.2924916502744154</circleMeasure>
				<centroid>
					<x>28</x>
					<y>81</y>
				</centroid>
			</pseudo3D>
		</spatialEntity>
		<spatialEntity>
			<pseudo3D type="cluster">
				<clusteredness>1</clusteredness>
				<density>1</density>
				<area>191.0706</area>
				<perimeter>56</perimeter>
				<distanceFromOrigin>630.0515851896573</distanceFromOrigin>
				<angle>0</angle>
				<shape>rectangular</shape>
				<triangleMeasure>0.4874250000000001</triangleMeasure>
				<rectangleMeasure>0.9748500000000001</rectangleMeasure>
				<circleMeasure>0.5849833005488307</circleMeasure>
				<centroid>
					<x>780</x>
					<y>74</y>
				</centroid>
			</pseudo3D>
		</spatialEntity>
		<spatialEntity>
			<pseudo3D type="cluster">
				<clusteredness>1</clusteredness>
				<density>1</density>
				<area>191.0706</area>
				<perimeter>54</perimeter>
				<distanceFromOrigin>597.7725319885483</distanceFromOrigin>
				<angle>81.2538377374448</angle>
				<shape>rectangular</shape>
				<triangleMeasure>0.5249192307692309</triangleMeasure>
				<rectangleMeasure>1</rectangleMeasure>
				<circleMeasure>0.6282560906835513</circleMeasure>
				<centroid>
					<x>626</x>
					<y>101.5</y>
				</centroid>
			</pseudo3D>
		</spatialEntity>
		<spatialEntity>
			<pseudo3D type="cluster">
				<clusteredness>1</clusteredness>
				<density>1</density>
				<area>191.0706</area>
				<perimeter>56</perimeter>
				<distanceFromOrigin>602.7022482121665</distanceFromOrigin>
				<angle>0</angle>
				<shape>rectangular</shape>
				<triangleMeasure>0.4874250000000001</triangleMeasure>
				<rectangleMeasure>0.9748500000000001</rectangleMeasure>
				<circleMeasure>0.5849833005488307</circleMeasure>
				<centroid>
					<x>921</x>
					<y>142</y>
				</centroid>
			</pseudo3D>
		</spatialEntity>
		<spatialEntity>
			<pseudo3D type="cluster">
				<clusteredness>1</clusteredness>
				<density>1</density>
				<area>191.0706</area>
				<perimeter>54</perimeter>
				<distanceFromOrigin>744.9060343425874</distanceFromOrigin>
				<angle>81.2538377374448</angle>
				<shape>rectangular</shape>
				<triangleMeasure>0.5249192307692309</triangleMeasure>
				<rectangleMeasure>1</rectangleMeasure>
				<circleMeasure>0.6282560906835513</circleMeasure>
				<centroid>
					<x>161</x>
					<y>155.5</y>
				</centroid>
			</pseudo3D>
		</spatialEntity>
		<spatialEntity>
			<pseudo3D type="cluster">
				<clusteredness>1</clusteredness>
				<density>1</density>
				<area>191.0706</area>
				<perimeter>56</perimeter>
				<distanceFromOrigin>851.9213578728966</distanceFromOrigin>
				<angle>0</angle>
				<shape>rectangular</shape>
				<triangleMeasure>0.4874250000000001</triangleMeasure>
				<rectangleMeasure>0.9748500000000001</rectangleMeasure>
				<circleMeasure>0.5849833005488307</circleMeasure>
				<centroid>
					<x>1385</x>
					<y>210</y>
				</centroid>
			</pseudo3D>
		</spatialEntity>
		<spatialEntity>
			<pseudo3D type="cluster">
				<clusteredness>1</clusteredness>
				<density>1</density>
				<area>191.0706</area>
				<perimeter>56</perimeter>
				<distanceFromOrigin>805.7027988036283</distanceFromOrigin>
				<angle>0</angle>
				<shape>rectangular</shape>
				<triangleMeasure>0.4874250000000001</triangleMeasure>
				<rectangleMeasure>0.9748500000000001</rectangleMeasure>
				<circleMeasure>0.5849833005488307</circleMeasure>
				<centroid>
					<x>1357</x>
					<y>251</y>
				</centroid>
			</pseudo3D>
		</spatialEntity>
		<spatialEntity>
			<pseudo3D type="cluster">
				<clusteredness>0.02933663318750849</clusteredness>
				<density>1</density>
				<area>764.2824000000001</area>
				<perimeter>216.4422454833984</perimeter>
				<distanceFromOrigin>613.9462517191549</distanceFromOrigin>
				<angle>48.14376858292049</angle>
				<shape>rectangular</shape>
				<triangleMeasure>0.2007044117647059</triangleMeasure>
				<rectangleMeasure>0.2219170731707317</rectangleMeasure>
				<circleMeasure>0.1178232144409407</circleMeasure>
				<centroid>
					<x>150.8154</x>
					<y>316.5214</y>
				</centroid>
			</pseudo3D>
		</spatialEntity>
		<spatialEntity>
			<pseudo3D type="cluster">
				<clusteredness>1</clusteredness>
				<density>1</density>
				<area>191.0706</area>
				<perimeter>56</perimeter>
				<distanceFromOrigin>395.0012658207566</distanceFromOrigin>
				<angle>0</angle>
				<shape>rectangular</shape>
				<triangleMeasure>0.4874250000000001</triangleMeasure>
				<rectangleMeasure>0.9748500000000001</rectangleMeasure>
				<circleMeasure>0.5849833005488307</circleMeasure>
				<centroid>
					<x>837</x>
					<y>332</y>
				</centroid>
			</pseudo3D>
		</spatialEntity>
		<spatialEntity>
			<pseudo3D type="cluster">
				<clusteredness>1</clusteredness>
				<density>1</density>
				<area>191.0706</area>
				<perimeter>58</perimeter>
				<distanceFromOrigin>533.4416556662968</distanceFromOrigin>
				<angle>0</angle>
				<shape>rectangular</shape>
				<triangleMeasure>0.4549300000000001</triangleMeasure>
				<rectangleMeasure>0.9098600000000001</rectangleMeasure>
				<circleMeasure>0.5446875469621394</circleMeasure>
				<centroid>
					<x>203.5</x>
					<y>441</y>
				</centroid>
			</pseudo3D>
		</spatialEntity>
		<spatialEntity>
			<pseudo3D type="cluster">
				<clusteredness>1</clusteredness>
				<density>1</density>
				<area>191.0706</area>
				<perimeter>58</perimeter>
				<distanceFromOrigin>372.7961909676653</distanceFromOrigin>
				<angle>81.86989764584403</angle>
				<shape>rectangular</shape>
				<triangleMeasure>0.4549300000000001</triangleMeasure>
				<rectangleMeasure>0.9098600000000001</rectangleMeasure>
				<circleMeasure>0.5446875469621394</circleMeasure>
				<centroid>
					<x>400.5</x>
					<y>441</y>
				</centroid>
			</pseudo3D>
		</spatialEntity>
		<spatialEntity>
			<pseudo3D type="cluster">
				<clusteredness>1</clusteredness>
				<density>1</density>
				<area>191.0706</area>
				<perimeter>54</perimeter>
				<distanceFromOrigin>319.2146613174276</distanceFromOrigin>
				<angle>0</angle>
				<shape>rectangular</shape>
				<triangleMeasure>0.5249192307692309</triangleMeasure>
				<rectangleMeasure>1</rectangleMeasure>
				<circleMeasure>0.6282560906835513</circleMeasure>
				<centroid>
					<x>893</x>
					<y>454.5</y>
				</centroid>
			</pseudo3D>
		</spatialEntity>
		<spatialEntity>
			<pseudo3D type="cluster">
				<clusteredness>1</clusteredness>
				<density>1</density>
				<area>191.0706</area>
				<perimeter>54</perimeter>
				<distanceFromOrigin>609.5326078234043</distanceFromOrigin>
				<angle>0</angle>
				<shape>rectangular</shape>
				<triangleMeasure>0.5249192307692309</triangleMeasure>
				<rectangleMeasure>1</rectangleMeasure>
				<circleMeasure>0.6282560906835513</circleMeasure>
				<centroid>
					<x>1245</x>
					<y>454.5</y>
				</centroid>
			</pseudo3D>
		</spatialEntity>
		<spatialEntity>
			<pseudo3D type="cluster">
				<clusteredness>1</clusteredness>
				<density>1</density>
				<area>191.0706</area>
				<perimeter>54</perimeter>
				<distanceFromOrigin>371.7647105361132</distanceFromOrigin>
				<angle>0</angle>
				<shape>rectangular</shape>
				<triangleMeasure>0.5249192307692309</triangleMeasure>
				<rectangleMeasure>1</rectangleMeasure>
				<circleMeasure>0.6282560906835513</circleMeasure>
				<centroid>
					<x>344</x>
					<y>522.5</y>
				</centroid>
			</pseudo3D>
		</spatialEntity>
		<spatialEntity>
			<pseudo3D type="cluster">
				<clusteredness>0.06400951480927995</clusteredness>
				<density>1</density>
				<area>382.1412</area>
				<perimeter>119.08544921875</perimeter>
				<distanceFromOrigin>202.0024752323595</distanceFromOrigin>
				<angle>39.31114274139432</angle>
				<shape>rectangular</shape>
				<triangleMeasure>0.3210596093257719</triangleMeasure>
				<rectangleMeasure>0.4018777798096675</rectangleMeasure>
				<circleMeasure>0.1779002722441166</circleMeasure>
				<centroid>
					<x>822.3016</x>
					<y>529.4956</y>
				</centroid>
			</pseudo3D>
		</spatialEntity>
		<spatialEntity>
			<pseudo3D type="cluster">
				<clusteredness>1</clusteredness>
				<density>1</density>
				<area>191.0706</area>
				<perimeter>54</perimeter>
				<distanceFromOrigin>121.0660976491768</distanceFromOrigin>
				<angle>0</angle>
				<shape>rectangular</shape>
				<triangleMeasure>0.5249192307692309</triangleMeasure>
				<rectangleMeasure>1</rectangleMeasure>
				<circleMeasure>0.6282560906835513</circleMeasure>
				<centroid>
					<x>682</x>
					<y>576.5</y>
				</centroid>
			</pseudo3D>
		</spatialEntity>
		<spatialEntity>
			<pseudo3D type="cluster">
				<clusteredness>0.01163239898564095</clusteredness>
				<density>1.036363636363636</density>
				<area>10508.88299999999</area>
				<perimeter>692.3093662261963</perimeter>
				<distanceFromOrigin>47.53945729601885</distanceFromOrigin>
				<angle>82.61233432153612</angle>
				<shape>rectangular</shape>
				<triangleMeasure>0.1987171454301779</triangleMeasure>
				<rectangleMeasure>0.2441428738279271</rectangleMeasure>
				<circleMeasure>0.1774123042243153</circleMeasure>
				<centroid>
					<x>735.2804</x>
					<y>679.7368</y>
				</centroid>
			</pseudo3D>
		</spatialEntity>
		<spatialEntity>
			<pseudo3D type="cluster">
				<clusteredness>1</clusteredness>
				<density>1</density>
				<area>191.0706</area>
				<perimeter>56</perimeter>
				<distanceFromOrigin>484.5719760778578</distanceFromOrigin>
				<angle>0</angle>
				<shape>rectangular</shape>
				<triangleMeasure>0.4874250000000001</triangleMeasure>
				<rectangleMeasure>0.9748500000000001</rectangleMeasure>
				<circleMeasure>0.5849833005488307</circleMeasure>
				<centroid>
					<x>189</x>
					<y>658</y>
				</centroid>
			</pseudo3D>
		</spatialEntity>
		<spatialEntity>
			<pseudo3D type="cluster">
				<clusteredness>1</clusteredness>
				<density>1</density>
				<area>191.0706</area>
				<perimeter>56</perimeter>
				<distanceFromOrigin>390.8004605933826</distanceFromOrigin>
				<angle>0</angle>
				<shape>rectangular</shape>
				<triangleMeasure>0.4874250000000001</triangleMeasure>
				<rectangleMeasure>0.9748500000000001</rectangleMeasure>
				<circleMeasure>0.5849833005488307</circleMeasure>
				<centroid>
					<x>1076</x>
					<y>672</y>
				</centroid>
			</pseudo3D>
		</spatialEntity>
		<spatialEntity>
			<pseudo3D type="cluster">
				<clusteredness>1</clusteredness>
				<density>1</density>
				<area>191.0706</area>
				<perimeter>54</perimeter>
				<distanceFromOrigin>103.6966730420991</distanceFromOrigin>
				<angle>81.2538377374448</angle>
				<shape>rectangular</shape>
				<triangleMeasure>0.5249192307692309</triangleMeasure>
				<rectangleMeasure>1</rectangleMeasure>
				<circleMeasure>0.6282560906835513</circleMeasure>
				<centroid>
					<x>569</x>
					<y>685.5</y>
				</centroid>
			</pseudo3D>
		</spatialEntity>
		<spatialEntity>
			<pseudo3D type="cluster">
				<clusteredness>1</clusteredness>
				<density>1</density>
				<area>191.0706</area>
				<perimeter>56</perimeter>
				<distanceFromOrigin>511.0039138793362</distanceFromOrigin>
				<angle>0</angle>
				<shape>rectangular</shape>
				<triangleMeasure>0.4874250000000001</triangleMeasure>
				<rectangleMeasure>0.9748500000000001</rectangleMeasure>
				<circleMeasure>0.5849833005488307</circleMeasure>
				<centroid>
					<x>161</x>
					<y>699</y>
				</centroid>
			</pseudo3D>
		</spatialEntity>
		<spatialEntity>
			<pseudo3D type="cluster">
				<clusteredness>1</clusteredness>
				<density>1</density>
				<area>191.0706</area>
				<perimeter>54</perimeter>
				<distanceFromOrigin>412.0048543403342</distanceFromOrigin>
				<angle>0</angle>
				<shape>rectangular</shape>
				<triangleMeasure>0.5249192307692309</triangleMeasure>
				<rectangleMeasure>1</rectangleMeasure>
				<circleMeasure>0.6282560906835513</circleMeasure>
				<centroid>
					<x>260</x>
					<y>712.5</y>
				</centroid>
			</pseudo3D>
		</spatialEntity>
		<spatialEntity>
			<pseudo3D type="cluster">
				<clusteredness>1</clusteredness>
				<density>1</density>
				<area>191.0706</area>
				<perimeter>54</perimeter>
				<distanceFromOrigin>362.0055248197187</distanceFromOrigin>
				<angle>0</angle>
				<shape>rectangular</shape>
				<triangleMeasure>0.5249192307692309</triangleMeasure>
				<rectangleMeasure>1</rectangleMeasure>
				<circleMeasure>0.6282560906835513</circleMeasure>
				<centroid>
					<x>1048</x>
					<y>712.5</y>
				</centroid>
			</pseudo3D>
		</spatialEntity>
		<spatialEntity>
			<pseudo3D type="cluster">
				<clusteredness>1</clusteredness>
				<density>1</density>
				<area>191.0706</area>
				<perimeter>54</perimeter>
				<distanceFromOrigin>107.0046727951635</distanceFromOrigin>
				<angle>0</angle>
				<shape>rectangular</shape>
				<triangleMeasure>0.5249192307692309</triangleMeasure>
				<rectangleMeasure>1</rectangleMeasure>
				<circleMeasure>0.6282560906835513</circleMeasure>
				<centroid>
					<x>569</x>
					<y>739.5</y>
				</centroid>
			</pseudo3D>
		</spatialEntity>
		<spatialEntity>
			<pseudo3D type="cluster">
				<clusteredness>1</clusteredness>
				<density>1</density>
				<area>191.0706</area>
				<perimeter>56</perimeter>
				<distanceFromOrigin>320.3154694984306</distanceFromOrigin>
				<angle>81.2538377374448</angle>
				<shape>rectangular</shape>
				<triangleMeasure>0.4899246153846154</triangleMeasure>
				<rectangleMeasure>0.9798492307692308</rectangleMeasure>
				<circleMeasure>0.582013761610809</circleMeasure>
				<centroid>
					<x>1005.5</x>
					<y>739.5</y>
				</centroid>
			</pseudo3D>
		</spatialEntity>
		<spatialEntity>
			<pseudo3D type="cluster">
				<clusteredness>1</clusteredness>
				<density>1</density>
				<area>191.0706</area>
				<perimeter>56</perimeter>
				<distanceFromOrigin>589.6651592217401</distanceFromOrigin>
				<angle>0</angle>
				<shape>rectangular</shape>
				<triangleMeasure>0.4874250000000001</triangleMeasure>
				<rectangleMeasure>0.9748500000000001</rectangleMeasure>
				<circleMeasure>0.5849833005488307</circleMeasure>
				<centroid>
					<x>1273</x>
					<y>767</y>
				</centroid>
			</pseudo3D>
		</spatialEntity>
		<spatialEntity>
			<pseudo3D type="cluster">
				<clusteredness>1</clusteredness>
				<density>1</density>
				<area>191.0706</area>
				<perimeter>54</perimeter>
				<distanceFromOrigin>545.8800234483764</distanceFromOrigin>
				<angle>0</angle>
				<shape>rectangular</shape>
				<triangleMeasure>0.5249192307692309</triangleMeasure>
				<rectangleMeasure>1</rectangleMeasure>
				<circleMeasure>0.6282560906835513</circleMeasure>
				<centroid>
					<x>161</x>
					<y>902.5</y>
				</centroid>
			</pseudo3D>
		</spatialEntity>
		<spatialEntity>
			<pseudo3D type="cluster">
				<clusteredness>1</clusteredness>
				<density>1</density>
				<area>191.0706</area>
				<perimeter>54</perimeter>
				<distanceFromOrigin>213.7755832643195</distanceFromOrigin>
				<angle>0</angle>
				<shape>rectangular</shape>
				<triangleMeasure>0.5249192307692309</triangleMeasure>
				<rectangleMeasure>1</rectangleMeasure>
				<circleMeasure>0.6282560906835513</circleMeasure>
				<centroid>
					<x>780</x>
					<y>902.5</y>
				</centroid>
			</pseudo3D>
		</spatialEntity>
		<spatialEntity>
			<pseudo3D type="cluster">
				<clusteredness>1</clusteredness>
				<density>1</density>
				<area>191.0706</area>
				<perimeter>54</perimeter>
				<distanceFromOrigin>721.826156356224</distanceFromOrigin>
				<angle>0</angle>
				<shape>rectangular</shape>
				<triangleMeasure>0.5249192307692309</triangleMeasure>
				<rectangleMeasure>1</rectangleMeasure>
				<circleMeasure>0.6282560906835513</circleMeasure>
				<centroid>
					<x>1329</x>
					<y>1038.5</y>
				</centroid>
			</pseudo3D>
		</spatialEntity>
		<spatialEntity>
			<pseudo3D type="cluster">
				<clusteredness>0.02907181199909846</clusteredness>
				<density>1</density>
				<area>573.2118</area>
				<perimeter>210.7289695739746</perimeter>
				<distanceFromOrigin>610.5513901384551</distanceFromOrigin>
				<angle>50.3395411831908</angle>
				<shape>triangular</shape>
				<triangleMeasure>0.2081024880024506</triangleMeasure>
				<rectangleMeasure>0.1488861818181818</rectangleMeasure>
				<circleMeasure>0.08680635003790073</circleMeasure>
				<centroid>
					<x>250.1594</x>
					<y>1199.432</y>
				</centroid>
			</pseudo3D>
		</spatialEntity>
		<spatialEntity>
			<pseudo3D type="cluster">
				<clusteredness>1</clusteredness>
				<density>1</density>
				<area>191.0706</area>
				<perimeter>54</perimeter>
				<distanceFromOrigin>526.4598750142312</distanceFromOrigin>
				<angle>0</angle>
				<shape>rectangular</shape>
				<triangleMeasure>0.5249192307692309</triangleMeasure>
				<rectangleMeasure>1</rectangleMeasure>
				<circleMeasure>0.6282560906835513</circleMeasure>
				<centroid>
					<x>780</x>
					<y>1228.5</y>
				</centroid>
			</pseudo3D>
		</spatialEntity>
		<spatialEntity>
			<pseudo3D type="cluster">
				<clusteredness>1</clusteredness>
				<density>1</density>
				<area>191.0706</area>
				<perimeter>56</perimeter>
				<distanceFromOrigin>581.884009060225</distanceFromOrigin>
				<angle>0</angle>
				<shape>rectangular</shape>
				<triangleMeasure>0.4874250000000001</triangleMeasure>
				<rectangleMeasure>0.9748500000000001</rectangleMeasure>
				<circleMeasure>0.5849833005488307</circleMeasure>
				<centroid>
					<x>851</x>
					<y>1269</y>
				</centroid>
			</pseudo3D>
		</spatialEntity>
		<spatialEntity>
			<pseudo3D type="cluster">
				<clusteredness>1</clusteredness>
				<density>1</density>
				<area>191.0706</area>
				<perimeter>56</perimeter>
				<distanceFromOrigin>575.7951024453056</distanceFromOrigin>
				<angle>0</angle>
				<shape>rectangular</shape>
				<triangleMeasure>0.4874250000000001</triangleMeasure>
				<rectangleMeasure>0.9748500000000001</rectangleMeasure>
				<circleMeasure>0.5849833005488307</circleMeasure>
				<centroid>
					<x>752</x>
					<y>1283</y>
				</centroid>
			</pseudo3D>
		</spatialEntity>
		<spatialEntity>
			<pseudo3D type="cluster">
				<clusteredness>1</clusteredness>
				<density>1</density>
				<area>191.0706</area>
				<perimeter>58</perimeter>
				<distanceFromOrigin>931.2196303772811</distanceFromOrigin>
				<angle>0</angle>
				<shape>rectangular</shape>
				<triangleMeasure>0.4549300000000001</triangleMeasure>
				<rectangleMeasure>0.9098600000000001</rectangleMeasure>
				<circleMeasure>0.5446875469621394</circleMeasure>
				<centroid>
					<x>1399.5</x>
					<y>1310</y>
				</centroid>
			</pseudo3D>
		</spatialEntity>
		<numericStateVariable>
			<name>avgClusterednessClusters</name>
			<value>0.9631956129225548</value>
		</numericStateVariable>
		<numericStateVariable>
			<name>avgDensityClusters</name>
			<value>1.000982800982801</value>
		</numericStateVariable>
	</timepoint>
	<timepoint>
		<spatialEntity>
			<pseudo3D type="cluster">
				<clusteredness>1</clusteredness>
				<density>1</density>
				<area>191.0706</area>
				<perimeter>56</perimeter>
				<distanceFromOrigin>701.6872522712665</distanceFromOrigin>
				<angle>0</angle>
				<shape>rectangular</shape>
				<triangleMeasure>0.4899246153846154</triangleMeasure>
				<rectangleMeasure>0.9798492307692308</rectangleMeasure>
				<circleMeasure>0.582013761610809</circleMeasure>
				<centroid>
					<x>808.5</x>
					<y>6.5</y>
				</centroid>
			</pseudo3D>
		</spatialEntity>
		<spatialEntity>
			<pseudo3D type="cluster">
				<clusteredness>1</clusteredness>
				<density>1</density>
				<area>191.0706</area>
				<perimeter>54</perimeter>
				<distanceFromOrigin>666.7053322120651</distanceFromOrigin>
				<angle>81.2538377374448</angle>
				<shape>rectangular</shape>
				<triangleMeasure>0.5249192307692309</triangleMeasure>
				<rectangleMeasure>1</rectangleMeasure>
				<circleMeasure>0.6282560906835513</circleMeasure>
				<centroid>
					<x>612</x>
					<y>33.5</y>
				</centroid>
			</pseudo3D>
		</spatialEntity>
		<spatialEntity>
			<pseudo3D type="cluster">
				<clusteredness>1</clusteredness>
				<density>1</density>
				<area>191.0706</area>
				<perimeter>54</perimeter>
				<distanceFromOrigin>799.8824913698262</distanceFromOrigin>
				<angle>85.60129464500447</angle>
				<shape>rectangular</shape>
				<triangleMeasure>0.5249192307692309</triangleMeasure>
				<rectangleMeasure>1</rectangleMeasure>
				<circleMeasure>0.6282560906835513</circleMeasure>
				<centroid>
					<x>1132</x>
					<y>33.5</y>
				</centroid>
			</pseudo3D>
		</spatialEntity>
		<spatialEntity>
			<pseudo3D type="cluster">
				<clusteredness>1</clusteredness>
				<density>1</density>
				<area>191.0706</area>
				<perimeter>56</perimeter>
				<distanceFromOrigin>689.1596331765232</distanceFromOrigin>
				<angle>0</angle>
				<shape>rectangular</shape>
				<triangleMeasure>0.4874250000000001</triangleMeasure>
				<rectangleMeasure>0.9748500000000001</rectangleMeasure>
				<circleMeasure>0.5849833005488307</circleMeasure>
				<centroid>
					<x>443</x>
					<y>47</y>
				</centroid>
			</pseudo3D>
		</spatialEntity>
		<spatialEntity>
			<pseudo3D type="cluster">
				<clusteredness>0.1022778640237332</clusteredness>
				<density>1</density>
				<area>382.1412</area>
				<perimeter>93.90396308898926</perimeter>
				<distanceFromOrigin>901.0715842817373</distanceFromOrigin>
				<angle>50.71059313749964</angle>
				<shape>rectangular</shape>
				<triangleMeasure>0.4546593694229625</triangleMeasure>
				<rectangleMeasure>0.5054777777777778</rectangleMeasure>
				<circleMeasure>0.3031241850905896</circleMeasure>
				<centroid>
					<x>14.11523</x>
					<y>67.44444</y>
				</centroid>
			</pseudo3D>
		</spatialEntity>
		<spatialEntity>
			<pseudo3D type="cluster">
				<clusteredness>1</clusteredness>
				<density>1</density>
				<area>191.0706</area>
				<perimeter>56</perimeter>
				<distanceFromOrigin>738.1327793832218</distanceFromOrigin>
				<angle>0</angle>
				<shape>rectangular</shape>
				<triangleMeasure>0.4874250000000001</triangleMeasure>
				<rectangleMeasure>0.9748500000000001</rectangleMeasure>
				<circleMeasure>0.5849833005488307</circleMeasure>
				<centroid>
					<x>218</x>
					<y>115</y>
				</centroid>
			</pseudo3D>
		</spatialEntity>
		<spatialEntity>
			<pseudo3D type="cluster">
				<clusteredness>1</clusteredness>
				<density>1</density>
				<area>191.0706</area>
				<perimeter>56</perimeter>
				<distanceFromOrigin>583.8150392033422</distanceFromOrigin>
				<angle>0</angle>
				<shape>rectangular</shape>
				<triangleMeasure>0.4874250000000001</triangleMeasure>
				<rectangleMeasure>0.9748500000000001</rectangleMeasure>
				<circleMeasure>0.5849833005488307</circleMeasure>
				<centroid>
					<x>626</x>
					<y>115</y>
				</centroid>
			</pseudo3D>
		</spatialEntity>
		<spatialEntity>
			<pseudo3D type="cluster">
				<clusteredness>1</clusteredness>
				<density>1</density>
				<area>191.0706</area>
				<perimeter>56</perimeter>
				<distanceFromOrigin>553.4780935140974</distanceFromOrigin>
				<angle>0</angle>
				<shape>rectangular</shape>
				<triangleMeasure>0.4874250000000001</triangleMeasure>
				<rectangleMeasure>0.9748500000000001</rectangleMeasure>
				<circleMeasure>0.5849833005488307</circleMeasure>
				<centroid>
					<x>949</x>
					<y>210</y>
				</centroid>
			</pseudo3D>
		</spatialEntity>
		<spatialEntity>
			<pseudo3D type="cluster">
				<clusteredness>1</clusteredness>
				<density>1</density>
				<area>191.0706</area>
				<perimeter>56</perimeter>
				<distanceFromOrigin>829.1019237705337</distanceFromOrigin>
				<angle>0</angle>
				<shape>rectangular</shape>
				<triangleMeasure>0.4874250000000001</triangleMeasure>
				<rectangleMeasure>0.9748500000000001</rectangleMeasure>
				<circleMeasure>0.5849833005488307</circleMeasure>
				<centroid>
					<x>1357</x>
					<y>210</y>
				</centroid>
			</pseudo3D>
		</spatialEntity>
		<spatialEntity>
			<pseudo3D type="cluster">
				<clusteredness>0.1421463368080408</clusteredness>
				<density>1</density>
				<area>382.1412</area>
				<perimeter>82</perimeter>
				<distanceFromOrigin>641.7515095424396</distanceFromOrigin>
				<angle>47.29061004263853</angle>
				<shape>rectangular</shape>
				<triangleMeasure>0.5249192307692309</triangleMeasure>
				<rectangleMeasure>1</rectangleMeasure>
				<circleMeasure>0.4812454245808204</circleMeasure>
				<centroid>
					<x>168</x>
					<y>291.5</y>
				</centroid>
			</pseudo3D>
		</spatialEntity>
		<spatialEntity>
			<pseudo3D type="cluster">
				<clusteredness>1</clusteredness>
				<density>1</density>
				<area>191.0706</area>
				<perimeter>54</perimeter>
				<distanceFromOrigin>808.3545014410447</distanceFromOrigin>
				<angle>0</angle>
				<shape>rectangular</shape>
				<triangleMeasure>0.5249192307692309</triangleMeasure>
				<rectangleMeasure>1</rectangleMeasure>
				<circleMeasure>0.6282560906835513</circleMeasure>
				<centroid>
					<x>1385</x>
					<y>291.5</y>
				</centroid>
			</pseudo3D>
		</spatialEntity>
		<spatialEntity>
			<pseudo3D type="cluster">
				<clusteredness>0.04142120207330734</clusteredness>
				<density>1</density>
				<area>573.2118</area>
				<perimeter>164</perimeter>
				<distanceFromOrigin>622.2877148072264</distanceFromOrigin>
				<angle>22.98871680208064</angle>
				<shape>rectangular</shape>
				<triangleMeasure>0.3010566176470588</triangleMeasure>
				<rectangleMeasure>0.6021132352941176</rectangleMeasure>
				<circleMeasure>0.1427262313520928</circleMeasure>
				<centroid>
					<x>133</x>
					<y>359</y>
				</centroid>
			</pseudo3D>
		</spatialEntity>
		<spatialEntity>
			<pseudo3D type="cluster">
				<clusteredness>1</clusteredness>
				<density>1</density>
				<area>191.0706</area>
				<perimeter>56</perimeter>
				<distanceFromOrigin>412.3166259078089</distanceFromOrigin>
				<angle>0</angle>
				<shape>rectangular</shape>
				<triangleMeasure>0.4874250000000001</triangleMeasure>
				<rectangleMeasure>0.9748500000000001</rectangleMeasure>
				<circleMeasure>0.5849833005488307</circleMeasure>
				<centroid>
					<x>386</x>
					<y>400</y>
				</centroid>
			</pseudo3D>
		</spatialEntity>
		<spatialEntity>
			<pseudo3D type="cluster">
				<clusteredness>1</clusteredness>
				<density>1</density>
				<area>191.0706</area>
				<perimeter>56</perimeter>
				<distanceFromOrigin>323.9459831515125</distanceFromOrigin>
				<angle>0</angle>
				<shape>rectangular</shape>
				<triangleMeasure>0.4874250000000001</triangleMeasure>
				<rectangleMeasure>0.9748500000000001</rectangleMeasure>
				<circleMeasure>0.5849833005488307</circleMeasure>
				<centroid>
					<x>865</x>
					<y>427</y>
				</centroid>
			</pseudo3D>
		</spatialEntity>
		<spatialEntity>
			<pseudo3D type="cluster">
				<clusteredness>1</clusteredness>
				<density>1</density>
				<area>191.0706</area>
				<perimeter>58</perimeter>
				<distanceFromOrigin>576.0138887214439</distanceFromOrigin>
				<angle>0</angle>
				<shape>rectangular</shape>
				<triangleMeasure>0.4549300000000001</triangleMeasure>
				<rectangleMeasure>0.9098600000000001</rectangleMeasure>
				<circleMeasure>0.5446875469621394</circleMeasure>
				<centroid>
					<x>1202.5</x>
					<y>441</y>
				</centroid>
			</pseudo3D>
		</spatialEntity>
		<spatialEntity>
			<pseudo3D type="cluster">
				<clusteredness>1</clusteredness>
				<density>1</density>
				<area>191.0706</area>
				<perimeter>56</perimeter>
				<distanceFromOrigin>269.8981289301577</distanceFromOrigin>
				<angle>0</angle>
				<shape>rectangular</shape>
				<triangleMeasure>0.4874250000000001</triangleMeasure>
				<rectangleMeasure>0.9748500000000001</rectangleMeasure>
				<circleMeasure>0.5849833005488307</circleMeasure>
				<centroid>
					<x>865</x>
					<y>495</y>
				</centroid>
			</pseudo3D>
		</spatialEntity>
		<spatialEntity>
			<pseudo3D type="cluster">
				<clusteredness>1</clusteredness>
				<density>1</density>
				<area>191.0706</area>
				<perimeter>56</perimeter>
				<distanceFromOrigin>229.139695382533</distanceFromOrigin>
				<angle>0</angle>
				<shape>rectangular</shape>
				<triangleMeasure>0.4874250000000001</triangleMeasure>
				<rectangleMeasure>0.9748500000000001</rectangleMeasure>
				<circleMeasure>0.5849833005488307</circleMeasure>
				<centroid>
					<x>541</x>
					<y>509</y>
				</centroid>
			</pseudo3D>
		</spatialEntity>
		<spatialEntity>
			<pseudo3D type="cluster">
				<clusteredness>1</clusteredness>
				<density>1</density>
				<area>191.0706</area>
				<perimeter>56</perimeter>
				<distanceFromOrigin>172.1046193453273</distanceFromOrigin>
				<angle>0</angle>
				<shape>rectangular</shape>
				<triangleMeasure>0.4874250000000001</triangleMeasure>
				<rectangleMeasure>0.9748500000000001</rectangleMeasure>
				<circleMeasure>0.5849833005488307</circleMeasure>
				<centroid>
					<x>794</x>
					<y>563</y>
				</centroid>
			</pseudo3D>
		</spatialEntity>
		<spatialEntity>
			<pseudo3D type="cluster">
				<clusteredness>0.01214376421673664</clusteredness>
				<density>1.071428571428571</density>
				<area>10699.95359999999</area>
				<perimeter>636.5786304473877</perimeter>
				<distanceFromOrigin>61.18823416311342</distanceFromOrigin>
				<angle>0</angle>
				<shape>rectangular</shape>
				<triangleMeasure>0.2505073932192971</triangleMeasure>
				<rectangleMeasure>0.2963175121683043</rectangleMeasure>
				<circleMeasure>0.264721480725552</circleMeasure>
				<centroid>
					<x>723.4551</x>
					<y>693.8762</y>
				</centroid>
			</pseudo3D>
		</spatialEntity>
		<spatialEntity>
			<pseudo3D type="cluster">
				<clusteredness>0.06400937600796754</clusteredness>
				<density>1</density>
				<area>382.1412</area>
				<perimeter>119.0731830596924</perimeter>
				<distanceFromOrigin>440.0045454310671</distanceFromOrigin>
				<angle>37.77130445277071</angle>
				<shape>rectangular</shape>
				<triangleMeasure>0.3237541605994017</triangleMeasure>
				<rectangleMeasure>0.4080134993591433</rectangleMeasure>
				<circleMeasure>0.1779002722441166</circleMeasure>
				<centroid>
					<x>217.7421</x>
					<y>692.3391</y>
				</centroid>
			</pseudo3D>
		</spatialEntity>
		<spatialEntity>
			<pseudo3D type="cluster">
				<clusteredness>0.0464024394715962</clusteredness>
				<density>1</density>
				<area>382.1412</area>
				<perimeter>140.6487197875977</perimeter>
				<distanceFromOrigin>272.1562051469707</distanceFromOrigin>
				<angle>49.76364169072618</angle>
				<shape>rectangular</shape>
				<triangleMeasure>0.2480027257240205</triangleMeasure>
				<rectangleMeasure>0.3640759741545078</rectangleMeasure>
				<circleMeasure>0.1239532173430521</circleMeasure>
				<centroid>
					<x>956</x>
					<y>760</y>
				</centroid>
			</pseudo3D>
		</spatialEntity>
		<spatialEntity>
			<pseudo3D type="cluster">
				<clusteredness>1</clusteredness>
				<density>1</density>
				<area>191.0706</area>
				<perimeter>54</perimeter>
				<distanceFromOrigin>335.2566181300527</distanceFromOrigin>
				<angle>0</angle>
				<shape>rectangular</shape>
				<triangleMeasure>0.5249192307692309</triangleMeasure>
				<rectangleMeasure>1</rectangleMeasure>
				<circleMeasure>0.6282560906835513</circleMeasure>
				<centroid>
					<x>1020</x>
					<y>739.5</y>
				</centroid>
			</pseudo3D>
		</spatialEntity>
		<spatialEntity>
			<pseudo3D type="cluster">
				<clusteredness>1</clusteredness>
				<density>1</density>
				<area>191.0706</area>
				<perimeter>56</perimeter>
				<distanceFromOrigin>98.41239759298622</distanceFromOrigin>
				<angle>0</angle>
				<shape>rectangular</shape>
				<triangleMeasure>0.4874250000000001</triangleMeasure>
				<rectangleMeasure>0.9748500000000001</rectangleMeasure>
				<circleMeasure>0.5849833005488307</circleMeasure>
				<centroid>
					<x>583</x>
					<y>753</y>
				</centroid>
			</pseudo3D>
		</spatialEntity>
		<spatialEntity>
			<pseudo3D type="cluster">
				<clusteredness>1</clusteredness>
				<density>1</density>
				<area>191.0706</area>
				<perimeter>56</perimeter>
				<distanceFromOrigin>575.7299714275782</distanceFromOrigin>
				<angle>0</angle>
				<shape>rectangular</shape>
				<triangleMeasure>0.4874250000000001</triangleMeasure>
				<rectangleMeasure>0.9748500000000001</rectangleMeasure>
				<circleMeasure>0.5849833005488307</circleMeasure>
				<centroid>
					<x>1259</x>
					<y>767</y>
				</centroid>
			</pseudo3D>
		</spatialEntity>
		<spatialEntity>
			<pseudo3D type="cluster">
				<clusteredness>1</clusteredness>
				<density>1</density>
				<area>191.0706</area>
				<perimeter>54</perimeter>
				<distanceFromOrigin>417.9042952638798</distanceFromOrigin>
				<angle>0</angle>
				<shape>rectangular</shape>
				<triangleMeasure>0.5249192307692309</triangleMeasure>
				<rectangleMeasure>1</rectangleMeasure>
				<circleMeasure>0.6282560906835513</circleMeasure>
				<centroid>
					<x>260</x>
					<y>780.5</y>
				</centroid>
			</pseudo3D>
		</spatialEntity>
		<spatialEntity>
			<pseudo3D type="cluster">
				<clusteredness>1</clusteredness>
				<density>1</density>
				<area>191.0706</area>
				<perimeter>54</perimeter>
				<distanceFromOrigin>164.4384383287557</distanceFromOrigin>
				<angle>85.60129464500447</angle>
				<shape>rectangular</shape>
				<triangleMeasure>0.5249192307692309</triangleMeasure>
				<rectangleMeasure>1</rectangleMeasure>
				<circleMeasure>0.6282560906835513</circleMeasure>
				<centroid>
					<x>794</x>
					<y>834.5</y>
				</centroid>
			</pseudo3D>
		</spatialEntity>
		<spatialEntity>
			<pseudo3D type="cluster">
				<clusteredness>1</clusteredness>
				<density>1</density>
				<area>191.0706</area>
				<perimeter>54</perimeter>
				<distanceFromOrigin>532.797334828169</distanceFromOrigin>
				<angle>0</angle>
				<shape>rectangular</shape>
				<triangleMeasure>0.5249192307692309</triangleMeasure>
				<rectangleMeasure>1</rectangleMeasure>
				<circleMeasure>0.6282560906835513</circleMeasure>
				<centroid>
					<x>175</x>
					<y>902.5</y>
				</centroid>
			</pseudo3D>
		</spatialEntity>
		<spatialEntity>
			<pseudo3D type="cluster">
				<clusteredness>1</clusteredness>
				<density>1</density>
				<area>191.0706</area>
				<perimeter>56</perimeter>
				<distanceFromOrigin>762.0564283568508</distanceFromOrigin>
				<angle>0</angle>
				<shape>rectangular</shape>
				<triangleMeasure>0.4874250000000001</triangleMeasure>
				<rectangleMeasure>0.9748500000000001</rectangleMeasure>
				<circleMeasure>0.5849833005488307</circleMeasure>
				<centroid>
					<x>1329</x>
					<y>1120</y>
				</centroid>
			</pseudo3D>
		</spatialEntity>
		<spatialEntity>
			<pseudo3D type="cluster">
				<clusteredness>1</clusteredness>
				<density>1</density>
				<area>191.0706</area>
				<perimeter>54</perimeter>
				<distanceFromOrigin>426.1842324629104</distanceFromOrigin>
				<angle>0</angle>
				<shape>rectangular</shape>
				<triangleMeasure>0.5249192307692309</triangleMeasure>
				<rectangleMeasure>1</rectangleMeasure>
				<circleMeasure>0.6282560906835513</circleMeasure>
				<centroid>
					<x>738</x>
					<y>1133.5</y>
				</centroid>
			</pseudo3D>
		</spatialEntity>
		<spatialEntity>
			<pseudo3D type="cluster">
				<clusteredness>0.1022780590110538</clusteredness>
				<density>1</density>
				<area>382.1412</area>
				<perimeter>97.31727409362793</perimeter>
				<distanceFromOrigin>658.3259071311109</distanceFromOrigin>
				<angle>53.89042325736388</angle>
				<shape>rectangular</shape>
				<triangleMeasure>0.4229711320950503</triangleMeasure>
				<rectangleMeasure>0.4706172413793104</rectangleMeasure>
				<circleMeasure>0.282231962015061</circleMeasure>
				<centroid>
					<x>196.4444</x>
					<y>1180.893</y>
				</centroid>
			</pseudo3D>
		</spatialEntity>
		<spatialEntity>
			<pseudo3D type="cluster">
				<clusteredness>1</clusteredness>
				<density>1</density>
				<area>191.0706</area>
				<perimeter>54</perimeter>
				<distanceFromOrigin>650.0438446751111</distanceFromOrigin>
				<angle>0</angle>
				<shape>rectangular</shape>
				<triangleMeasure>0.5249192307692309</triangleMeasure>
				<rectangleMeasure>1</rectangleMeasure>
				<circleMeasure>0.6282560906835513</circleMeasure>
				<centroid>
					<x>246</x>
					<y>1201.5</y>
				</centroid>
			</pseudo3D>
		</spatialEntity>
		<spatialEntity>
			<pseudo3D type="cluster">
				<clusteredness>1</clusteredness>
				<density>1</density>
				<area>191.0706</area>
				<perimeter>54</perimeter>
				<distanceFromOrigin>535.8106008656417</distanceFromOrigin>
				<angle>0</angle>
				<shape>rectangular</shape>
				<triangleMeasure>0.5249192307692309</triangleMeasure>
				<rectangleMeasure>1</rectangleMeasure>
				<circleMeasure>0.6282560906835513</circleMeasure>
				<centroid>
					<x>823</x>
					<y>1228.5</y>
				</centroid>
			</pseudo3D>
		</spatialEntity>
		<spatialEntity>
			<pseudo3D type="cluster">
				<clusteredness>1</clusteredness>
				<density>1</density>
				<area>191.0706</area>
				<perimeter>56</perimeter>
				<distanceFromOrigin>561.8896688852715</distanceFromOrigin>
				<angle>0</angle>
				<shape>rectangular</shape>
				<triangleMeasure>0.4874250000000001</triangleMeasure>
				<rectangleMeasure>0.9748500000000001</rectangleMeasure>
				<circleMeasure>0.5849833005488307</circleMeasure>
				<centroid>
					<x>752</x>
					<y>1269</y>
				</centroid>
			</pseudo3D>
		</spatialEntity>
		<spatialEntity>
			<pseudo3D type="cluster">
				<clusteredness>1</clusteredness>
				<density>1</density>
				<area>191.0706</area>
				<perimeter>56</perimeter>
				<distanceFromOrigin>887.4215458281368</distanceFromOrigin>
				<angle>0</angle>
				<shape>rectangular</shape>
				<triangleMeasure>0.4874250000000001</triangleMeasure>
				<rectangleMeasure>0.9748500000000001</rectangleMeasure>
				<circleMeasure>0.5849833005488307</circleMeasure>
				<centroid>
					<x>1315</x>
					<y>1337</y>
				</centroid>
			</pseudo3D>
		</spatialEntity>
		<numericStateVariable>
			<name>avgClusterednessClusters</name>
			<value>0.9424850265214644</value>
		</numericStateVariable>
		<numericStateVariable>
			<name>avgDensityClusters</name>
			<value>1.002100840336134</value>
		</numericStateVariable>
	</timepoint>
	<timepoint>
		<spatialEntity>
			<pseudo3D type="cluster">
				<clusteredness>1</clusteredness>
				<density>1</density>
				<area>191.0706</area>
				<perimeter>54</perimeter>
				<distanceFromOrigin>921.0656871255165</distanceFromOrigin>
				<angle>0</angle>
				<shape>rectangular</shape>
				<triangleMeasure>0.5249192307692309</triangleMeasure>
				<rectangleMeasure>1</rectangleMeasure>
				<circleMeasure>0.6282560906835513</circleMeasure>
				<centroid>
					<x>63</x>
					<y>6.5</y>
				</centroid>
			</pseudo3D>
		</spatialEntity>
		<spatialEntity>
			<pseudo3D type="cluster">
				<clusteredness>1</clusteredness>
				<density>1</density>
				<area>191.0706</area>
				<perimeter>54</perimeter>
				<distanceFromOrigin>702.3795270364876</distanceFromOrigin>
				<angle>81.2538377374448</angle>
				<shape>rectangular</shape>
				<triangleMeasure>0.5249192307692309</triangleMeasure>
				<rectangleMeasure>1</rectangleMeasure>
				<circleMeasure>0.6282560906835513</circleMeasure>
				<centroid>
					<x>443</x>
					<y>33.5</y>
				</centroid>
			</pseudo3D>
		</spatialEntity>
		<spatialEntity>
			<pseudo3D type="cluster">
				<clusteredness>1</clusteredness>
				<density>1</density>
				<area>191.0706</area>
				<perimeter>56</perimeter>
				<distanceFromOrigin>665.976726320072</distanceFromOrigin>
				<angle>0</angle>
				<shape>rectangular</shape>
				<triangleMeasure>0.4874250000000001</triangleMeasure>
				<rectangleMeasure>0.9748500000000001</rectangleMeasure>
				<circleMeasure>0.5849833005488307</circleMeasure>
				<centroid>
					<x>527</x>
					<y>47</y>
				</centroid>
			</pseudo3D>
		</spatialEntity>
		<spatialEntity>
			<pseudo3D type="cluster">
				<clusteredness>1</clusteredness>
				<density>1</density>
				<area>191.0706</area>
				<perimeter>56</perimeter>
				<distanceFromOrigin>682.1649360675174</distanceFromOrigin>
				<angle>0</angle>
				<shape>rectangular</shape>
				<triangleMeasure>0.4874250000000001</triangleMeasure>
				<rectangleMeasure>0.9748500000000001</rectangleMeasure>
				<circleMeasure>0.5849833005488307</circleMeasure>
				<centroid>
					<x>893</x>
					<y>47</y>
				</centroid>
			</pseudo3D>
		</spatialEntity>
		<spatialEntity>
			<pseudo3D type="cluster">
				<clusteredness>1</clusteredness>
				<density>1</density>
				<area>191.0706</area>
				<perimeter>56</perimeter>
				<distanceFromOrigin>861.2560594852149</distanceFromOrigin>
				<angle>0</angle>
				<shape>rectangular</shape>
				<triangleMeasure>0.4874250000000001</triangleMeasure>
				<rectangleMeasure>0.9748500000000001</rectangleMeasure>
				<circleMeasure>0.5849833005488307</circleMeasure>
				<centroid>
					<x>63</x>
					<y>88</y>
				</centroid>
			</pseudo3D>
		</spatialEntity>
		<spatialEntity>
			<pseudo3D type="cluster">
				<clusteredness>1</clusteredness>
				<density>1</density>
				<area>191.0706</area>
				<perimeter>54</perimeter>
				<distanceFromOrigin>628.980921809239</distanceFromOrigin>
				<angle>81.2538377374448</angle>
				<shape>rectangular</shape>
				<triangleMeasure>0.5249192307692309</triangleMeasure>
				<rectangleMeasure>1</rectangleMeasure>
				<circleMeasure>0.6282560906835513</circleMeasure>
				<centroid>
					<x>471</x>
					<y>101.5</y>
				</centroid>
			</pseudo3D>
		</spatialEntity>
		<spatialEntity>
			<pseudo3D type="cluster">
				<clusteredness>1</clusteredness>
				<density>1</density>
				<area>191.0706</area>
				<perimeter>56</perimeter>
				<distanceFromOrigin>700.5883241961716</distanceFromOrigin>
				<angle>0</angle>
				<shape>rectangular</shape>
				<triangleMeasure>0.4874250000000001</triangleMeasure>
				<rectangleMeasure>0.9748500000000001</rectangleMeasure>
				<circleMeasure>0.5849833005488307</circleMeasure>
				<centroid>
					<x>1076</x>
					<y>115</y>
				</centroid>
			</pseudo3D>
		</spatialEntity>
		<spatialEntity>
			<pseudo3D type="cluster">
				<clusteredness>1</clusteredness>
				<density>1</density>
				<area>191.0706</area>
				<perimeter>58</perimeter>
				<distanceFromOrigin>725.9814047205341</distanceFromOrigin>
				<angle>0</angle>
				<shape>rectangular</shape>
				<triangleMeasure>0.4549300000000001</triangleMeasure>
				<rectangleMeasure>0.9098600000000001</rectangleMeasure>
				<circleMeasure>0.5446875469621394</circleMeasure>
				<centroid>
					<x>203.5</x>
					<y>142</y>
				</centroid>
			</pseudo3D>
		</spatialEntity>
		<spatialEntity>
			<pseudo3D type="cluster">
				<clusteredness>1</clusteredness>
				<density>1</density>
				<area>191.0706</area>
				<perimeter>54</perimeter>
				<distanceFromOrigin>862.5572444771419</distanceFromOrigin>
				<angle>0</angle>
				<shape>rectangular</shape>
				<triangleMeasure>0.5249192307692309</triangleMeasure>
				<rectangleMeasure>1</rectangleMeasure>
				<circleMeasure>0.6282560906835513</circleMeasure>
				<centroid>
					<x>1357</x>
					<y>155.5</y>
				</centroid>
			</pseudo3D>
		</spatialEntity>
		<spatialEntity>
			<pseudo3D type="cluster">
				<clusteredness>1</clusteredness>
				<density>1</density>
				<area>191.0706</area>
				<perimeter>54</perimeter>
				<distanceFromOrigin>549.0036429751627</distanceFromOrigin>
				<angle>85.60129464500447</angle>
				<shape>rectangular</shape>
				<triangleMeasure>0.5249192307692309</triangleMeasure>
				<rectangleMeasure>1</rectangleMeasure>
				<circleMeasure>0.6282560906835513</circleMeasure>
				<centroid>
					<x>963</x>
					<y>223.5</y>
				</centroid>
			</pseudo3D>
		</spatialEntity>
		<spatialEntity>
			<pseudo3D type="cluster">
				<clusteredness>0.04909177666297869</clusteredness>
				<density>1</density>
				<area>382.1412</area>
				<perimeter>138</perimeter>
				<distanceFromOrigin>682.7019847634838</distanceFromOrigin>
				<angle>27.40757543781841</angle>
				<shape>rectangular</shape>
				<triangleMeasure>0.2481436363636364</triangleMeasure>
				<rectangleMeasure>0.4962873907440719</rectangleMeasure>
				<circleMeasure>0.1423865144293111</circleMeasure>
				<centroid>
					<x>133</x>
					<y>257.5</y>
				</centroid>
			</pseudo3D>
		</spatialEntity>
		<spatialEntity>
			<pseudo3D type="cluster">
				<clusteredness>1</clusteredness>
				<density>1</density>
				<area>191.0706</area>
				<perimeter>56</perimeter>
				<distanceFromOrigin>829.1664489111942</distanceFromOrigin>
				<angle>0</angle>
				<shape>rectangular</shape>
				<triangleMeasure>0.4874250000000001</triangleMeasure>
				<rectangleMeasure>0.9748500000000001</rectangleMeasure>
				<circleMeasure>0.5849833005488307</circleMeasure>
				<centroid>
					<x>1385</x>
					<y>251</y>
				</centroid>
			</pseudo3D>
		</spatialEntity>
		<spatialEntity>
			<pseudo3D type="cluster">
				<clusteredness>0.03616127380045523</clusteredness>
				<density>1</density>
				<area>573.2118</area>
				<perimeter>178.5119228363037</perimeter>
				<distanceFromOrigin>597.0678353420154</distanceFromOrigin>
				<angle>64.53430646169764</angle>
				<shape>triangular</shape>
				<triangleMeasure>0.2502536278893676</triangleMeasure>
				<rectangleMeasure>0.1986180537139738</rectangleMeasure>
				<circleMeasure>0.1457632582742726</circleMeasure>
				<centroid>
					<x>167.0271</x>
					<y>363.7338</y>
				</centroid>
			</pseudo3D>
		</spatialEntity>
		<spatialEntity>
			<pseudo3D type="cluster">
				<clusteredness>1</clusteredness>
				<density>1</density>
				<area>191.0706</area>
				<perimeter>54</perimeter>
				<distanceFromOrigin>408.270743502397</distanceFromOrigin>
				<angle>81.2538377374448</angle>
				<shape>rectangular</shape>
				<triangleMeasure>0.5249192307692309</triangleMeasure>
				<rectangleMeasure>1</rectangleMeasure>
				<circleMeasure>0.6282560906835513</circleMeasure>
				<centroid>
					<x>443</x>
					<y>359.5</y>
				</centroid>
			</pseudo3D>
		</spatialEntity>
		<spatialEntity>
			<pseudo3D type="cluster">
				<clusteredness>1</clusteredness>
				<density>1</density>
				<area>191.0706</area>
				<perimeter>54</perimeter>
				<distanceFromOrigin>583.9606151103001</distanceFromOrigin>
				<angle>0</angle>
				<shape>rectangular</shape>
				<triangleMeasure>0.5249192307692309</triangleMeasure>
				<rectangleMeasure>1</rectangleMeasure>
				<circleMeasure>0.6282560906835513</circleMeasure>
				<centroid>
					<x>1217</x>
					<y>454.5</y>
				</centroid>
			</pseudo3D>
		</spatialEntity>
		<spatialEntity>
			<pseudo3D type="cluster">
				<clusteredness>0.0464024394715962</clusteredness>
				<density>1</density>
				<area>382.1412</area>
				<perimeter>140.7036018371582</perimeter>
				<distanceFromOrigin>201.6754819009986</distanceFromOrigin>
				<angle>31.89079180184571</angle>
				<shape>rectangular</shape>
				<triangleMeasure>0.2480027257240205</triangleMeasure>
				<rectangleMeasure>0.3574563762187256</rectangleMeasure>
				<circleMeasure>0.1239532173430521</circleMeasure>
				<centroid>
					<x>830.0692</x>
					<y>529</y>
				</centroid>
			</pseudo3D>
		</spatialEntity>
		<spatialEntity>
			<pseudo3D type="cluster">
				<clusteredness>1</clusteredness>
				<density>1</density>
				<area>191.0706</area>
				<perimeter>56</perimeter>
				<distanceFromOrigin>169.1449082887215</distanceFromOrigin>
				<angle>0</angle>
				<shape>rectangular</shape>
				<triangleMeasure>0.4874250000000001</triangleMeasure>
				<rectangleMeasure>0.9748500000000001</rectangleMeasure>
				<circleMeasure>0.5849833005488307</circleMeasure>
				<centroid>
					<x>541</x>
					<y>590</y>
				</centroid>
			</pseudo3D>
		</spatialEntity>
		<spatialEntity>
			<pseudo3D type="cluster">
				<clusteredness>1</clusteredness>
				<density>1</density>
				<area>191.0706</area>
				<perimeter>56</perimeter>
				<distanceFromOrigin>354.4192432698879</distanceFromOrigin>
				<angle>0</angle>
				<shape>rectangular</shape>
				<triangleMeasure>0.4874250000000001</triangleMeasure>
				<rectangleMeasure>0.9748500000000001</rectangleMeasure>
				<circleMeasure>0.5849833005488307</circleMeasure>
				<centroid>
					<x>330</x>
					<y>604</y>
				</centroid>
			</pseudo3D>
		</spatialEntity>
		<spatialEntity>
			<pseudo3D type="cluster">
				<clusteredness>0.01087076612673105</clusteredness>
				<density>1.185185185185185</density>
				<area>10317.81239999999</area>
				<perimeter>754.6933822631836</perimeter>
				<distanceFromOrigin>61.84658438426491</distanceFromOrigin>
				<angle>58.98755392644474</angle>
				<shape>rectangular</shape>
				<triangleMeasure>0.2099933325192329</triangleMeasure>
				<rectangleMeasure>0.2252649913761106</rectangleMeasure>
				<circleMeasure>0.1519390431458032</circleMeasure>
				<centroid>
					<x>744.2141</x>
					<y>684.7643</y>
				</centroid>
			</pseudo3D>
		</spatialEntity>
		<spatialEntity>
			<pseudo3D type="cluster">
				<clusteredness>1</clusteredness>
				<density>1</density>
				<area>191.0706</area>
				<perimeter>56</perimeter>
				<distanceFromOrigin>301.0398644698074</distanceFromOrigin>
				<angle>0</angle>
				<shape>rectangular</shape>
				<triangleMeasure>0.4874250000000001</triangleMeasure>
				<rectangleMeasure>0.9748500000000001</rectangleMeasure>
				<circleMeasure>0.5849833005488307</circleMeasure>
				<centroid>
					<x>372</x>
					<y>672</y>
				</centroid>
			</pseudo3D>
		</spatialEntity>
		<spatialEntity>
			<pseudo3D type="cluster">
				<clusteredness>1</clusteredness>
				<density>1</density>
				<area>191.0706</area>
				<perimeter>54</perimeter>
				<distanceFromOrigin>153.8473269186046</distanceFromOrigin>
				<angle>0</angle>
				<shape>rectangular</shape>
				<triangleMeasure>0.5249192307692309</triangleMeasure>
				<rectangleMeasure>1</rectangleMeasure>
				<circleMeasure>0.6282560906835513</circleMeasure>
				<centroid>
					<x>823</x>
					<y>780.5</y>
				</centroid>
			</pseudo3D>
		</spatialEntity>
		<spatialEntity>
			<pseudo3D type="cluster">
				<clusteredness>1</clusteredness>
				<density>1</density>
				<area>191.0706</area>
				<perimeter>56</perimeter>
				<distanceFromOrigin>481.2120114876602</distanceFromOrigin>
				<angle>0</angle>
				<shape>rectangular</shape>
				<triangleMeasure>0.4874250000000001</triangleMeasure>
				<rectangleMeasure>0.9748500000000001</rectangleMeasure>
				<circleMeasure>0.5849833005488307</circleMeasure>
				<centroid>
					<x>1160</x>
					<y>794</y>
				</centroid>
			</pseudo3D>
		</spatialEntity>
		<spatialEntity>
			<pseudo3D type="cluster">
				<clusteredness>1</clusteredness>
				<density>1</density>
				<area>191.0706</area>
				<perimeter>54</perimeter>
				<distanceFromOrigin>184.7836572860273</distanceFromOrigin>
				<angle>0</angle>
				<shape>rectangular</shape>
				<triangleMeasure>0.5249192307692309</triangleMeasure>
				<rectangleMeasure>1</rectangleMeasure>
				<circleMeasure>0.6282560906835513</circleMeasure>
				<centroid>
					<x>823</x>
					<y>834.5</y>
				</centroid>
			</pseudo3D>
		</spatialEntity>
		<spatialEntity>
			<pseudo3D type="cluster">
				<clusteredness>0.1421463368080408</clusteredness>
				<density>1</density>
				<area>382.1412</area>
				<perimeter>84</perimeter>
				<distanceFromOrigin>447.4874299910557</distanceFromOrigin>
				<angle>51.84277341263093</angle>
				<shape>rectangular</shape>
				<triangleMeasure>0.4874250000000001</triangleMeasure>
				<rectangleMeasure>0.9748500000000001</rectangleMeasure>
				<circleMeasure>0.4679865765064302</circleMeasure>
				<centroid>
					<x>239</x>
					<y>848</y>
				</centroid>
			</pseudo3D>
		</spatialEntity>
		<spatialEntity>
			<pseudo3D type="cluster">
				<clusteredness>1</clusteredness>
				<density>1</density>
				<area>191.0706</area>
				<perimeter>54</perimeter>
				<distanceFromOrigin>722.2644944893802</distanceFromOrigin>
				<angle>0</angle>
				<shape>rectangular</shape>
				<triangleMeasure>0.5249192307692309</triangleMeasure>
				<rectangleMeasure>1</rectangleMeasure>
				<circleMeasure>0.6282560906835513</circleMeasure>
				<centroid>
					<x>1315</x>
					<y>1065.5</y>
				</centroid>
			</pseudo3D>
		</spatialEntity>
		<spatialEntity>
			<pseudo3D type="cluster">
				<clusteredness>1</clusteredness>
				<density>1</density>
				<area>191.0706</area>
				<perimeter>54</perimeter>
				<distanceFromOrigin>390.287073831558</distanceFromOrigin>
				<angle>90</angle>
				<shape>rectangular</shape>
				<triangleMeasure>0.5249192307692309</triangleMeasure>
				<rectangleMeasure>1</rectangleMeasure>
				<circleMeasure>0.6282560906835513</circleMeasure>
				<centroid>
					<x>766</x>
					<y>1092.5</y>
				</centroid>
			</pseudo3D>
		</spatialEntity>
		<spatialEntity>
			<pseudo3D type="cluster">
				<clusteredness>0.1472758815968071</clusteredness>
				<density>1</density>
				<area>382.1412</area>
				<perimeter>84</perimeter>
				<distanceFromOrigin>601.5189107584233</distanceFromOrigin>
				<angle>54.46232220802562</angle>
				<shape>rectangular</shape>
				<triangleMeasure>0.4874250000000001</triangleMeasure>
				<rectangleMeasure>0.9748500000000001</rectangleMeasure>
				<circleMeasure>0.4679865765064302</circleMeasure>
				<centroid>
					<x>288</x>
					<y>1181</y>
				</centroid>
			</pseudo3D>
		</spatialEntity>
		<spatialEntity>
			<pseudo3D type="cluster">
				<clusteredness>1</clusteredness>
				<density>1</density>
				<area>191.0706</area>
				<perimeter>56</perimeter>
				<distanceFromOrigin>496.3970185244871</distanceFromOrigin>
				<angle>0</angle>
				<shape>rectangular</shape>
				<triangleMeasure>0.4874250000000001</triangleMeasure>
				<rectangleMeasure>0.9748500000000001</rectangleMeasure>
				<circleMeasure>0.5849833005488307</circleMeasure>
				<centroid>
					<x>865</x>
					<y>1174</y>
				</centroid>
			</pseudo3D>
		</spatialEntity>
		<spatialEntity>
			<pseudo3D type="cluster">
				<clusteredness>1</clusteredness>
				<density>1</density>
				<area>191.0706</area>
				<perimeter>56</perimeter>
				<distanceFromOrigin>707.831194565484</distanceFromOrigin>
				<angle>0</angle>
				<shape>rectangular</shape>
				<triangleMeasure>0.4874250000000001</triangleMeasure>
				<rectangleMeasure>0.9748500000000001</rectangleMeasure>
				<circleMeasure>0.5849833005488307</circleMeasure>
				<centroid>
					<x>175</x>
					<y>1215</y>
				</centroid>
			</pseudo3D>
		</spatialEntity>
		<spatialEntity>
			<pseudo3D type="cluster">
				<clusteredness>1</clusteredness>
				<density>1</density>
				<area>191.0706</area>
				<perimeter>54</perimeter>
				<distanceFromOrigin>820.2402087193726</distanceFromOrigin>
				<angle>0</angle>
				<shape>rectangular</shape>
				<triangleMeasure>0.5249192307692309</triangleMeasure>
				<rectangleMeasure>1</rectangleMeasure>
				<circleMeasure>0.6282560906835513</circleMeasure>
				<centroid>
					<x>1231</x>
					<y>1323.5</y>
				</centroid>
			</pseudo3D>
		</spatialEntity>
		<spatialEntity>
			<pseudo3D type="cluster">
				<clusteredness>1</clusteredness>
				<density>1</density>
				<area>191.0706</area>
				<perimeter>56</perimeter>
				<distanceFromOrigin>646.8662922119223</distanceFromOrigin>
				<angle>0</angle>
				<shape>rectangular</shape>
				<triangleMeasure>0.4874250000000001</triangleMeasure>
				<rectangleMeasure>0.9748500000000001</rectangleMeasure>
				<circleMeasure>0.5849833005488307</circleMeasure>
				<centroid>
					<x>780</x>
					<y>1351</y>
				</centroid>
			</pseudo3D>
		</spatialEntity>
		<numericStateVariable>
			<name>avgClusterednessClusters</name>
			<value>0.954001411216076</value>
		</numericStateVariable>
		<numericStateVariable>
			<name>avgDensityClusters</name>
			<value>1.005973715651135</value>
		</numericStateVariable>
	</timepoint>
	<timepoint>
		<spatialEntity>
			<pseudo3D type="cluster">
				<clusteredness>1</clusteredness>
				<density>1</density>
				<area>191.0706</area>
				<perimeter>54</perimeter>
				<distanceFromOrigin>939.8138113477584</distanceFromOrigin>
				<angle>0</angle>
				<shape>rectangular</shape>
				<triangleMeasure>0.5249192307692309</triangleMeasure>
				<rectangleMeasure>1</rectangleMeasure>
				<circleMeasure>0.6282560906835513</circleMeasure>
				<centroid>
					<x>35</x>
					<y>6.5</y>
				</centroid>
			</pseudo3D>
		</spatialEntity>
		<spatialEntity>
			<pseudo3D type="cluster">
				<clusteredness>1</clusteredness>
				<density>1</density>
				<area>191.0706</area>
				<perimeter>54</perimeter>
				<distanceFromOrigin>723.6753415724485</distanceFromOrigin>
				<angle>0</angle>
				<shape>rectangular</shape>
				<triangleMeasure>0.5249192307692309</triangleMeasure>
				<rectangleMeasure>1</rectangleMeasure>
				<circleMeasure>0.6282560906835513</circleMeasure>
				<centroid>
					<x>457</x>
					<y>6.5</y>
				</centroid>
			</pseudo3D>
		</spatialEntity>
		<spatialEntity>
			<pseudo3D type="cluster">
				<clusteredness>1</clusteredness>
				<density>1</density>
				<area>191.0706</area>
				<perimeter>54</perimeter>
				<distanceFromOrigin>717.4468621438107</distanceFromOrigin>
				<angle>0</angle>
				<shape>rectangular</shape>
				<triangleMeasure>0.5249192307692309</triangleMeasure>
				<rectangleMeasure>1</rectangleMeasure>
				<circleMeasure>0.6282560906835513</circleMeasure>
				<centroid>
					<x>879</x>
					<y>6.5</y>
				</centroid>
			</pseudo3D>
		</spatialEntity>
		<spatialEntity>
			<pseudo3D type="cluster">
				<clusteredness>1</clusteredness>
				<density>1</density>
				<area>191.0706</area>
				<perimeter>56</perimeter>
				<distanceFromOrigin>973.1032833158051</distanceFromOrigin>
				<angle>0</angle>
				<shape>rectangular</shape>
				<triangleMeasure>0.4874250000000001</triangleMeasure>
				<rectangleMeasure>0.9748500000000001</rectangleMeasure>
				<circleMeasure>0.5849833005488307</circleMeasure>
				<centroid>
					<x>1385</x>
					<y>20</y>
				</centroid>
			</pseudo3D>
		</spatialEntity>
		<spatialEntity>
			<pseudo3D type="cluster">
				<clusteredness>1</clusteredness>
				<density>1</density>
				<area>191.0706</area>
				<perimeter>56</perimeter>
				<distanceFromOrigin>929.9059092187769</distanceFromOrigin>
				<angle>0</angle>
				<shape>rectangular</shape>
				<triangleMeasure>0.4874250000000001</triangleMeasure>
				<rectangleMeasure>0.9748500000000001</rectangleMeasure>
				<circleMeasure>0.5849833005488307</circleMeasure>
				<centroid>
					<x>7</x>
					<y>47</y>
				</centroid>
			</pseudo3D>
		</spatialEntity>
		<spatialEntity>
			<pseudo3D type="cluster">
				<clusteredness>1</clusteredness>
				<density>1</density>
				<area>191.0706</area>
				<perimeter>56</perimeter>
				<distanceFromOrigin>620.4425839672838</distanceFromOrigin>
				<angle>0</angle>
				<shape>rectangular</shape>
				<triangleMeasure>0.4874250000000001</triangleMeasure>
				<rectangleMeasure>0.9748500000000001</rectangleMeasure>
				<circleMeasure>0.5849833005488307</circleMeasure>
				<centroid>
					<x>457</x>
					<y>115</y>
				</centroid>
			</pseudo3D>
		</spatialEntity>
		<spatialEntity>
			<pseudo3D type="cluster">
				<clusteredness>1</clusteredness>
				<density>1</density>
				<area>191.0706</area>
				<perimeter>56</perimeter>
				<distanceFromOrigin>708.2548976180822</distanceFromOrigin>
				<angle>0</angle>
				<shape>rectangular</shape>
				<triangleMeasure>0.4874250000000001</triangleMeasure>
				<rectangleMeasure>0.9748500000000001</rectangleMeasure>
				<circleMeasure>0.5849833005488307</circleMeasure>
				<centroid>
					<x>232</x>
					<y>142</y>
				</centroid>
			</pseudo3D>
		</spatialEntity>
		<spatialEntity>
			<pseudo3D type="cluster">
				<clusteredness>1</clusteredness>
				<density>1</density>
				<area>191.0706</area>
				<perimeter>54</perimeter>
				<distanceFromOrigin>573.3524221628439</distanceFromOrigin>
				<angle>81.2538377374448</angle>
				<shape>rectangular</shape>
				<triangleMeasure>0.5249192307692309</triangleMeasure>
				<rectangleMeasure>1</rectangleMeasure>
				<circleMeasure>0.6282560906835513</circleMeasure>
				<centroid>
					<x>485</x>
					<y>155.5</y>
				</centroid>
			</pseudo3D>
		</spatialEntity>
		<spatialEntity>
			<pseudo3D type="cluster">
				<clusteredness>1</clusteredness>
				<density>1</density>
				<area>191.0706</area>
				<perimeter>54</perimeter>
				<distanceFromOrigin>684.4618323909668</distanceFromOrigin>
				<angle>85.60129464500447</angle>
				<shape>rectangular</shape>
				<triangleMeasure>0.5249192307692309</triangleMeasure>
				<rectangleMeasure>1</rectangleMeasure>
				<circleMeasure>0.6282560906835513</circleMeasure>
				<centroid>
					<x>1104</x>
					<y>155.5</y>
				</centroid>
			</pseudo3D>
		</spatialEntity>
		<spatialEntity>
			<pseudo3D type="cluster">
				<clusteredness>1</clusteredness>
				<density>1</density>
				<area>191.0706</area>
				<perimeter>56</perimeter>
				<distanceFromOrigin>658.7412238504586</distanceFromOrigin>
				<angle>0</angle>
				<shape>rectangular</shape>
				<triangleMeasure>0.4874250000000001</triangleMeasure>
				<rectangleMeasure>0.9748500000000001</rectangleMeasure>
				<circleMeasure>0.5849833005488307</circleMeasure>
				<centroid>
					<x>260</x>
					<y>183</y>
				</centroid>
			</pseudo3D>
		</spatialEntity>
		<spatialEntity>
			<pseudo3D type="cluster">
				<clusteredness>1</clusteredness>
				<density>1</density>
				<area>191.0706</area>
				<perimeter>56</perimeter>
				<distanceFromOrigin>583.8878316937253</distanceFromOrigin>
				<angle>0</angle>
				<shape>rectangular</shape>
				<triangleMeasure>0.4874250000000001</triangleMeasure>
				<rectangleMeasure>0.9748500000000001</rectangleMeasure>
				<circleMeasure>0.5849833005488307</circleMeasure>
				<centroid>
					<x>963</x>
					<y>183</y>
				</centroid>
			</pseudo3D>
		</spatialEntity>
		<spatialEntity>
			<pseudo3D type="cluster">
				<clusteredness>1</clusteredness>
				<density>1</density>
				<area>191.0706</area>
				<perimeter>56</perimeter>
				<distanceFromOrigin>671.7038037706799</distanceFromOrigin>
				<angle>0</angle>
				<shape>rectangular</shape>
				<triangleMeasure>0.4874250000000001</triangleMeasure>
				<rectangleMeasure>0.9748500000000001</rectangleMeasure>
				<circleMeasure>0.5849833005488307</circleMeasure>
				<centroid>
					<x>147</x>
					<y>278</y>
				</centroid>
			</pseudo3D>
		</spatialEntity>
		<spatialEntity>
			<pseudo3D type="cluster">
				<clusteredness>1</clusteredness>
				<density>1</density>
				<area>191.0706</area>
				<perimeter>56</perimeter>
				<distanceFromOrigin>627.9697444941118</distanceFromOrigin>
				<angle>0</angle>
				<shape>rectangular</shape>
				<triangleMeasure>0.4874250000000001</triangleMeasure>
				<rectangleMeasure>0.9748500000000001</rectangleMeasure>
				<circleMeasure>0.5849833005488307</circleMeasure>
				<centroid>
					<x>161</x>
					<y>332</y>
				</centroid>
			</pseudo3D>
		</spatialEntity>
		<spatialEntity>
			<pseudo3D type="cluster">
				<clusteredness>1</clusteredness>
				<density>1</density>
				<area>191.0706</area>
				<perimeter>56</perimeter>
				<distanceFromOrigin>410.1146181252261</distanceFromOrigin>
				<angle>0</angle>
				<shape>rectangular</shape>
				<triangleMeasure>0.4874250000000001</triangleMeasure>
				<rectangleMeasure>0.9748500000000001</rectangleMeasure>
				<circleMeasure>0.5849833005488307</circleMeasure>
				<centroid>
					<x>485</x>
					<y>332</y>
				</centroid>
			</pseudo3D>
		</spatialEntity>
		<spatialEntity>
			<pseudo3D type="cluster">
				<clusteredness>1</clusteredness>
				<density>1</density>
				<area>191.0706</area>
				<perimeter>56</perimeter>
				<distanceFromOrigin>763.849461608765</distanceFromOrigin>
				<angle>0</angle>
				<shape>rectangular</shape>
				<triangleMeasure>0.4874250000000001</triangleMeasure>
				<rectangleMeasure>0.9748500000000001</rectangleMeasure>
				<circleMeasure>0.5849833005488307</circleMeasure>
				<centroid>
					<x>1357</x>
					<y>332</y>
				</centroid>
			</pseudo3D>
		</spatialEntity>
		<spatialEntity>
			<pseudo3D type="cluster">
				<clusteredness>0.04510526708634313</clusteredness>
				<density>1</density>
				<area>382.1412</area>
				<perimeter>145.1438293457031</perimeter>
				<distanceFromOrigin>530.8568545286008</distanceFromOrigin>
				<angle>30.72812194353854</angle>
				<shape>rectangular</shape>
				<triangleMeasure>0.2498573495157534</triangleMeasure>
				<rectangleMeasure>0.3510433920483784</rectangleMeasure>
				<circleMeasure>0.1152908206146807</circleMeasure>
				<centroid>
					<x>210.8178</x>
					<y>393.399</y>
				</centroid>
			</pseudo3D>
		</spatialEntity>
		<spatialEntity>
			<pseudo3D type="cluster">
				<clusteredness>1</clusteredness>
				<density>1</density>
				<area>191.0706</area>
				<perimeter>56</perimeter>
				<distanceFromOrigin>489.6120913539615</distanceFromOrigin>
				<angle>0</angle>
				<shape>rectangular</shape>
				<triangleMeasure>0.4874250000000001</triangleMeasure>
				<rectangleMeasure>0.9748500000000001</rectangleMeasure>
				<circleMeasure>0.5849833005488307</circleMeasure>
				<centroid>
					<x>1132</x>
					<y>495</y>
				</centroid>
			</pseudo3D>
		</spatialEntity>
		<spatialEntity>
			<pseudo3D type="cluster">
				<clusteredness>1</clusteredness>
				<density>1</density>
				<area>191.0706</area>
				<perimeter>56</perimeter>
				<distanceFromOrigin>143.7358688706476</distanceFromOrigin>
				<angle>0</angle>
				<shape>rectangular</shape>
				<triangleMeasure>0.4874250000000001</triangleMeasure>
				<rectangleMeasure>0.9748500000000001</rectangleMeasure>
				<circleMeasure>0.5849833005488307</circleMeasure>
				<centroid>
					<x>738</x>
					<y>563</y>
				</centroid>
			</pseudo3D>
		</spatialEntity>
		<spatialEntity>
			<pseudo3D type="cluster">
				<clusteredness>0.009974913401685916</clusteredness>
				<density>1.114754098360656</density>
				<area>11655.30659999999</area>
				<perimeter>821.4817962646484</perimeter>
				<distanceFromOrigin>94.89467845985885</distanceFromOrigin>
				<angle>96.78868623091981</angle>
				<shape>rectangular</shape>
				<triangleMeasure>0.1615786827108944</triangleMeasure>
				<rectangleMeasure>0.200414516129032</rectangleMeasure>
				<circleMeasure>0.1645797916338735</circleMeasure>
				<centroid>
					<x>718.7</x>
					<y>696.1757</y>
				</centroid>
			</pseudo3D>
		</spatialEntity>
		<spatialEntity>
			<pseudo3D type="cluster">
				<clusteredness>0.04738214652633831</clusteredness>
				<density>1</density>
				<area>382.1412</area>
				<perimeter>140</perimeter>
				<distanceFromOrigin>269.1635190734435</distanceFromOrigin>
				<angle>25.70995378081127</angle>
				<shape>rectangular</shape>
				<triangleMeasure>0.257855060728745</triangleMeasure>
				<rectangleMeasure>0.51571012145749</rectangleMeasure>
				<circleMeasure>0.1341798976265746</circleMeasure>
				<centroid>
					<x>393.5</x>
					<y>617.5</y>
				</centroid>
			</pseudo3D>
		</spatialEntity>
		<spatialEntity>
			<pseudo3D type="cluster">
				<clusteredness>1</clusteredness>
				<density>1</density>
				<area>191.0706</area>
				<perimeter>56</perimeter>
				<distanceFromOrigin>406.1773011875479</distanceFromOrigin>
				<angle>0</angle>
				<shape>rectangular</shape>
				<triangleMeasure>0.4874250000000001</triangleMeasure>
				<rectangleMeasure>0.9748500000000001</rectangleMeasure>
				<circleMeasure>0.5849833005488307</circleMeasure>
				<centroid>
					<x>1090</x>
					<y>753</y>
				</centroid>
			</pseudo3D>
		</spatialEntity>
		<spatialEntity>
			<pseudo3D type="cluster">
				<clusteredness>0.1421463368080408</clusteredness>
				<density>1</density>
				<area>382.1412</area>
				<perimeter>86</perimeter>
				<distanceFromOrigin>467.1359545143148</distanceFromOrigin>
				<angle>49.39870535499554</angle>
				<shape>rectangular</shape>
				<triangleMeasure>0.4706172413793104</triangleMeasure>
				<rectangleMeasure>0.9412344827586208</rectangleMeasure>
				<circleMeasure>0.4422631415425787</circleMeasure>
				<centroid>
					<x>210.5</x>
					<y>821</y>
				</centroid>
			</pseudo3D>
		</spatialEntity>
		<spatialEntity>
			<pseudo3D type="cluster">
				<clusteredness>1</clusteredness>
				<density>1</density>
				<area>191.0706</area>
				<perimeter>54</perimeter>
				<distanceFromOrigin>272.0294101747089</distanceFromOrigin>
				<angle>0</angle>
				<shape>rectangular</shape>
				<triangleMeasure>0.5249192307692309</triangleMeasure>
				<rectangleMeasure>1</rectangleMeasure>
				<circleMeasure>0.6282560906835513</circleMeasure>
				<centroid>
					<x>766</x>
					<y>970.5</y>
				</centroid>
			</pseudo3D>
		</spatialEntity>
		<spatialEntity>
			<pseudo3D type="cluster">
				<clusteredness>1</clusteredness>
				<density>1</density>
				<area>191.0706</area>
				<perimeter>56</perimeter>
				<distanceFromOrigin>738.5837799464595</distanceFromOrigin>
				<angle>0</angle>
				<shape>rectangular</shape>
				<triangleMeasure>0.4874250000000001</triangleMeasure>
				<rectangleMeasure>0.9748500000000001</rectangleMeasure>
				<circleMeasure>0.5849833005488307</circleMeasure>
				<centroid>
					<x>1301</x>
					<y>1120</y>
				</centroid>
			</pseudo3D>
		</spatialEntity>
		<spatialEntity>
			<pseudo3D type="cluster">
				<clusteredness>1</clusteredness>
				<density>1</density>
				<area>191.0706</area>
				<perimeter>56</perimeter>
				<distanceFromOrigin>559.4327484157501</distanceFromOrigin>
				<angle>0</angle>
				<shape>rectangular</shape>
				<triangleMeasure>0.4874250000000001</triangleMeasure>
				<rectangleMeasure>0.9748500000000001</rectangleMeasure>
				<circleMeasure>0.5849833005488307</circleMeasure>
				<centroid>
					<x>358</x>
					<y>1174</y>
				</centroid>
			</pseudo3D>
		</spatialEntity>
		<spatialEntity>
			<pseudo3D type="cluster">
				<clusteredness>1</clusteredness>
				<density>1</density>
				<area>191.0706</area>
				<perimeter>54</perimeter>
				<distanceFromOrigin>623.327361825229</distanceFromOrigin>
				<angle>0</angle>
				<shape>rectangular</shape>
				<triangleMeasure>0.5249192307692309</triangleMeasure>
				<rectangleMeasure>1</rectangleMeasure>
				<circleMeasure>0.6282560906835513</circleMeasure>
				<centroid>
					<x>288</x>
					<y>1201.5</y>
				</centroid>
			</pseudo3D>
		</spatialEntity>
		<spatialEntity>
			<pseudo3D type="cluster">
				<clusteredness>1</clusteredness>
				<density>1</density>
				<area>191.0706</area>
				<perimeter>54</perimeter>
				<distanceFromOrigin>550.5288366652559</distanceFromOrigin>
				<angle>0</angle>
				<shape>rectangular</shape>
				<triangleMeasure>0.5249192307692309</triangleMeasure>
				<rectangleMeasure>1</rectangleMeasure>
				<circleMeasure>0.6282560906835513</circleMeasure>
				<centroid>
					<x>935</x>
					<y>1201.5</y>
				</centroid>
			</pseudo3D>
		</spatialEntity>
		<spatialEntity>
			<pseudo3D type="cluster">
				<clusteredness>1</clusteredness>
				<density>1</density>
				<area>191.0706</area>
				<perimeter>56</perimeter>
				<distanceFromOrigin>807.986386023923</distanceFromOrigin>
				<angle>0</angle>
				<shape>rectangular</shape>
				<triangleMeasure>0.4874250000000001</triangleMeasure>
				<rectangleMeasure>0.9748500000000001</rectangleMeasure>
				<circleMeasure>0.5849833005488307</circleMeasure>
				<centroid>
					<x>63</x>
					<y>1242</y>
				</centroid>
			</pseudo3D>
		</spatialEntity>
		<spatialEntity>
			<pseudo3D type="cluster">
				<clusteredness>1</clusteredness>
				<density>1</density>
				<area>191.0706</area>
				<perimeter>56</perimeter>
				<distanceFromOrigin>575.7951024453056</distanceFromOrigin>
				<angle>0</angle>
				<shape>rectangular</shape>
				<triangleMeasure>0.4874250000000001</triangleMeasure>
				<rectangleMeasure>0.9748500000000001</rectangleMeasure>
				<circleMeasure>0.5849833005488307</circleMeasure>
				<centroid>
					<x>752</x>
					<y>1283</y>
				</centroid>
			</pseudo3D>
		</spatialEntity>
		<spatialEntity>
			<pseudo3D type="cluster">
				<clusteredness>1</clusteredness>
				<density>1</density>
				<area>191.0706</area>
				<perimeter>56</perimeter>
				<distanceFromOrigin>801.2646254515421</distanceFromOrigin>
				<angle>85.60129464500447</angle>
				<shape>rectangular</shape>
				<triangleMeasure>0.4899246153846154</triangleMeasure>
				<rectangleMeasure>0.9798492307692308</rectangleMeasure>
				<circleMeasure>0.582013761610809</circleMeasure>
				<centroid>
					<x>1202.5</x>
					<y>1323.5</y>
				</centroid>
			</pseudo3D>
		</spatialEntity>
		<numericStateVariable>
			<name>avgClusterednessClusters</name>
			<value>0.9627647676162572</value>
		</numericStateVariable>
		<numericStateVariable>
			<name>avgDensityClusters</name>
			<value>1.003825136612022</value>
		</numericStateVariable>
	</timepoint>
	<timepoint>
		<spatialEntity>
			<pseudo3D type="cluster">
				<clusteredness>0.1022778387754153</clusteredness>
				<density>1</density>
				<area>382.1412</area>
				<perimeter>93.90396308898926</perimeter>
				<distanceFromOrigin>702.3517637195766</distanceFromOrigin>
				<angle>50.71059313749964</angle>
				<shape>rectangular</shape>
				<triangleMeasure>0.4546593694229625</triangleMeasure>
				<rectangleMeasure>0.5054777777777778</rectangleMeasure>
				<circleMeasure>0.3031241850905896</circleMeasure>
				<centroid>
					<x>478.1152</x>
					<y>13.44444</y>
				</centroid>
			</pseudo3D>
		</spatialEntity>
		<spatialEntity>
			<pseudo3D type="cluster">
				<clusteredness>0.06400939299044535</clusteredness>
				<density>1</density>
				<area>382.1412</area>
				<perimeter>117.175651550293</perimeter>
				<distanceFromOrigin>900.9866813666005</distanceFromOrigin>
				<angle>0</angle>
				<shape>rectangular</shape>
				<triangleMeasure>0.3305719723183391</triangleMeasure>
				<rectangleMeasure>0.415495077489383</rectangleMeasure>
				<circleMeasure>0.1839658725400239</circleMeasure>
				<centroid>
					<x>48.78395</x>
					<y>40.41667</y>
				</centroid>
			</pseudo3D>
		</spatialEntity>
		<spatialEntity>
			<pseudo3D type="cluster">
				<clusteredness>1</clusteredness>
				<density>1</density>
				<area>191.0706</area>
				<perimeter>54</perimeter>
				<distanceFromOrigin>699.8121176430143</distanceFromOrigin>
				<angle>85.60129464500447</angle>
				<shape>rectangular</shape>
				<triangleMeasure>0.5249192307692309</triangleMeasure>
				<rectangleMeasure>1</rectangleMeasure>
				<circleMeasure>0.6282560906835513</circleMeasure>
				<centroid>
					<x>907</x>
					<y>33.5</y>
				</centroid>
			</pseudo3D>
		</spatialEntity>
		<spatialEntity>
			<pseudo3D type="cluster">
				<clusteredness>1</clusteredness>
				<density>1</density>
				<area>191.0706</area>
				<perimeter>56</perimeter>
				<distanceFromOrigin>885.3078560591225</distanceFromOrigin>
				<angle>0</angle>
				<shape>rectangular</shape>
				<triangleMeasure>0.4874250000000001</triangleMeasure>
				<rectangleMeasure>0.9748500000000001</rectangleMeasure>
				<circleMeasure>0.5849833005488307</circleMeasure>
				<centroid>
					<x>1315</x>
					<y>74</y>
				</centroid>
			</pseudo3D>
		</spatialEntity>
		<spatialEntity>
			<pseudo3D type="cluster">
				<clusteredness>0.06538496801817954</clusteredness>
				<density>1</density>
				<area>382.1412</area>
				<perimeter>116.8276252746582</perimeter>
				<distanceFromOrigin>713.069421585304</distanceFromOrigin>
				<angle>0</angle>
				<shape>rectangular</shape>
				<triangleMeasure>0.3187664459621501</triangleMeasure>
				<rectangleMeasure>0.4108205570071956</rectangleMeasure>
				<circleMeasure>0.1860555408612584</circleMeasure>
				<centroid>
					<x>267</x>
					<y>101.5</y>
				</centroid>
			</pseudo3D>
		</spatialEntity>
		<spatialEntity>
			<pseudo3D type="cluster">
				<clusteredness>1</clusteredness>
				<density>1</density>
				<area>191.0706</area>
				<perimeter>56</perimeter>
				<distanceFromOrigin>612.9861336115198</distanceFromOrigin>
				<angle>0</angle>
				<shape>rectangular</shape>
				<triangleMeasure>0.4874250000000001</triangleMeasure>
				<rectangleMeasure>0.9748500000000001</rectangleMeasure>
				<circleMeasure>0.5849833005488307</circleMeasure>
				<centroid>
					<x>1020</x>
					<y>183</y>
				</centroid>
			</pseudo3D>
		</spatialEntity>
		<spatialEntity>
			<pseudo3D type="cluster">
				<clusteredness>1</clusteredness>
				<density>1</density>
				<area>191.0706</area>
				<perimeter>54</perimeter>
				<distanceFromOrigin>652.476053200422</distanceFromOrigin>
				<angle>0</angle>
				<shape>rectangular</shape>
				<triangleMeasure>0.5249192307692309</triangleMeasure>
				<rectangleMeasure>1</rectangleMeasure>
				<circleMeasure>0.6282560906835513</circleMeasure>
				<centroid>
					<x>1104</x>
					<y>196.5</y>
				</centroid>
			</pseudo3D>
		</spatialEntity>
		<spatialEntity>
			<pseudo3D type="cluster">
				<clusteredness>1</clusteredness>
				<density>1</density>
				<area>191.0706</area>
				<perimeter>54</perimeter>
				<distanceFromOrigin>669.7835471254874</distanceFromOrigin>
				<angle>0</angle>
				<shape>rectangular</shape>
				<triangleMeasure>0.5249192307692309</triangleMeasure>
				<rectangleMeasure>1</rectangleMeasure>
				<circleMeasure>0.6282560906835513</circleMeasure>
				<centroid>
					<x>161</x>
					<y>264.5</y>
				</centroid>
			</pseudo3D>
		</spatialEntity>
		<spatialEntity>
			<pseudo3D type="cluster">
				<clusteredness>1</clusteredness>
				<density>1</density>
				<area>191.0706</area>
				<perimeter>54</perimeter>
				<distanceFromOrigin>422.5221887664599</distanceFromOrigin>
				<angle>81.2538377374448</angle>
				<shape>rectangular</shape>
				<triangleMeasure>0.5249192307692309</triangleMeasure>
				<rectangleMeasure>1</rectangleMeasure>
				<circleMeasure>0.6282560906835513</circleMeasure>
				<centroid>
					<x>555</x>
					<y>291.5</y>
				</centroid>
			</pseudo3D>
		</spatialEntity>
		<spatialEntity>
			<pseudo3D type="cluster">
				<clusteredness>1</clusteredness>
				<density>1</density>
				<area>191.0706</area>
				<perimeter>54</perimeter>
				<distanceFromOrigin>717.3018890258131</distanceFromOrigin>
				<angle>0</angle>
				<shape>rectangular</shape>
				<triangleMeasure>0.5249192307692309</triangleMeasure>
				<rectangleMeasure>1</rectangleMeasure>
				<circleMeasure>0.6282560906835513</circleMeasure>
				<centroid>
					<x>63</x>
					<y>318.5</y>
				</centroid>
			</pseudo3D>
		</spatialEntity>
		<spatialEntity>
			<pseudo3D type="cluster">
				<clusteredness>1</clusteredness>
				<density>1</density>
				<area>191.0706</area>
				<perimeter>56</perimeter>
				<distanceFromOrigin>386.1567039428423</distanceFromOrigin>
				<angle>85.60129464500447</angle>
				<shape>rectangular</shape>
				<triangleMeasure>0.4899246153846154</triangleMeasure>
				<rectangleMeasure>0.9798492307692308</rectangleMeasure>
				<circleMeasure>0.582013761610809</circleMeasure>
				<centroid>
					<x>597.5</x>
					<y>318.5</y>
				</centroid>
			</pseudo3D>
		</spatialEntity>
		<spatialEntity>
			<pseudo3D type="cluster">
				<clusteredness>1</clusteredness>
				<density>1</density>
				<area>191.0706</area>
				<perimeter>54</perimeter>
				<distanceFromOrigin>782.8575860269862</distanceFromOrigin>
				<angle>0</angle>
				<shape>rectangular</shape>
				<triangleMeasure>0.5249192307692309</triangleMeasure>
				<rectangleMeasure>1</rectangleMeasure>
				<circleMeasure>0.6282560906835513</circleMeasure>
				<centroid>
					<x>1371</x>
					<y>318.5</y>
				</centroid>
			</pseudo3D>
		</spatialEntity>
		<spatialEntity>
			<pseudo3D type="cluster">
				<clusteredness>1</clusteredness>
				<density>1</density>
				<area>191.0706</area>
				<perimeter>56</perimeter>
				<distanceFromOrigin>593.2832375855565</distanceFromOrigin>
				<angle>0</angle>
				<shape>rectangular</shape>
				<triangleMeasure>0.4874250000000001</triangleMeasure>
				<rectangleMeasure>0.9748500000000001</rectangleMeasure>
				<circleMeasure>0.5849833005488307</circleMeasure>
				<centroid>
					<x>175</x>
					<y>373</y>
				</centroid>
			</pseudo3D>
		</spatialEntity>
		<spatialEntity>
			<pseudo3D type="cluster">
				<clusteredness>1</clusteredness>
				<density>1</density>
				<area>191.0706</area>
				<perimeter>56</perimeter>
				<distanceFromOrigin>440.1681496882754</distanceFromOrigin>
				<angle>0</angle>
				<shape>rectangular</shape>
				<triangleMeasure>0.4874250000000001</triangleMeasure>
				<rectangleMeasure>0.9748500000000001</rectangleMeasure>
				<circleMeasure>0.5849833005488307</circleMeasure>
				<centroid>
					<x>274</x>
					<y>509</y>
				</centroid>
			</pseudo3D>
		</spatialEntity>
		<spatialEntity>
			<pseudo3D type="cluster">
				<clusteredness>1</clusteredness>
				<density>1</density>
				<area>191.0706</area>
				<perimeter>56</perimeter>
				<distanceFromOrigin>421.9253488473998</distanceFromOrigin>
				<angle>0</angle>
				<shape>rectangular</shape>
				<triangleMeasure>0.4874250000000001</triangleMeasure>
				<rectangleMeasure>0.9748500000000001</rectangleMeasure>
				<circleMeasure>0.5849833005488307</circleMeasure>
				<centroid>
					<x>1076</x>
					<y>536</y>
				</centroid>
			</pseudo3D>
		</spatialEntity>
		<spatialEntity>
			<pseudo3D type="cluster">
				<clusteredness>0.01065215498951659</clusteredness>
				<density>1.0625</density>
				<area>12228.51839999998</area>
				<perimeter>708.4709396362305</perimeter>
				<distanceFromOrigin>74.02702209328699</distanceFromOrigin>
				<angle>86.76704853737748</angle>
				<shape>rectangular</shape>
				<triangleMeasure>0.2253030172245032</triangleMeasure>
				<rectangleMeasure>0.2676569510250729</rectangleMeasure>
				<circleMeasure>0.2215824602235872</circleMeasure>
				<centroid>
					<x>720.5656</x>
					<y>683.8127</y>
				</centroid>
			</pseudo3D>
		</spatialEntity>
		<spatialEntity>
			<pseudo3D type="cluster">
				<clusteredness>1</clusteredness>
				<density>1</density>
				<area>191.0706</area>
				<perimeter>56</perimeter>
				<distanceFromOrigin>265.3394052906579</distanceFromOrigin>
				<angle>0</angle>
				<shape>rectangular</shape>
				<triangleMeasure>0.4874250000000001</triangleMeasure>
				<rectangleMeasure>0.9748500000000001</rectangleMeasure>
				<circleMeasure>0.5849833005488307</circleMeasure>
				<centroid>
					<x>415</x>
					<y>631</y>
				</centroid>
			</pseudo3D>
		</spatialEntity>
		<spatialEntity>
			<pseudo3D type="cluster">
				<clusteredness>1</clusteredness>
				<density>1</density>
				<area>191.0706</area>
				<perimeter>56</perimeter>
				<distanceFromOrigin>159.3141550522112</distanceFromOrigin>
				<angle>0</angle>
				<shape>rectangular</shape>
				<triangleMeasure>0.4874250000000001</triangleMeasure>
				<rectangleMeasure>0.9748500000000001</rectangleMeasure>
				<circleMeasure>0.5849833005488307</circleMeasure>
				<centroid>
					<x>527</x>
					<y>631</y>
				</centroid>
			</pseudo3D>
		</spatialEntity>
		<spatialEntity>
			<pseudo3D type="cluster">
				<clusteredness>1</clusteredness>
				<density>1</density>
				<area>191.0706</area>
				<perimeter>54</perimeter>
				<distanceFromOrigin>305.235974288746</distanceFromOrigin>
				<angle>85.60129464500447</angle>
				<shape>rectangular</shape>
				<triangleMeasure>0.5249192307692309</triangleMeasure>
				<rectangleMeasure>1</rectangleMeasure>
				<circleMeasure>0.6282560906835513</circleMeasure>
				<centroid>
					<x>991</x>
					<y>685.5</y>
				</centroid>
			</pseudo3D>
		</spatialEntity>
		<spatialEntity>
			<pseudo3D type="cluster">
				<clusteredness>1</clusteredness>
				<density>1</density>
				<area>191.0706</area>
				<perimeter>56</perimeter>
				<distanceFromOrigin>400.2099449039217</distanceFromOrigin>
				<angle>0</angle>
				<shape>rectangular</shape>
				<triangleMeasure>0.4874250000000001</triangleMeasure>
				<rectangleMeasure>0.9748500000000001</rectangleMeasure>
				<circleMeasure>0.5849833005488307</circleMeasure>
				<centroid>
					<x>274</x>
					<y>753</y>
				</centroid>
			</pseudo3D>
		</spatialEntity>
		<spatialEntity>
			<pseudo3D type="cluster">
				<clusteredness>1</clusteredness>
				<density>1</density>
				<area>191.0706</area>
				<perimeter>56</perimeter>
				<distanceFromOrigin>514.7552816630442</distanceFromOrigin>
				<angle>0</angle>
				<shape>rectangular</shape>
				<triangleMeasure>0.4874250000000001</triangleMeasure>
				<rectangleMeasure>0.9748500000000001</rectangleMeasure>
				<circleMeasure>0.5849833005488307</circleMeasure>
				<centroid>
					<x>189</x>
					<y>889</y>
				</centroid>
			</pseudo3D>
		</spatialEntity>
		<spatialEntity>
			<pseudo3D type="cluster">
				<clusteredness>1</clusteredness>
				<density>1</density>
				<area>191.0706</area>
				<perimeter>54</perimeter>
				<distanceFromOrigin>238.7320673893643</distanceFromOrigin>
				<angle>0</angle>
				<shape>rectangular</shape>
				<triangleMeasure>0.5249192307692309</triangleMeasure>
				<rectangleMeasure>1</rectangleMeasure>
				<circleMeasure>0.6282560906835513</circleMeasure>
				<centroid>
					<x>738</x>
					<y>943.5</y>
				</centroid>
			</pseudo3D>
		</spatialEntity>
		<spatialEntity>
			<pseudo3D type="cluster">
				<clusteredness>1</clusteredness>
				<density>1</density>
				<area>191.0706</area>
				<perimeter>56</perimeter>
				<distanceFromOrigin>735.0108842731514</distanceFromOrigin>
				<angle>0</angle>
				<shape>rectangular</shape>
				<triangleMeasure>0.4874250000000001</triangleMeasure>
				<rectangleMeasure>0.9748500000000001</rectangleMeasure>
				<circleMeasure>0.5849833005488307</circleMeasure>
				<centroid>
					<x>1357</x>
					<y>1011</y>
				</centroid>
			</pseudo3D>
		</spatialEntity>
		<spatialEntity>
			<pseudo3D type="cluster">
				<clusteredness>1</clusteredness>
				<density>1</density>
				<area>191.0706</area>
				<perimeter>54</perimeter>
				<distanceFromOrigin>441.3218779983607</distanceFromOrigin>
				<angle>0</angle>
				<shape>rectangular</shape>
				<triangleMeasure>0.5249192307692309</triangleMeasure>
				<rectangleMeasure>1</rectangleMeasure>
				<circleMeasure>0.6282560906835513</circleMeasure>
				<centroid>
					<x>907</x>
					<y>1092.5</y>
				</centroid>
			</pseudo3D>
		</spatialEntity>
		<spatialEntity>
			<pseudo3D type="cluster">
				<clusteredness>1</clusteredness>
				<density>1</density>
				<area>191.0706</area>
				<perimeter>56</perimeter>
				<distanceFromOrigin>584.041950548075</distanceFromOrigin>
				<angle>0</angle>
				<shape>rectangular</shape>
				<triangleMeasure>0.4874250000000001</triangleMeasure>
				<rectangleMeasure>0.9748500000000001</rectangleMeasure>
				<circleMeasure>0.5849833005488307</circleMeasure>
				<centroid>
					<x>316</x>
					<y>1174</y>
				</centroid>
			</pseudo3D>
		</spatialEntity>
		<spatialEntity>
			<pseudo3D type="cluster">
				<clusteredness>1</clusteredness>
				<density>1</density>
				<area>191.0706</area>
				<perimeter>54</perimeter>
				<distanceFromOrigin>582.8181534578346</distanceFromOrigin>
				<angle>0</angle>
				<shape>rectangular</shape>
				<triangleMeasure>0.5249192307692309</triangleMeasure>
				<rectangleMeasure>1</rectangleMeasure>
				<circleMeasure>0.6282560906835513</circleMeasure>
				<centroid>
					<x>358</x>
					<y>1201.5</y>
				</centroid>
			</pseudo3D>
		</spatialEntity>
		<spatialEntity>
			<pseudo3D type="cluster">
				<clusteredness>1</clusteredness>
				<density>1</density>
				<area>191.0706</area>
				<perimeter>56</perimeter>
				<distanceFromOrigin>815.7137978482403</distanceFromOrigin>
				<angle>0</angle>
				<shape>rectangular</shape>
				<triangleMeasure>0.4874250000000001</triangleMeasure>
				<rectangleMeasure>0.9748500000000001</rectangleMeasure>
				<circleMeasure>0.5849833005488307</circleMeasure>
				<centroid>
					<x>77</x>
					<y>1269</y>
				</centroid>
			</pseudo3D>
		</spatialEntity>
		<spatialEntity>
			<pseudo3D type="cluster">
				<clusteredness>1</clusteredness>
				<density>1</density>
				<area>191.0706</area>
				<perimeter>56</perimeter>
				<distanceFromOrigin>558.2902470937496</distanceFromOrigin>
				<angle>0</angle>
				<shape>rectangular</shape>
				<triangleMeasure>0.4874250000000001</triangleMeasure>
				<rectangleMeasure>0.9748500000000001</rectangleMeasure>
				<circleMeasure>0.5849833005488307</circleMeasure>
				<centroid>
					<x>654</x>
					<y>1269</y>
				</centroid>
			</pseudo3D>
		</spatialEntity>
		<spatialEntity>
			<pseudo3D type="cluster">
				<clusteredness>1</clusteredness>
				<density>1</density>
				<area>191.0706</area>
				<perimeter>56</perimeter>
				<distanceFromOrigin>858.5021840391555</distanceFromOrigin>
				<angle>0</angle>
				<shape>rectangular</shape>
				<triangleMeasure>0.4874250000000001</triangleMeasure>
				<rectangleMeasure>0.9748500000000001</rectangleMeasure>
				<circleMeasure>0.5849833005488307</circleMeasure>
				<centroid>
					<x>1301</x>
					<y>1310</y>
				</centroid>
			</pseudo3D>
		</spatialEntity>
		<numericStateVariable>
			<name>avgClusterednessClusters</name>
			<value>0.9748406536772246</value>
		</numericStateVariable>
		<numericStateVariable>
			<name>avgDensityClusters</name>
			<value>1.002155172413793</value>
		</numericStateVariable>
	</timepoint>
	<timepoint>
		<spatialEntity>
			<pseudo3D type="cluster">
				<clusteredness>0.1022778387754153</clusteredness>
				<density>1</density>
				<area>382.1412</area>
				<perimeter>93.90396308898926</perimeter>
				<distanceFromOrigin>710.3196463564836</distanceFromOrigin>
				<angle>0</angle>
				<shape>rectangular</shape>
				<triangleMeasure>0.4546593694229625</triangleMeasure>
				<rectangleMeasure>0.5054777777777778</rectangleMeasure>
				<circleMeasure>0.3031241850905896</circleMeasure>
				<centroid>
					<x>463.8848</x>
					<y>13.44444</y>
				</centroid>
			</pseudo3D>
		</spatialEntity>
		<spatialEntity>
			<pseudo3D type="cluster">
				<clusteredness>1</clusteredness>
				<density>1</density>
				<area>191.0706</area>
				<perimeter>56</perimeter>
				<distanceFromOrigin>901.306828998871</distanceFromOrigin>
				<angle>0</angle>
				<shape>rectangular</shape>
				<triangleMeasure>0.4874250000000001</triangleMeasure>
				<rectangleMeasure>0.9748500000000001</rectangleMeasure>
				<circleMeasure>0.5849833005488307</circleMeasure>
				<centroid>
					<x>77</x>
					<y>20</y>
				</centroid>
			</pseudo3D>
		</spatialEntity>
		<spatialEntity>
			<pseudo3D type="cluster">
				<clusteredness>1</clusteredness>
				<density>1</density>
				<area>191.0706</area>
				<perimeter>54</perimeter>
				<distanceFromOrigin>939.7451782265233</distanceFromOrigin>
				<angle>81.2538377374448</angle>
				<shape>rectangular</shape>
				<triangleMeasure>0.5249192307692309</triangleMeasure>
				<rectangleMeasure>1</rectangleMeasure>
				<circleMeasure>0.6282560906835513</circleMeasure>
				<centroid>
					<x>7</x>
					<y>33.5</y>
				</centroid>
			</pseudo3D>
		</spatialEntity>
		<spatialEntity>
			<pseudo3D type="cluster">
				<clusteredness>1</clusteredness>
				<density>1</density>
				<area>191.0706</area>
				<perimeter>58</perimeter>
				<distanceFromOrigin>768.0527325646332</distanceFromOrigin>
				<angle>0</angle>
				<shape>rectangular</shape>
				<triangleMeasure>0.4549300000000001</triangleMeasure>
				<rectangleMeasure>0.9098600000000001</rectangleMeasure>
				<circleMeasure>0.5446875469621394</circleMeasure>
				<centroid>
					<x>203.5</x>
					<y>88</y>
				</centroid>
			</pseudo3D>
		</spatialEntity>
		<spatialEntity>
			<pseudo3D type="cluster">
				<clusteredness>1</clusteredness>
				<density>1</density>
				<area>191.0706</area>
				<perimeter>56</perimeter>
				<distanceFromOrigin>657.9376870190672</distanceFromOrigin>
				<angle>0</angle>
				<shape>rectangular</shape>
				<triangleMeasure>0.4874250000000001</triangleMeasure>
				<rectangleMeasure>0.9748500000000001</rectangleMeasure>
				<circleMeasure>0.5849833005488307</circleMeasure>
				<centroid>
					<x>935</x>
					<y>88</y>
				</centroid>
			</pseudo3D>
		</spatialEntity>
		<spatialEntity>
			<pseudo3D type="cluster">
				<clusteredness>1</clusteredness>
				<density>1</density>
				<area>191.0706</area>
				<perimeter>56</perimeter>
				<distanceFromOrigin>875.5124213853279</distanceFromOrigin>
				<angle>0</angle>
				<shape>rectangular</shape>
				<triangleMeasure>0.4874250000000001</triangleMeasure>
				<rectangleMeasure>0.9748500000000001</rectangleMeasure>
				<circleMeasure>0.5849833005488307</circleMeasure>
				<centroid>
					<x>1315</x>
					<y>88</y>
				</centroid>
			</pseudo3D>
		</spatialEntity>
		<spatialEntity>
			<pseudo3D type="cluster">
				<clusteredness>1</clusteredness>
				<density>1</density>
				<area>191.0706</area>
				<perimeter>56</perimeter>
				<distanceFromOrigin>644.6774387242042</distanceFromOrigin>
				<angle>0</angle>
				<shape>rectangular</shape>
				<triangleMeasure>0.4874250000000001</triangleMeasure>
				<rectangleMeasure>0.9748500000000001</rectangleMeasure>
				<circleMeasure>0.5849833005488307</circleMeasure>
				<centroid>
					<x>344</x>
					<y>142</y>
				</centroid>
			</pseudo3D>
		</spatialEntity>
		<spatialEntity>
			<pseudo3D type="cluster">
				<clusteredness>1</clusteredness>
				<density>1</density>
				<area>191.0706</area>
				<perimeter>54</perimeter>
				<distanceFromOrigin>676.0029585734075</distanceFromOrigin>
				<angle>85.60129464500447</angle>
				<shape>rectangular</shape>
				<triangleMeasure>0.5249192307692309</triangleMeasure>
				<rectangleMeasure>1</rectangleMeasure>
				<circleMeasure>0.6282560906835513</circleMeasure>
				<centroid>
					<x>1090</x>
					<y>155.5</y>
				</centroid>
			</pseudo3D>
		</spatialEntity>
		<spatialEntity>
			<pseudo3D type="cluster">
				<clusteredness>1</clusteredness>
				<density>1</density>
				<area>191.0706</area>
				<perimeter>54</perimeter>
				<distanceFromOrigin>717.7722480007151</distanceFromOrigin>
				<angle>81.2538377374448</angle>
				<shape>rectangular</shape>
				<triangleMeasure>0.5249192307692309</triangleMeasure>
				<rectangleMeasure>1</rectangleMeasure>
				<circleMeasure>0.6282560906835513</circleMeasure>
				<centroid>
					<x>133</x>
					<y>223.5</y>
				</centroid>
			</pseudo3D>
		</spatialEntity>
		<spatialEntity>
			<pseudo3D type="cluster">
				<clusteredness>1</clusteredness>
				<density>1</density>
				<area>191.0706</area>
				<perimeter>56</perimeter>
				<distanceFromOrigin>594.1178334303727</distanceFromOrigin>
				<angle>0</angle>
				<shape>rectangular</shape>
				<triangleMeasure>0.4874250000000001</triangleMeasure>
				<rectangleMeasure>0.9748500000000001</rectangleMeasure>
				<circleMeasure>0.5849833005488307</circleMeasure>
				<centroid>
					<x>1062</x>
					<y>237</y>
				</centroid>
			</pseudo3D>
		</spatialEntity>
		<spatialEntity>
			<pseudo3D type="cluster">
				<clusteredness>1</clusteredness>
				<density>1</density>
				<area>191.0706</area>
				<perimeter>56</perimeter>
				<distanceFromOrigin>374.6491692236885</distanceFromOrigin>
				<angle>0</angle>
				<shape>rectangular</shape>
				<triangleMeasure>0.4874250000000001</triangleMeasure>
				<rectangleMeasure>0.9748500000000001</rectangleMeasure>
				<circleMeasure>0.5849833005488307</circleMeasure>
				<centroid>
					<x>541</x>
					<y>346</y>
				</centroid>
			</pseudo3D>
		</spatialEntity>
		<spatialEntity>
			<pseudo3D type="cluster">
				<clusteredness>1</clusteredness>
				<density>1</density>
				<area>191.0706</area>
				<perimeter>54</perimeter>
				<distanceFromOrigin>745.9684979943859</distanceFromOrigin>
				<angle>81.2538377374448</angle>
				<shape>rectangular</shape>
				<triangleMeasure>0.5249192307692309</triangleMeasure>
				<rectangleMeasure>1</rectangleMeasure>
				<circleMeasure>0.6282560906835513</circleMeasure>
				<centroid>
					<x>7</x>
					<y>359.5</y>
				</centroid>
			</pseudo3D>
		</spatialEntity>
		<spatialEntity>
			<pseudo3D type="cluster">
				<clusteredness>1</clusteredness>
				<density>1</density>
				<area>191.0706</area>
				<perimeter>54</perimeter>
				<distanceFromOrigin>612.6703844645994</distanceFromOrigin>
				<angle>81.2538377374448</angle>
				<shape>rectangular</shape>
				<triangleMeasure>0.5249192307692309</triangleMeasure>
				<rectangleMeasure>1</rectangleMeasure>
				<circleMeasure>0.6282560906835513</circleMeasure>
				<centroid>
					<x>161</x>
					<y>359.5</y>
				</centroid>
			</pseudo3D>
		</spatialEntity>
		<spatialEntity>
			<pseudo3D type="cluster">
				<clusteredness>1</clusteredness>
				<density>1</density>
				<area>191.0706</area>
				<perimeter>56</perimeter>
				<distanceFromOrigin>759.480085321531</distanceFromOrigin>
				<angle>0</angle>
				<shape>rectangular</shape>
				<triangleMeasure>0.4874250000000001</triangleMeasure>
				<rectangleMeasure>0.9748500000000001</rectangleMeasure>
				<circleMeasure>0.5849833005488307</circleMeasure>
				<centroid>
					<x>1385</x>
					<y>400</y>
				</centroid>
			</pseudo3D>
		</spatialEntity>
		<spatialEntity>
			<pseudo3D type="cluster">
				<clusteredness>1</clusteredness>
				<density>1</density>
				<area>191.0706</area>
				<perimeter>56</perimeter>
				<distanceFromOrigin>233.5743992821131</distanceFromOrigin>
				<angle>0</angle>
				<shape>rectangular</shape>
				<triangleMeasure>0.4874250000000001</triangleMeasure>
				<rectangleMeasure>0.9748500000000001</rectangleMeasure>
				<circleMeasure>0.5849833005488307</circleMeasure>
				<centroid>
					<x>626</x>
					<y>468</y>
				</centroid>
			</pseudo3D>
		</spatialEntity>
		<spatialEntity>
			<pseudo3D type="cluster">
				<clusteredness>1</clusteredness>
				<density>1</density>
				<area>191.0706</area>
				<perimeter>56</perimeter>
				<distanceFromOrigin>442.3403666861075</distanceFromOrigin>
				<angle>0</angle>
				<shape>rectangular</shape>
				<triangleMeasure>0.4874250000000001</triangleMeasure>
				<rectangleMeasure>0.9748500000000001</rectangleMeasure>
				<circleMeasure>0.5849833005488307</circleMeasure>
				<centroid>
					<x>260</x>
					<y>536</y>
				</centroid>
			</pseudo3D>
		</spatialEntity>
		<spatialEntity>
			<pseudo3D type="cluster">
				<clusteredness>1</clusteredness>
				<density>1</density>
				<area>191.0706</area>
				<perimeter>56</perimeter>
				<distanceFromOrigin>383.4383914007569</distanceFromOrigin>
				<angle>0</angle>
				<shape>rectangular</shape>
				<triangleMeasure>0.4874250000000001</triangleMeasure>
				<rectangleMeasure>0.9748500000000001</rectangleMeasure>
				<circleMeasure>0.5849833005488307</circleMeasure>
				<centroid>
					<x>1034</x>
					<y>536</y>
				</centroid>
			</pseudo3D>
		</spatialEntity>
		<spatialEntity>
			<pseudo3D type="cluster">
				<clusteredness>1</clusteredness>
				<density>1</density>
				<area>191.0706</area>
				<perimeter>56</perimeter>
				<distanceFromOrigin>137.7679207943562</distanceFromOrigin>
				<angle>0</angle>
				<shape>rectangular</shape>
				<triangleMeasure>0.4874250000000001</triangleMeasure>
				<rectangleMeasure>0.9748500000000001</rectangleMeasure>
				<circleMeasure>0.5849833005488307</circleMeasure>
				<centroid>
					<x>640</x>
					<y>563</y>
				</centroid>
			</pseudo3D>
		</spatialEntity>
		<spatialEntity>
			<pseudo3D type="cluster">
				<clusteredness>0.01092012322106146</clusteredness>
				<density>1.135593220338983</density>
				<area>11273.16539999999</area>
				<perimeter>677.1869468688965</perimeter>
				<distanceFromOrigin>72.27724399837061</distanceFromOrigin>
				<angle>91.60167215326253</angle>
				<shape>rectangular</shape>
				<triangleMeasure>0.2045378115201649</triangleMeasure>
				<rectangleMeasure>0.2791700943764728</rectangleMeasure>
				<circleMeasure>0.2659981871676488</circleMeasure>
				<centroid>
					<x>715.7505</x>
					<y>691.0533</y>
				</centroid>
			</pseudo3D>
		</spatialEntity>
		<spatialEntity>
			<pseudo3D type="cluster">
				<clusteredness>1</clusteredness>
				<density>1</density>
				<area>191.0706</area>
				<perimeter>54</perimeter>
				<distanceFromOrigin>141.315250415516</distanceFromOrigin>
				<angle>0</angle>
				<shape>rectangular</shape>
				<triangleMeasure>0.5249192307692309</triangleMeasure>
				<rectangleMeasure>1</rectangleMeasure>
				<circleMeasure>0.6282560906835513</circleMeasure>
				<centroid>
					<x>541</x>
					<y>644.5</y>
				</centroid>
			</pseudo3D>
		</spatialEntity>
		<spatialEntity>
			<pseudo3D type="cluster">
				<clusteredness>1</clusteredness>
				<density>1</density>
				<area>191.0706</area>
				<perimeter>54</perimeter>
				<distanceFromOrigin>227.2663635472702</distanceFromOrigin>
				<angle>0</angle>
				<shape>rectangular</shape>
				<triangleMeasure>0.5249192307692309</triangleMeasure>
				<rectangleMeasure>1</rectangleMeasure>
				<circleMeasure>0.6282560906835513</circleMeasure>
				<centroid>
					<x>907</x>
					<y>644.5</y>
				</centroid>
			</pseudo3D>
		</spatialEntity>
		<spatialEntity>
			<pseudo3D type="cluster">
				<clusteredness>1</clusteredness>
				<density>1</density>
				<area>191.0706</area>
				<perimeter>54</perimeter>
				<distanceFromOrigin>399.0551340353861</distanceFromOrigin>
				<angle>0</angle>
				<shape>rectangular</shape>
				<triangleMeasure>0.5249192307692309</triangleMeasure>
				<rectangleMeasure>1</rectangleMeasure>
				<circleMeasure>0.6282560906835513</circleMeasure>
				<centroid>
					<x>274</x>
					<y>739.5</y>
				</centroid>
			</pseudo3D>
		</spatialEntity>
		<spatialEntity>
			<pseudo3D type="cluster">
				<clusteredness>1</clusteredness>
				<density>1</density>
				<area>191.0706</area>
				<perimeter>54</perimeter>
				<distanceFromOrigin>350.6565271030898</distanceFromOrigin>
				<angle>0</angle>
				<shape>rectangular</shape>
				<triangleMeasure>0.5249192307692309</triangleMeasure>
				<rectangleMeasure>1</rectangleMeasure>
				<circleMeasure>0.6282560906835513</circleMeasure>
				<centroid>
					<x>344</x>
					<y>834.5</y>
				</centroid>
			</pseudo3D>
		</spatialEntity>
		<spatialEntity>
			<pseudo3D type="cluster">
				<clusteredness>1</clusteredness>
				<density>1</density>
				<area>191.0706</area>
				<perimeter>56</perimeter>
				<distanceFromOrigin>206.4000968992021</distanceFromOrigin>
				<angle>0</angle>
				<shape>rectangular</shape>
				<triangleMeasure>0.4874250000000001</triangleMeasure>
				<rectangleMeasure>0.9748500000000001</rectangleMeasure>
				<circleMeasure>0.5849833005488307</circleMeasure>
				<centroid>
					<x>710</x>
					<y>916</y>
				</centroid>
			</pseudo3D>
		</spatialEntity>
		<spatialEntity>
			<pseudo3D type="cluster">
				<clusteredness>1</clusteredness>
				<density>1</density>
				<area>191.0706</area>
				<perimeter>54</perimeter>
				<distanceFromOrigin>719.6117008498403</distanceFromOrigin>
				<angle>0</angle>
				<shape>rectangular</shape>
				<triangleMeasure>0.5249192307692309</triangleMeasure>
				<rectangleMeasure>1</rectangleMeasure>
				<circleMeasure>0.6282560906835513</circleMeasure>
				<centroid>
					<x>1357</x>
					<y>970.5</y>
				</centroid>
			</pseudo3D>
		</spatialEntity>
		<spatialEntity>
			<pseudo3D type="cluster">
				<clusteredness>1</clusteredness>
				<density>1</density>
				<area>191.0706</area>
				<perimeter>56</perimeter>
				<distanceFromOrigin>436.6337137693332</distanceFromOrigin>
				<angle>0</angle>
				<shape>rectangular</shape>
				<triangleMeasure>0.4874250000000001</triangleMeasure>
				<rectangleMeasure>0.9748500000000001</rectangleMeasure>
				<circleMeasure>0.5849833005488307</circleMeasure>
				<centroid>
					<x>921</x>
					<y>1079</y>
				</centroid>
			</pseudo3D>
		</spatialEntity>
		<spatialEntity>
			<pseudo3D type="cluster">
				<clusteredness>0.0464024394715962</clusteredness>
				<density>1</density>
				<area>382.1412</area>
				<perimeter>142.6487197875977</perimeter>
				<distanceFromOrigin>567.4090235447442</distanceFromOrigin>
				<angle>33.69006752597979</angle>
				<shape>rectangular</shape>
				<triangleMeasure>0.2428702760675273</triangleMeasure>
				<rectangleMeasure>0.3519196688482196</rectangleMeasure>
				<circleMeasure>0.1204061127513527</circleMeasure>
				<centroid>
					<x>337</x>
					<y>1194.5</y>
				</centroid>
			</pseudo3D>
		</spatialEntity>
		<spatialEntity>
			<pseudo3D type="cluster">
				<clusteredness>1</clusteredness>
				<density>1</density>
				<area>191.0706</area>
				<perimeter>56</perimeter>
				<distanceFromOrigin>877.8166095489422</distanceFromOrigin>
				<angle>0</angle>
				<shape>rectangular</shape>
				<triangleMeasure>0.4874250000000001</triangleMeasure>
				<rectangleMeasure>0.9748500000000001</rectangleMeasure>
				<circleMeasure>0.5849833005488307</circleMeasure>
				<centroid>
					<x>1385</x>
					<y>1242</y>
				</centroid>
			</pseudo3D>
		</spatialEntity>
		<spatialEntity>
			<pseudo3D type="cluster">
				<clusteredness>1</clusteredness>
				<density>1</density>
				<area>191.0706</area>
				<perimeter>58</perimeter>
				<distanceFromOrigin>562.8854235099715</distanceFromOrigin>
				<angle>0</angle>
				<shape>rectangular</shape>
				<triangleMeasure>0.4549300000000001</triangleMeasure>
				<rectangleMeasure>0.9098600000000001</rectangleMeasure>
[truncated: 801,502 more chars]
