# Supplementary material for: Automatic validation of computational models using pseudo-3D spatio-temporal model checking
Source: BMC Syst Biol. 2014 Dec 2;8:124. doi: 10.1186/s12918-014-0124-0 (PMC4272535; doi:10.1186/s12918-014-0124-0)
Supplement: Additional file 12 — Dataset of STML files for the chemotaxis case study. The subdataset of 250 STML files corresponding to the stochastic model simulations for the chemotaxis case study. We recommend using the freely available 7zip software (Download link: http://www.7-zip.org/download.html) to extract this archive. [file 12918_2014_124_MOESM12_ESM.zip › stml_dataset_chemotaxis2D/chemotaxis2D_stml_27.xml]

<?xml version="1.0" encoding="utf-8"?>
<!--Warning! This xml file was automatically generated by a C++ program using the Boost PropertyTree library.-->
<experiment>
	<timepoint>
		<spatialEntity>
			<pseudo3D type="cluster">
				<clusteredness>1</clusteredness>
				<density>1</density>
				<area>191.0706</area>
				<perimeter>54</perimeter>
				<distanceFromOrigin>790.5295693394397</distanceFromOrigin>
				<angle>0</angle>
				<shape>rectangular</shape>
				<triangleMeasure>0.5249192307692309</triangleMeasure>
				<rectangleMeasure>1</rectangleMeasure>
				<circleMeasure>0.6282560906835513</circleMeasure>
				<centroid>
					<x>288</x>
					<y>6.5</y>
				</centroid>
			</pseudo3D>
		</spatialEntity>
		<spatialEntity>
			<pseudo3D type="cluster">
				<clusteredness>1</clusteredness>
				<density>1</density>
				<area>191.0706</area>
				<perimeter>56</perimeter>
				<distanceFromOrigin>712.1586901807771</distanceFromOrigin>
				<angle>0</angle>
				<shape>rectangular</shape>
				<triangleMeasure>0.4874250000000001</triangleMeasure>
				<rectangleMeasure>0.9748500000000001</rectangleMeasure>
				<circleMeasure>0.5849833005488307</circleMeasure>
				<centroid>
					<x>907</x>
					<y>20</y>
				</centroid>
			</pseudo3D>
		</spatialEntity>
		<spatialEntity>
			<pseudo3D type="cluster">
				<clusteredness>1</clusteredness>
				<density>1</density>
				<area>191.0706</area>
				<perimeter>54</perimeter>
				<distanceFromOrigin>807.9467804255427</distanceFromOrigin>
				<angle>0</angle>
				<shape>rectangular</shape>
				<triangleMeasure>0.5249192307692309</triangleMeasure>
				<rectangleMeasure>1</rectangleMeasure>
				<circleMeasure>0.6282560906835513</circleMeasure>
				<centroid>
					<x>175</x>
					<y>60.5</y>
				</centroid>
			</pseudo3D>
		</spatialEntity>
		<spatialEntity>
			<pseudo3D type="cluster">
				<clusteredness>1</clusteredness>
				<density>1</density>
				<area>191.0706</area>
				<perimeter>54</perimeter>
				<distanceFromOrigin>637.0125587459011</distanceFromOrigin>
				<angle>0</angle>
				<shape>rectangular</shape>
				<triangleMeasure>0.5249192307692309</triangleMeasure>
				<rectangleMeasure>1</rectangleMeasure>
				<circleMeasure>0.6282560906835513</circleMeasure>
				<centroid>
					<x>668</x>
					<y>60.5</y>
				</centroid>
			</pseudo3D>
		</spatialEntity>
		<spatialEntity>
			<pseudo3D type="cluster">
				<clusteredness>1</clusteredness>
				<density>1</density>
				<area>191.0706</area>
				<perimeter>56</perimeter>
				<distanceFromOrigin>603.3282688553554</distanceFromOrigin>
				<angle>0</angle>
				<shape>rectangular</shape>
				<triangleMeasure>0.4874250000000001</triangleMeasure>
				<rectangleMeasure>0.9748500000000001</rectangleMeasure>
				<circleMeasure>0.5849833005488307</circleMeasure>
				<centroid>
					<x>513</x>
					<y>115</y>
				</centroid>
			</pseudo3D>
		</spatialEntity>
		<spatialEntity>
			<pseudo3D type="cluster">
				<clusteredness>0.07107316840402042</clusteredness>
				<density>1</density>
				<area>382.1412</area>
				<perimeter>112</perimeter>
				<distanceFromOrigin>888.237017918078</distanceFromOrigin>
				<angle>0</angle>
				<shape>rectangular</shape>
				<triangleMeasure>0.32495</triangleMeasure>
				<rectangleMeasure>0.6499</rectangleMeasure>
				<circleMeasure>0.2339933167889357</circleMeasure>
				<centroid>
					<x>1371</x>
					<y>115</y>
				</centroid>
			</pseudo3D>
		</spatialEntity>
		<spatialEntity>
			<pseudo3D type="cluster">
				<clusteredness>0.07107316840402042</clusteredness>
				<density>1</density>
				<area>382.1412</area>
				<perimeter>110</perimeter>
				<distanceFromOrigin>740.5653246000652</distanceFromOrigin>
				<angle>34.38034472384487</angle>
				<shape>rectangular</shape>
				<triangleMeasure>0.3499461538461539</triangleMeasure>
				<rectangleMeasure>0.6998923076923077</rectangleMeasure>
				<circleMeasure>0.2372617093713138</circleMeasure>
				<centroid>
					<x>1174</x>
					<y>128.5</y>
				</centroid>
			</pseudo3D>
		</spatialEntity>
		<spatialEntity>
			<pseudo3D type="cluster">
				<clusteredness>1</clusteredness>
				<density>1</density>
				<area>191.0706</area>
				<perimeter>56</perimeter>
				<distanceFromOrigin>745.0060402439701</distanceFromOrigin>
				<angle>0</angle>
				<shape>rectangular</shape>
				<triangleMeasure>0.4874250000000001</triangleMeasure>
				<rectangleMeasure>0.9748500000000001</rectangleMeasure>
				<circleMeasure>0.5849833005488307</circleMeasure>
				<centroid>
					<x>175</x>
					<y>142</y>
				</centroid>
			</pseudo3D>
		</spatialEntity>
		<spatialEntity>
			<pseudo3D type="cluster">
				<clusteredness>1</clusteredness>
				<density>1</density>
				<area>191.0706</area>
				<perimeter>56</perimeter>
				<distanceFromOrigin>592.346182565567</distanceFromOrigin>
				<angle>0</angle>
				<shape>rectangular</shape>
				<triangleMeasure>0.4874250000000001</triangleMeasure>
				<rectangleMeasure>0.9748500000000001</rectangleMeasure>
				<circleMeasure>0.5849833005488307</circleMeasure>
				<centroid>
					<x>893</x>
					<y>142</y>
				</centroid>
			</pseudo3D>
		</spatialEntity>
		<spatialEntity>
			<pseudo3D type="cluster">
				<clusteredness>1</clusteredness>
				<density>1</density>
				<area>191.0706</area>
				<perimeter>54</perimeter>
				<distanceFromOrigin>542.9438276654409</distanceFromOrigin>
				<angle>81.2538377374448</angle>
				<shape>rectangular</shape>
				<triangleMeasure>0.5249192307692309</triangleMeasure>
				<rectangleMeasure>1</rectangleMeasure>
				<circleMeasure>0.6282560906835513</circleMeasure>
				<centroid>
					<x>640</x>
					<y>155.5</y>
				</centroid>
			</pseudo3D>
		</spatialEntity>
		<spatialEntity>
			<pseudo3D type="cluster">
				<clusteredness>1</clusteredness>
				<density>1</density>
				<area>191.0706</area>
				<perimeter>56</perimeter>
				<distanceFromOrigin>564.9646006609618</distanceFromOrigin>
				<angle>0</angle>
				<shape>rectangular</shape>
				<triangleMeasure>0.4874250000000001</triangleMeasure>
				<rectangleMeasure>0.9748500000000001</rectangleMeasure>
				<circleMeasure>0.5849833005488307</circleMeasure>
				<centroid>
					<x>471</x>
					<y>169</y>
				</centroid>
			</pseudo3D>
		</spatialEntity>
		<spatialEntity>
			<pseudo3D type="cluster">
				<clusteredness>1</clusteredness>
				<density>1</density>
				<area>191.0706</area>
				<perimeter>56</perimeter>
				<distanceFromOrigin>628.6811592532418</distanceFromOrigin>
				<angle>0</angle>
				<shape>rectangular</shape>
				<triangleMeasure>0.4874250000000001</triangleMeasure>
				<rectangleMeasure>0.9748500000000001</rectangleMeasure>
				<circleMeasure>0.5849833005488307</circleMeasure>
				<centroid>
					<x>1048</x>
					<y>183</y>
				</centroid>
			</pseudo3D>
		</spatialEntity>
		<spatialEntity>
			<pseudo3D type="cluster">
				<clusteredness>1</clusteredness>
				<density>1</density>
				<area>191.0706</area>
				<perimeter>54</perimeter>
				<distanceFromOrigin>648.6485951576554</distanceFromOrigin>
				<angle>0</angle>
				<shape>rectangular</shape>
				<triangleMeasure>0.5249192307692309</triangleMeasure>
				<rectangleMeasure>1</rectangleMeasure>
				<circleMeasure>0.6282560906835513</circleMeasure>
				<centroid>
					<x>260</x>
					<y>196.5</y>
				</centroid>
			</pseudo3D>
		</spatialEntity>
		<spatialEntity>
			<pseudo3D type="cluster">
				<clusteredness>1</clusteredness>
				<density>1</density>
				<area>191.0706</area>
				<perimeter>54</perimeter>
				<distanceFromOrigin>860.0011627899116</distanceFromOrigin>
				<angle>0</angle>
				<shape>rectangular</shape>
				<triangleMeasure>0.5249192307692309</triangleMeasure>
				<rectangleMeasure>1</rectangleMeasure>
				<circleMeasure>0.6282560906835513</circleMeasure>
				<centroid>
					<x>1385</x>
					<y>196.5</y>
				</centroid>
			</pseudo3D>
		</spatialEntity>
		<spatialEntity>
			<pseudo3D type="cluster">
				<clusteredness>1</clusteredness>
				<density>1</density>
				<area>191.0706</area>
				<perimeter>54</perimeter>
				<distanceFromOrigin>542.0747180970535</distanceFromOrigin>
				<angle>85.60129464500447</angle>
				<shape>rectangular</shape>
				<triangleMeasure>0.5249192307692309</triangleMeasure>
				<rectangleMeasure>1</rectangleMeasure>
				<circleMeasure>0.6282560906835513</circleMeasure>
				<centroid>
					<x>949</x>
					<y>223.5</y>
				</centroid>
			</pseudo3D>
		</spatialEntity>
		<spatialEntity>
			<pseudo3D type="cluster">
				<clusteredness>1</clusteredness>
				<density>1</density>
				<area>191.0706</area>
				<perimeter>54</perimeter>
				<distanceFromOrigin>477.3782567314938</distanceFromOrigin>
				<angle>0</angle>
				<shape>rectangular</shape>
				<triangleMeasure>0.5249192307692309</triangleMeasure>
				<rectangleMeasure>1</rectangleMeasure>
				<circleMeasure>0.6282560906835513</circleMeasure>
				<centroid>
					<x>471</x>
					<y>264.5</y>
				</centroid>
			</pseudo3D>
		</spatialEntity>
		<spatialEntity>
			<pseudo3D type="cluster">
				<clusteredness>1</clusteredness>
				<density>1</density>
				<area>191.0706</area>
				<perimeter>54</perimeter>
				<distanceFromOrigin>479.9354123212831</distanceFromOrigin>
				<angle>0</angle>
				<shape>rectangular</shape>
				<triangleMeasure>0.5249192307692309</triangleMeasure>
				<rectangleMeasure>1</rectangleMeasure>
				<circleMeasure>0.6282560906835513</circleMeasure>
				<centroid>
					<x>893</x>
					<y>264.5</y>
				</centroid>
			</pseudo3D>
		</spatialEntity>
		<spatialEntity>
			<pseudo3D type="cluster">
				<clusteredness>1</clusteredness>
				<density>1</density>
				<area>191.0706</area>
				<perimeter>54</perimeter>
				<distanceFromOrigin>752.1396146992923</distanceFromOrigin>
				<angle>0</angle>
				<shape>rectangular</shape>
				<triangleMeasure>0.5249192307692309</triangleMeasure>
				<rectangleMeasure>1</rectangleMeasure>
				<circleMeasure>0.6282560906835513</circleMeasure>
				<centroid>
					<x>1301</x>
					<y>264.5</y>
				</centroid>
			</pseudo3D>
		</spatialEntity>
		<spatialEntity>
			<pseudo3D type="cluster">
				<clusteredness>1</clusteredness>
				<density>1</density>
				<area>191.0706</area>
				<perimeter>54</perimeter>
				<distanceFromOrigin>772.3244137019107</distanceFromOrigin>
				<angle>85.60129464500447</angle>
				<shape>rectangular</shape>
				<triangleMeasure>0.5249192307692309</triangleMeasure>
				<rectangleMeasure>1</rectangleMeasure>
				<circleMeasure>0.6282560906835513</circleMeasure>
				<centroid>
					<x>1343</x>
					<y>291.5</y>
				</centroid>
			</pseudo3D>
		</spatialEntity>
		<spatialEntity>
			<pseudo3D type="cluster">
				<clusteredness>1</clusteredness>
				<density>1</density>
				<area>191.0706</area>
				<perimeter>56</perimeter>
				<distanceFromOrigin>568.6897220805032</distanceFromOrigin>
				<angle>0</angle>
				<shape>rectangular</shape>
				<triangleMeasure>0.4874250000000001</triangleMeasure>
				<rectangleMeasure>0.9748500000000001</rectangleMeasure>
				<circleMeasure>0.5849833005488307</circleMeasure>
				<centroid>
					<x>260</x>
					<y>305</y>
				</centroid>
			</pseudo3D>
		</spatialEntity>
		<spatialEntity>
			<pseudo3D type="cluster">
				<clusteredness>1</clusteredness>
				<density>1</density>
				<area>191.0706</area>
				<perimeter>54</perimeter>
				<distanceFromOrigin>401.0012468808545</distanceFromOrigin>
				<angle>0</angle>
				<shape>rectangular</shape>
				<triangleMeasure>0.5249192307692309</triangleMeasure>
				<rectangleMeasure>1</rectangleMeasure>
				<circleMeasure>0.6282560906835513</circleMeasure>
				<centroid>
					<x>541</x>
					<y>318.5</y>
				</centroid>
			</pseudo3D>
		</spatialEntity>
		<spatialEntity>
			<pseudo3D type="cluster">
				<clusteredness>1</clusteredness>
				<density>1</density>
				<area>191.0706</area>
				<perimeter>54</perimeter>
				<distanceFromOrigin>387.351261776698</distanceFromOrigin>
				<angle>0</angle>
				<shape>rectangular</shape>
				<triangleMeasure>0.5249192307692309</triangleMeasure>
				<rectangleMeasure>1</rectangleMeasure>
				<circleMeasure>0.6282560906835513</circleMeasure>
				<centroid>
					<x>766</x>
					<y>318.5</y>
				</centroid>
			</pseudo3D>
		</spatialEntity>
		<spatialEntity>
			<pseudo3D type="cluster">
				<clusteredness>1</clusteredness>
				<density>1</density>
				<area>191.0706</area>
				<perimeter>56</perimeter>
				<distanceFromOrigin>631.526721524909</distanceFromOrigin>
				<angle>0</angle>
				<shape>rectangular</shape>
				<triangleMeasure>0.4874250000000001</triangleMeasure>
				<rectangleMeasure>0.9748500000000001</rectangleMeasure>
				<circleMeasure>0.5849833005488307</circleMeasure>
				<centroid>
					<x>147</x>
					<y>346</y>
				</centroid>
			</pseudo3D>
		</spatialEntity>
		<spatialEntity>
			<pseudo3D type="cluster">
				<clusteredness>1</clusteredness>
				<density>1</density>
				<area>191.0706</area>
				<perimeter>56</perimeter>
				<distanceFromOrigin>351.4612354157994</distanceFromOrigin>
				<angle>0</angle>
				<shape>rectangular</shape>
				<triangleMeasure>0.4874250000000001</triangleMeasure>
				<rectangleMeasure>0.9748500000000001</rectangleMeasure>
				<circleMeasure>0.5849833005488307</circleMeasure>
				<centroid>
					<x>654</x>
					<y>346</y>
				</centroid>
			</pseudo3D>
		</spatialEntity>
		<spatialEntity>
			<pseudo3D type="cluster">
				<clusteredness>1</clusteredness>
				<density>1</density>
				<area>191.0706</area>
				<perimeter>54</perimeter>
				<distanceFromOrigin>364.7094734168555</distanceFromOrigin>
				<angle>85.60129464500447</angle>
				<shape>rectangular</shape>
				<triangleMeasure>0.5249192307692309</triangleMeasure>
				<rectangleMeasure>1</rectangleMeasure>
				<circleMeasure>0.6282560906835513</circleMeasure>
				<centroid>
					<x>823</x>
					<y>359.5</y>
				</centroid>
			</pseudo3D>
		</spatialEntity>
		<spatialEntity>
			<pseudo3D type="cluster">
				<clusteredness>1</clusteredness>
				<density>1</density>
				<area>191.0706</area>
				<perimeter>56</perimeter>
				<distanceFromOrigin>528.8667128870941</distanceFromOrigin>
				<angle>0</angle>
				<shape>rectangular</shape>
				<triangleMeasure>0.4874250000000001</triangleMeasure>
				<rectangleMeasure>0.9748500000000001</rectangleMeasure>
				<circleMeasure>0.5849833005488307</circleMeasure>
				<centroid>
					<x>1104</x>
					<y>373</y>
				</centroid>
			</pseudo3D>
		</spatialEntity>
		<spatialEntity>
			<pseudo3D type="cluster">
				<clusteredness>1</clusteredness>
				<density>1</density>
				<area>191.0706</area>
				<perimeter>56</perimeter>
				<distanceFromOrigin>577.9454991606043</distanceFromOrigin>
				<angle>0</angle>
				<shape>rectangular</shape>
				<triangleMeasure>0.4874250000000001</triangleMeasure>
				<rectangleMeasure>0.9748500000000001</rectangleMeasure>
				<circleMeasure>0.5849833005488307</circleMeasure>
				<centroid>
					<x>161</x>
					<y>427</y>
				</centroid>
			</pseudo3D>
		</spatialEntity>
		<spatialEntity>
			<pseudo3D type="cluster">
				<clusteredness>1</clusteredness>
				<density>1</density>
				<area>191.0706</area>
				<perimeter>56</perimeter>
				<distanceFromOrigin>271.0645679538364</distanceFromOrigin>
				<angle>0</angle>
				<shape>rectangular</shape>
				<triangleMeasure>0.4874250000000001</triangleMeasure>
				<rectangleMeasure>0.9748500000000001</rectangleMeasure>
				<circleMeasure>0.5849833005488307</circleMeasure>
				<centroid>
					<x>710</x>
					<y>427</y>
				</centroid>
			</pseudo3D>
		</spatialEntity>
		<spatialEntity>
			<pseudo3D type="cluster">
				<clusteredness>1</clusteredness>
				<density>1</density>
				<area>191.0706</area>
				<perimeter>56</perimeter>
				<distanceFromOrigin>316.4253466459348</distanceFromOrigin>
				<angle>0</angle>
				<shape>rectangular</shape>
				<triangleMeasure>0.4874250000000001</triangleMeasure>
				<rectangleMeasure>0.9748500000000001</rectangleMeasure>
				<circleMeasure>0.5849833005488307</circleMeasure>
				<centroid>
					<x>851</x>
					<y>427</y>
				</centroid>
			</pseudo3D>
		</spatialEntity>
		<spatialEntity>
			<pseudo3D type="cluster">
				<clusteredness>1</clusteredness>
				<density>1</density>
				<area>191.0706</area>
				<perimeter>56</perimeter>
				<distanceFromOrigin>301.3585903869342</distanceFromOrigin>
				<angle>0</angle>
				<shape>rectangular</shape>
				<triangleMeasure>0.4874250000000001</triangleMeasure>
				<rectangleMeasure>0.9748500000000001</rectangleMeasure>
				<circleMeasure>0.5849833005488307</circleMeasure>
				<centroid>
					<x>513</x>
					<y>441</y>
				</centroid>
			</pseudo3D>
		</spatialEntity>
		<spatialEntity>
			<pseudo3D type="cluster">
				<clusteredness>1</clusteredness>
				<density>1</density>
				<area>191.0706</area>
				<perimeter>56</perimeter>
				<distanceFromOrigin>666.1538861254207</distanceFromOrigin>
				<angle>0</angle>
				<shape>rectangular</shape>
				<triangleMeasure>0.4874250000000001</triangleMeasure>
				<rectangleMeasure>0.9748500000000001</rectangleMeasure>
				<circleMeasure>0.5849833005488307</circleMeasure>
				<centroid>
					<x>1301</x>
					<y>441</y>
				</centroid>
			</pseudo3D>
		</spatialEntity>
		<spatialEntity>
			<pseudo3D type="cluster">
				<clusteredness>1</clusteredness>
				<density>1</density>
				<area>191.0706</area>
				<perimeter>56</perimeter>
				<distanceFromOrigin>690.1028908793239</distanceFromOrigin>
				<angle>0</angle>
				<shape>rectangular</shape>
				<triangleMeasure>0.4874250000000001</triangleMeasure>
				<rectangleMeasure>0.9748500000000001</rectangleMeasure>
				<circleMeasure>0.5849833005488307</circleMeasure>
				<centroid>
					<x>21</x>
					<y>468</y>
				</centroid>
			</pseudo3D>
		</spatialEntity>
		<spatialEntity>
			<pseudo3D type="cluster">
				<clusteredness>1</clusteredness>
				<density>1</density>
				<area>191.0706</area>
				<perimeter>54</perimeter>
				<distanceFromOrigin>404.4996909763962</distanceFromOrigin>
				<angle>81.2538377374448</angle>
				<shape>rectangular</shape>
				<triangleMeasure>0.5249192307692309</triangleMeasure>
				<rectangleMeasure>1</rectangleMeasure>
				<circleMeasure>0.6282560906835513</circleMeasure>
				<centroid>
					<x>330</x>
					<y>481.5</y>
				</centroid>
			</pseudo3D>
		</spatialEntity>
		<spatialEntity>
			<pseudo3D type="cluster">
				<clusteredness>0.06538499802479621</clusteredness>
				<density>1</density>
				<area>382.1412</area>
				<perimeter>116.7187652587891</perimeter>
				<distanceFromOrigin>520.8953829705155</distanceFromOrigin>
				<angle>76.68753439415291</angle>
				<shape>rectangular</shape>
				<triangleMeasure>0.3210596093257719</triangleMeasure>
				<rectangleMeasure>0.4135727545914261</rectangleMeasure>
				<circleMeasure>0.1860555408612584</circleMeasure>
				<centroid>
					<x>1167.086</x>
					<y>495.4801</y>
				</centroid>
			</pseudo3D>
		</spatialEntity>
		<spatialEntity>
			<pseudo3D type="cluster">
				<clusteredness>1</clusteredness>
				<density>1</density>
				<area>191.0706</area>
				<perimeter>56</perimeter>
				<distanceFromOrigin>244.0758078958257</distanceFromOrigin>
				<angle>0</angle>
				<shape>rectangular</shape>
				<triangleMeasure>0.4874250000000001</triangleMeasure>
				<rectangleMeasure>0.9748500000000001</rectangleMeasure>
				<circleMeasure>0.5849833005488307</circleMeasure>
				<centroid>
					<x>823</x>
					<y>495</y>
				</centroid>
			</pseudo3D>
		</spatialEntity>
		<spatialEntity>
			<pseudo3D type="cluster">
				<clusteredness>0.04909181343672658</clusteredness>
				<density>1</density>
				<area>382.1412</area>
				<perimeter>136</perimeter>
				<distanceFromOrigin>443.427558909006</distanceFromOrigin>
				<angle>28.30075576600638</angle>
				<shape>rectangular</shape>
				<triangleMeasure>0.2527388888888889</triangleMeasure>
				<rectangleMeasure>0.5054777777777778</rectangleMeasure>
				<circleMeasure>0.1473737023452796</circleMeasure>
				<centroid>
					<x>1104</x>
					<y>529</y>
				</centroid>
			</pseudo3D>
		</spatialEntity>
		<spatialEntity>
			<pseudo3D type="cluster">
				<clusteredness>1</clusteredness>
				<density>1</density>
				<area>191.0706</area>
				<perimeter>54</perimeter>
				<distanceFromOrigin>314.058911671043</distanceFromOrigin>
				<angle>85.60129464500447</angle>
				<shape>rectangular</shape>
				<triangleMeasure>0.5249192307692309</triangleMeasure>
				<rectangleMeasure>1</rectangleMeasure>
				<circleMeasure>0.6282560906835513</circleMeasure>
				<centroid>
					<x>963</x>
					<y>549.5</y>
				</centroid>
			</pseudo3D>
		</spatialEntity>
		<spatialEntity>
			<pseudo3D type="cluster">
				<clusteredness>1</clusteredness>
				<density>1</density>
				<area>191.0706</area>
				<perimeter>56</perimeter>
				<distanceFromOrigin>315.8354001691387</distanceFromOrigin>
				<angle>0</angle>
				<shape>rectangular</shape>
				<triangleMeasure>0.4874250000000001</triangleMeasure>
				<rectangleMeasure>0.9748500000000001</rectangleMeasure>
				<circleMeasure>0.5849833005488307</circleMeasure>
				<centroid>
					<x>386</x>
					<y>563</y>
				</centroid>
			</pseudo3D>
		</spatialEntity>
		<spatialEntity>
			<pseudo3D type="cluster">
				<clusteredness>1</clusteredness>
				<density>1</density>
				<area>191.0706</area>
				<perimeter>56</perimeter>
				<distanceFromOrigin>187.3953041033846</distanceFromOrigin>
				<angle>0</angle>
				<shape>rectangular</shape>
				<triangleMeasure>0.4874250000000001</triangleMeasure>
				<rectangleMeasure>0.9748500000000001</rectangleMeasure>
				<circleMeasure>0.5849833005488307</circleMeasure>
				<centroid>
					<x>541</x>
					<y>563</y>
				</centroid>
			</pseudo3D>
		</spatialEntity>
		<spatialEntity>
			<pseudo3D type="cluster">
				<clusteredness>1</clusteredness>
				<density>1</density>
				<area>191.0706</area>
				<perimeter>56</perimeter>
				<distanceFromOrigin>135.2035502492446</distanceFromOrigin>
				<angle>0</angle>
				<shape>rectangular</shape>
				<triangleMeasure>0.4874250000000001</triangleMeasure>
				<rectangleMeasure>0.9748500000000001</rectangleMeasure>
				<circleMeasure>0.5849833005488307</circleMeasure>
				<centroid>
					<x>654</x>
					<y>563</y>
				</centroid>
			</pseudo3D>
		</spatialEntity>
		<spatialEntity>
			<pseudo3D type="cluster">
				<clusteredness>1</clusteredness>
				<density>1</density>
				<area>191.0706</area>
				<perimeter>56</perimeter>
				<distanceFromOrigin>684.249223602044</distanceFromOrigin>
				<angle>0</angle>
				<shape>rectangular</shape>
				<triangleMeasure>0.4874250000000001</triangleMeasure>
				<rectangleMeasure>0.9748500000000001</rectangleMeasure>
				<circleMeasure>0.5849833005488307</circleMeasure>
				<centroid>
					<x>1357</x>
					<y>563</y>
				</centroid>
			</pseudo3D>
		</spatialEntity>
		<spatialEntity>
			<pseudo3D type="cluster">
				<clusteredness>1</clusteredness>
				<density>1</density>
				<area>191.0706</area>
				<perimeter>56</perimeter>
				<distanceFromOrigin>226.9317077889293</distanceFromOrigin>
				<angle>0</angle>
				<shape>rectangular</shape>
				<triangleMeasure>0.4874250000000001</triangleMeasure>
				<rectangleMeasure>0.9748500000000001</rectangleMeasure>
				<circleMeasure>0.5849833005488307</circleMeasure>
				<centroid>
					<x>893</x>
					<y>604</y>
				</centroid>
			</pseudo3D>
		</spatialEntity>
		<spatialEntity>
			<pseudo3D type="cluster">
				<clusteredness>1</clusteredness>
				<density>1</density>
				<area>191.0706</area>
				<perimeter>56</perimeter>
				<distanceFromOrigin>292.1951402744406</distanceFromOrigin>
				<angle>0</angle>
				<shape>rectangular</shape>
				<triangleMeasure>0.4874250000000001</triangleMeasure>
				<rectangleMeasure>0.9748500000000001</rectangleMeasure>
				<circleMeasure>0.5849833005488307</circleMeasure>
				<centroid>
					<x>963</x>
					<y>604</y>
				</centroid>
			</pseudo3D>
		</spatialEntity>
		<spatialEntity>
			<pseudo3D type="cluster">
				<clusteredness>1</clusteredness>
				<density>1</density>
				<area>191.0706</area>
				<perimeter>54</perimeter>
				<distanceFromOrigin>536.9925511587661</distanceFromOrigin>
				<angle>85.60129464500447</angle>
				<shape>rectangular</shape>
				<triangleMeasure>0.5249192307692309</triangleMeasure>
				<rectangleMeasure>1</rectangleMeasure>
				<circleMeasure>0.6282560906835513</circleMeasure>
				<centroid>
					<x>1217</x>
					<y>617.5</y>
				</centroid>
			</pseudo3D>
		</spatialEntity>
		<spatialEntity>
			<pseudo3D type="cluster">
				<clusteredness>1</clusteredness>
				<density>1</density>
				<area>191.0706</area>
				<perimeter>56</perimeter>
				<distanceFromOrigin>399.9062390110962</distanceFromOrigin>
				<angle>0</angle>
				<shape>rectangular</shape>
				<triangleMeasure>0.4874250000000001</triangleMeasure>
				<rectangleMeasure>0.9748500000000001</rectangleMeasure>
				<circleMeasure>0.5849833005488307</circleMeasure>
				<centroid>
					<x>274</x>
					<y>658</y>
				</centroid>
			</pseudo3D>
		</spatialEntity>
		<spatialEntity>
			<pseudo3D type="cluster">
				<clusteredness>1</clusteredness>
				<density>1</density>
				<area>191.0706</area>
				<perimeter>56</perimeter>
				<distanceFromOrigin>302.5243791829016</distanceFromOrigin>
				<angle>0</angle>
				<shape>rectangular</shape>
				<triangleMeasure>0.4874250000000001</triangleMeasure>
				<rectangleMeasure>0.9748500000000001</rectangleMeasure>
				<circleMeasure>0.5849833005488307</circleMeasure>
				<centroid>
					<x>372</x>
					<y>658</y>
				</centroid>
			</pseudo3D>
		</spatialEntity>
		<spatialEntity>
			<pseudo3D type="cluster">
				<clusteredness>1</clusteredness>
				<density>1</density>
				<area>191.0706</area>
				<perimeter>56</perimeter>
				<distanceFromOrigin>595.5249784853696</distanceFromOrigin>
				<angle>0</angle>
				<shape>rectangular</shape>
				<triangleMeasure>0.4874250000000001</triangleMeasure>
				<rectangleMeasure>0.9748500000000001</rectangleMeasure>
				<circleMeasure>0.5849833005488307</circleMeasure>
				<centroid>
					<x>77</x>
					<y>672</y>
				</centroid>
			</pseudo3D>
		</spatialEntity>
		<spatialEntity>
			<pseudo3D type="cluster">
				<clusteredness>1</clusteredness>
				<density>1</density>
				<area>191.0706</area>
				<perimeter>54</perimeter>
				<distanceFromOrigin>601.0033277778085</distanceFromOrigin>
				<angle>0</angle>
				<shape>rectangular</shape>
				<triangleMeasure>0.5249192307692309</triangleMeasure>
				<rectangleMeasure>1</rectangleMeasure>
				<circleMeasure>0.6282560906835513</circleMeasure>
				<centroid>
					<x>1287</x>
					<y>712.5</y>
				</centroid>
			</pseudo3D>
		</spatialEntity>
		<spatialEntity>
			<pseudo3D type="cluster">
				<clusteredness>1</clusteredness>
				<density>1</density>
				<area>191.0706</area>
				<perimeter>56</perimeter>
				<distanceFromOrigin>109.4166349327194</distanceFromOrigin>
				<angle>0</angle>
				<shape>rectangular</shape>
				<triangleMeasure>0.4874250000000001</triangleMeasure>
				<rectangleMeasure>0.9748500000000001</rectangleMeasure>
				<circleMeasure>0.5849833005488307</circleMeasure>
				<centroid>
					<x>780</x>
					<y>767</y>
				</centroid>
			</pseudo3D>
		</spatialEntity>
		<spatialEntity>
			<pseudo3D type="cluster">
				<clusteredness>0.03760661708498751</clusteredness>
				<density>1</density>
				<area>573.2118</area>
				<perimeter>173.8284530639648</perimeter>
				<distanceFromOrigin>187.5553251710012</distanceFromOrigin>
				<angle>33.98196489621638</angle>
				<shape>triangular</shape>
				<triangleMeasure>0.308095565708143</triangleMeasure>
				<rectangleMeasure>0.3032866666666667</rectangleMeasure>
				<circleMeasure>0.1222135887927205</circleMeasure>
				<centroid>
					<x>890.4113</x>
					<y>775.3682</y>
				</centroid>
			</pseudo3D>
		</spatialEntity>
		<spatialEntity>
			<pseudo3D type="cluster">
				<clusteredness>1</clusteredness>
				<density>1</density>
				<area>191.0706</area>
				<perimeter>54</perimeter>
				<distanceFromOrigin>186.6252930339294</distanceFromOrigin>
				<angle>0</angle>
				<shape>rectangular</shape>
				<triangleMeasure>0.5249192307692309</triangleMeasure>
				<rectangleMeasure>1</rectangleMeasure>
				<circleMeasure>0.6282560906835513</circleMeasure>
				<centroid>
					<x>499</x>
					<y>780.5</y>
				</centroid>
			</pseudo3D>
		</spatialEntity>
		<spatialEntity>
			<pseudo3D type="cluster">
				<clusteredness>1</clusteredness>
				<density>1</density>
				<area>191.0706</area>
				<perimeter>54</perimeter>
				<distanceFromOrigin>70.11419257183242</distanceFromOrigin>
				<angle>0</angle>
				<shape>rectangular</shape>
				<triangleMeasure>0.5249192307692309</triangleMeasure>
				<rectangleMeasure>1</rectangleMeasure>
				<circleMeasure>0.6282560906835513</circleMeasure>
				<centroid>
					<x>668</x>
					<y>780.5</y>
				</centroid>
			</pseudo3D>
		</spatialEntity>
		<spatialEntity>
			<pseudo3D type="cluster">
				<clusteredness>1</clusteredness>
				<density>1</density>
				<area>191.0706</area>
				<perimeter>54</perimeter>
				<distanceFromOrigin>410.0195117308443</distanceFromOrigin>
				<angle>0</angle>
				<shape>rectangular</shape>
				<triangleMeasure>0.5249192307692309</triangleMeasure>
				<rectangleMeasure>1</rectangleMeasure>
				<circleMeasure>0.6282560906835513</circleMeasure>
				<centroid>
					<x>1090</x>
					<y>780.5</y>
				</centroid>
			</pseudo3D>
		</spatialEntity>
		<spatialEntity>
			<pseudo3D type="cluster">
				<clusteredness>1</clusteredness>
				<density>1</density>
				<area>191.0706</area>
				<perimeter>54</perimeter>
				<distanceFromOrigin>566.731858995063</distanceFromOrigin>
				<angle>0</angle>
				<shape>rectangular</shape>
				<triangleMeasure>0.5249192307692309</triangleMeasure>
				<rectangleMeasure>1</rectangleMeasure>
				<circleMeasure>0.6282560906835513</circleMeasure>
				<centroid>
					<x>119</x>
					<y>834.5</y>
				</centroid>
			</pseudo3D>
		</spatialEntity>
		<spatialEntity>
			<pseudo3D type="cluster">
				<clusteredness>1</clusteredness>
				<density>1</density>
				<area>191.0706</area>
				<perimeter>56</perimeter>
				<distanceFromOrigin>460.835111509529</distanceFromOrigin>
				<angle>0</angle>
				<shape>rectangular</shape>
				<triangleMeasure>0.4874250000000001</triangleMeasure>
				<rectangleMeasure>0.9748500000000001</rectangleMeasure>
				<circleMeasure>0.5849833005488307</circleMeasure>
				<centroid>
					<x>232</x>
					<y>848</y>
				</centroid>
			</pseudo3D>
		</spatialEntity>
		<spatialEntity>
			<pseudo3D type="cluster">
				<clusteredness>0.03101220621365011</clusteredness>
				<density>1</density>
				<area>573.2118</area>
				<perimeter>200.6912288665771</perimeter>
				<distanceFromOrigin>329.8014554243204</distanceFromOrigin>
				<angle>29.68545271209776</angle>
				<shape>rectangular</shape>
				<triangleMeasure>0.2416989840692572</triangleMeasure>
				<rectangleMeasure>0.2640219069734491</rectangleMeasure>
				<circleMeasure>0.08774749379585091</circleMeasure>
				<centroid>
					<x>338.6471</x>
					<y>856.647</y>
				</centroid>
			</pseudo3D>
		</spatialEntity>
		<spatialEntity>
			<pseudo3D type="cluster">
				<clusteredness>1</clusteredness>
				<density>1</density>
				<area>191.0706</area>
				<perimeter>56</perimeter>
				<distanceFromOrigin>359.1462097809192</distanceFromOrigin>
				<angle>81.2538377374448</angle>
				<shape>rectangular</shape>
				<triangleMeasure>0.4899246153846154</triangleMeasure>
				<rectangleMeasure>0.9798492307692308</rectangleMeasure>
				<circleMeasure>0.582013761610809</circleMeasure>
				<centroid>
					<x>1005.5</x>
					<y>875.5</y>
				</centroid>
			</pseudo3D>
		</spatialEntity>
		<spatialEntity>
			<pseudo3D type="cluster">
				<clusteredness>1</clusteredness>
				<density>1</density>
				<area>191.0706</area>
				<perimeter>54</perimeter>
				<distanceFromOrigin>577.83129025694</distanceFromOrigin>
				<angle>0</angle>
				<shape>rectangular</shape>
				<triangleMeasure>0.5249192307692309</triangleMeasure>
				<rectangleMeasure>1</rectangleMeasure>
				<circleMeasure>0.6282560906835513</circleMeasure>
				<centroid>
					<x>1231</x>
					<y>902.5</y>
				</centroid>
			</pseudo3D>
		</spatialEntity>
		<spatialEntity>
			<pseudo3D type="cluster">
				<clusteredness>1</clusteredness>
				<density>1</density>
				<area>191.0706</area>
				<perimeter>56</perimeter>
				<distanceFromOrigin>333.4576434871452</distanceFromOrigin>
				<angle>0</angle>
				<shape>rectangular</shape>
				<triangleMeasure>0.4874250000000001</triangleMeasure>
				<rectangleMeasure>0.9748500000000001</rectangleMeasure>
				<circleMeasure>0.5849833005488307</circleMeasure>
				<centroid>
					<x>949</x>
					<y>916</y>
				</centroid>
			</pseudo3D>
		</spatialEntity>
		<spatialEntity>
			<pseudo3D type="cluster">
				<clusteredness>1</clusteredness>
				<density>1</density>
				<area>191.0706</area>
				<perimeter>56</perimeter>
				<distanceFromOrigin>661.5633000703712</distanceFromOrigin>
				<angle>0</angle>
				<shape>rectangular</shape>
				<triangleMeasure>0.4874250000000001</triangleMeasure>
				<rectangleMeasure>0.9748500000000001</rectangleMeasure>
				<circleMeasure>0.5849833005488307</circleMeasure>
				<centroid>
					<x>1315</x>
					<y>916</y>
				</centroid>
			</pseudo3D>
		</spatialEntity>
		<spatialEntity>
			<pseudo3D type="cluster">
				<clusteredness>1</clusteredness>
				<density>1</density>
				<area>191.0706</area>
				<perimeter>54</perimeter>
				<distanceFromOrigin>691.4405252803743</distanceFromOrigin>
				<angle>0</angle>
				<shape>rectangular</shape>
				<triangleMeasure>0.5249192307692309</triangleMeasure>
				<rectangleMeasure>1</rectangleMeasure>
				<circleMeasure>0.6282560906835513</circleMeasure>
				<centroid>
					<x>21</x>
					<y>943.5</y>
				</centroid>
			</pseudo3D>
		</spatialEntity>
		<spatialEntity>
			<pseudo3D type="cluster">
				<clusteredness>1</clusteredness>
				<density>1</density>
				<area>191.0706</area>
				<perimeter>56</perimeter>
				<distanceFromOrigin>473.0031712367265</distanceFromOrigin>
				<angle>0</angle>
				<shape>rectangular</shape>
				<triangleMeasure>0.4874250000000001</triangleMeasure>
				<rectangleMeasure>0.9748500000000001</rectangleMeasure>
				<circleMeasure>0.5849833005488307</circleMeasure>
				<centroid>
					<x>1090</x>
					<y>957</y>
				</centroid>
			</pseudo3D>
		</spatialEntity>
		<spatialEntity>
			<pseudo3D type="cluster">
				<clusteredness>1</clusteredness>
				<density>1</density>
				<area>191.0706</area>
				<perimeter>56</perimeter>
				<distanceFromOrigin>559.0348826325599</distanceFromOrigin>
				<angle>0</angle>
				<shape>rectangular</shape>
				<triangleMeasure>0.4874250000000001</triangleMeasure>
				<rectangleMeasure>0.9748500000000001</rectangleMeasure>
				<circleMeasure>0.5849833005488307</circleMeasure>
				<centroid>
					<x>1188</x>
					<y>957</y>
				</centroid>
			</pseudo3D>
		</spatialEntity>
		<spatialEntity>
			<pseudo3D type="cluster">
				<clusteredness>1</clusteredness>
				<density>1</density>
				<area>191.0706</area>
				<perimeter>54</perimeter>
				<distanceFromOrigin>312.2963336320169</distanceFromOrigin>
				<angle>0</angle>
				<shape>rectangular</shape>
				<triangleMeasure>0.5249192307692309</triangleMeasure>
				<rectangleMeasure>1</rectangleMeasure>
				<circleMeasure>0.6282560906835513</circleMeasure>
				<centroid>
					<x>499</x>
					<y>970.5</y>
				</centroid>
			</pseudo3D>
		</spatialEntity>
		<spatialEntity>
			<pseudo3D type="cluster">
				<clusteredness>0.07107332256070449</clusteredness>
				<density>1</density>
				<area>382.1412</area>
				<perimeter>114</perimeter>
				<distanceFromOrigin>299.0200662162993</distanceFromOrigin>
				<angle>37.8749836510982</angle>
				<shape>rectangular</shape>
				<triangleMeasure>0.317393023255814</triangleMeasure>
				<rectangleMeasure>0.634786046511628</rectangleMeasure>
				<circleMeasure>0.2242674305599941</circleMeasure>
				<centroid>
					<x>822.5</x>
					<y>984</y>
				</centroid>
			</pseudo3D>
		</spatialEntity>
		<spatialEntity>
			<pseudo3D type="cluster">
				<clusteredness>1</clusteredness>
				<density>1</density>
				<area>191.0706</area>
				<perimeter>54</perimeter>
				<distanceFromOrigin>673.238442158497</distanceFromOrigin>
				<angle>0</angle>
				<shape>rectangular</shape>
				<triangleMeasure>0.5249192307692309</triangleMeasure>
				<rectangleMeasure>1</rectangleMeasure>
				<circleMeasure>0.6282560906835513</circleMeasure>
				<centroid>
					<x>63</x>
					<y>997.5</y>
				</centroid>
			</pseudo3D>
		</spatialEntity>
		<spatialEntity>
			<pseudo3D type="cluster">
				<clusteredness>1</clusteredness>
				<density>1</density>
				<area>191.0706</area>
				<perimeter>54</perimeter>
				<distanceFromOrigin>289.5047495292607</distanceFromOrigin>
				<angle>0</angle>
				<shape>rectangular</shape>
				<triangleMeasure>0.5249192307692309</triangleMeasure>
				<rectangleMeasure>1</rectangleMeasure>
				<circleMeasure>0.6282560906835513</circleMeasure>
				<centroid>
					<x>724</x>
					<y>997.5</y>
				</centroid>
			</pseudo3D>
		</spatialEntity>
		<spatialEntity>
			<pseudo3D type="cluster">
				<clusteredness>1</clusteredness>
				<density>1</density>
				<area>191.0706</area>
				<perimeter>54</perimeter>
				<distanceFromOrigin>515.7402446968823</distanceFromOrigin>
				<angle>0</angle>
				<shape>rectangular</shape>
				<triangleMeasure>0.5249192307692309</triangleMeasure>
				<rectangleMeasure>1</rectangleMeasure>
				<circleMeasure>0.6282560906835513</circleMeasure>
				<centroid>
					<x>274</x>
					<y>1038.5</y>
				</centroid>
			</pseudo3D>
		</spatialEntity>
		<spatialEntity>
			<pseudo3D type="cluster">
				<clusteredness>1</clusteredness>
				<density>1</density>
				<area>191.0706</area>
				<perimeter>54</perimeter>
				<distanceFromOrigin>357.9678756536681</distanceFromOrigin>
				<angle>0</angle>
				<shape>rectangular</shape>
				<triangleMeasure>0.5249192307692309</triangleMeasure>
				<rectangleMeasure>1</rectangleMeasure>
				<circleMeasure>0.6282560906835513</circleMeasure>
				<centroid>
					<x>626</x>
					<y>1065.5</y>
				</centroid>
			</pseudo3D>
		</spatialEntity>
		<spatialEntity>
			<pseudo3D type="cluster">
				<clusteredness>1</clusteredness>
				<density>1</density>
				<area>191.0706</area>
				<perimeter>54</perimeter>
				<distanceFromOrigin>468.0277769534625</distanceFromOrigin>
				<angle>0</angle>
				<shape>rectangular</shape>
				<triangleMeasure>0.5249192307692309</triangleMeasure>
				<rectangleMeasure>1</rectangleMeasure>
				<circleMeasure>0.6282560906835513</circleMeasure>
				<centroid>
					<x>991</x>
					<y>1065.5</y>
				</centroid>
			</pseudo3D>
		</spatialEntity>
		<spatialEntity>
			<pseudo3D type="cluster">
				<clusteredness>1</clusteredness>
				<density>1</density>
				<area>191.0706</area>
				<perimeter>54</perimeter>
				<distanceFromOrigin>722.2644944893802</distanceFromOrigin>
				<angle>0</angle>
				<shape>rectangular</shape>
				<triangleMeasure>0.5249192307692309</triangleMeasure>
				<rectangleMeasure>1</rectangleMeasure>
				<circleMeasure>0.6282560906835513</circleMeasure>
				<centroid>
					<x>1315</x>
					<y>1065.5</y>
				</centroid>
			</pseudo3D>
		</spatialEntity>
		<spatialEntity>
			<pseudo3D type="cluster">
				<clusteredness>1</clusteredness>
				<density>1</density>
				<area>191.0706</area>
				<perimeter>56</perimeter>
				<distanceFromOrigin>546.4796428047434</distanceFromOrigin>
				<angle>0</angle>
				<shape>rectangular</shape>
				<triangleMeasure>0.4874250000000001</triangleMeasure>
				<rectangleMeasure>0.9748500000000001</rectangleMeasure>
				<circleMeasure>0.5849833005488307</circleMeasure>
				<centroid>
					<x>1090</x>
					<y>1079</y>
				</centroid>
			</pseudo3D>
		</spatialEntity>
		<spatialEntity>
			<pseudo3D type="cluster">
				<clusteredness>1</clusteredness>
				<density>1</density>
				<area>191.0706</area>
				<perimeter>56</perimeter>
				<distanceFromOrigin>504.5998414585562</distanceFromOrigin>
				<angle>0</angle>
				<shape>rectangular</shape>
				<triangleMeasure>0.4874250000000001</triangleMeasure>
				<rectangleMeasure>0.9748500000000001</rectangleMeasure>
				<circleMeasure>0.5849833005488307</circleMeasure>
				<centroid>
					<x>358</x>
					<y>1106</y>
				</centroid>
			</pseudo3D>
		</spatialEntity>
		<spatialEntity>
			<pseudo3D type="cluster">
				<clusteredness>1</clusteredness>
				<density>1</density>
				<area>191.0706</area>
				<perimeter>54</perimeter>
				<distanceFromOrigin>513.4296446447166</distanceFromOrigin>
				<angle>0</angle>
				<shape>rectangular</shape>
				<triangleMeasure>0.5249192307692309</triangleMeasure>
				<rectangleMeasure>1</rectangleMeasure>
				<circleMeasure>0.6282560906835513</circleMeasure>
				<centroid>
					<x>977</x>
					<y>1133.5</y>
				</centroid>
			</pseudo3D>
		</spatialEntity>
		<spatialEntity>
			<pseudo3D type="cluster">
				<clusteredness>1</clusteredness>
				<density>1</density>
				<area>191.0706</area>
				<perimeter>54</perimeter>
				<distanceFromOrigin>746.4274914551312</distanceFromOrigin>
				<angle>0</angle>
				<shape>rectangular</shape>
				<triangleMeasure>0.5249192307692309</triangleMeasure>
				<rectangleMeasure>1</rectangleMeasure>
				<circleMeasure>0.6282560906835513</circleMeasure>
				<centroid>
					<x>1301</x>
					<y>1133.5</y>
				</centroid>
			</pseudo3D>
		</spatialEntity>
		<spatialEntity>
			<pseudo3D type="cluster">
				<clusteredness>1</clusteredness>
				<density>1</density>
				<area>191.0706</area>
				<perimeter>54</perimeter>
				<distanceFromOrigin>757.2192549057373</distanceFromOrigin>
				<angle>0</angle>
				<shape>rectangular</shape>
				<triangleMeasure>0.5249192307692309</triangleMeasure>
				<rectangleMeasure>1</rectangleMeasure>
				<circleMeasure>0.6282560906835513</circleMeasure>
				<centroid>
					<x>63</x>
					<y>1160.5</y>
				</centroid>
			</pseudo3D>
		</spatialEntity>
		<spatialEntity>
			<pseudo3D type="cluster">
				<clusteredness>1</clusteredness>
				<density>1</density>
				<area>191.0706</area>
				<perimeter>56</perimeter>
				<distanceFromOrigin>689.5578293370324</distanceFromOrigin>
				<angle>0</angle>
				<shape>rectangular</shape>
				<triangleMeasure>0.4874250000000001</triangleMeasure>
				<rectangleMeasure>0.9748500000000001</rectangleMeasure>
				<circleMeasure>0.5849833005488307</circleMeasure>
				<centroid>
					<x>161</x>
					<y>1174</y>
				</centroid>
			</pseudo3D>
		</spatialEntity>
		<spatialEntity>
			<pseudo3D type="cluster">
				<clusteredness>0.04510524704192537</clusteredness>
				<density>1</density>
				<area>382.1412</area>
				<perimeter>143.2377853393555</perimeter>
				<distanceFromOrigin>487.9938524202943</distanceFromOrigin>
				<angle>32.3052660151894</angle>
				<shape>rectangular</shape>
				<triangleMeasure>0.254051572692899</triangleMeasure>
				<rectangleMeasure>0.3549106460245255</rectangleMeasure>
				<circleMeasure>0.1186615655888498</circleMeasure>
				<centroid>
					<x>548.3111</x>
					<y>1194.6</y>
				</centroid>
			</pseudo3D>
		</spatialEntity>
		<spatialEntity>
			<pseudo3D type="cluster">
				<clusteredness>0.04640246092203549</clusteredness>
				<density>1</density>
				<area>382.1412</area>
				<perimeter>140.7036018371582</perimeter>
				<distanceFromOrigin>724.2610026779021</distanceFromOrigin>
				<angle>0</angle>
				<shape>rectangular</shape>
				<triangleMeasure>0.2480228460165504</triangleMeasure>
				<rectangleMeasure>0.3574563762187256</rectangleMeasure>
				<circleMeasure>0.1239532173430521</circleMeasure>
				<centroid>
					<x>1224.069</x>
					<y>1208</y>
				</centroid>
			</pseudo3D>
		</spatialEntity>
		<spatialEntity>
			<pseudo3D type="cluster">
				<clusteredness>1</clusteredness>
				<density>1</density>
				<area>191.0706</area>
				<perimeter>54</perimeter>
				<distanceFromOrigin>491.5862081059639</distanceFromOrigin>
				<angle>0</angle>
				<shape>rectangular</shape>
				<triangleMeasure>0.5249192307692309</triangleMeasure>
				<rectangleMeasure>1</rectangleMeasure>
				<circleMeasure>0.6282560906835513</circleMeasure>
				<centroid>
					<x>710</x>
					<y>1201.5</y>
				</centroid>
			</pseudo3D>
		</spatialEntity>
		<spatialEntity>
			<pseudo3D type="cluster">
				<clusteredness>1</clusteredness>
				<density>1</density>
				<area>191.0706</area>
				<perimeter>54</perimeter>
				<distanceFromOrigin>636.5720697611544</distanceFromOrigin>
				<angle>0</angle>
				<shape>rectangular</shape>
				<triangleMeasure>0.5249192307692309</triangleMeasure>
				<rectangleMeasure>1</rectangleMeasure>
				<circleMeasure>0.6282560906835513</circleMeasure>
				<centroid>
					<x>302</x>
					<y>1228.5</y>
				</centroid>
			</pseudo3D>
		</spatialEntity>
		<spatialEntity>
			<pseudo3D type="cluster">
				<clusteredness>1</clusteredness>
				<density>1</density>
				<area>191.0706</area>
				<perimeter>56</perimeter>
				<distanceFromOrigin>581.884009060225</distanceFromOrigin>
				<angle>0</angle>
				<shape>rectangular</shape>
				<triangleMeasure>0.4874250000000001</triangleMeasure>
				<rectangleMeasure>0.9748500000000001</rectangleMeasure>
				<circleMeasure>0.5849833005488307</circleMeasure>
				<centroid>
					<x>851</x>
					<y>1269</y>
				</centroid>
			</pseudo3D>
		</spatialEntity>
		<spatialEntity>
			<pseudo3D type="cluster">
				<clusteredness>1</clusteredness>
				<density>1</density>
				<area>191.0706</area>
				<perimeter>58</perimeter>
				<distanceFromOrigin>739.0588609846985</distanceFromOrigin>
				<angle>0</angle>
				<shape>rectangular</shape>
				<triangleMeasure>0.4549300000000001</triangleMeasure>
				<rectangleMeasure>0.9098600000000001</rectangleMeasure>
				<circleMeasure>0.5446875469621394</circleMeasure>
				<centroid>
					<x>203.5</x>
					<y>1283</y>
				</centroid>
			</pseudo3D>
		</spatialEntity>
		<spatialEntity>
			<pseudo3D type="cluster">
				<clusteredness>1</clusteredness>
				<density>1</density>
				<area>191.0706</area>
				<perimeter>54</perimeter>
				<distanceFromOrigin>825.2011875900325</distanceFromOrigin>
				<angle>85.60129464500447</angle>
				<shape>rectangular</shape>
				<triangleMeasure>0.5249192307692309</triangleMeasure>
				<rectangleMeasure>1</rectangleMeasure>
				<circleMeasure>0.6282560906835513</circleMeasure>
				<centroid>
					<x>91</x>
					<y>1296.5</y>
				</centroid>
			</pseudo3D>
		</spatialEntity>
		<spatialEntity>
			<pseudo3D type="cluster">
				<clusteredness>0.07363760983392885</clusteredness>
				<density>1</density>
				<area>382.1412</area>
				<perimeter>108</perimeter>
				<distanceFromOrigin>762.5876998745783</distanceFromOrigin>
				<angle>39.47245984834382</angle>
				<shape>rectangular</shape>
				<triangleMeasure>0.3411975</triangleMeasure>
				<rectangleMeasure>0.6823950000000001</rectangleMeasure>
				<circleMeasure>0.2553601696217211</circleMeasure>
				<centroid>
					<x>1174</x>
					<y>1310</y>
				</centroid>
			</pseudo3D>
		</spatialEntity>
		<spatialEntity>
			<pseudo3D type="cluster">
				<clusteredness>1</clusteredness>
				<density>1</density>
				<area>191.0706</area>
				<perimeter>54</perimeter>
				<distanceFromOrigin>809.8623339802883</distanceFromOrigin>
				<angle>90</angle>
				<shape>rectangular</shape>
				<triangleMeasure>0.5249192307692309</triangleMeasure>
				<rectangleMeasure>1</rectangleMeasure>
				<circleMeasure>0.6282560906835513</circleMeasure>
				<centroid>
					<x>1245</x>
					<y>1296.5</y>
				</centroid>
			</pseudo3D>
		</spatialEntity>
		<spatialEntity>
			<pseudo3D type="cluster">
				<clusteredness>1</clusteredness>
				<density>1</density>
				<area>191.0706</area>
				<perimeter>56</perimeter>
				<distanceFromOrigin>607.7910825275409</distanceFromOrigin>
				<angle>0</angle>
				<shape>rectangular</shape>
				<triangleMeasure>0.4874250000000001</triangleMeasure>
				<rectangleMeasure>0.9748500000000001</rectangleMeasure>
				<circleMeasure>0.5849833005488307</circleMeasure>
				<centroid>
					<x>569</x>
					<y>1310</y>
				</centroid>
			</pseudo3D>
		</spatialEntity>
		<spatialEntity>
			<pseudo3D type="cluster">
				<clusteredness>1</clusteredness>
				<density>1</density>
				<area>191.0706</area>
				<perimeter>56</perimeter>
				<distanceFromOrigin>654.4990450718778</distanceFromOrigin>
				<angle>0</angle>
				<shape>rectangular</shape>
				<triangleMeasure>0.4874250000000001</triangleMeasure>
				<rectangleMeasure>0.9748500000000001</rectangleMeasure>
				<circleMeasure>0.5849833005488307</circleMeasure>
				<centroid>
					<x>823</x>
					<y>1351</y>
				</centroid>
			</pseudo3D>
		</spatialEntity>
		<numericStateVariable>
			<name>avgClusterednessClusters</name>
			<value>0.975914146390426</value>
		</numericStateVariable>
		<numericStateVariable>
			<name>avgDensityClusters</name>
			<value>1</value>
		</numericStateVariable>
	</timepoint>
	<timepoint>
		<spatialEntity>
			<pseudo3D type="cluster">
				<clusteredness>1</clusteredness>
				<density>1</density>
				<area>191.0706</area>
				<perimeter>56</perimeter>
				<distanceFromOrigin>807.421203585836</distanceFromOrigin>
				<angle>0</angle>
				<shape>rectangular</shape>
				<triangleMeasure>0.4874250000000001</triangleMeasure>
				<rectangleMeasure>0.9748500000000001</rectangleMeasure>
				<circleMeasure>0.5849833005488307</circleMeasure>
				<centroid>
					<x>232</x>
					<y>20</y>
				</centroid>
			</pseudo3D>
		</spatialEntity>
		<spatialEntity>
			<pseudo3D type="cluster">
				<clusteredness>0.04218026938732851</clusteredness>
				<density>1</density>
				<area>573.2118</area>
				<perimeter>164.306526184082</perimeter>
				<distanceFromOrigin>898.8598333444431</distanceFromOrigin>
				<angle>0</angle>
				<shape>triangular</shape>
				<triangleMeasure>0.2846136047666336</triangleMeasure>
				<rectangleMeasure>0.2774215598936809</rectangleMeasure>
				<circleMeasure>0.1411449142895725</circleMeasure>
				<centroid>
					<x>1386.787</x>
					<y>96.98506</y>
				</centroid>
			</pseudo3D>
		</spatialEntity>
		<spatialEntity>
			<pseudo3D type="cluster">
				<clusteredness>1</clusteredness>
				<density>1</density>
				<area>191.0706</area>
				<perimeter>56</perimeter>
				<distanceFromOrigin>609.4727229335206</distanceFromOrigin>
				<angle>0</angle>
				<shape>rectangular</shape>
				<triangleMeasure>0.4874250000000001</triangleMeasure>
				<rectangleMeasure>0.9748500000000001</rectangleMeasure>
				<circleMeasure>0.5849833005488307</circleMeasure>
				<centroid>
					<x>710</x>
					<y>88</y>
				</centroid>
			</pseudo3D>
		</spatialEntity>
		<spatialEntity>
			<pseudo3D type="cluster">
				<clusteredness>0.05113893893997852</clusteredness>
				<density>1</density>
				<area>382.1412</area>
				<perimeter>131.7946014404297</perimeter>
				<distanceFromOrigin>813.0344396149526</distanceFromOrigin>
				<angle>52.4536998792056</angle>
				<shape>rectangular</shape>
				<triangleMeasure>0.2575075471698113</triangleMeasure>
				<rectangleMeasure>0.3453979346741824</rectangleMeasure>
				<circleMeasure>0.136333793994412</circleMeasure>
				<centroid>
					<x>105</x>
					<y>115</y>
				</centroid>
			</pseudo3D>
		</spatialEntity>
		<spatialEntity>
			<pseudo3D type="cluster">
				<clusteredness>0.06538495249235857</clusteredness>
				<density>1</density>
				<area>382.1412</area>
				<perimeter>114.8276252746582</perimeter>
				<distanceFromOrigin>639.094672173067</distanceFromOrigin>
				<angle>0</angle>
				<shape>rectangular</shape>
				<triangleMeasure>0.3283528918962462</triangleMeasure>
				<rectangleMeasure>0.4288148604280203</rectangleMeasure>
				<circleMeasure>0.1923770677781546</circleMeasure>
				<centroid>
					<x>970</x>
					<y>115</y>
				</centroid>
			</pseudo3D>
		</spatialEntity>
		<spatialEntity>
			<pseudo3D type="cluster">
				<clusteredness>0.1472753851495372</clusteredness>
				<density>1</density>
				<area>382.1412</area>
				<perimeter>82</perimeter>
				<distanceFromOrigin>567.1983779948599</distanceFromOrigin>
				<angle>54.46232220802562</angle>
				<shape>rectangular</shape>
				<triangleMeasure>0.5054777777777778</triangleMeasure>
				<rectangleMeasure>1</rectangleMeasure>
				<circleMeasure>0.4958128693722084</circleMeasure>
				<centroid>
					<x>555</x>
					<y>135.5</y>
				</centroid>
			</pseudo3D>
		</spatialEntity>
		<spatialEntity>
			<pseudo3D type="cluster">
				<clusteredness>1</clusteredness>
				<density>1</density>
				<area>191.0706</area>
				<perimeter>56</perimeter>
				<distanceFromOrigin>583.1517812713943</distanceFromOrigin>
				<angle>0</angle>
				<shape>rectangular</shape>
				<triangleMeasure>0.4874250000000001</triangleMeasure>
				<rectangleMeasure>0.9748500000000001</rectangleMeasure>
				<circleMeasure>0.5849833005488307</circleMeasure>
				<centroid>
					<x>865</x>
					<y>142</y>
				</centroid>
			</pseudo3D>
		</spatialEntity>
		<spatialEntity>
			<pseudo3D type="cluster">
				<clusteredness>1</clusteredness>
				<density>1</density>
				<area>191.0706</area>
				<perimeter>54</perimeter>
				<distanceFromOrigin>729.3202314484358</distanceFromOrigin>
				<angle>85.60129464500447</angle>
				<shape>rectangular</shape>
				<triangleMeasure>0.5249192307692309</triangleMeasure>
				<rectangleMeasure>1</rectangleMeasure>
				<circleMeasure>0.6282560906835513</circleMeasure>
				<centroid>
					<x>1174</x>
					<y>155.5</y>
				</centroid>
			</pseudo3D>
		</spatialEntity>
		<spatialEntity>
			<pseudo3D type="cluster">
				<clusteredness>1</clusteredness>
				<density>1</density>
				<area>191.0706</area>
				<perimeter>56</perimeter>
				<distanceFromOrigin>682.2081793704909</distanceFromOrigin>
				<angle>0</angle>
				<shape>rectangular</shape>
				<triangleMeasure>0.4874250000000001</triangleMeasure>
				<rectangleMeasure>0.9748500000000001</rectangleMeasure>
				<circleMeasure>0.5849833005488307</circleMeasure>
				<centroid>
					<x>1118</x>
					<y>169</y>
				</centroid>
			</pseudo3D>
		</spatialEntity>
		<spatialEntity>
			<pseudo3D type="cluster">
				<clusteredness>1</clusteredness>
				<density>1</density>
				<area>191.0706</area>
				<perimeter>56</perimeter>
				<distanceFromOrigin>636.4212441457308</distanceFromOrigin>
				<angle>0</angle>
				<shape>rectangular</shape>
				<triangleMeasure>0.4874250000000001</triangleMeasure>
				<rectangleMeasure>0.9748500000000001</rectangleMeasure>
				<circleMeasure>0.5849833005488307</circleMeasure>
				<centroid>
					<x>218</x>
					<y>251</y>
				</centroid>
			</pseudo3D>
		</spatialEntity>
		<spatialEntity>
			<pseudo3D type="cluster">
				<clusteredness>0.04909181343672658</clusteredness>
				<density>1</density>
				<area>382.1412</area>
				<perimeter>136</perimeter>
				<distanceFromOrigin>428.4775373342225</distanceFromOrigin>
				<angle>28.30075576600638</angle>
				<shape>rectangular</shape>
				<triangleMeasure>0.2527388888888889</triangleMeasure>
				<rectangleMeasure>0.5054777777777778</rectangleMeasure>
				<circleMeasure>0.1473737023452796</circleMeasure>
				<centroid>
					<x>499</x>
					<y>285</y>
				</centroid>
			</pseudo3D>
		</spatialEntity>
		<spatialEntity>
			<pseudo3D type="cluster">
				<clusteredness>1</clusteredness>
				<density>1</density>
				<area>191.0706</area>
				<perimeter>54</perimeter>
				<distanceFromOrigin>514.0214003327098</distanceFromOrigin>
				<angle>0</angle>
				<shape>rectangular</shape>
				<triangleMeasure>0.5249192307692309</triangleMeasure>
				<rectangleMeasure>1</rectangleMeasure>
				<circleMeasure>0.6282560906835513</circleMeasure>
				<centroid>
					<x>963</x>
					<y>264.5</y>
				</centroid>
			</pseudo3D>
		</spatialEntity>
		<spatialEntity>
			<pseudo3D type="cluster">
				<clusteredness>1</clusteredness>
				<density>1</density>
				<area>191.0706</area>
				<perimeter>54</perimeter>
				<distanceFromOrigin>808.3545014410447</distanceFromOrigin>
				<angle>0</angle>
				<shape>rectangular</shape>
				<triangleMeasure>0.5249192307692309</triangleMeasure>
				<rectangleMeasure>1</rectangleMeasure>
				<circleMeasure>0.6282560906835513</circleMeasure>
				<centroid>
					<x>1385</x>
					<y>291.5</y>
				</centroid>
			</pseudo3D>
		</spatialEntity>
		<spatialEntity>
			<pseudo3D type="cluster">
				<clusteredness>1</clusteredness>
				<density>1</density>
				<area>191.0706</area>
				<perimeter>56</perimeter>
				<distanceFromOrigin>724.2547894215129</distanceFromOrigin>
				<angle>0</angle>
				<shape>rectangular</shape>
				<triangleMeasure>0.4874250000000001</triangleMeasure>
				<rectangleMeasure>0.9748500000000001</rectangleMeasure>
				<circleMeasure>0.5849833005488307</circleMeasure>
				<centroid>
					<x>63</x>
					<y>305</y>
				</centroid>
			</pseudo3D>
		</spatialEntity>
		<spatialEntity>
			<pseudo3D type="cluster">
				<clusteredness>0.1421463368080408</clusteredness>
				<density>1</density>
				<area>382.1412</area>
				<perimeter>84</perimeter>
				<distanceFromOrigin>397.5172952212268</distanceFromOrigin>
				<angle>54.46232220802562</angle>
				<shape>rectangular</shape>
				<triangleMeasure>0.4874250000000001</triangleMeasure>
				<rectangleMeasure>0.9748500000000001</rectangleMeasure>
				<circleMeasure>0.4679865765064302</circleMeasure>
				<centroid>
					<x>759</x>
					<y>305</y>
				</centroid>
			</pseudo3D>
		</spatialEntity>
		<spatialEntity>
			<pseudo3D type="cluster">
				<clusteredness>1</clusteredness>
				<density>1</density>
				<area>191.0706</area>
				<perimeter>54</perimeter>
				<distanceFromOrigin>474.8020640224724</distanceFromOrigin>
				<angle>0</angle>
				<shape>rectangular</shape>
				<triangleMeasure>0.5249192307692309</triangleMeasure>
				<rectangleMeasure>1</rectangleMeasure>
				<circleMeasure>0.6282560906835513</circleMeasure>
				<centroid>
					<x>386</x>
					<y>318.5</y>
				</centroid>
			</pseudo3D>
		</spatialEntity>
		<spatialEntity>
			<pseudo3D type="cluster">
				<clusteredness>1</clusteredness>
				<density>1</density>
				<area>191.0706</area>
				<perimeter>56</perimeter>
				<distanceFromOrigin>324.0246904172582</distanceFromOrigin>
				<angle>0</angle>
				<shape>rectangular</shape>
				<triangleMeasure>0.4874250000000001</triangleMeasure>
				<rectangleMeasure>0.9748500000000001</rectangleMeasure>
				<circleMeasure>0.5849833005488307</circleMeasure>
				<centroid>
					<x>682</x>
					<y>373</y>
				</centroid>
			</pseudo3D>
		</spatialEntity>
		<spatialEntity>
			<pseudo3D type="cluster">
				<clusteredness>1</clusteredness>
				<density>1</density>
				<area>191.0706</area>
				<perimeter>58</perimeter>
				<distanceFromOrigin>306.0800548876061</distanceFromOrigin>
				<angle>0</angle>
				<shape>rectangular</shape>
				<triangleMeasure>0.4549300000000001</triangleMeasure>
				<rectangleMeasure>0.9098600000000001</rectangleMeasure>
				<circleMeasure>0.5446875469621394</circleMeasure>
				<centroid>
					<x>597.5</x>
					<y>400</y>
				</centroid>
			</pseudo3D>
		</spatialEntity>
		<spatialEntity>
			<pseudo3D type="cluster">
				<clusteredness>1</clusteredness>
				<density>1</density>
				<area>191.0706</area>
				<perimeter>54</perimeter>
				<distanceFromOrigin>303.8420642373271</distanceFromOrigin>
				<angle>85.60129464500447</angle>
				<shape>rectangular</shape>
				<triangleMeasure>0.5249192307692309</triangleMeasure>
				<rectangleMeasure>1</rectangleMeasure>
				<circleMeasure>0.6282560906835513</circleMeasure>
				<centroid>
					<x>794</x>
					<y>413.5</y>
				</centroid>
			</pseudo3D>
		</spatialEntity>
		<spatialEntity>
			<pseudo3D type="cluster">
				<clusteredness>1</clusteredness>
				<density>2</density>
				<area>191.0706</area>
				<perimeter>54</perimeter>
				<distanceFromOrigin>552.5685477838927</distanceFromOrigin>
				<angle>85.60129464500447</angle>
				<shape>rectangular</shape>
				<triangleMeasure>0.5249192307692309</triangleMeasure>
				<rectangleMeasure>1</rectangleMeasure>
				<circleMeasure>0.6282560906835513</circleMeasure>
				<centroid>
					<x>1160</x>
					<y>413.5</y>
				</centroid>
			</pseudo3D>
		</spatialEntity>
		<spatialEntity>
			<pseudo3D type="cluster">
				<clusteredness>0.1022776610371917</clusteredness>
				<density>1</density>
				<area>382.1412</area>
				<perimeter>93.90396308898926</perimeter>
				<distanceFromOrigin>652.0927848090331</distanceFromOrigin>
				<angle>0</angle>
				<shape>rectangular</shape>
				<triangleMeasure>0.4546593694229625</triangleMeasure>
				<rectangleMeasure>0.5054777777777778</rectangleMeasure>
				<circleMeasure>0.3031241850905896</circleMeasure>
				<centroid>
					<x>1280.115</x>
					<y>420.4445</y>
				</centroid>
			</pseudo3D>
		</spatialEntity>
		<spatialEntity>
			<pseudo3D type="cluster">
				<clusteredness>1</clusteredness>
				<density>1</density>
				<area>191.0706</area>
				<perimeter>56</perimeter>
				<distanceFromOrigin>712.5735049803634</distanceFromOrigin>
				<angle>0</angle>
				<shape>rectangular</shape>
				<triangleMeasure>0.4874250000000001</triangleMeasure>
				<rectangleMeasure>0.9748500000000001</rectangleMeasure>
				<circleMeasure>0.5849833005488307</circleMeasure>
				<centroid>
					<x>7</x>
					<y>441</y>
				</centroid>
			</pseudo3D>
		</spatialEntity>
		<spatialEntity>
			<pseudo3D type="cluster">
				<clusteredness>1</clusteredness>
				<density>1</density>
				<area>191.0706</area>
				<perimeter>56</perimeter>
				<distanceFromOrigin>317.0252355885884</distanceFromOrigin>
				<angle>0</angle>
				<shape>rectangular</shape>
				<triangleMeasure>0.4874250000000001</triangleMeasure>
				<rectangleMeasure>0.9748500000000001</rectangleMeasure>
				<circleMeasure>0.5849833005488307</circleMeasure>
				<centroid>
					<x>485</x>
					<y>441</y>
				</centroid>
			</pseudo3D>
		</spatialEntity>
		<spatialEntity>
			<pseudo3D type="cluster">
				<clusteredness>1</clusteredness>
				<density>1</density>
				<area>191.0706</area>
				<perimeter>56</perimeter>
				<distanceFromOrigin>547.2202481633881</distanceFromOrigin>
				<angle>0</angle>
				<shape>rectangular</shape>
				<triangleMeasure>0.4874250000000001</triangleMeasure>
				<rectangleMeasure>0.9748500000000001</rectangleMeasure>
				<circleMeasure>0.5849833005488307</circleMeasure>
				<centroid>
					<x>175</x>
					<y>468</y>
				</centroid>
			</pseudo3D>
		</spatialEntity>
		<spatialEntity>
			<pseudo3D type="cluster">
				<clusteredness>1</clusteredness>
				<density>1</density>
				<area>191.0706</area>
				<perimeter>56</perimeter>
				<distanceFromOrigin>428.3514911845178</distanceFromOrigin>
				<angle>0</angle>
				<shape>rectangular</shape>
				<triangleMeasure>0.4874250000000001</triangleMeasure>
				<rectangleMeasure>0.9748500000000001</rectangleMeasure>
				<circleMeasure>0.5849833005488307</circleMeasure>
				<centroid>
					<x>1048</x>
					<y>468</y>
				</centroid>
			</pseudo3D>
		</spatialEntity>
		<spatialEntity>
			<pseudo3D type="cluster">
				<clusteredness>1</clusteredness>
				<density>1</density>
				<area>191.0706</area>
				<perimeter>56</perimeter>
				<distanceFromOrigin>248.0725700274015</distanceFromOrigin>
				<angle>85.60129464500447</angle>
				<shape>rectangular</shape>
				<triangleMeasure>0.4899246153846154</triangleMeasure>
				<rectangleMeasure>0.9798492307692308</rectangleMeasure>
				<circleMeasure>0.582013761610809</circleMeasure>
				<centroid>
					<x>808.5</x>
					<y>481.5</y>
				</centroid>
			</pseudo3D>
		</spatialEntity>
		<spatialEntity>
			<pseudo3D type="cluster">
				<clusteredness>1</clusteredness>
				<density>1</density>
				<area>191.0706</area>
				<perimeter>56</perimeter>
				<distanceFromOrigin>208.585713796511</distanceFromOrigin>
				<angle>0</angle>
				<shape>rectangular</shape>
				<triangleMeasure>0.4874250000000001</triangleMeasure>
				<rectangleMeasure>0.9748500000000001</rectangleMeasure>
				<circleMeasure>0.5849833005488307</circleMeasure>
				<centroid>
					<x>738</x>
					<y>495</y>
				</centroid>
			</pseudo3D>
		</spatialEntity>
		<spatialEntity>
			<pseudo3D type="cluster">
				<clusteredness>1</clusteredness>
				<density>1</density>
				<area>191.0706</area>
				<perimeter>56</perimeter>
				<distanceFromOrigin>464.2499326871249</distanceFromOrigin>
				<angle>0</angle>
				<shape>rectangular</shape>
				<triangleMeasure>0.4874250000000001</triangleMeasure>
				<rectangleMeasure>0.9748500000000001</rectangleMeasure>
				<circleMeasure>0.5849833005488307</circleMeasure>
				<centroid>
					<x>1104</x>
					<y>495</y>
				</centroid>
			</pseudo3D>
		</spatialEntity>
		<spatialEntity>
			<pseudo3D type="cluster">
				<clusteredness>1</clusteredness>
				<density>1</density>
				<area>191.0706</area>
				<perimeter>58</perimeter>
				<distanceFromOrigin>315.2173853073463</distanceFromOrigin>
				<angle>0</angle>
				<shape>rectangular</shape>
				<triangleMeasure>0.4549300000000001</triangleMeasure>
				<rectangleMeasure>0.9098600000000001</rectangleMeasure>
				<circleMeasure>0.5446875469621394</circleMeasure>
				<centroid>
					<x>400.5</x>
					<y>536</y>
				</centroid>
			</pseudo3D>
		</spatialEntity>
		<spatialEntity>
			<pseudo3D type="cluster">
				<clusteredness>1</clusteredness>
				<density>1</density>
				<area>191.0706</area>
				<perimeter>54</perimeter>
				<distanceFromOrigin>145.0551619212498</distanceFromOrigin>
				<angle>0</angle>
				<shape>rectangular</shape>
				<triangleMeasure>0.5249192307692309</triangleMeasure>
				<rectangleMeasure>1</rectangleMeasure>
				<circleMeasure>0.6282560906835513</circleMeasure>
				<centroid>
					<x>766</x>
					<y>576.5</y>
				</centroid>
			</pseudo3D>
		</spatialEntity>
		<spatialEntity>
			<pseudo3D type="cluster">
				<clusteredness>0.07107332256070449</clusteredness>
				<density>1</density>
				<area>382.1412</area>
				<perimeter>110</perimeter>
				<distanceFromOrigin>264.3217736017977</distanceFromOrigin>
				<angle>34.38034472384487</angle>
				<shape>rectangular</shape>
				<triangleMeasure>0.3499461538461539</triangleMeasure>
				<rectangleMeasure>0.6998923076923077</rectangleMeasure>
				<circleMeasure>0.2372617093713138</circleMeasure>
				<centroid>
					<x>935</x>
					<y>576.5</y>
				</centroid>
			</pseudo3D>
		</spatialEntity>
		<spatialEntity>
			<pseudo3D type="cluster">
				<clusteredness>1</clusteredness>
				<density>1</density>
				<area>191.0706</area>
				<perimeter>54</perimeter>
				<distanceFromOrigin>668.0493993710345</distanceFromOrigin>
				<angle>0</angle>
				<shape>rectangular</shape>
				<triangleMeasure>0.5249192307692309</triangleMeasure>
				<rectangleMeasure>1</rectangleMeasure>
				<circleMeasure>0.6282560906835513</circleMeasure>
				<centroid>
					<x>1343</x>
					<y>576.5</y>
				</centroid>
			</pseudo3D>
		</spatialEntity>
		<spatialEntity>
			<pseudo3D type="cluster">
				<clusteredness>1</clusteredness>
				<density>1</density>
				<area>191.0706</area>
				<perimeter>56</perimeter>
				<distanceFromOrigin>659.7347952018296</distanceFromOrigin>
				<angle>0</angle>
				<shape>rectangular</shape>
				<triangleMeasure>0.4874250000000001</triangleMeasure>
				<rectangleMeasure>0.9748500000000001</rectangleMeasure>
				<circleMeasure>0.5849833005488307</circleMeasure>
				<centroid>
					<x>21</x>
					<y>590</y>
				</centroid>
			</pseudo3D>
		</spatialEntity>
		<spatialEntity>
			<pseudo3D type="cluster">
				<clusteredness>1</clusteredness>
				<density>1</density>
				<area>191.0706</area>
				<perimeter>54</perimeter>
				<distanceFromOrigin>80.09993757800315</distanceFromOrigin>
				<angle>85.60129464500447</angle>
				<shape>rectangular</shape>
				<triangleMeasure>0.5249192307692309</triangleMeasure>
				<rectangleMeasure>1</rectangleMeasure>
				<circleMeasure>0.6282560906835513</circleMeasure>
				<centroid>
					<x>682</x>
					<y>617.5</y>
				</centroid>
			</pseudo3D>
		</spatialEntity>
		<spatialEntity>
			<pseudo3D type="cluster">
				<clusteredness>0.1022777718862468</clusteredness>
				<density>1</density>
				<area>382.1412</area>
				<perimeter>95.62325668334961</perimeter>
				<distanceFromOrigin>522.1647249671314</distanceFromOrigin>
				<angle>0</angle>
				<shape>rectangular</shape>
				<triangleMeasure>0.4444148277365896</triangleMeasure>
				<rectangleMeasure>0.4880475095785441</rectangleMeasure>
				<circleMeasure>0.2921190257915955</circleMeasure>
				<centroid>
					<x>1209.675</x>
					<y>624.341</y>
				</centroid>
			</pseudo3D>
		</spatialEntity>
		<spatialEntity>
			<pseudo3D type="cluster">
				<clusteredness>1</clusteredness>
				<density>1</density>
				<area>191.0706</area>
				<perimeter>56</perimeter>
				<distanceFromOrigin>375.8403916558198</distanceFromOrigin>
				<angle>0</angle>
				<shape>rectangular</shape>
				<triangleMeasure>0.4874250000000001</triangleMeasure>
				<rectangleMeasure>0.9748500000000001</rectangleMeasure>
				<circleMeasure>0.5849833005488307</circleMeasure>
				<centroid>
					<x>302</x>
					<y>631</y>
				</centroid>
			</pseudo3D>
		</spatialEntity>
		<spatialEntity>
			<pseudo3D type="cluster">
				<clusteredness>1</clusteredness>
				<density>1</density>
				<area>191.0706</area>
				<perimeter>56</perimeter>
				<distanceFromOrigin>293.5166094107793</distanceFromOrigin>
				<angle>0</angle>
				<shape>rectangular</shape>
				<triangleMeasure>0.4874250000000001</triangleMeasure>
				<rectangleMeasure>0.9748500000000001</rectangleMeasure>
				<circleMeasure>0.5849833005488307</circleMeasure>
				<centroid>
					<x>386</x>
					<y>631</y>
				</centroid>
			</pseudo3D>
		</spatialEntity>
		<spatialEntity>
			<pseudo3D type="cluster">
				<clusteredness>0.102277779886531</clusteredness>
				<density>1</density>
				<area>382.1412</area>
				<perimeter>93.90396308898926</perimeter>
				<distanceFromOrigin>101.7693470549949</distanceFromOrigin>
				<angle>52.27500495788926</angle>
				<shape>rectangular</shape>
				<triangleMeasure>0.4546593694229625</triangleMeasure>
				<rectangleMeasure>0.5054777777777778</rectangleMeasure>
				<circleMeasure>0.3031241850905896</circleMeasure>
				<centroid>
					<x>786.8848</x>
					<y>651.4445</y>
				</centroid>
			</pseudo3D>
		</spatialEntity>
		<spatialEntity>
			<pseudo3D type="cluster">
				<clusteredness>1</clusteredness>
				<density>1</density>
				<area>191.0706</area>
				<perimeter>54</perimeter>
				<distanceFromOrigin>39.84971769034255</distanceFromOrigin>
				<angle>85.60129464500447</angle>
				<shape>rectangular</shape>
				<triangleMeasure>0.5249192307692309</triangleMeasure>
				<rectangleMeasure>1</rectangleMeasure>
				<circleMeasure>0.6282560906835513</circleMeasure>
				<centroid>
					<x>724</x>
					<y>685.5</y>
				</centroid>
			</pseudo3D>
		</spatialEntity>
		<spatialEntity>
			<pseudo3D type="cluster">
				<clusteredness>1</clusteredness>
				<density>1</density>
				<area>191.0706</area>
				<perimeter>56</perimeter>
				<distanceFromOrigin>89.02246907382428</distanceFromOrigin>
				<angle>0</angle>
				<shape>rectangular</shape>
				<triangleMeasure>0.4874250000000001</triangleMeasure>
				<rectangleMeasure>0.9748500000000001</rectangleMeasure>
				<circleMeasure>0.5849833005488307</circleMeasure>
				<centroid>
					<x>583</x>
					<y>699</y>
				</centroid>
			</pseudo3D>
		</spatialEntity>
		<spatialEntity>
			<pseudo3D type="cluster">
				<clusteredness>0.1022780095853652</clusteredness>
				<density>1</density>
				<area>382.1412</area>
				<perimeter>95.64842414855957</perimeter>
				<distanceFromOrigin>122.9186723000212</distanceFromOrigin>
				<angle>85.91438322002512</angle>
				<shape>rectangular</shape>
				<triangleMeasure>0.4332666666666667</triangleMeasure>
				<rectangleMeasure>0.4880475095785441</rectangleMeasure>
				<circleMeasure>0.2921190257915955</circleMeasure>
				<centroid>
					<x>815.4363</x>
					<y>719.5478</y>
				</centroid>
			</pseudo3D>
		</spatialEntity>
		<spatialEntity>
			<pseudo3D type="cluster">
				<clusteredness>0.04510530614599489</clusteredness>
				<density>1</density>
				<area>382.1412</area>
				<perimeter>143.2377853393555</perimeter>
				<distanceFromOrigin>18.02775637731995</distanceFromOrigin>
				<angle>30.56626988955451</angle>
				<shape>rectangular</shape>
				<triangleMeasure>0.254051572692899</triangleMeasure>
				<rectangleMeasure>0.3549106460245255</rectangleMeasure>
				<circleMeasure>0.1186615655888498</circleMeasure>
				<centroid>
					<x>716.6889</x>
					<y>732.6</y>
				</centroid>
			</pseudo3D>
		</spatialEntity>
		<spatialEntity>
			<pseudo3D type="cluster">
				<clusteredness>1</clusteredness>
				<density>1</density>
				<area>191.0706</area>
				<perimeter>54</perimeter>
				<distanceFromOrigin>195.1665955024066</distanceFromOrigin>
				<angle>0</angle>
				<shape>rectangular</shape>
				<triangleMeasure>0.5249192307692309</triangleMeasure>
				<rectangleMeasure>1</rectangleMeasure>
				<circleMeasure>0.6282560906835513</circleMeasure>
				<centroid>
					<x>879</x>
					<y>739.5</y>
				</centroid>
			</pseudo3D>
		</spatialEntity>
		<spatialEntity>
			<pseudo3D type="cluster">
				<clusteredness>1</clusteredness>
				<density>1</density>
				<area>191.0706</area>
				<perimeter>56</perimeter>
				<distanceFromOrigin>296.3393325227011</distanceFromOrigin>
				<angle>0</angle>
				<shape>rectangular</shape>
				<triangleMeasure>0.4874250000000001</triangleMeasure>
				<rectangleMeasure>0.9748500000000001</rectangleMeasure>
				<circleMeasure>0.5849833005488307</circleMeasure>
				<centroid>
					<x>977</x>
					<y>767</y>
				</centroid>
			</pseudo3D>
		</spatialEntity>
		<spatialEntity>
			<pseudo3D type="cluster">
				<clusteredness>1</clusteredness>
				<density>1</density>
				<area>191.0706</area>
				<perimeter>54</perimeter>
				<distanceFromOrigin>76.96752561957543</distanceFromOrigin>
				<angle>0</angle>
				<shape>rectangular</shape>
				<triangleMeasure>0.5249192307692309</triangleMeasure>
				<rectangleMeasure>1</rectangleMeasure>
				<circleMeasure>0.6282560906835513</circleMeasure>
				<centroid>
					<x>640</x>
					<y>780.5</y>
				</centroid>
			</pseudo3D>
		</spatialEntity>
		<spatialEntity>
			<pseudo3D type="cluster">
				<clusteredness>1</clusteredness>
				<density>1</density>
				<area>191.0706</area>
				<perimeter>54</perimeter>
				<distanceFromOrigin>476.4199827882957</distanceFromOrigin>
				<angle>0</angle>
				<shape>rectangular</shape>
				<triangleMeasure>0.5249192307692309</triangleMeasure>
				<rectangleMeasure>1</rectangleMeasure>
				<circleMeasure>0.6282560906835513</circleMeasure>
				<centroid>
					<x>1146</x>
					<y>834.5</y>
				</centroid>
			</pseudo3D>
		</spatialEntity>
		<spatialEntity>
			<pseudo3D type="cluster">
				<clusteredness>1</clusteredness>
				<density>1</density>
				<area>191.0706</area>
				<perimeter>58</perimeter>
				<distanceFromOrigin>347.1743078051716</distanceFromOrigin>
				<angle>85.91438322002512</angle>
				<shape>rectangular</shape>
				<triangleMeasure>0.4549300000000001</triangleMeasure>
				<rectangleMeasure>0.9098600000000001</rectangleMeasure>
				<circleMeasure>0.5446875469621394</circleMeasure>
				<centroid>
					<x>1005.5</x>
					<y>848</y>
				</centroid>
			</pseudo3D>
		</spatialEntity>
		<spatialEntity>
			<pseudo3D type="cluster">
				<clusteredness>1</clusteredness>
				<density>1</density>
				<area>191.0706</area>
				<perimeter>56</perimeter>
				<distanceFromOrigin>286.0943900183993</distanceFromOrigin>
				<angle>0</angle>
				<shape>rectangular</shape>
				<triangleMeasure>0.4874250000000001</triangleMeasure>
				<rectangleMeasure>0.9748500000000001</rectangleMeasure>
				<circleMeasure>0.5849833005488307</circleMeasure>
				<centroid>
					<x>429</x>
					<y>862</y>
				</centroid>
			</pseudo3D>
		</spatialEntity>
		<spatialEntity>
			<pseudo3D type="cluster">
				<clusteredness>1</clusteredness>
				<density>1</density>
				<area>191.0706</area>
				<perimeter>56</perimeter>
				<distanceFromOrigin>279.3313444638822</distanceFromOrigin>
				<angle>0</angle>
				<shape>rectangular</shape>
				<triangleMeasure>0.4874250000000001</triangleMeasure>
				<rectangleMeasure>0.9748500000000001</rectangleMeasure>
				<circleMeasure>0.5849833005488307</circleMeasure>
				<centroid>
					<x>921</x>
					<y>862</y>
				</centroid>
			</pseudo3D>
		</spatialEntity>
		<spatialEntity>
			<pseudo3D type="cluster">
				<clusteredness>1</clusteredness>
				<density>1</density>
				<area>191.0706</area>
				<perimeter>54</perimeter>
				<distanceFromOrigin>342.3813663153998</distanceFromOrigin>
				<angle>0</angle>
				<shape>rectangular</shape>
				<triangleMeasure>0.5249192307692309</triangleMeasure>
				<rectangleMeasure>1</rectangleMeasure>
				<circleMeasure>0.6282560906835513</circleMeasure>
				<centroid>
					<x>372</x>
					<y>875.5</y>
				</centroid>
			</pseudo3D>
		</spatialEntity>
		<spatialEntity>
			<pseudo3D type="cluster">
				<clusteredness>1</clusteredness>
				<density>1</density>
				<area>191.0706</area>
				<perimeter>54</perimeter>
				<distanceFromOrigin>239.0690276886573</distanceFromOrigin>
				<angle>0</angle>
				<shape>rectangular</shape>
				<triangleMeasure>0.5249192307692309</triangleMeasure>
				<rectangleMeasure>1</rectangleMeasure>
				<circleMeasure>0.6282560906835513</circleMeasure>
				<centroid>
					<x>499</x>
					<y>875.5</y>
				</centroid>
			</pseudo3D>
		</spatialEntity>
		<spatialEntity>
			<pseudo3D type="cluster">
				<clusteredness>1</clusteredness>
				<density>1</density>
				<area>191.0706</area>
				<perimeter>54</perimeter>
				<distanceFromOrigin>492.9300153165761</distanceFromOrigin>
				<angle>0</angle>
				<shape>rectangular</shape>
				<triangleMeasure>0.5249192307692309</triangleMeasure>
				<rectangleMeasure>1</rectangleMeasure>
				<circleMeasure>0.6282560906835513</circleMeasure>
				<centroid>
					<x>218</x>
					<y>902.5</y>
				</centroid>
			</pseudo3D>
		</spatialEntity>
		<spatialEntity>
			<pseudo3D type="cluster">
				<clusteredness>1</clusteredness>
				<density>1</density>
				<area>191.0706</area>
				<perimeter>54</perimeter>
				<distanceFromOrigin>198.9170681465017</distanceFromOrigin>
				<angle>0</angle>
				<shape>rectangular</shape>
				<triangleMeasure>0.5249192307692309</triangleMeasure>
				<rectangleMeasure>1</rectangleMeasure>
				<circleMeasure>0.6282560906835513</circleMeasure>
				<centroid>
					<x>738</x>
					<y>902.5</y>
				</centroid>
			</pseudo3D>
		</spatialEntity>
		<spatialEntity>
			<pseudo3D type="cluster">
				<clusteredness>1</clusteredness>
				<density>1</density>
				<area>191.0706</area>
				<perimeter>54</perimeter>
				<distanceFromOrigin>511.4098160966408</distanceFromOrigin>
				<angle>90</angle>
				<shape>rectangular</shape>
				<triangleMeasure>0.5249192307692309</triangleMeasure>
				<rectangleMeasure>1</rectangleMeasure>
				<circleMeasure>0.6282560906835513</circleMeasure>
				<centroid>
					<x>1160</x>
					<y>902.5</y>
				</centroid>
			</pseudo3D>
		</spatialEntity>
		<spatialEntity>
			<pseudo3D type="cluster">
				<clusteredness>0.04640244215290457</clusteredness>
				<density>1</density>
				<area>382.1412</area>
				<perimeter>142.6487197875977</perimeter>
				<distanceFromOrigin>589.7745331904388</distanceFromOrigin>
				<angle>33.69006752597979</angle>
				<shape>rectangular</shape>
				<triangleMeasure>0.2428678642714571</triangleMeasure>
				<rectangleMeasure>0.3519196688482196</rectangleMeasure>
				<circleMeasure>0.1204061127513527</circleMeasure>
				<centroid>
					<x>112</x>
					<y>936.5</y>
				</centroid>
			</pseudo3D>
		</spatialEntity>
		<spatialEntity>
			<pseudo3D type="cluster">
				<clusteredness>1</clusteredness>
				<density>1</density>
				<area>191.0706</area>
				<perimeter>56</perimeter>
				<distanceFromOrigin>229.4210103717617</distanceFromOrigin>
				<angle>0</angle>
				<shape>rectangular</shape>
				<triangleMeasure>0.4874250000000001</triangleMeasure>
				<rectangleMeasure>0.9748500000000001</rectangleMeasure>
				<circleMeasure>0.5849833005488307</circleMeasure>
				<centroid>
					<x>569</x>
					<y>916</y>
				</centroid>
			</pseudo3D>
		</spatialEntity>
		<spatialEntity>
			<pseudo3D type="cluster">
				<clusteredness>0.1022780015860235</clusteredness>
				<density>1</density>
				<area>382.1412</area>
				<perimeter>95.59798049926758</perimeter>
				<distanceFromOrigin>246.5643932119964</distanceFromOrigin>
				<angle>53.13010235415598</angle>
				<shape>rectangular</shape>
				<triangleMeasure>0.4332666666666667</triangleMeasure>
				<rectangleMeasure>0.4874250000000001</rectangleMeasure>
				<circleMeasure>0.2924916502744154</circleMeasure>
				<centroid>
					<x>830</x>
					<y>923</y>
				</centroid>
			</pseudo3D>
		</spatialEntity>
		<spatialEntity>
			<pseudo3D type="cluster">
				<clusteredness>1</clusteredness>
				<density>1</density>
				<area>191.0706</area>
				<perimeter>56</perimeter>
				<distanceFromOrigin>497.1317732754566</distanceFromOrigin>
				<angle>0</angle>
				<shape>rectangular</shape>
				<triangleMeasure>0.4874250000000001</triangleMeasure>
				<rectangleMeasure>0.9748500000000001</rectangleMeasure>
				<circleMeasure>0.5849833005488307</circleMeasure>
				<centroid>
					<x>1118</x>
					<y>957</y>
				</centroid>
			</pseudo3D>
		</spatialEntity>
		<spatialEntity>
			<pseudo3D type="cluster">
				<clusteredness>1</clusteredness>
				<density>1</density>
				<area>191.0706</area>
				<perimeter>56</perimeter>
				<distanceFromOrigin>567.0432082302018</distanceFromOrigin>
				<angle>0</angle>
				<shape>rectangular</shape>
				<triangleMeasure>0.4874250000000001</triangleMeasure>
				<rectangleMeasure>0.9748500000000001</rectangleMeasure>
				<circleMeasure>0.5849833005488307</circleMeasure>
				<centroid>
					<x>175</x>
					<y>984</y>
				</centroid>
			</pseudo3D>
		</spatialEntity>
		<spatialEntity>
			<pseudo3D type="cluster">
				<clusteredness>1</clusteredness>
				<density>1</density>
				<area>191.0706</area>
				<perimeter>56</perimeter>
				<distanceFromOrigin>634.7109578382904</distanceFromOrigin>
				<angle>0</angle>
				<shape>rectangular</shape>
				<triangleMeasure>0.4874250000000001</triangleMeasure>
				<rectangleMeasure>0.9748500000000001</rectangleMeasure>
				<circleMeasure>0.5849833005488307</circleMeasure>
				<centroid>
					<x>1259</x>
					<y>984</y>
				</centroid>
			</pseudo3D>
		</spatialEntity>
		<spatialEntity>
			<pseudo3D type="cluster">
				<clusteredness>1</clusteredness>
				<density>1</density>
				<area>191.0706</area>
				<perimeter>56</perimeter>
				<distanceFromOrigin>653.8814877330601</distanceFromOrigin>
				<angle>0</angle>
				<shape>rectangular</shape>
				<triangleMeasure>0.4874250000000001</triangleMeasure>
				<rectangleMeasure>0.9748500000000001</rectangleMeasure>
				<circleMeasure>0.5849833005488307</circleMeasure>
				<centroid>
					<x>91</x>
					<y>1011</y>
				</centroid>
			</pseudo3D>
		</spatialEntity>
		<spatialEntity>
			<pseudo3D type="cluster">
				<clusteredness>0.03116200647928526</clusteredness>
				<density>1</density>
				<area>573.2118</area>
				<perimeter>200.090311050415</perimeter>
				<distanceFromOrigin>364.4845675745408</distanceFromOrigin>
				<angle>37.6656211985833</angle>
				<shape>triangular</shape>
				<triangleMeasure>0.21105</triangleMeasure>
				<rectangleMeasure>0.194752432133101</rectangleMeasure>
				<circleMeasure>0.08680635003790073</circleMeasure>
				<centroid>
					<x>923.7047</x>
					<y>1029.375</y>
				</centroid>
			</pseudo3D>
		</spatialEntity>
		<spatialEntity>
			<pseudo3D type="cluster">
				<clusteredness>1</clusteredness>
				<density>1</density>
				<area>191.0706</area>
				<perimeter>56</perimeter>
				<distanceFromOrigin>703.0199143694296</distanceFromOrigin>
				<angle>0</angle>
				<shape>rectangular</shape>
				<triangleMeasure>0.4874250000000001</triangleMeasure>
				<rectangleMeasure>0.9748500000000001</rectangleMeasure>
				<circleMeasure>0.5849833005488307</circleMeasure>
				<centroid>
					<x>1315</x>
					<y>1025</y>
				</centroid>
			</pseudo3D>
		</spatialEntity>
		<spatialEntity>
			<pseudo3D type="cluster">
				<clusteredness>1</clusteredness>
				<density>1</density>
				<area>191.0706</area>
				<perimeter>56</perimeter>
				<distanceFromOrigin>483.7561369119776</distanceFromOrigin>
				<angle>0</angle>
				<shape>rectangular</shape>
				<triangleMeasure>0.4874250000000001</triangleMeasure>
				<rectangleMeasure>0.9748500000000001</rectangleMeasure>
				<circleMeasure>0.5849833005488307</circleMeasure>
				<centroid>
					<x>358</x>
					<y>1079</y>
				</centroid>
			</pseudo3D>
		</spatialEntity>
		<spatialEntity>
			<pseudo3D type="cluster">
				<clusteredness>1</clusteredness>
				<density>1</density>
				<area>191.0706</area>
				<perimeter>54</perimeter>
				<distanceFromOrigin>383.3379709864391</distanceFromOrigin>
				<angle>85.60129464500447</angle>
				<shape>rectangular</shape>
				<triangleMeasure>0.5249192307692309</triangleMeasure>
				<rectangleMeasure>1</rectangleMeasure>
				<circleMeasure>0.6282560906835513</circleMeasure>
				<centroid>
					<x>640</x>
					<y>1092.5</y>
				</centroid>
			</pseudo3D>
		</spatialEntity>
		<spatialEntity>
			<pseudo3D type="cluster">
				<clusteredness>1</clusteredness>
				<density>1</density>
				<area>191.0706</area>
				<perimeter>56</perimeter>
				<distanceFromOrigin>634.8495884853356</distanceFromOrigin>
				<angle>0</angle>
				<shape>rectangular</shape>
				<triangleMeasure>0.4874250000000001</triangleMeasure>
				<rectangleMeasure>0.9748500000000001</rectangleMeasure>
				<circleMeasure>0.5849833005488307</circleMeasure>
				<centroid>
					<x>175</x>
					<y>1106</y>
				</centroid>
			</pseudo3D>
		</spatialEntity>
		<spatialEntity>
			<pseudo3D type="cluster">
				<clusteredness>0.04909181343672658</clusteredness>
				<density>1</density>
				<area>382.1412</area>
				<perimeter>138</perimeter>
				<distanceFromOrigin>719.1842601169744</distanceFromOrigin>
				<angle>30.25643716352926</angle>
				<shape>rectangular</shape>
				<triangleMeasure>0.2481436363636364</triangleMeasure>
				<rectangleMeasure>0.4962873907440719</rectangleMeasure>
				<circleMeasure>0.1423865144293111</circleMeasure>
				<centroid>
					<x>1287</x>
					<y>1126.5</y>
				</centroid>
			</pseudo3D>
		</spatialEntity>
		<spatialEntity>
			<pseudo3D type="cluster">
				<clusteredness>1</clusteredness>
				<density>1</density>
				<area>191.0706</area>
				<perimeter>54</perimeter>
				<distanceFromOrigin>458.7166881638382</distanceFromOrigin>
				<angle>0</angle>
				<shape>rectangular</shape>
				<triangleMeasure>0.5249192307692309</triangleMeasure>
				<rectangleMeasure>1</rectangleMeasure>
				<circleMeasure>0.6282560906835513</circleMeasure>
				<centroid>
					<x>583</x>
					<y>1160.5</y>
				</centroid>
			</pseudo3D>
		</spatialEntity>
		<spatialEntity>
			<pseudo3D type="cluster">
				<clusteredness>1</clusteredness>
				<density>1</density>
				<area>191.0706</area>
				<perimeter>54</perimeter>
				<distanceFromOrigin>750.0466652149051</distanceFromOrigin>
				<angle>0</angle>
				<shape>rectangular</shape>
				<triangleMeasure>0.5249192307692309</triangleMeasure>
				<rectangleMeasure>1</rectangleMeasure>
				<circleMeasure>0.6282560906835513</circleMeasure>
				<centroid>
					<x>105</x>
					<y>1201.5</y>
				</centroid>
			</pseudo3D>
		</spatialEntity>
		<spatialEntity>
			<pseudo3D type="cluster">
				<clusteredness>1</clusteredness>
				<density>1</density>
				<area>191.0706</area>
				<perimeter>54</perimeter>
				<distanceFromOrigin>492.0416649024755</distanceFromOrigin>
				<angle>0</angle>
				<shape>rectangular</shape>
				<triangleMeasure>0.5249192307692309</triangleMeasure>
				<rectangleMeasure>1</rectangleMeasure>
				<circleMeasure>0.6282560906835513</circleMeasure>
				<centroid>
					<x>640</x>
					<y>1201.5</y>
				</centroid>
			</pseudo3D>
		</spatialEntity>
		<spatialEntity>
			<pseudo3D type="cluster">
				<clusteredness>1</clusteredness>
				<density>1</density>
				<area>191.0706</area>
				<perimeter>54</perimeter>
				<distanceFromOrigin>692.7654725807284</distanceFromOrigin>
				<angle>0</angle>
				<shape>rectangular</shape>
				<triangleMeasure>0.5249192307692309</triangleMeasure>
				<rectangleMeasure>1</rectangleMeasure>
				<circleMeasure>0.6282560906835513</circleMeasure>
				<centroid>
					<x>1146</x>
					<y>1228.5</y>
				</centroid>
			</pseudo3D>
		</spatialEntity>
		<spatialEntity>
			<pseudo3D type="cluster">
				<clusteredness>1</clusteredness>
				<density>1</density>
				<area>191.0706</area>
				<perimeter>56</perimeter>
				<distanceFromOrigin>663.6000301386371</distanceFromOrigin>
				<angle>0</angle>
				<shape>rectangular</shape>
				<triangleMeasure>0.4874250000000001</triangleMeasure>
				<rectangleMeasure>0.9748500000000001</rectangleMeasure>
				<circleMeasure>0.5849833005488307</circleMeasure>
				<centroid>
					<x>274</x>
					<y>1242</y>
				</centroid>
			</pseudo3D>
		</spatialEntity>
		<spatialEntity>
			<pseudo3D type="cluster">
				<clusteredness>1</clusteredness>
				<density>1</density>
				<area>191.0706</area>
				<perimeter>56</perimeter>
				<distanceFromOrigin>716.8040178458823</distanceFromOrigin>
				<angle>0</angle>
				<shape>rectangular</shape>
				<triangleMeasure>0.4874250000000001</triangleMeasure>
				<rectangleMeasure>0.9748500000000001</rectangleMeasure>
				<circleMeasure>0.5849833005488307</circleMeasure>
				<centroid>
					<x>1118</x>
					<y>1283</y>
				</centroid>
			</pseudo3D>
		</spatialEntity>
		<spatialEntity>
			<pseudo3D type="cluster">
				<clusteredness>1</clusteredness>
				<density>1</density>
				<area>191.0706</area>
				<perimeter>54</perimeter>
				<distanceFromOrigin>611.0032733136542</distanceFromOrigin>
				<angle>85.60129464500447</angle>
				<shape>rectangular</shape>
				<triangleMeasure>0.5249192307692309</triangleMeasure>
				<rectangleMeasure>1</rectangleMeasure>
				<circleMeasure>0.6282560906835513</circleMeasure>
				<centroid>
					<x>499</x>
					<y>1296.5</y>
				</centroid>
			</pseudo3D>
		</spatialEntity>
		<spatialEntity>
			<pseudo3D type="cluster">
				<clusteredness>1</clusteredness>
				<density>1</density>
				<area>191.0706</area>
				<perimeter>54</perimeter>
				<distanceFromOrigin>636.7079393254022</distanceFromOrigin>
				<angle>90</angle>
				<shape>rectangular</shape>
				<triangleMeasure>0.5249192307692309</triangleMeasure>
				<rectangleMeasure>1</rectangleMeasure>
				<circleMeasure>0.6282560906835513</circleMeasure>
				<centroid>
					<x>935</x>
					<y>1296.5</y>
				</centroid>
			</pseudo3D>
		</spatialEntity>
		<spatialEntity>
			<pseudo3D type="cluster">
				<clusteredness>1</clusteredness>
				<density>1</density>
				<area>191.0706</area>
				<perimeter>54</perimeter>
				<distanceFromOrigin>771.621668954417</distanceFromOrigin>
				<angle>0</angle>
				<shape>rectangular</shape>
				<triangleMeasure>0.5249192307692309</triangleMeasure>
				<rectangleMeasure>1</rectangleMeasure>
				<circleMeasure>0.6282560906835513</circleMeasure>
				<centroid>
					<x>1188</x>
					<y>1296.5</y>
				</centroid>
			</pseudo3D>
		</spatialEntity>
		<spatialEntity>
			<pseudo3D type="cluster">
				<clusteredness>1</clusteredness>
				<density>1</density>
				<area>191.0706</area>
				<perimeter>56</perimeter>
				<distanceFromOrigin>913.29130073597</distanceFromOrigin>
				<angle>0</angle>
				<shape>rectangular</shape>
				<triangleMeasure>0.4874250000000001</triangleMeasure>
				<rectangleMeasure>0.9748500000000001</rectangleMeasure>
				<circleMeasure>0.5849833005488307</circleMeasure>
				<centroid>
					<x>7</x>
					<y>1337</y>
				</centroid>
			</pseudo3D>
		</spatialEntity>
		<spatialEntity>
			<pseudo3D type="cluster">
				<clusteredness>1</clusteredness>
				<density>1</density>
				<area>191.0706</area>
				<perimeter>56</perimeter>
				<distanceFromOrigin>773.2994245439472</distanceFromOrigin>
				<angle>0</angle>
				<shape>rectangular</shape>
				<triangleMeasure>0.4874250000000001</triangleMeasure>
				<rectangleMeasure>0.9748500000000001</rectangleMeasure>
				<circleMeasure>0.5849833005488307</circleMeasure>
				<centroid>
					<x>218</x>
					<y>1337</y>
				</centroid>
			</pseudo3D>
		</spatialEntity>
		<spatialEntity>
			<pseudo3D type="cluster">
				<clusteredness>1</clusteredness>
				<density>1</density>
				<area>191.0706</area>
				<perimeter>56</perimeter>
				<distanceFromOrigin>626.0127794222734</distanceFromOrigin>
				<angle>0</angle>
				<shape>rectangular</shape>
				<triangleMeasure>0.4874250000000001</triangleMeasure>
				<rectangleMeasure>0.9748500000000001</rectangleMeasure>
				<circleMeasure>0.5849833005488307</circleMeasure>
				<centroid>
					<x>682</x>
					<y>1337</y>
				</centroid>
			</pseudo3D>
		</spatialEntity>
		<spatialEntity>
			<pseudo3D type="cluster">
				<clusteredness>1</clusteredness>
				<density>1</density>
				<area>191.0706</area>
				<perimeter>56</perimeter>
				<distanceFromOrigin>640.8158861950911</distanceFromOrigin>
				<angle>0</angle>
				<shape>rectangular</shape>
				<triangleMeasure>0.4874250000000001</triangleMeasure>
				<rectangleMeasure>0.9748500000000001</rectangleMeasure>
				<circleMeasure>0.5849833005488307</circleMeasure>
				<centroid>
					<x>823</x>
					<y>1337</y>
				</centroid>
			</pseudo3D>
		</spatialEntity>
		<spatialEntity>
			<pseudo3D type="cluster">
				<clusteredness>1</clusteredness>
				<density>1</density>
				<area>191.0706</area>
				<perimeter>56</perimeter>
				<distanceFromOrigin>887.5950653310326</distanceFromOrigin>
				<angle>0</angle>
				<shape>rectangular</shape>
				<triangleMeasure>0.4874250000000001</triangleMeasure>
				<rectangleMeasure>0.9748500000000001</rectangleMeasure>
				<circleMeasure>0.5849833005488307</circleMeasure>
				<centroid>
					<x>1301</x>
					<y>1351</y>
				</centroid>
			</pseudo3D>
		</spatialEntity>
		<numericStateVariable>
			<name>avgClusterednessClusters</name>
			<value>0.9693166709081823</value>
		</numericStateVariable>
		<numericStateVariable>
			<name>avgDensityClusters</name>
			<value>1.012345679012346</value>
		</numericStateVariable>
	</timepoint>
	<timepoint>
		<spatialEntity>
			<pseudo3D type="cluster">
				<clusteredness>1</clusteredness>
				<density>1</density>
				<area>191.0706</area>
				<perimeter>54</perimeter>
				<distanceFromOrigin>826.7992501206081</distanceFromOrigin>
				<angle>0</angle>
				<shape>rectangular</shape>
				<triangleMeasure>0.5249192307692309</triangleMeasure>
				<rectangleMeasure>1</rectangleMeasure>
				<circleMeasure>0.6282560906835513</circleMeasure>
				<centroid>
					<x>218</x>
					<y>6.5</y>
				</centroid>
			</pseudo3D>
		</spatialEntity>
		<spatialEntity>
			<pseudo3D type="cluster">
				<clusteredness>1</clusteredness>
				<density>1</density>
				<area>191.0706</area>
				<perimeter>56</perimeter>
				<distanceFromOrigin>936.3386139639869</distanceFromOrigin>
				<angle>0</angle>
				<shape>rectangular</shape>
				<triangleMeasure>0.4874250000000001</triangleMeasure>
				<rectangleMeasure>0.9748500000000001</rectangleMeasure>
				<circleMeasure>0.5849833005488307</circleMeasure>
				<centroid>
					<x>1385</x>
					<y>74</y>
				</centroid>
			</pseudo3D>
		</spatialEntity>
		<spatialEntity>
			<pseudo3D type="cluster">
				<clusteredness>1</clusteredness>
				<density>1</density>
				<area>191.0706</area>
				<perimeter>54</perimeter>
				<distanceFromOrigin>599.6432272610106</distanceFromOrigin>
				<angle>85.60129464500447</angle>
				<shape>rectangular</shape>
				<triangleMeasure>0.5249192307692309</triangleMeasure>
				<rectangleMeasure>1</rectangleMeasure>
				<circleMeasure>0.6282560906835513</circleMeasure>
				<centroid>
					<x>752</x>
					<y>101.5</y>
				</centroid>
			</pseudo3D>
		</spatialEntity>
		<spatialEntity>
			<pseudo3D type="cluster">
				<clusteredness>1</clusteredness>
				<density>1</density>
				<area>191.0706</area>
				<perimeter>54</perimeter>
				<distanceFromOrigin>618.4181433302228</distanceFromOrigin>
				<angle>85.60129464500447</angle>
				<shape>rectangular</shape>
				<triangleMeasure>0.5249192307692309</triangleMeasure>
				<rectangleMeasure>1</rectangleMeasure>
				<circleMeasure>0.6282560906835513</circleMeasure>
				<centroid>
					<x>851</x>
					<y>101.5</y>
				</centroid>
			</pseudo3D>
		</spatialEntity>
		<spatialEntity>
			<pseudo3D type="cluster">
				<clusteredness>1</clusteredness>
				<density>1</density>
				<area>191.0706</area>
				<perimeter>54</perimeter>
				<distanceFromOrigin>640.656694337927</distanceFromOrigin>
				<angle>85.60129464500447</angle>
				<shape>rectangular</shape>
				<triangleMeasure>0.5249192307692309</triangleMeasure>
				<rectangleMeasure>1</rectangleMeasure>
				<circleMeasure>0.6282560906835513</circleMeasure>
				<centroid>
					<x>921</x>
					<y>101.5</y>
				</centroid>
			</pseudo3D>
		</spatialEntity>
		<spatialEntity>
			<pseudo3D type="cluster">
				<clusteredness>1</clusteredness>
				<density>1</density>
				<area>191.0706</area>
				<perimeter>54</perimeter>
				<distanceFromOrigin>876.7354218919183</distanceFromOrigin>
				<angle>85.60129464500447</angle>
				<shape>rectangular</shape>
				<triangleMeasure>0.5249192307692309</triangleMeasure>
				<rectangleMeasure>1</rectangleMeasure>
				<circleMeasure>0.6282560906835513</circleMeasure>
				<centroid>
					<x>1329</x>
					<y>101.5</y>
				</centroid>
			</pseudo3D>
		</spatialEntity>
		<spatialEntity>
			<pseudo3D type="cluster">
				<clusteredness>1</clusteredness>
				<density>1</density>
				<area>191.0706</area>
				<perimeter>56</perimeter>
				<distanceFromOrigin>774.4966107091755</distanceFromOrigin>
				<angle>0</angle>
				<shape>rectangular</shape>
				<triangleMeasure>0.4874250000000001</triangleMeasure>
				<rectangleMeasure>0.9748500000000001</rectangleMeasure>
				<circleMeasure>0.5849833005488307</circleMeasure>
				<centroid>
					<x>161</x>
					<y>115</y>
				</centroid>
			</pseudo3D>
		</spatialEntity>
		<spatialEntity>
			<pseudo3D type="cluster">
				<clusteredness>1</clusteredness>
				<density>1</density>
				<area>191.0706</area>
				<perimeter>56</perimeter>
				<distanceFromOrigin>721.2489168102785</distanceFromOrigin>
				<angle>0</angle>
				<shape>rectangular</shape>
				<triangleMeasure>0.4874250000000001</triangleMeasure>
				<rectangleMeasure>0.9748500000000001</rectangleMeasure>
				<circleMeasure>0.5849833005488307</circleMeasure>
				<centroid>
					<x>246</x>
					<y>115</y>
				</centroid>
			</pseudo3D>
		</spatialEntity>
		<spatialEntity>
			<pseudo3D type="cluster">
				<clusteredness>1</clusteredness>
				<density>1</density>
				<area>191.0706</area>
				<perimeter>54</perimeter>
				<distanceFromOrigin>608.6813616334905</distanceFromOrigin>
				<angle>85.60129464500447</angle>
				<shape>rectangular</shape>
				<triangleMeasure>0.5249192307692309</triangleMeasure>
				<rectangleMeasure>1</rectangleMeasure>
				<circleMeasure>0.6282560906835513</circleMeasure>
				<centroid>
					<x>963</x>
					<y>155.5</y>
				</centroid>
			</pseudo3D>
		</spatialEntity>
		<spatialEntity>
			<pseudo3D type="cluster">
				<clusteredness>1</clusteredness>
				<density>1</density>
				<area>191.0706</area>
				<perimeter>54</perimeter>
				<distanceFromOrigin>768.6279984491848</distanceFromOrigin>
				<angle>85.60129464500447</angle>
				<shape>rectangular</shape>
				<triangleMeasure>0.5249192307692309</triangleMeasure>
				<rectangleMeasure>1</rectangleMeasure>
				<circleMeasure>0.6282560906835513</circleMeasure>
				<centroid>
					<x>1231</x>
					<y>155.5</y>
				</centroid>
			</pseudo3D>
		</spatialEntity>
		<spatialEntity>
			<pseudo3D type="cluster">
				<clusteredness>1</clusteredness>
				<density>1</density>
				<area>191.0706</area>
				<perimeter>54</perimeter>
				<distanceFromOrigin>809.2990794508542</distanceFromOrigin>
				<angle>85.60129464500447</angle>
				<shape>rectangular</shape>
				<triangleMeasure>0.5249192307692309</triangleMeasure>
				<rectangleMeasure>1</rectangleMeasure>
				<circleMeasure>0.6282560906835513</circleMeasure>
				<centroid>
					<x>1287</x>
					<y>155.5</y>
				</centroid>
			</pseudo3D>
		</spatialEntity>
		<spatialEntity>
			<pseudo3D type="cluster">
				<clusteredness>0.06400936144157489</clusteredness>
				<density>1</density>
				<area>382.1412</area>
				<perimeter>120.5074367523193</perimeter>
				<distanceFromOrigin>519.2995282108391</distanceFromOrigin>
				<angle>73.41266144307259</angle>
				<shape>rectangular</shape>
				<triangleMeasure>0.3053922980870087</triangleMeasure>
				<rectangleMeasure>0.3925030013401897</rectangleMeasure>
				<circleMeasure>0.1741841624059894</circleMeasure>
				<centroid>
					<x>611.5217</x>
					<y>176.0812</y>
				</centroid>
			</pseudo3D>
		</spatialEntity>
		<spatialEntity>
			<pseudo3D type="cluster">
				<clusteredness>1</clusteredness>
				<density>1</density>
				<area>191.0706</area>
				<perimeter>56</perimeter>
				<distanceFromOrigin>796.9171851579058</distanceFromOrigin>
				<angle>0</angle>
				<shape>rectangular</shape>
				<triangleMeasure>0.4874250000000001</triangleMeasure>
				<rectangleMeasure>0.9748500000000001</rectangleMeasure>
				<circleMeasure>0.5849833005488307</circleMeasure>
				<centroid>
					<x>63</x>
					<y>183</y>
				</centroid>
			</pseudo3D>
		</spatialEntity>
		<spatialEntity>
			<pseudo3D type="cluster">
				<clusteredness>1</clusteredness>
				<density>1</density>
				<area>191.0706</area>
				<perimeter>56</perimeter>
				<distanceFromOrigin>671.4313069853088</distanceFromOrigin>
				<angle>0</angle>
				<shape>rectangular</shape>
				<triangleMeasure>0.4874250000000001</triangleMeasure>
				<rectangleMeasure>0.9748500000000001</rectangleMeasure>
				<circleMeasure>0.5849833005488307</circleMeasure>
				<centroid>
					<x>1118</x>
					<y>183</y>
				</centroid>
			</pseudo3D>
		</spatialEntity>
		<spatialEntity>
			<pseudo3D type="cluster">
				<clusteredness>1</clusteredness>
				<density>1</density>
				<area>191.0706</area>
				<perimeter>56</perimeter>
				<distanceFromOrigin>514.192570930386</distanceFromOrigin>
				<angle>0</angle>
				<shape>rectangular</shape>
				<triangleMeasure>0.4874250000000001</triangleMeasure>
				<rectangleMeasure>0.9748500000000001</rectangleMeasure>
				<circleMeasure>0.5849833005488307</circleMeasure>
				<centroid>
					<x>851</x>
					<y>210</y>
				</centroid>
			</pseudo3D>
		</spatialEntity>
		<spatialEntity>
			<pseudo3D type="cluster">
				<clusteredness>1</clusteredness>
				<density>1</density>
				<area>191.0706</area>
				<perimeter>56</perimeter>
				<distanceFromOrigin>597.5257316634992</distanceFromOrigin>
				<angle>0</angle>
				<shape>rectangular</shape>
				<triangleMeasure>0.4874250000000001</triangleMeasure>
				<rectangleMeasure>0.9748500000000001</rectangleMeasure>
				<circleMeasure>0.5849833005488307</circleMeasure>
				<centroid>
					<x>246</x>
					<y>278</y>
				</centroid>
			</pseudo3D>
		</spatialEntity>
		<spatialEntity>
			<pseudo3D type="cluster">
				<clusteredness>1</clusteredness>
				<density>1</density>
				<area>191.0706</area>
				<perimeter>56</perimeter>
				<distanceFromOrigin>747.9525386012136</distanceFromOrigin>
				<angle>0</angle>
				<shape>rectangular</shape>
				<triangleMeasure>0.4874250000000001</triangleMeasure>
				<rectangleMeasure>0.9748500000000001</rectangleMeasure>
				<circleMeasure>0.5849833005488307</circleMeasure>
				<centroid>
					<x>35</x>
					<y>305</y>
				</centroid>
			</pseudo3D>
		</spatialEntity>
		<spatialEntity>
			<pseudo3D type="cluster">
				<clusteredness>1</clusteredness>
				<density>1</density>
				<area>191.0706</area>
				<perimeter>56</perimeter>
				<distanceFromOrigin>765.0575141778558</distanceFromOrigin>
				<angle>0</angle>
				<shape>rectangular</shape>
				<triangleMeasure>0.4874250000000001</triangleMeasure>
				<rectangleMeasure>0.9748500000000001</rectangleMeasure>
				<circleMeasure>0.5849833005488307</circleMeasure>
				<centroid>
					<x>1343</x>
					<y>305</y>
				</centroid>
			</pseudo3D>
		</spatialEntity>
		<spatialEntity>
			<pseudo3D type="cluster">
				<clusteredness>1</clusteredness>
				<density>1</density>
				<area>191.0706</area>
				<perimeter>56</perimeter>
				<distanceFromOrigin>354.8309456628607</distanceFromOrigin>
				<angle>0</angle>
				<shape>rectangular</shape>
				<triangleMeasure>0.4874250000000001</triangleMeasure>
				<rectangleMeasure>0.9748500000000001</rectangleMeasure>
				<circleMeasure>0.5849833005488307</circleMeasure>
				<centroid>
					<x>738</x>
					<y>346</y>
				</centroid>
			</pseudo3D>
		</spatialEntity>
		<spatialEntity>
			<pseudo3D type="cluster">
				<clusteredness>1</clusteredness>
				<density>1</density>
				<area>191.0706</area>
				<perimeter>56</perimeter>
				<distanceFromOrigin>671.9598202273704</distanceFromOrigin>
				<angle>0</angle>
				<shape>rectangular</shape>
				<triangleMeasure>0.4874250000000001</triangleMeasure>
				<rectangleMeasure>0.9748500000000001</rectangleMeasure>
				<circleMeasure>0.5849833005488307</circleMeasure>
				<centroid>
					<x>1259</x>
					<y>346</y>
				</centroid>
			</pseudo3D>
		</spatialEntity>
		<spatialEntity>
			<pseudo3D type="cluster">
				<clusteredness>1</clusteredness>
				<density>1</density>
				<area>191.0706</area>
				<perimeter>56</perimeter>
				<distanceFromOrigin>346.0057802985378</distanceFromOrigin>
				<angle>81.2538377374448</angle>
				<shape>rectangular</shape>
				<triangleMeasure>0.4899246153846154</triangleMeasure>
				<rectangleMeasure>0.9798492307692308</rectangleMeasure>
				<circleMeasure>0.582013761610809</circleMeasure>
				<centroid>
					<x>597.5</x>
					<y>359.5</y>
				</centroid>
			</pseudo3D>
		</spatialEntity>
		<spatialEntity>
			<pseudo3D type="cluster">
				<clusteredness>1</clusteredness>
				<density>1</density>
				<area>191.0706</area>
				<perimeter>56</perimeter>
				<distanceFromOrigin>770.4394849694556</distanceFromOrigin>
				<angle>0</angle>
				<shape>rectangular</shape>
				<triangleMeasure>0.4874250000000001</triangleMeasure>
				<rectangleMeasure>0.9748500000000001</rectangleMeasure>
				<circleMeasure>0.5849833005488307</circleMeasure>
				<centroid>
					<x>1385</x>
					<y>373</y>
				</centroid>
			</pseudo3D>
		</spatialEntity>
		<spatialEntity>
			<pseudo3D type="cluster">
				<clusteredness>1</clusteredness>
				<density>1</density>
				<area>191.0706</area>
				<perimeter>54</perimeter>
				<distanceFromOrigin>311.1607301701164</distanceFromOrigin>
				<angle>0</angle>
				<shape>rectangular</shape>
				<triangleMeasure>0.5249192307692309</triangleMeasure>
				<rectangleMeasure>1</rectangleMeasure>
				<circleMeasure>0.6282560906835513</circleMeasure>
				<centroid>
					<x>696</x>
					<y>386.5</y>
				</centroid>
			</pseudo3D>
		</spatialEntity>
		<spatialEntity>
			<pseudo3D type="cluster">
				<clusteredness>1</clusteredness>
				<density>1</density>
				<area>191.0706</area>
				<perimeter>56</perimeter>
				<distanceFromOrigin>702.8356849221587</distanceFromOrigin>
				<angle>0</angle>
				<shape>rectangular</shape>
				<triangleMeasure>0.4874250000000001</triangleMeasure>
				<rectangleMeasure>0.9748500000000001</rectangleMeasure>
				<circleMeasure>0.5849833005488307</circleMeasure>
				<centroid>
					<x>35</x>
					<y>400</y>
				</centroid>
			</pseudo3D>
		</spatialEntity>
		<spatialEntity>
			<pseudo3D type="cluster">
				<clusteredness>0.05113891765568118</clusteredness>
				<density>1</density>
				<area>382.1412</area>
				<perimeter>133.7946014404297</perimeter>
				<distanceFromOrigin>440.4588516535909</distanceFromOrigin>
				<angle>36.02737338510361</angle>
				<shape>rectangular</shape>
				<triangleMeasure>0.2481234964694424</triangleMeasure>
				<rectangleMeasure>0.3289016505385297</rectangleMeasure>
				<circleMeasure>0.1331282816744427</circleMeasure>
				<centroid>
					<x>1048</x>
					<y>413.5</y>
				</centroid>
			</pseudo3D>
		</spatialEntity>
		<spatialEntity>
			<pseudo3D type="cluster">
				<clusteredness>1</clusteredness>
				<density>1</density>
				<area>191.0706</area>
				<perimeter>54</perimeter>
				<distanceFromOrigin>455.4031181272258</distanceFromOrigin>
				<angle>81.2538377374448</angle>
				<shape>rectangular</shape>
				<triangleMeasure>0.5249192307692309</triangleMeasure>
				<rectangleMeasure>1</rectangleMeasure>
				<circleMeasure>0.6282560906835513</circleMeasure>
				<centroid>
					<x>316</x>
					<y>413.5</y>
				</centroid>
			</pseudo3D>
		</spatialEntity>
		<spatialEntity>
			<pseudo3D type="cluster">
				<clusteredness>1</clusteredness>
				<density>1</density>
				<area>191.0706</area>
				<perimeter>54</perimeter>
				<distanceFromOrigin>614.5575644315185</distanceFromOrigin>
				<angle>85.60129464500447</angle>
				<shape>rectangular</shape>
				<triangleMeasure>0.5249192307692309</triangleMeasure>
				<rectangleMeasure>1</rectangleMeasure>
				<circleMeasure>0.6282560906835513</circleMeasure>
				<centroid>
					<x>1231</x>
					<y>413.5</y>
				</centroid>
			</pseudo3D>
		</spatialEntity>
		<spatialEntity>
			<pseudo3D type="cluster">
				<clusteredness>1</clusteredness>
				<density>1</density>
				<area>191.0706</area>
				<perimeter>56</perimeter>
				<distanceFromOrigin>317.0252355885884</distanceFromOrigin>
				<angle>0</angle>
				<shape>rectangular</shape>
				<triangleMeasure>0.4874250000000001</triangleMeasure>
				<rectangleMeasure>0.9748500000000001</rectangleMeasure>
				<circleMeasure>0.5849833005488307</circleMeasure>
				<centroid>
					<x>485</x>
					<y>441</y>
				</centroid>
			</pseudo3D>
		</spatialEntity>
		<spatialEntity>
			<pseudo3D type="cluster">
				<clusteredness>1</clusteredness>
				<density>1</density>
				<area>191.0706</area>
				<perimeter>56</perimeter>
				<distanceFromOrigin>231.2249986485025</distanceFromOrigin>
				<angle>0</angle>
				<shape>rectangular</shape>
				<triangleMeasure>0.4874250000000001</triangleMeasure>
				<rectangleMeasure>0.9748500000000001</rectangleMeasure>
				<circleMeasure>0.5849833005488307</circleMeasure>
				<centroid>
					<x>640</x>
					<y>468</y>
				</centroid>
			</pseudo3D>
		</spatialEntity>
		<spatialEntity>
			<pseudo3D type="cluster">
				<clusteredness>1</clusteredness>
				<density>1</density>
				<area>191.0706</area>
				<perimeter>56</perimeter>
				<distanceFromOrigin>242.5716389028198</distanceFromOrigin>
				<angle>0</angle>
				<shape>rectangular</shape>
				<triangleMeasure>0.4874250000000001</triangleMeasure>
				<rectangleMeasure>0.9748500000000001</rectangleMeasure>
				<circleMeasure>0.5849833005488307</circleMeasure>
				<centroid>
					<x>766</x>
					<y>468</y>
				</centroid>
			</pseudo3D>
		</spatialEntity>
		<spatialEntity>
			<pseudo3D type="cluster">
				<clusteredness>1</clusteredness>
				<density>1</density>
				<area>191.0706</area>
				<perimeter>56</perimeter>
				<distanceFromOrigin>257.0700293694308</distanceFromOrigin>
				<angle>0</angle>
				<shape>rectangular</shape>
				<triangleMeasure>0.4874250000000001</triangleMeasure>
				<rectangleMeasure>0.9748500000000001</rectangleMeasure>
				<circleMeasure>0.5849833005488307</circleMeasure>
				<centroid>
					<x>513</x>
					<y>495</y>
				</centroid>
			</pseudo3D>
		</spatialEntity>
		<spatialEntity>
			<pseudo3D type="cluster">
				<clusteredness>1</clusteredness>
				<density>1</density>
				<area>191.0706</area>
				<perimeter>54</perimeter>
				<distanceFromOrigin>177.9016582272352</distanceFromOrigin>
				<angle>0</angle>
				<shape>rectangular</shape>
				<triangleMeasure>0.5249192307692309</triangleMeasure>
				<rectangleMeasure>1</rectangleMeasure>
				<circleMeasure>0.6282560906835513</circleMeasure>
				<centroid>
					<x>640</x>
					<y>522.5</y>
				</centroid>
			</pseudo3D>
		</spatialEntity>
		<spatialEntity>
			<pseudo3D type="cluster">
				<clusteredness>1</clusteredness>
				<density>1</density>
				<area>191.0706</area>
				<perimeter>56</perimeter>
				<distanceFromOrigin>622.1912889136266</distanceFromOrigin>
				<angle>0</angle>
				<shape>rectangular</shape>
				<triangleMeasure>0.4874250000000001</triangleMeasure>
				<rectangleMeasure>0.9748500000000001</rectangleMeasure>
				<circleMeasure>0.5849833005488307</circleMeasure>
				<centroid>
					<x>1287</x>
					<y>536</y>
				</centroid>
			</pseudo3D>
		</spatialEntity>
		<spatialEntity>
			<pseudo3D type="cluster">
				<clusteredness>0.01335014946724542</clusteredness>
				<density>1</density>
				<area>2483.9178</area>
				<perimeter>515.0551986694336</perimeter>
				<distanceFromOrigin>15.52417469626002</distanceFromOrigin>
				<angle>67.97336184349466</angle>
				<shape>rectangular</shape>
				<triangleMeasure>0.08602498928548237</triangleMeasure>
				<rectangleMeasure>0.1273670432998463</rectangleMeasure>
				<circleMeasure>0.07023382944114655</circleMeasure>
				<centroid>
					<x>741.002</x>
					<y>652.1898</y>
				</centroid>
			</pseudo3D>
		</spatialEntity>
		<spatialEntity>
			<pseudo3D type="cluster">
				<clusteredness>0.04510525757872913</clusteredness>
				<density>1</density>
				<area>382.1412</area>
				<perimeter>144.5437774658203</perimeter>
				<distanceFromOrigin>191.6507239746305</distanceFromOrigin>
				<angle>0</angle>
				<shape>rectangular</shape>
				<triangleMeasure>0.2387403291618672</triangleMeasure>
				<rectangleMeasure>0.3481606833089771</rectangleMeasure>
				<circleMeasure>0.1169966441266076</circleMeasure>
				<centroid>
					<x>492</x>
					<y>597</y>
				</centroid>
			</pseudo3D>
		</spatialEntity>
		<spatialEntity>
			<pseudo3D type="cluster">
				<clusteredness>1</clusteredness>
				<density>1</density>
				<area>191.0706</area>
				<perimeter>58</perimeter>
				<distanceFromOrigin>526.9772291095697</distanceFromOrigin>
				<angle>0</angle>
				<shape>rectangular</shape>
				<triangleMeasure>0.4549300000000001</triangleMeasure>
				<rectangleMeasure>0.9098600000000001</rectangleMeasure>
				<circleMeasure>0.5446875469621394</circleMeasure>
				<centroid>
					<x>1202.5</x>
					<y>590</y>
				</centroid>
			</pseudo3D>
		</spatialEntity>
		<spatialEntity>
			<pseudo3D type="cluster">
				<clusteredness>1</clusteredness>
				<density>1</density>
				<area>191.0706</area>
				<perimeter>56</perimeter>
				<distanceFromOrigin>201.7176244159146</distanceFromOrigin>
				<angle>0</angle>
				<shape>rectangular</shape>
				<triangleMeasure>0.4874250000000001</triangleMeasure>
				<rectangleMeasure>0.9748500000000001</rectangleMeasure>
				<circleMeasure>0.5849833005488307</circleMeasure>
				<centroid>
					<x>865</x>
					<y>604</y>
				</centroid>
			</pseudo3D>
		</spatialEntity>
		<spatialEntity>
			<pseudo3D type="cluster">
				<clusteredness>1</clusteredness>
				<density>1</density>
				<area>191.0706</area>
				<perimeter>54</perimeter>
				<distanceFromOrigin>357.077022503549</distanceFromOrigin>
				<angle>85.60129464500447</angle>
				<shape>rectangular</shape>
				<triangleMeasure>0.5249192307692309</triangleMeasure>
				<rectangleMeasure>1</rectangleMeasure>
				<circleMeasure>0.6282560906835513</circleMeasure>
				<centroid>
					<x>1034</x>
					<y>617.5</y>
				</centroid>
			</pseudo3D>
		</spatialEntity>
		<spatialEntity>
			<pseudo3D type="cluster">
				<clusteredness>1</clusteredness>
				<density>1</density>
				<area>191.0706</area>
				<perimeter>56</perimeter>
				<distanceFromOrigin>612.5659148206012</distanceFromOrigin>
				<angle>0</angle>
				<shape>rectangular</shape>
				<triangleMeasure>0.4874250000000001</triangleMeasure>
				<rectangleMeasure>0.9748500000000001</rectangleMeasure>
				<circleMeasure>0.5849833005488307</circleMeasure>
				<centroid>
					<x>63</x>
					<y>631</y>
				</centroid>
			</pseudo3D>
		</spatialEntity>
		<spatialEntity>
			<pseudo3D type="cluster">
				<clusteredness>1</clusteredness>
				<density>1</density>
				<area>191.0706</area>
				<perimeter>56</perimeter>
				<distanceFromOrigin>293.5166094107793</distanceFromOrigin>
				<angle>0</angle>
				<shape>rectangular</shape>
				<triangleMeasure>0.4874250000000001</triangleMeasure>
				<rectangleMeasure>0.9748500000000001</rectangleMeasure>
				<circleMeasure>0.5849833005488307</circleMeasure>
				<centroid>
					<x>386</x>
					<y>631</y>
				</centroid>
			</pseudo3D>
		</spatialEntity>
		<spatialEntity>
			<pseudo3D type="cluster">
				<clusteredness>1</clusteredness>
				<density>1</density>
				<area>191.0706</area>
				<perimeter>56</perimeter>
				<distanceFromOrigin>244.0921956966261</distanceFromOrigin>
				<angle>0</angle>
				<shape>rectangular</shape>
				<triangleMeasure>0.4874250000000001</triangleMeasure>
				<rectangleMeasure>0.9748500000000001</rectangleMeasure>
				<circleMeasure>0.5849833005488307</circleMeasure>
				<centroid>
					<x>921</x>
					<y>631</y>
				</centroid>
			</pseudo3D>
		</spatialEntity>
		<spatialEntity>
			<pseudo3D type="cluster">
				<clusteredness>1</clusteredness>
				<density>1</density>
				<area>191.0706</area>
				<perimeter>56</perimeter>
				<distanceFromOrigin>450.8569617960889</distanceFromOrigin>
				<angle>0</angle>
				<shape>rectangular</shape>
				<triangleMeasure>0.4874250000000001</triangleMeasure>
				<rectangleMeasure>0.9748500000000001</rectangleMeasure>
				<circleMeasure>0.5849833005488307</circleMeasure>
				<centroid>
					<x>1132</x>
					<y>631</y>
				</centroid>
			</pseudo3D>
		</spatialEntity>
		<spatialEntity>
			<pseudo3D type="cluster">
				<clusteredness>1</clusteredness>
				<density>1</density>
				<area>191.0706</area>
				<perimeter>56</perimeter>
				<distanceFromOrigin>243.0082303132962</distanceFromOrigin>
				<angle>0</angle>
				<shape>rectangular</shape>
				<triangleMeasure>0.4874250000000001</triangleMeasure>
				<rectangleMeasure>0.9748500000000001</rectangleMeasure>
				<circleMeasure>0.5849833005488307</circleMeasure>
				<centroid>
					<x>429</x>
					<y>699</y>
				</centroid>
			</pseudo3D>
		</spatialEntity>
		<spatialEntity>
			<pseudo3D type="cluster">
				<clusteredness>1</clusteredness>
				<density>1</density>
				<area>191.0706</area>
				<perimeter>54</perimeter>
				<distanceFromOrigin>181.3339460773961</distanceFromOrigin>
				<angle>0</angle>
				<shape>rectangular</shape>
				<triangleMeasure>0.5249192307692309</triangleMeasure>
				<rectangleMeasure>1</rectangleMeasure>
				<circleMeasure>0.6282560906835513</circleMeasure>
				<centroid>
					<x>865</x>
					<y>739.5</y>
				</centroid>
			</pseudo3D>
		</spatialEntity>
		<spatialEntity>
			<pseudo3D type="cluster">
				<clusteredness>1</clusteredness>
				<density>1</density>
				<area>191.0706</area>
				<perimeter>54</perimeter>
				<distanceFromOrigin>419.0047732425014</distanceFromOrigin>
				<angle>0</angle>
				<shape>rectangular</shape>
				<triangleMeasure>0.5249192307692309</triangleMeasure>
				<rectangleMeasure>1</rectangleMeasure>
				<circleMeasure>0.6282560906835513</circleMeasure>
				<centroid>
					<x>1104</x>
					<y>739.5</y>
				</centroid>
			</pseudo3D>
		</spatialEntity>
		<spatialEntity>
			<pseudo3D type="cluster">
				<clusteredness>1</clusteredness>
				<density>1</density>
				<area>191.0706</area>
				<perimeter>56</perimeter>
				<distanceFromOrigin>78.23042886243178</distanceFromOrigin>
				<angle>0</angle>
				<shape>rectangular</shape>
				<triangleMeasure>0.4874250000000001</triangleMeasure>
				<rectangleMeasure>0.9748500000000001</rectangleMeasure>
				<circleMeasure>0.5849833005488307</circleMeasure>
				<centroid>
					<x>752</x>
					<y>753</y>
				</centroid>
			</pseudo3D>
		</spatialEntity>
		<spatialEntity>
			<pseudo3D type="cluster">
				<clusteredness>1</clusteredness>
				<density>1</density>
				<area>191.0706</area>
				<perimeter>56</perimeter>
				<distanceFromOrigin>140.6556077801379</distanceFromOrigin>
				<angle>0</angle>
				<shape>rectangular</shape>
				<triangleMeasure>0.4899246153846154</triangleMeasure>
				<rectangleMeasure>0.9798492307692308</rectangleMeasure>
				<circleMeasure>0.582013761610809</circleMeasure>
				<centroid>
					<x>808.5</x>
					<y>780.5</y>
				</centroid>
			</pseudo3D>
		</spatialEntity>
		<spatialEntity>
			<pseudo3D type="cluster">
				<clusteredness>0.07363760983392885</clusteredness>
				<density>1</density>
				<area>382.1412</area>
				<perimeter>110</perimeter>
				<distanceFromOrigin>88.95504482602435</distanceFromOrigin>
				<angle>37.8749836510982</angle>
				<shape>rectangular</shape>
				<triangleMeasure>0.3328756097560976</triangleMeasure>
				<rectangleMeasure>0.6657514318862857</rectangleMeasure>
				<circleMeasure>0.2443403519505201</circleMeasure>
				<centroid>
					<x>640</x>
					<y>807.5</y>
				</centroid>
			</pseudo3D>
		</spatialEntity>
		<spatialEntity>
			<pseudo3D type="cluster">
				<clusteredness>0.102277779886531</clusteredness>
				<density>1</density>
				<area>382.1412</area>
				<perimeter>93.90396308898926</perimeter>
				<distanceFromOrigin>134.4618905117729</distanceFromOrigin>
				<angle>54.76455787988841</angle>
				<shape>rectangular</shape>
				<triangleMeasure>0.4546593694229625</triangleMeasure>
				<rectangleMeasure>0.5054777777777778</rectangleMeasure>
				<circleMeasure>0.3031241850905896</circleMeasure>
				<centroid>
					<x>745.1152</x>
					<y>841.4445</y>
				</centroid>
			</pseudo3D>
		</spatialEntity>
		<spatialEntity>
			<pseudo3D type="cluster">
				<clusteredness>1</clusteredness>
				<density>1</density>
				<area>191.0706</area>
				<perimeter>56</perimeter>
				<distanceFromOrigin>530.6901167348041</distanceFromOrigin>
				<angle>85.60129464500447</angle>
				<shape>rectangular</shape>
				<triangleMeasure>0.4899246153846154</triangleMeasure>
				<rectangleMeasure>0.9798492307692308</rectangleMeasure>
				<circleMeasure>0.582013761610809</circleMeasure>
				<centroid>
					<x>1202.5</x>
					<y>834.5</y>
				</centroid>
			</pseudo3D>
		</spatialEntity>
		<spatialEntity>
			<pseudo3D type="cluster">
				<clusteredness>0.1421463368080408</clusteredness>
				<density>1</density>
				<area>382.1412</area>
				<perimeter>84</perimeter>
				<distanceFromOrigin>296.5434200922354</distanceFromOrigin>
				<angle>54.46232220802562</angle>
				<shape>rectangular</shape>
				<triangleMeasure>0.4874250000000001</triangleMeasure>
				<rectangleMeasure>0.9748500000000001</rectangleMeasure>
				<circleMeasure>0.4679865765064302</circleMeasure>
				<centroid>
					<x>956</x>
					<y>848</y>
				</centroid>
			</pseudo3D>
		</spatialEntity>
		<spatialEntity>
			<pseudo3D type="cluster">
				<clusteredness>1</clusteredness>
				<density>1</density>
				<area>191.0706</area>
				<perimeter>56</perimeter>
				<distanceFromOrigin>151.0529708413575</distanceFromOrigin>
				<angle>0</angle>
				<shape>rectangular</shape>
				<triangleMeasure>0.4874250000000001</triangleMeasure>
				<rectangleMeasure>0.9748500000000001</rectangleMeasure>
				<circleMeasure>0.5849833005488307</circleMeasure>
				<centroid>
					<x>682</x>
					<y>862</y>
				</centroid>
			</pseudo3D>
		</spatialEntity>
		<spatialEntity>
			<pseudo3D type="cluster">
				<clusteredness>1</clusteredness>
				<density>1</density>
				<area>191.0706</area>
				<perimeter>56</perimeter>
				<distanceFromOrigin>279.1218371965905</distanceFromOrigin>
				<angle>0</angle>
				<shape>rectangular</shape>
				<triangleMeasure>0.4874250000000001</triangleMeasure>
				<rectangleMeasure>0.9748500000000001</rectangleMeasure>
				<circleMeasure>0.5849833005488307</circleMeasure>
				<centroid>
					<x>457</x>
					<y>889</y>
				</centroid>
			</pseudo3D>
		</spatialEntity>
		<spatialEntity>
			<pseudo3D type="cluster">
				<clusteredness>1</clusteredness>
				<density>1</density>
				<area>191.0706</area>
				<perimeter>56</perimeter>
				<distanceFromOrigin>616.1055104444367</distanceFromOrigin>
				<angle>0</angle>
				<shape>rectangular</shape>
				<triangleMeasure>0.4874250000000001</triangleMeasure>
				<rectangleMeasure>0.9748500000000001</rectangleMeasure>
				<circleMeasure>0.5849833005488307</circleMeasure>
				<centroid>
					<x>91</x>
					<y>916</y>
				</centroid>
			</pseudo3D>
		</spatialEntity>
		<spatialEntity>
			<pseudo3D type="cluster">
				<clusteredness>1</clusteredness>
				<density>1</density>
				<area>191.0706</area>
				<perimeter>56</perimeter>
				<distanceFromOrigin>428.2534296418419</distanceFromOrigin>
				<angle>0</angle>
				<shape>rectangular</shape>
				<triangleMeasure>0.4874250000000001</triangleMeasure>
				<rectangleMeasure>0.9748500000000001</rectangleMeasure>
				<circleMeasure>0.5849833005488307</circleMeasure>
				<centroid>
					<x>1062</x>
					<y>916</y>
				</centroid>
			</pseudo3D>
		</spatialEntity>
		<spatialEntity>
			<pseudo3D type="cluster">
				<clusteredness>1</clusteredness>
				<density>1</density>
				<area>191.0706</area>
				<perimeter>56</perimeter>
				<distanceFromOrigin>635.0007874010867</distanceFromOrigin>
				<angle>0</angle>
				<shape>rectangular</shape>
				<triangleMeasure>0.4874250000000001</triangleMeasure>
				<rectangleMeasure>0.9748500000000001</rectangleMeasure>
				<circleMeasure>0.5849833005488307</circleMeasure>
				<centroid>
					<x>1287</x>
					<y>916</y>
				</centroid>
			</pseudo3D>
		</spatialEntity>
		<spatialEntity>
			<pseudo3D type="cluster">
				<clusteredness>1</clusteredness>
				<density>1</density>
				<area>191.0706</area>
				<perimeter>54</perimeter>
				<distanceFromOrigin>302.5524747874325</distanceFromOrigin>
				<angle>0</angle>
				<shape>rectangular</shape>
				<triangleMeasure>0.5249192307692309</triangleMeasure>
				<rectangleMeasure>1</rectangleMeasure>
				<circleMeasure>0.6282560906835513</circleMeasure>
				<centroid>
					<x>879</x>
					<y>943.5</y>
				</centroid>
			</pseudo3D>
		</spatialEntity>
		<spatialEntity>
			<pseudo3D type="cluster">
				<clusteredness>1</clusteredness>
				<density>1</density>
				<area>191.0706</area>
				<perimeter>56</perimeter>
				<distanceFromOrigin>248.9176570675532</distanceFromOrigin>
				<angle>0</angle>
				<shape>rectangular</shape>
				<triangleMeasure>0.4874250000000001</triangleMeasure>
				<rectangleMeasure>0.9748500000000001</rectangleMeasure>
				<circleMeasure>0.5849833005488307</circleMeasure>
				<centroid>
					<x>724</x>
					<y>957</y>
				</centroid>
			</pseudo3D>
		</spatialEntity>
		<spatialEntity>
			<pseudo3D type="cluster">
				<clusteredness>1</clusteredness>
				<density>1</density>
				<area>191.0706</area>
				<perimeter>54</perimeter>
				<distanceFromOrigin>598.4321181220139</distanceFromOrigin>
				<angle>0</angle>
				<shape>rectangular</shape>
				<triangleMeasure>0.5249192307692309</triangleMeasure>
				<rectangleMeasure>1</rectangleMeasure>
				<circleMeasure>0.6282560906835513</circleMeasure>
				<centroid>
					<x>133</x>
					<y>970.5</y>
				</centroid>
			</pseudo3D>
		</spatialEntity>
		<spatialEntity>
			<pseudo3D type="cluster">
				<clusteredness>1</clusteredness>
				<density>1</density>
				<area>191.0706</area>
				<perimeter>56</perimeter>
				<distanceFromOrigin>287.2002785513969</distanceFromOrigin>
				<angle>0</angle>
				<shape>rectangular</shape>
				<triangleMeasure>0.4899246153846154</triangleMeasure>
				<rectangleMeasure>0.9798492307692308</rectangleMeasure>
				<circleMeasure>0.582013761610809</circleMeasure>
				<centroid>
					<x>808.5</x>
					<y>970.5</y>
				</centroid>
			</pseudo3D>
		</spatialEntity>
		<spatialEntity>
			<pseudo3D type="cluster">
				<clusteredness>1</clusteredness>
				<density>1</density>
				<area>191.0706</area>
				<perimeter>54</perimeter>
				<distanceFromOrigin>616.5070964717276</distanceFromOrigin>
				<angle>0</angle>
				<shape>rectangular</shape>
				<triangleMeasure>0.5249192307692309</triangleMeasure>
				<rectangleMeasure>1</rectangleMeasure>
				<circleMeasure>0.6282560906835513</circleMeasure>
				<centroid>
					<x>1245</x>
					<y>970.5</y>
				</centroid>
			</pseudo3D>
		</spatialEntity>
		<spatialEntity>
			<pseudo3D type="cluster">
				<clusteredness>1</clusteredness>
				<density>1</density>
				<area>191.0706</area>
				<perimeter>56</perimeter>
				<distanceFromOrigin>548.9927139771529</distanceFromOrigin>
				<angle>85.60129464500447</angle>
				<shape>rectangular</shape>
				<triangleMeasure>0.4899246153846154</triangleMeasure>
				<rectangleMeasure>0.9798492307692308</rectangleMeasure>
				<circleMeasure>0.582013761610809</circleMeasure>
				<centroid>
					<x>203.5</x>
					<y>997.5</y>
				</centroid>
			</pseudo3D>
		</spatialEntity>
		<spatialEntity>
			<pseudo3D type="cluster">
				<clusteredness>1</clusteredness>
				<density>1</density>
				<area>191.0706</area>
				<perimeter>54</perimeter>
				<distanceFromOrigin>446.4672440392464</distanceFromOrigin>
				<angle>0</angle>
				<shape>rectangular</shape>
				<triangleMeasure>0.5249192307692309</triangleMeasure>
				<rectangleMeasure>1</rectangleMeasure>
				<circleMeasure>0.6282560906835513</circleMeasure>
				<centroid>
					<x>330</x>
					<y>997.5</y>
				</centroid>
			</pseudo3D>
		</spatialEntity>
		<spatialEntity>
			<pseudo3D type="cluster">
				<clusteredness>1</clusteredness>
				<density>1</density>
				<area>191.0706</area>
				<perimeter>56</perimeter>
				<distanceFromOrigin>728.7420668521888</distanceFromOrigin>
				<angle>0</angle>
				<shape>rectangular</shape>
				<triangleMeasure>0.4874250000000001</triangleMeasure>
				<rectangleMeasure>0.9748500000000001</rectangleMeasure>
				<circleMeasure>0.5849833005488307</circleMeasure>
				<centroid>
					<x>1315</x>
					<y>1079</y>
				</centroid>
			</pseudo3D>
		</spatialEntity>
		<spatialEntity>
			<pseudo3D type="cluster">
				<clusteredness>0.1022775868996211</clusteredness>
				<density>1</density>
				<area>382.1412</area>
				<perimeter>93.90396308898926</perimeter>
				<distanceFromOrigin>730.7892993195782</distanceFromOrigin>
				<angle>52.94347181059042</angle>
				<shape>rectangular</shape>
				<triangleMeasure>0.4546593694229625</triangleMeasure>
				<rectangleMeasure>0.5054777777777778</rectangleMeasure>
				<circleMeasure>0.3031241850905896</circleMeasure>
				<centroid>
					<x>41.88477</x>
					<y>1099.444</y>
				</centroid>
			</pseudo3D>
		</spatialEntity>
		<spatialEntity>
			<pseudo3D type="cluster">
				<clusteredness>1</clusteredness>
				<density>1</density>
				<area>191.0706</area>
				<perimeter>56</perimeter>
				<distanceFromOrigin>397.6694607334086</distanceFromOrigin>
				<angle>0</angle>
				<shape>rectangular</shape>
				<triangleMeasure>0.4874250000000001</triangleMeasure>
				<rectangleMeasure>0.9748500000000001</rectangleMeasure>
				<circleMeasure>0.5849833005488307</circleMeasure>
				<centroid>
					<x>626</x>
					<y>1106</y>
				</centroid>
			</pseudo3D>
		</spatialEntity>
		<spatialEntity>
			<pseudo3D type="cluster">
				<clusteredness>1</clusteredness>
				<density>1</density>
				<area>191.0706</area>
				<perimeter>54</perimeter>
				<distanceFromOrigin>442.8205053969385</distanceFromOrigin>
				<angle>0</angle>
				<shape>rectangular</shape>
				<triangleMeasure>0.5249192307692309</triangleMeasure>
				<rectangleMeasure>1</rectangleMeasure>
				<circleMeasure>0.6282560906835513</circleMeasure>
				<centroid>
					<x>541</x>
					<y>1133.5</y>
				</centroid>
			</pseudo3D>
		</spatialEntity>
		<spatialEntity>
			<pseudo3D type="cluster">
				<clusteredness>1</clusteredness>
				<density>1</density>
				<area>191.0706</area>
				<perimeter>56</perimeter>
				<distanceFromOrigin>529.8018497513953</distanceFromOrigin>
				<angle>81.2538377374448</angle>
				<shape>rectangular</shape>
				<triangleMeasure>0.4899246153846154</triangleMeasure>
				<rectangleMeasure>0.9798492307692308</rectangleMeasure>
				<circleMeasure>0.582013761610809</circleMeasure>
				<centroid>
					<x>1005.5</x>
					<y>1133.5</y>
				</centroid>
			</pseudo3D>
		</spatialEntity>
		<spatialEntity>
			<pseudo3D type="cluster">
				<clusteredness>1</clusteredness>
				<density>1</density>
				<area>191.0706</area>
				<perimeter>56</perimeter>
				<distanceFromOrigin>649.2487966873716</distanceFromOrigin>
				<angle>0</angle>
				<shape>rectangular</shape>
				<triangleMeasure>0.4899246153846154</triangleMeasure>
				<rectangleMeasure>0.9798492307692308</rectangleMeasure>
				<circleMeasure>0.582013761610809</circleMeasure>
				<centroid>
					<x>203.5</x>
					<y>1160.5</y>
				</centroid>
			</pseudo3D>
		</spatialEntity>
		<spatialEntity>
			<pseudo3D type="cluster">
				<clusteredness>1</clusteredness>
				<density>1</density>
				<area>191.0706</area>
				<perimeter>56</perimeter>
				<distanceFromOrigin>619.7685051694705</distanceFromOrigin>
				<angle>0</angle>
				<shape>rectangular</shape>
				<triangleMeasure>0.4874250000000001</triangleMeasure>
				<rectangleMeasure>0.9748500000000001</rectangleMeasure>
				<circleMeasure>0.5849833005488307</circleMeasure>
				<centroid>
					<x>260</x>
					<y>1174</y>
				</centroid>
			</pseudo3D>
		</spatialEntity>
		<spatialEntity>
			<pseudo3D type="cluster">
				<clusteredness>1</clusteredness>
				<density>1</density>
				<area>191.0706</area>
				<perimeter>54</perimeter>
				<distanceFromOrigin>793.2275839883532</distanceFromOrigin>
				<angle>0</angle>
				<shape>rectangular</shape>
				<triangleMeasure>0.5249192307692309</triangleMeasure>
				<rectangleMeasure>1</rectangleMeasure>
				<circleMeasure>0.6282560906835513</circleMeasure>
				<centroid>
					<x>49</x>
					<y>1201.5</y>
				</centroid>
			</pseudo3D>
		</spatialEntity>
		<spatialEntity>
			<pseudo3D type="cluster">
				<clusteredness>1</clusteredness>
				<density>1</density>
				<area>191.0706</area>
				<perimeter>54</perimeter>
				<distanceFromOrigin>765.2777273643864</distanceFromOrigin>
				<angle>0</angle>
				<shape>rectangular</shape>
				<triangleMeasure>0.5249192307692309</triangleMeasure>
				<rectangleMeasure>1</rectangleMeasure>
				<circleMeasure>0.6282560906835513</circleMeasure>
				<centroid>
					<x>1273</x>
					<y>1201.5</y>
				</centroid>
			</pseudo3D>
		</spatialEntity>
		<spatialEntity>
			<pseudo3D type="cluster">
				<clusteredness>1</clusteredness>
				<density>1</density>
				<area>191.0706</area>
				<perimeter>56</perimeter>
				<distanceFromOrigin>586.0076791305725</distanceFromOrigin>
				<angle>0</angle>
				<shape>rectangular</shape>
				<triangleMeasure>0.4874250000000001</triangleMeasure>
				<rectangleMeasure>0.9748500000000001</rectangleMeasure>
				<circleMeasure>0.5849833005488307</circleMeasure>
				<centroid>
					<x>865</x>
					<y>1269</y>
				</centroid>
			</pseudo3D>
		</spatialEntity>
		<spatialEntity>
			<pseudo3D type="cluster">
				<clusteredness>1</clusteredness>
				<density>1</density>
				<area>191.0706</area>
				<perimeter>54</perimeter>
				<distanceFromOrigin>607.1877798506817</distanceFromOrigin>
				<angle>85.60129464500447</angle>
				<shape>rectangular</shape>
				<triangleMeasure>0.5249192307692309</triangleMeasure>
				<rectangleMeasure>1</rectangleMeasure>
				<circleMeasure>0.6282560906835513</circleMeasure>
				<centroid>
					<x>513</x>
					<y>1296.5</y>
				</centroid>
			</pseudo3D>
		</spatialEntity>
		<spatialEntity>
			<pseudo3D type="cluster">
				<clusteredness>1</clusteredness>
				<density>1</density>
				<area>191.0706</area>
				<perimeter>58</perimeter>
				<distanceFromOrigin>603.5536430177519</distanceFromOrigin>
				<angle>0</angle>
				<shape>rectangular</shape>
				<triangleMeasure>0.4549300000000001</triangleMeasure>
				<rectangleMeasure>0.9098600000000001</rectangleMeasure>
				<circleMeasure>0.5446875469621394</circleMeasure>
				<centroid>
					<x>597.5</x>
					<y>1310</y>
				</centroid>
			</pseudo3D>
		</spatialEntity>
		<spatialEntity>
			<pseudo3D type="cluster">
				<clusteredness>1</clusteredness>
				<density>1</density>
				<area>191.0706</area>
				<perimeter>56</perimeter>
				<distanceFromOrigin>714.7733906630829</distanceFromOrigin>
				<angle>0</angle>
				<shape>rectangular</shape>
				<triangleMeasure>0.4874250000000001</triangleMeasure>
				<rectangleMeasure>0.9748500000000001</rectangleMeasure>
				<circleMeasure>0.5849833005488307</circleMeasure>
				<centroid>
					<x>1076</x>
					<y>1310</y>
				</centroid>
			</pseudo3D>
		</spatialEntity>
		<spatialEntity>
			<pseudo3D type="cluster">
				<clusteredness>1</clusteredness>
				<density>1</density>
				<area>191.0706</area>
				<perimeter>56</perimeter>
				<distanceFromOrigin>800.4761083255389</distanceFromOrigin>
				<angle>0</angle>
				<shape>rectangular</shape>
				<triangleMeasure>0.4874250000000001</triangleMeasure>
				<rectangleMeasure>0.9748500000000001</rectangleMeasure>
				<circleMeasure>0.5849833005488307</circleMeasure>
				<centroid>
					<x>1217</x>
					<y>1310</y>
				</centroid>
			</pseudo3D>
		</spatialEntity>
		<spatialEntity>
			<pseudo3D type="cluster">
				<clusteredness>1</clusteredness>
				<density>1</density>
				<area>191.0706</area>
				<perimeter>56</perimeter>
				<distanceFromOrigin>909.9593397509583</distanceFromOrigin>
				<angle>0</angle>
				<shape>rectangular</shape>
				<triangleMeasure>0.4874250000000001</triangleMeasure>
				<rectangleMeasure>0.9748500000000001</rectangleMeasure>
				<circleMeasure>0.5849833005488307</circleMeasure>
				<centroid>
					<x>1371</x>
					<y>1310</y>
				</centroid>
			</pseudo3D>
		</spatialEntity>
		<spatialEntity>
			<pseudo3D type="cluster">
				<clusteredness>1</clusteredness>
				<density>1</density>
				<area>191.0706</area>
				<perimeter>56</perimeter>
				<distanceFromOrigin>913.29130073597</distanceFromOrigin>
				<angle>0</angle>
				<shape>rectangular</shape>
				<triangleMeasure>0.4874250000000001</triangleMeasure>
				<rectangleMeasure>0.9748500000000001</rectangleMeasure>
				<circleMeasure>0.5849833005488307</circleMeasure>
				<centroid>
					<x>7</x>
					<y>1337</y>
				</centroid>
			</pseudo3D>
		</spatialEntity>
		<spatialEntity>
			<pseudo3D type="cluster">
				<clusteredness>1</clusteredness>
				<density>1</density>
				<area>191.0706</area>
				<perimeter>56</perimeter>
				<distanceFromOrigin>817.0073439082418</distanceFromOrigin>
				<angle>0</angle>
				<shape>rectangular</shape>
				<triangleMeasure>0.4874250000000001</triangleMeasure>
				<rectangleMeasure>0.9748500000000001</rectangleMeasure>
				<circleMeasure>0.5849833005488307</circleMeasure>
				<centroid>
					<x>147</x>
					<y>1337</y>
				</centroid>
			</pseudo3D>
		</spatialEntity>
		<spatialEntity>
			<pseudo3D type="cluster">
				<clusteredness>1</clusteredness>
				<density>1</density>
				<area>191.0706</area>
				<perimeter>56</perimeter>
				<distanceFromOrigin>643.9541909173354</distanceFromOrigin>
				<angle>0</angle>
				<shape>rectangular</shape>
				<triangleMeasure>0.4874250000000001</triangleMeasure>
				<rectangleMeasure>0.9748500000000001</rectangleMeasure>
				<circleMeasure>0.5849833005488307</circleMeasure>
				<centroid>
					<x>837</x>
					<y>1337</y>
				</centroid>
			</pseudo3D>
		</spatialEntity>
		<numericStateVariable>
			<name>avgClusterednessClusters</name>
			<value>0.9773529675604922</value>
		</numericStateVariable>
		<numericStateVariable>
			<name>avgDensityClusters</name>
			<value>1</value>
		</numericStateVariable>
	</timepoint>
	<timepoint>
		<spatialEntity>
			<pseudo3D type="cluster">
				<clusteredness>1</clusteredness>
				<density>1</density>
				<area>191.0706</area>
				<perimeter>56</perimeter>
				<distanceFromOrigin>809.8080019362615</distanceFromOrigin>
				<angle>0</angle>
				<shape>rectangular</shape>
				<triangleMeasure>0.4874250000000001</triangleMeasure>
				<rectangleMeasure>0.9748500000000001</rectangleMeasure>
				<circleMeasure>0.5849833005488307</circleMeasure>
				<centroid>
					<x>189</x>
					<y>47</y>
				</centroid>
			</pseudo3D>
		</spatialEntity>
		<spatialEntity>
			<pseudo3D type="cluster">
				<clusteredness>1</clusteredness>
				<density>1</density>
				<area>191.0706</area>
				<perimeter>56</perimeter>
				<distanceFromOrigin>652.0766826071915</distanceFromOrigin>
				<angle>0</angle>
				<shape>rectangular</shape>
				<triangleMeasure>0.4874250000000001</triangleMeasure>
				<rectangleMeasure>0.9748500000000001</rectangleMeasure>
				<circleMeasure>0.5849833005488307</circleMeasure>
				<centroid>
					<x>738</x>
					<y>47</y>
				</centroid>
			</pseudo3D>
		</spatialEntity>
		<spatialEntity>
			<pseudo3D type="cluster">
				<clusteredness>1</clusteredness>
				<density>1</density>
				<area>191.0706</area>
				<perimeter>56</perimeter>
				<distanceFromOrigin>904.5114703529193</distanceFromOrigin>
				<angle>0</angle>
				<shape>rectangular</shape>
				<triangleMeasure>0.4874250000000001</triangleMeasure>
				<rectangleMeasure>0.9748500000000001</rectangleMeasure>
				<circleMeasure>0.5849833005488307</circleMeasure>
				<centroid>
					<x>1315</x>
					<y>47</y>
				</centroid>
			</pseudo3D>
		</spatialEntity>
		<spatialEntity>
			<pseudo3D type="cluster">
				<clusteredness>1</clusteredness>
				<density>1</density>
				<area>191.0706</area>
				<perimeter>56</perimeter>
				<distanceFromOrigin>582.0137455421478</distanceFromOrigin>
				<angle>0</angle>
				<shape>rectangular</shape>
				<triangleMeasure>0.4874250000000001</triangleMeasure>
				<rectangleMeasure>0.9748500000000001</rectangleMeasure>
				<circleMeasure>0.5849833005488307</circleMeasure>
				<centroid>
					<x>668</x>
					<y>115</y>
				</centroid>
			</pseudo3D>
		</spatialEntity>
		<spatialEntity>
			<pseudo3D type="cluster">
				<clusteredness>0.04510523515744803</clusteredness>
				<density>1</density>
				<area>382.1412</area>
				<perimeter>143.2377853393555</perimeter>
				<distanceFromOrigin>608.9047544567212</distanceFromOrigin>
				<angle>0</angle>
				<shape>rectangular</shape>
				<triangleMeasure>0.2540568508092161</triangleMeasure>
				<rectangleMeasure>0.3549106460245255</rectangleMeasure>
				<circleMeasure>0.1186615655888498</circleMeasure>
				<centroid>
					<x>885.6889</x>
					<y>121.6</y>
				</centroid>
			</pseudo3D>
		</spatialEntity>
		<spatialEntity>
			<pseudo3D type="cluster">
				<clusteredness>1</clusteredness>
				<density>1</density>
				<area>191.0706</area>
				<perimeter>58</perimeter>
				<distanceFromOrigin>920.3765533736722</distanceFromOrigin>
				<angle>0</angle>
				<shape>rectangular</shape>
				<triangleMeasure>0.4549300000000001</triangleMeasure>
				<rectangleMeasure>0.9098600000000001</rectangleMeasure>
				<circleMeasure>0.5446875469621394</circleMeasure>
				<centroid>
					<x>1399.5</x>
					<y>115</y>
				</centroid>
			</pseudo3D>
		</spatialEntity>
		<spatialEntity>
			<pseudo3D type="cluster">
				<clusteredness>1</clusteredness>
				<density>1</density>
				<area>191.0706</area>
				<perimeter>54</perimeter>
				<distanceFromOrigin>639.094672173067</distanceFromOrigin>
				<angle>0</angle>
				<shape>rectangular</shape>
				<triangleMeasure>0.5249192307692309</triangleMeasure>
				<rectangleMeasure>1</rectangleMeasure>
				<circleMeasure>0.6282560906835513</circleMeasure>
				<centroid>
					<x>977</x>
					<y>128.5</y>
				</centroid>
			</pseudo3D>
		</spatialEntity>
		<spatialEntity>
			<pseudo3D type="cluster">
				<clusteredness>1</clusteredness>
				<density>1</density>
				<area>191.0706</area>
				<perimeter>56</perimeter>
				<distanceFromOrigin>570.2508220072988</distanceFromOrigin>
				<angle>0</angle>
				<shape>rectangular</shape>
				<triangleMeasure>0.4874250000000001</triangleMeasure>
				<rectangleMeasure>0.9748500000000001</rectangleMeasure>
				<circleMeasure>0.5849833005488307</circleMeasure>
				<centroid>
					<x>541</x>
					<y>142</y>
				</centroid>
			</pseudo3D>
		</spatialEntity>
		<spatialEntity>
			<pseudo3D type="cluster">
				<clusteredness>0.02285840015051881</clusteredness>
				<density>1</density>
				<area>764.2824000000001</area>
				<perimeter>264.0977115631104</perimeter>
				<distanceFromOrigin>725.2840822739736</distanceFromOrigin>
				<angle>31.56540563073785</angle>
				<shape>triangular</shape>
				<triangleMeasure>0.2171680974622174</triangleMeasure>
				<rectangleMeasure>0.1684925925925926</rectangleMeasure>
				<circleMeasure>0.07368685117263979</circleMeasure>
				<centroid>
					<x>1287.167</x>
					<y>237.2347</y>
				</centroid>
			</pseudo3D>
		</spatialEntity>
		<spatialEntity>
			<pseudo3D type="cluster">
				<clusteredness>1</clusteredness>
				<density>1</density>
				<area>191.0706</area>
				<perimeter>56</perimeter>
				<distanceFromOrigin>758.1094907729358</distanceFromOrigin>
				<angle>0</angle>
				<shape>rectangular</shape>
				<triangleMeasure>0.4874250000000001</triangleMeasure>
				<rectangleMeasure>0.9748500000000001</rectangleMeasure>
				<circleMeasure>0.5849833005488307</circleMeasure>
				<centroid>
					<x>91</x>
					<y>210</y>
				</centroid>
			</pseudo3D>
		</spatialEntity>
		<spatialEntity>
			<pseudo3D type="cluster">
				<clusteredness>1</clusteredness>
				<density>1</density>
				<area>191.0706</area>
				<perimeter>56</perimeter>
				<distanceFromOrigin>640.7152253536668</distanceFromOrigin>
				<angle>0</angle>
				<shape>rectangular</shape>
				<triangleMeasure>0.4874250000000001</triangleMeasure>
				<rectangleMeasure>0.9748500000000001</rectangleMeasure>
				<circleMeasure>0.5849833005488307</circleMeasure>
				<centroid>
					<x>1146</x>
					<y>251</y>
				</centroid>
			</pseudo3D>
		</spatialEntity>
		<spatialEntity>
			<pseudo3D type="cluster">
				<clusteredness>1</clusteredness>
				<density>1</density>
				<area>191.0706</area>
				<perimeter>54</perimeter>
				<distanceFromOrigin>735.8763483086</distanceFromOrigin>
				<angle>0</angle>
				<shape>rectangular</shape>
				<triangleMeasure>0.5249192307692309</triangleMeasure>
				<rectangleMeasure>1</rectangleMeasure>
				<circleMeasure>0.6282560906835513</circleMeasure>
				<centroid>
					<x>77</x>
					<y>264.5</y>
				</centroid>
			</pseudo3D>
		</spatialEntity>
		<spatialEntity>
			<pseudo3D type="cluster">
				<clusteredness>1</clusteredness>
				<density>1</density>
				<area>191.0706</area>
				<perimeter>54</perimeter>
				<distanceFromOrigin>617.3240640052841</distanceFromOrigin>
				<angle>0</angle>
				<shape>rectangular</shape>
				<triangleMeasure>0.5249192307692309</triangleMeasure>
				<rectangleMeasure>1</rectangleMeasure>
				<circleMeasure>0.6282560906835513</circleMeasure>
				<centroid>
					<x>232</x>
					<y>264.5</y>
				</centroid>
			</pseudo3D>
		</spatialEntity>
		<spatialEntity>
			<pseudo3D type="cluster">
				<clusteredness>0.06400940317992708</clusteredness>
				<density>1</density>
				<area>382.1412</area>
				<perimeter>119.08544921875</perimeter>
				<distanceFromOrigin>610.4817769598041</distanceFromOrigin>
				<angle>39.77695182415932</angle>
				<shape>rectangular</shape>
				<triangleMeasure>0.3210596093257719</triangleMeasure>
				<rectangleMeasure>0.4018777798096675</rectangleMeasure>
				<circleMeasure>0.1779002722441166</circleMeasure>
				<centroid>
					<x>189.6984</x>
					<y>298.4956</y>
				</centroid>
			</pseudo3D>
		</spatialEntity>
		<spatialEntity>
			<pseudo3D type="cluster">
				<clusteredness>1</clusteredness>
				<density>1</density>
				<area>191.0706</area>
				<perimeter>56</perimeter>
				<distanceFromOrigin>509.8637072787197</distanceFromOrigin>
				<angle>0</angle>
				<shape>rectangular</shape>
				<triangleMeasure>0.4874250000000001</triangleMeasure>
				<rectangleMeasure>0.9748500000000001</rectangleMeasure>
				<circleMeasure>0.5849833005488307</circleMeasure>
				<centroid>
					<x>316</x>
					<y>332</y>
				</centroid>
			</pseudo3D>
		</spatialEntity>
		<spatialEntity>
			<pseudo3D type="cluster">
				<clusteredness>1</clusteredness>
				<density>1</density>
				<area>191.0706</area>
				<perimeter>56</perimeter>
				<distanceFromOrigin>354.8309456628607</distanceFromOrigin>
				<angle>0</angle>
				<shape>rectangular</shape>
				<triangleMeasure>0.4874250000000001</triangleMeasure>
				<rectangleMeasure>0.9748500000000001</rectangleMeasure>
				<circleMeasure>0.5849833005488307</circleMeasure>
				<centroid>
					<x>738</x>
					<y>346</y>
				</centroid>
			</pseudo3D>
		</spatialEntity>
		<spatialEntity>
			<pseudo3D type="cluster">
				<clusteredness>1</clusteredness>
				<density>1</density>
				<area>191.0706</area>
				<perimeter>56</perimeter>
				<distanceFromOrigin>574.1532896361389</distanceFromOrigin>
				<angle>0</angle>
				<shape>rectangular</shape>
				<triangleMeasure>0.4874250000000001</triangleMeasure>
				<rectangleMeasure>0.9748500000000001</rectangleMeasure>
				<circleMeasure>0.5849833005488307</circleMeasure>
				<centroid>
					<x>1160</x>
					<y>373</y>
				</centroid>
			</pseudo3D>
		</spatialEntity>
		<spatialEntity>
			<pseudo3D type="cluster">
				<clusteredness>1</clusteredness>
				<density>1</density>
				<area>191.0706</area>
				<perimeter>56</perimeter>
				<distanceFromOrigin>615.4104321507721</distanceFromOrigin>
				<angle>0</angle>
				<shape>rectangular</shape>
				<triangleMeasure>0.4874250000000001</triangleMeasure>
				<rectangleMeasure>0.9748500000000001</rectangleMeasure>
				<circleMeasure>0.5849833005488307</circleMeasure>
				<centroid>
					<x>133</x>
					<y>400</y>
				</centroid>
			</pseudo3D>
		</spatialEntity>
		<spatialEntity>
			<pseudo3D type="cluster">
				<clusteredness>1</clusteredness>
				<density>1</density>
				<area>191.0706</area>
				<perimeter>56</perimeter>
				<distanceFromOrigin>524.2451716515852</distanceFromOrigin>
				<angle>0</angle>
				<shape>rectangular</shape>
				<triangleMeasure>0.4874250000000001</triangleMeasure>
				<rectangleMeasure>0.9748500000000001</rectangleMeasure>
				<circleMeasure>0.5849833005488307</circleMeasure>
				<centroid>
					<x>1118</x>
					<y>400</y>
				</centroid>
			</pseudo3D>
		</spatialEntity>
		<spatialEntity>
			<pseudo3D type="cluster">
				<clusteredness>1</clusteredness>
				<density>1</density>
				<area>191.0706</area>
				<perimeter>56</perimeter>
				<distanceFromOrigin>309.0954545120326</distanceFromOrigin>
				<angle>85.60129464500447</angle>
				<shape>rectangular</shape>
				<triangleMeasure>0.4899246153846154</triangleMeasure>
				<rectangleMeasure>0.9798492307692308</rectangleMeasure>
				<circleMeasure>0.582013761610809</circleMeasure>
				<centroid>
					<x>808.5</x>
					<y>413.5</y>
				</centroid>
			</pseudo3D>
		</spatialEntity>
		<spatialEntity>
			<pseudo3D type="cluster">
				<clusteredness>1</clusteredness>
				<density>1</density>
				<area>191.0706</area>
				<perimeter>56</perimeter>
				<distanceFromOrigin>270.1851217221259</distanceFromOrigin>
				<angle>0</angle>
				<shape>rectangular</shape>
				<triangleMeasure>0.4874250000000001</triangleMeasure>
				<rectangleMeasure>0.9748500000000001</rectangleMeasure>
				<circleMeasure>0.5849833005488307</circleMeasure>
				<centroid>
					<x>696</x>
					<y>427</y>
				</centroid>
			</pseudo3D>
		</spatialEntity>
		<spatialEntity>
			<pseudo3D type="cluster">
				<clusteredness>1</clusteredness>
				<density>1</density>
				<area>191.0706</area>
				<perimeter>58</perimeter>
				<distanceFromOrigin>762.4099946878976</distanceFromOrigin>
				<angle>0</angle>
				<shape>rectangular</shape>
				<triangleMeasure>0.4549300000000001</triangleMeasure>
				<rectangleMeasure>0.9098600000000001</rectangleMeasure>
				<circleMeasure>0.5446875469621394</circleMeasure>
				<centroid>
					<x>1399.5</x>
					<y>427</y>
				</centroid>
			</pseudo3D>
		</spatialEntity>
		<spatialEntity>
			<pseudo3D type="cluster">
				<clusteredness>1</clusteredness>
				<density>1</density>
				<area>191.0706</area>
				<perimeter>56</perimeter>
				<distanceFromOrigin>381.4000524383813</distanceFromOrigin>
				<angle>0</angle>
				<shape>rectangular</shape>
				<triangleMeasure>0.4874250000000001</triangleMeasure>
				<rectangleMeasure>0.9748500000000001</rectangleMeasure>
				<circleMeasure>0.5849833005488307</circleMeasure>
				<centroid>
					<x>991</x>
					<y>468</y>
				</centroid>
			</pseudo3D>
		</spatialEntity>
		<spatialEntity>
			<pseudo3D type="cluster">
				<clusteredness>1</clusteredness>
				<density>1</density>
				<area>191.0706</area>
				<perimeter>54</perimeter>
				<distanceFromOrigin>612.5308155513484</distanceFromOrigin>
				<angle>0</angle>
				<shape>rectangular</shape>
				<triangleMeasure>0.5249192307692309</triangleMeasure>
				<rectangleMeasure>1</rectangleMeasure>
				<circleMeasure>0.6282560906835513</circleMeasure>
				<centroid>
					<x>1273</x>
					<y>522.5</y>
				</centroid>
			</pseudo3D>
		</spatialEntity>
		<spatialEntity>
			<pseudo3D type="cluster">
				<clusteredness>0.1022778947358792</clusteredness>
				<density>1</density>
				<area>382.1412</area>
				<perimeter>93.90396308898926</perimeter>
				<distanceFromOrigin>227.6686188300882</distanceFromOrigin>
				<angle>0</angle>
				<shape>rectangular</shape>
				<triangleMeasure>0.4546593694229625</triangleMeasure>
				<rectangleMeasure>0.5054777777777778</rectangleMeasure>
				<circleMeasure>0.3031241850905896</circleMeasure>
				<centroid>
					<x>491.8848</x>
					<y>556.4445</y>
				</centroid>
			</pseudo3D>
		</spatialEntity>
		<spatialEntity>
			<pseudo3D type="cluster">
				<clusteredness>1</clusteredness>
				<density>1</density>
				<area>191.0706</area>
				<perimeter>54</perimeter>
				<distanceFromOrigin>154.983870128475</distanceFromOrigin>
				<angle>81.2538377374448</angle>
				<shape>rectangular</shape>
				<triangleMeasure>0.5249192307692309</triangleMeasure>
				<rectangleMeasure>1</rectangleMeasure>
				<circleMeasure>0.6282560906835513</circleMeasure>
				<centroid>
					<x>626</x>
					<y>549.5</y>
				</centroid>
			</pseudo3D>
		</spatialEntity>
		<spatialEntity>
			<pseudo3D type="cluster">
				<clusteredness>1</clusteredness>
				<density>1</density>
				<area>191.0706</area>
				<perimeter>54</perimeter>
				<distanceFromOrigin>149.9333185119305</distanceFromOrigin>
				<angle>85.60129464500447</angle>
				<shape>rectangular</shape>
				<triangleMeasure>0.5249192307692309</triangleMeasure>
				<rectangleMeasure>1</rectangleMeasure>
				<circleMeasure>0.6282560906835513</circleMeasure>
				<centroid>
					<x>710</x>
					<y>549.5</y>
				</centroid>
			</pseudo3D>
		</spatialEntity>
		<spatialEntity>
			<pseudo3D type="cluster">
				<clusteredness>1</clusteredness>
				<density>1</density>
				<area>191.0706</area>
				<perimeter>54</perimeter>
				<distanceFromOrigin>552.4146992975477</distanceFromOrigin>
				<angle>0</angle>
				<shape>rectangular</shape>
				<triangleMeasure>0.5249192307692309</triangleMeasure>
				<rectangleMeasure>1</rectangleMeasure>
				<circleMeasure>0.6282560906835513</circleMeasure>
				<centroid>
					<x>133</x>
					<y>576.5</y>
				</centroid>
			</pseudo3D>
		</spatialEntity>
		<spatialEntity>
			<pseudo3D type="cluster">
				<clusteredness>1</clusteredness>
				<density>1</density>
				<area>191.0706</area>
				<perimeter>56</perimeter>
				<distanceFromOrigin>149.4590244849738</distanceFromOrigin>
				<angle>0</angle>
				<shape>rectangular</shape>
				<triangleMeasure>0.4874250000000001</triangleMeasure>
				<rectangleMeasure>0.9748500000000001</rectangleMeasure>
				<circleMeasure>0.5849833005488307</circleMeasure>
				<centroid>
					<x>555</x>
					<y>604</y>
				</centroid>
			</pseudo3D>
		</spatialEntity>
		<spatialEntity>
			<pseudo3D type="cluster">
				<clusteredness>0.0164244196496171</clusteredness>
				<density>1.045454545454545</density>
				<area>4203.5532</area>
				<perimeter>432.4038791656494</perimeter>
				<distanceFromOrigin>4.47213595499958</distanceFromOrigin>
				<angle>105.8706081238731</angle>
				<shape>rectangular</shape>
				<triangleMeasure>0.2089254133040091</triangleMeasure>
				<rectangleMeasure>0.2702782864946832</rectangleMeasure>
				<circleMeasure>0.1861516492505329</circleMeasure>
				<centroid>
					<x>725.2133</x>
					<y>672.4142</y>
				</centroid>
			</pseudo3D>
		</spatialEntity>
		<spatialEntity>
			<pseudo3D type="cluster">
				<clusteredness>1</clusteredness>
				<density>1</density>
				<area>191.0706</area>
				<perimeter>56</perimeter>
				<distanceFromOrigin>483.0372656431385</distanceFromOrigin>
				<angle>0</angle>
				<shape>rectangular</shape>
				<triangleMeasure>0.4874250000000001</triangleMeasure>
				<rectangleMeasure>0.9748500000000001</rectangleMeasure>
				<circleMeasure>0.5849833005488307</circleMeasure>
				<centroid>
					<x>1160</x>
					<y>604</y>
				</centroid>
			</pseudo3D>
		</spatialEntity>
		<spatialEntity>
			<pseudo3D type="cluster">
				<clusteredness>0.06538499593485025</clusteredness>
				<density>1</density>
				<area>382.1412</area>
				<perimeter>114.8276252746582</perimeter>
				<distanceFromOrigin>295.7870855869133</distanceFromOrigin>
				<angle>39.70143493010006</angle>
				<shape>rectangular</shape>
				<triangleMeasure>0.3283352593706369</triangleMeasure>
				<rectangleMeasure>0.4288148604280203</rectangleMeasure>
				<circleMeasure>0.1923770677781546</circleMeasure>
				<centroid>
					<x>984</x>
					<y>631</y>
				</centroid>
			</pseudo3D>
		</spatialEntity>
		<spatialEntity>
			<pseudo3D type="cluster">
				<clusteredness>1</clusteredness>
				<density>1</density>
				<area>191.0706</area>
				<perimeter>54</perimeter>
				<distanceFromOrigin>262.4080791439166</distanceFromOrigin>
				<angle>0</angle>
				<shape>rectangular</shape>
				<triangleMeasure>0.5249192307692309</triangleMeasure>
				<rectangleMeasure>1</rectangleMeasure>
				<circleMeasure>0.6282560906835513</circleMeasure>
				<centroid>
					<x>415</x>
					<y>644.5</y>
				</centroid>
			</pseudo3D>
		</spatialEntity>
		<spatialEntity>
			<pseudo3D type="cluster">
				<clusteredness>1</clusteredness>
				<density>1</density>
				<area>191.0706</area>
				<perimeter>56</perimeter>
				<distanceFromOrigin>91.02197536858887</distanceFromOrigin>
				<angle>85.60129464500447</angle>
				<shape>rectangular</shape>
				<triangleMeasure>0.4899246153846154</triangleMeasure>
				<rectangleMeasure>0.9798492307692308</rectangleMeasure>
				<circleMeasure>0.582013761610809</circleMeasure>
				<centroid>
					<x>597.5</x>
					<y>644.5</y>
				</centroid>
			</pseudo3D>
		</spatialEntity>
		<spatialEntity>
			<pseudo3D type="cluster">
				<clusteredness>1</clusteredness>
				<density>1</density>
				<area>191.0706</area>
				<perimeter>54</perimeter>
				<distanceFromOrigin>334.0059879702758</distanceFromOrigin>
				<angle>0</angle>
				<shape>rectangular</shape>
				<triangleMeasure>0.5249192307692309</triangleMeasure>
				<rectangleMeasure>1</rectangleMeasure>
				<circleMeasure>0.6282560906835513</circleMeasure>
				<centroid>
					<x>1020</x>
					<y>712.5</y>
				</centroid>
			</pseudo3D>
		</spatialEntity>
		<spatialEntity>
			<pseudo3D type="cluster">
				<clusteredness>1</clusteredness>
				<density>1</density>
				<area>191.0706</area>
				<perimeter>54</perimeter>
				<distanceFromOrigin>147.8715658941908</distanceFromOrigin>
				<angle>0</angle>
				<shape>rectangular</shape>
				<triangleMeasure>0.5249192307692309</triangleMeasure>
				<rectangleMeasure>1</rectangleMeasure>
				<circleMeasure>0.6282560906835513</circleMeasure>
				<centroid>
					<x>527</x>
					<y>739.5</y>
				</centroid>
			</pseudo3D>
		</spatialEntity>
		<spatialEntity>
			<pseudo3D type="cluster">
				<clusteredness>1</clusteredness>
				<density>1</density>
				<area>191.0706</area>
				<perimeter>56</perimeter>
				<distanceFromOrigin>224.9555511651135</distanceFromOrigin>
				<angle>0</angle>
				<shape>rectangular</shape>
				<triangleMeasure>0.4874250000000001</triangleMeasure>
				<rectangleMeasure>0.9748500000000001</rectangleMeasure>
				<circleMeasure>0.5849833005488307</circleMeasure>
				<centroid>
					<x>907</x>
					<y>753</y>
				</centroid>
			</pseudo3D>
		</spatialEntity>
		<spatialEntity>
			<pseudo3D type="cluster">
				<clusteredness>0.07107316840402042</clusteredness>
				<density>1</density>
				<area>382.1412</area>
				<perimeter>112</perimeter>
				<distanceFromOrigin>83.7615663654877</distanceFromOrigin>
				<angle>33.02386755579665</angle>
				<shape>rectangular</shape>
				<triangleMeasure>0.3418078711985689</triangleMeasure>
				<rectangleMeasure>0.6836157423971377</rectangleMeasure>
				<circleMeasure>0.2272680634693093</circleMeasure>
				<centroid>
					<x>611.5</x>
					<y>780.5</y>
				</centroid>
			</pseudo3D>
		</spatialEntity>
		<spatialEntity>
			<pseudo3D type="cluster">
				<clusteredness>1</clusteredness>
				<density>1</density>
				<area>191.0706</area>
				<perimeter>54</perimeter>
				<distanceFromOrigin>254.2321773497603</distanceFromOrigin>
				<angle>0</angle>
				<shape>rectangular</shape>
				<triangleMeasure>0.5249192307692309</triangleMeasure>
				<rectangleMeasure>1</rectangleMeasure>
				<circleMeasure>0.6282560906835513</circleMeasure>
				<centroid>
					<x>921</x>
					<y>807.5</y>
				</centroid>
			</pseudo3D>
		</spatialEntity>
		<spatialEntity>
			<pseudo3D type="cluster">
				<clusteredness>1</clusteredness>
				<density>1</density>
				<area>191.0706</area>
				<perimeter>56</perimeter>
				<distanceFromOrigin>333.4216549656006</distanceFromOrigin>
				<angle>81.2538377374448</angle>
				<shape>rectangular</shape>
				<triangleMeasure>0.4899246153846154</triangleMeasure>
				<rectangleMeasure>0.9798492307692308</rectangleMeasure>
				<circleMeasure>0.582013761610809</circleMeasure>
				<centroid>
					<x>1005.5</x>
					<y>807.5</y>
				</centroid>
			</pseudo3D>
		</spatialEntity>
		<spatialEntity>
			<pseudo3D type="cluster">
				<clusteredness>1</clusteredness>
				<density>1</density>
				<area>191.0706</area>
				<perimeter>56</perimeter>
				<distanceFromOrigin>112.5877435603006</distanceFromOrigin>
				<angle>0</angle>
				<shape>rectangular</shape>
				<triangleMeasure>0.4874250000000001</triangleMeasure>
				<rectangleMeasure>0.9748500000000001</rectangleMeasure>
				<circleMeasure>0.5849833005488307</circleMeasure>
				<centroid>
					<x>710</x>
					<y>821</y>
				</centroid>
			</pseudo3D>
		</spatialEntity>
		<spatialEntity>
			<pseudo3D type="cluster">
				<clusteredness>1</clusteredness>
				<density>1</density>
				<area>191.0706</area>
				<perimeter>56</perimeter>
				<distanceFromOrigin>506.8658599669147</distanceFromOrigin>
				<angle>0</angle>
				<shape>rectangular</shape>
				<triangleMeasure>0.4874250000000001</triangleMeasure>
				<rectangleMeasure>0.9748500000000001</rectangleMeasure>
				<circleMeasure>0.5849833005488307</circleMeasure>
				<centroid>
					<x>1174</x>
					<y>848</y>
				</centroid>
			</pseudo3D>
		</spatialEntity>
		<spatialEntity>
			<pseudo3D type="cluster">
				<clusteredness>1</clusteredness>
				<density>1</density>
				<area>191.0706</area>
				<perimeter>54</perimeter>
				<distanceFromOrigin>671.5846930953683</distanceFromOrigin>
				<angle>0</angle>
				<shape>rectangular</shape>
				<triangleMeasure>0.5249192307692309</triangleMeasure>
				<rectangleMeasure>1</rectangleMeasure>
				<circleMeasure>0.6282560906835513</circleMeasure>
				<centroid>
					<x>21</x>
					<y>875.5</y>
				</centroid>
			</pseudo3D>
		</spatialEntity>
		<spatialEntity>
			<pseudo3D type="cluster">
				<clusteredness>0.06400934785560973</clusteredness>
				<density>1</density>
				<area>382.1412</area>
				<perimeter>117.175651550293</perimeter>
				<distanceFromOrigin>173</distanceFromOrigin>
				<angle>41.82016988013577</angle>
				<shape>rectangular</shape>
				<triangleMeasure>0.3305719723183391</triangleMeasure>
				<rectangleMeasure>0.415495077489383</rectangleMeasure>
				<circleMeasure>0.1839658725400239</circleMeasure>
				<centroid>
					<x>752.2161</x>
					<y>882.4167</y>
				</centroid>
			</pseudo3D>
		</spatialEntity>
		<spatialEntity>
			<pseudo3D type="cluster">
				<clusteredness>1</clusteredness>
				<density>1</density>
				<area>191.0706</area>
				<perimeter>56</perimeter>
				<distanceFromOrigin>600.0108332355342</distanceFromOrigin>
				<angle>0</angle>
				<shape>rectangular</shape>
				<triangleMeasure>0.4874250000000001</triangleMeasure>
				<rectangleMeasure>0.9748500000000001</rectangleMeasure>
				<circleMeasure>0.5849833005488307</circleMeasure>
				<centroid>
					<x>1259</x>
					<y>889</y>
				</centroid>
			</pseudo3D>
		</spatialEntity>
		<spatialEntity>
			<pseudo3D type="cluster">
				<clusteredness>1</clusteredness>
				<density>1</density>
				<area>191.0706</area>
				<perimeter>56</perimeter>
				<distanceFromOrigin>472.7589237655911</distanceFromOrigin>
				<angle>0</angle>
				<shape>rectangular</shape>
				<triangleMeasure>0.4874250000000001</triangleMeasure>
				<rectangleMeasure>0.9748500000000001</rectangleMeasure>
				<circleMeasure>0.5849833005488307</circleMeasure>
				<centroid>
					<x>246</x>
					<y>916</y>
				</centroid>
			</pseudo3D>
		</spatialEntity>
		<spatialEntity>
			<pseudo3D type="cluster">
				<clusteredness>1</clusteredness>
				<density>1</density>
				<area>191.0706</area>
				<perimeter>56</perimeter>
				<distanceFromOrigin>258.3215051055564</distanceFromOrigin>
				<angle>0</angle>
				<shape>rectangular</shape>
				<triangleMeasure>0.4874250000000001</triangleMeasure>
				<rectangleMeasure>0.9748500000000001</rectangleMeasure>
				<circleMeasure>0.5849833005488307</circleMeasure>
				<centroid>
					<x>823</x>
					<y>930</y>
				</centroid>
			</pseudo3D>
		</spatialEntity>
		<spatialEntity>
			<pseudo3D type="cluster">
				<clusteredness>1</clusteredness>
				<density>1</density>
				<area>191.0706</area>
				<perimeter>58</perimeter>
				<distanceFromOrigin>366.001366117669</distanceFromOrigin>
				<angle>81.86989764584403</angle>
				<shape>rectangular</shape>
				<triangleMeasure>0.4549300000000001</triangleMeasure>
				<rectangleMeasure>0.9098600000000001</rectangleMeasure>
				<circleMeasure>0.5446875469621394</circleMeasure>
				<centroid>
					<x>400.5</x>
					<y>957</y>
				</centroid>
			</pseudo3D>
		</spatialEntity>
		<spatialEntity>
			<pseudo3D type="cluster">
				<clusteredness>1</clusteredness>
				<density>1</density>
				<area>191.0706</area>
				<perimeter>54</perimeter>
				<distanceFromOrigin>706.5755444395171</distanceFromOrigin>
				<angle>0</angle>
				<shape>rectangular</shape>
				<triangleMeasure>0.5249192307692309</triangleMeasure>
				<rectangleMeasure>1</rectangleMeasure>
				<circleMeasure>0.6282560906835513</circleMeasure>
				<centroid>
					<x>1343</x>
					<y>970.5</y>
				</centroid>
			</pseudo3D>
		</spatialEntity>
		<spatialEntity>
			<pseudo3D type="cluster">
				<clusteredness>1</clusteredness>
				<density>1</density>
				<area>191.0706</area>
				<perimeter>54</perimeter>
				<distanceFromOrigin>623.0393246015857</distanceFromOrigin>
				<angle>0</angle>
				<shape>rectangular</shape>
				<triangleMeasure>0.5249192307692309</triangleMeasure>
				<rectangleMeasure>1</rectangleMeasure>
				<circleMeasure>0.6282560906835513</circleMeasure>
				<centroid>
					<x>119</x>
					<y>997.5</y>
				</centroid>
			</pseudo3D>
		</spatialEntity>
		<spatialEntity>
			<pseudo3D type="cluster">
				<clusteredness>0.1421464138862575</clusteredness>
				<density>1</density>
				<area>382.1412</area>
				<perimeter>84</perimeter>
				<distanceFromOrigin>734.9027146500413</distanceFromOrigin>
				<angle>51.84277341263093</angle>
				<shape>rectangular</shape>
				<triangleMeasure>0.4874250000000001</triangleMeasure>
				<rectangleMeasure>0.9748500000000001</rectangleMeasure>
				<circleMeasure>0.4679865765064302</circleMeasure>
				<centroid>
					<x>14</x>
					<y>1052</y>
				</centroid>
			</pseudo3D>
		</spatialEntity>
		<spatialEntity>
			<pseudo3D type="cluster">
				<clusteredness>1</clusteredness>
				<density>1</density>
				<area>191.0706</area>
				<perimeter>54</perimeter>
				<distanceFromOrigin>355.1408171415953</distanceFromOrigin>
				<angle>0</angle>
				<shape>rectangular</shape>
				<triangleMeasure>0.5249192307692309</triangleMeasure>
				<rectangleMeasure>1</rectangleMeasure>
				<circleMeasure>0.6282560906835513</circleMeasure>
				<centroid>
					<x>696</x>
					<y>1065.5</y>
				</centroid>
			</pseudo3D>
		</spatialEntity>
		<spatialEntity>
			<pseudo3D type="cluster">
				<clusteredness>1</clusteredness>
				<density>1</density>
				<area>191.0706</area>
				<perimeter>56</perimeter>
				<distanceFromOrigin>390.6212999824766</distanceFromOrigin>
				<angle>0</angle>
				<shape>rectangular</shape>
				<triangleMeasure>0.4874250000000001</triangleMeasure>
				<rectangleMeasure>0.9748500000000001</rectangleMeasure>
				<circleMeasure>0.5849833005488307</circleMeasure>
				<centroid>
					<x>541</x>
					<y>1079</y>
				</centroid>
			</pseudo3D>
		</spatialEntity>
		<spatialEntity>
			<pseudo3D type="cluster">
				<clusteredness>1</clusteredness>
				<density>1</density>
				<area>191.0706</area>
				<perimeter>56</perimeter>
				<distanceFromOrigin>704.7162549565605</distanceFromOrigin>
				<angle>0</angle>
				<shape>rectangular</shape>
				<triangleMeasure>0.4874250000000001</triangleMeasure>
				<rectangleMeasure>0.9748500000000001</rectangleMeasure>
				<circleMeasure>0.5849833005488307</circleMeasure>
				<centroid>
					<x>1287</x>
					<y>1079</y>
				</centroid>
			</pseudo3D>
		</spatialEntity>
		<spatialEntity>
			<pseudo3D type="cluster">
				<clusteredness>1</clusteredness>
				<density>1</density>
				<area>191.0706</area>
				<perimeter>56</perimeter>
				<distanceFromOrigin>557.8530272392542</distanceFromOrigin>
				<angle>0</angle>
				<shape>rectangular</shape>
				<triangleMeasure>0.4874250000000001</triangleMeasure>
				<rectangleMeasure>0.9748500000000001</rectangleMeasure>
				<circleMeasure>0.5849833005488307</circleMeasure>
				<centroid>
					<x>1034</x>
					<y>1147</y>
				</centroid>
			</pseudo3D>
		</spatialEntity>
		<spatialEntity>
			<pseudo3D type="cluster">
				<clusteredness>1</clusteredness>
				<density>1</density>
				<area>191.0706</area>
				<perimeter>54</perimeter>
				<distanceFromOrigin>734.8884269057446</distanceFromOrigin>
				<angle>85.60129464500447</angle>
				<shape>rectangular</shape>
				<triangleMeasure>0.5249192307692309</triangleMeasure>
				<rectangleMeasure>1</rectangleMeasure>
				<circleMeasure>0.6282560906835513</circleMeasure>
				<centroid>
					<x>91</x>
					<y>1160.5</y>
				</centroid>
			</pseudo3D>
		</spatialEntity>
		<spatialEntity>
			<pseudo3D type="cluster">
				<clusteredness>1</clusteredness>
				<density>1</density>
				<area>191.0706</area>
				<perimeter>54</perimeter>
				<distanceFromOrigin>470.3923893942163</distanceFromOrigin>
				<angle>0</angle>
				<shape>rectangular</shape>
				<triangleMeasure>0.5249192307692309</triangleMeasure>
				<rectangleMeasure>1</rectangleMeasure>
				<circleMeasure>0.6282560906835513</circleMeasure>
				<centroid>
					<x>823</x>
					<y>1160.5</y>
				</centroid>
			</pseudo3D>
		</spatialEntity>
		<spatialEntity>
			<pseudo3D type="cluster">
				<clusteredness>1</clusteredness>
				<density>1</density>
				<area>191.0706</area>
				<perimeter>56</perimeter>
				<distanceFromOrigin>630.2959622272699</distanceFromOrigin>
				<angle>0</angle>
				<shape>rectangular</shape>
				<triangleMeasure>0.4874250000000001</triangleMeasure>
				<rectangleMeasure>0.9748500000000001</rectangleMeasure>
				<circleMeasure>0.5849833005488307</circleMeasure>
				<centroid>
					<x>260</x>
					<y>1188</y>
				</centroid>
			</pseudo3D>
		</spatialEntity>
		<spatialEntity>
			<pseudo3D type="cluster">
				<clusteredness>1</clusteredness>
				<density>1</density>
				<area>191.0706</area>
				<perimeter>58</perimeter>
				<distanceFromOrigin>702.6983705687669</distanceFromOrigin>
				<angle>0</angle>
				<shape>rectangular</shape>
				<triangleMeasure>0.4549300000000001</triangleMeasure>
				<rectangleMeasure>0.9098600000000001</rectangleMeasure>
				<circleMeasure>0.5446875469621394</circleMeasure>
				<centroid>
					<x>1202.5</x>
					<y>1188</y>
				</centroid>
			</pseudo3D>
		</spatialEntity>
		<spatialEntity>
			<pseudo3D type="cluster">
				<clusteredness>1</clusteredness>
				<density>1</density>
				<area>191.0706</area>
				<perimeter>54</perimeter>
				<distanceFromOrigin>598.6017039735186</distanceFromOrigin>
				<angle>0</angle>
				<shape>rectangular</shape>
				<triangleMeasure>0.5249192307692309</triangleMeasure>
				<rectangleMeasure>1</rectangleMeasure>
				<circleMeasure>0.6282560906835513</circleMeasure>
				<centroid>
					<x>372</x>
					<y>1228.5</y>
				</centroid>
			</pseudo3D>
		</spatialEntity>
		<spatialEntity>
			<pseudo3D type="cluster">
				<clusteredness>1</clusteredness>
				<density>1</density>
				<area>191.0706</area>
				<perimeter>54</perimeter>
				<distanceFromOrigin>596.7193645257375</distanceFromOrigin>
				<angle>0</angle>
				<shape>rectangular</shape>
				<triangleMeasure>0.5249192307692309</triangleMeasure>
				<rectangleMeasure>1</rectangleMeasure>
				<circleMeasure>0.6282560906835513</circleMeasure>
				<centroid>
					<x>429</x>
					<y>1255.5</y>
				</centroid>
			</pseudo3D>
		</spatialEntity>
		<spatialEntity>
			<pseudo3D type="cluster">
				<clusteredness>1</clusteredness>
				<density>1</density>
				<area>191.0706</area>
				<perimeter>56</perimeter>
				<distanceFromOrigin>868.0950408797414</distanceFromOrigin>
				<angle>0</angle>
				<shape>rectangular</shape>
				<triangleMeasure>0.4874250000000001</triangleMeasure>
				<rectangleMeasure>0.9748500000000001</rectangleMeasure>
				<circleMeasure>0.5849833005488307</circleMeasure>
				<centroid>
					<x>7</x>
					<y>1269</y>
				</centroid>
			</pseudo3D>
		</spatialEntity>
		<spatialEntity>
			<pseudo3D type="cluster">
				<clusteredness>1</clusteredness>
				<density>1</density>
				<area>191.0706</area>
				<perimeter>56</perimeter>
				<distanceFromOrigin>761.0440197518144</distanceFromOrigin>
				<angle>0</angle>
				<shape>rectangular</shape>
				<triangleMeasure>0.4874250000000001</triangleMeasure>
				<rectangleMeasure>0.9748500000000001</rectangleMeasure>
				<circleMeasure>0.5849833005488307</circleMeasure>
				<centroid>
					<x>1188</x>
					<y>1283</y>
				</centroid>
			</pseudo3D>
		</spatialEntity>
		<spatialEntity>
			<pseudo3D type="cluster">
				<clusteredness>1</clusteredness>
				<density>1</density>
				<area>191.0706</area>
				<perimeter>56</perimeter>
				<distanceFromOrigin>629.3250352560273</distanceFromOrigin>
				<angle>0</angle>
				<shape>rectangular</shape>
				<triangleMeasure>0.4874250000000001</triangleMeasure>
				<rectangleMeasure>0.9748500000000001</rectangleMeasure>
				<circleMeasure>0.5849833005488307</circleMeasure>
				<centroid>
					<x>879</x>
					<y>1310</y>
				</centroid>
			</pseudo3D>
		</spatialEntity>
		<spatialEntity>
			<pseudo3D type="cluster">
				<clusteredness>1</clusteredness>
				<density>1</density>
				<area>191.0706</area>
				<perimeter>54</perimeter>
				<distanceFromOrigin>929.7150100971803</distanceFromOrigin>
				<angle>0</angle>
				<shape>rectangular</shape>
				<triangleMeasure>0.5249192307692309</triangleMeasure>
				<rectangleMeasure>1</rectangleMeasure>
				<circleMeasure>0.6282560906835513</circleMeasure>
				<centroid>
					<x>1385</x>
					<y>1323.5</y>
				</centroid>
			</pseudo3D>
		</spatialEntity>
		<spatialEntity>
			<pseudo3D type="cluster">
				<clusteredness>1</clusteredness>
				<density>1</density>
				<area>191.0706</area>
				<perimeter>56</perimeter>
				<distanceFromOrigin>903.1483820502586</distanceFromOrigin>
				<angle>0</angle>
				<shape>rectangular</shape>
				<triangleMeasure>0.4874250000000001</triangleMeasure>
				<rectangleMeasure>0.9748500000000001</rectangleMeasure>
				<circleMeasure>0.5849833005488307</circleMeasure>
				<centroid>
					<x>21</x>
					<y>1337</y>
				</centroid>
			</pseudo3D>
		</spatialEntity>
		<spatialEntity>
			<pseudo3D type="cluster">
				<clusteredness>1</clusteredness>
				<density>1</density>
				<area>191.0706</area>
				<perimeter>56</perimeter>
				<distanceFromOrigin>802.4213357083671</distanceFromOrigin>
				<angle>0</angle>
				<shape>rectangular</shape>
				<triangleMeasure>0.4874250000000001</triangleMeasure>
				<rectangleMeasure>0.9748500000000001</rectangleMeasure>
				<circleMeasure>0.5849833005488307</circleMeasure>
				<centroid>
					<x>1188</x>
					<y>1337</y>
				</centroid>
			</pseudo3D>
		</spatialEntity>
		<spatialEntity>
			<pseudo3D type="cluster">
				<clusteredness>1</clusteredness>
				<density>1</density>
				<area>191.0706</area>
				<perimeter>56</perimeter>
				<distanceFromOrigin>653.2694696677628</distanceFromOrigin>
				<angle>0</angle>
				<shape>rectangular</shape>
				<triangleMeasure>0.4874250000000001</triangleMeasure>
				<rectangleMeasure>0.9748500000000001</rectangleMeasure>
				<circleMeasure>0.5849833005488307</circleMeasure>
				<centroid>
					<x>541</x>
					<y>1351</y>
				</centroid>
			</pseudo3D>
		</spatialEntity>
		<numericStateVariable>
			<name>avgClusterednessClusters</name>
			<value>0.9672889522788514</value>
		</numericStateVariable>
		<numericStateVariable>
			<name>avgDensityClusters</name>
			<value>1.000668449197861</value>
		</numericStateVariable>
	</timepoint>
	<timepoint>
		<spatialEntity>
			<pseudo3D type="cluster">
				<clusteredness>1</clusteredness>
				<density>1</density>
				<area>191.0706</area>
				<perimeter>54</perimeter>
				<distanceFromOrigin>692.953822415318</distanceFromOrigin>
				<angle>0</angle>
				<shape>rectangular</shape>
				<triangleMeasure>0.5249192307692309</triangleMeasure>
				<rectangleMeasure>1</rectangleMeasure>
				<circleMeasure>0.6282560906835513</circleMeasure>
				<centroid>
					<x>738</x>
					<y>6.5</y>
				</centroid>
			</pseudo3D>
		</spatialEntity>
		<spatialEntity>
			<pseudo3D type="cluster">
				<clusteredness>1</clusteredness>
				<density>1</density>
				<area>191.0706</area>
				<perimeter>56</perimeter>
				<distanceFromOrigin>835.5387483534201</distanceFromOrigin>
				<angle>0</angle>
				<shape>rectangular</shape>
				<triangleMeasure>0.4874250000000001</triangleMeasure>
				<rectangleMeasure>0.9748500000000001</rectangleMeasure>
				<circleMeasure>0.5849833005488307</circleMeasure>
				<centroid>
					<x>147</x>
					<y>47</y>
				</centroid>
			</pseudo3D>
		</spatialEntity>
		<spatialEntity>
			<pseudo3D type="cluster">
				<clusteredness>1</clusteredness>
				<density>1</density>
				<area>191.0706</area>
				<perimeter>56</perimeter>
				<distanceFromOrigin>706.5613915294268</distanceFromOrigin>
				<angle>0</angle>
				<shape>rectangular</shape>
				<triangleMeasure>0.4874250000000001</triangleMeasure>
				<rectangleMeasure>0.9748500000000001</rectangleMeasure>
				<circleMeasure>0.5849833005488307</circleMeasure>
				<centroid>
					<x>963</x>
					<y>47</y>
				</centroid>
			</pseudo3D>
		</spatialEntity>
		<spatialEntity>
			<pseudo3D type="cluster">
				<clusteredness>1</clusteredness>
				<density>1</density>
				<area>191.0706</area>
				<perimeter>56</perimeter>
				<distanceFromOrigin>633.8911578496737</distanceFromOrigin>
				<angle>0</angle>
				<shape>rectangular</shape>
				<triangleMeasure>0.4874250000000001</triangleMeasure>
				<rectangleMeasure>0.9748500000000001</rectangleMeasure>
				<circleMeasure>0.5849833005488307</circleMeasure>
				<centroid>
					<x>555</x>
					<y>74</y>
				</centroid>
			</pseudo3D>
		</spatialEntity>
		<spatialEntity>
			<pseudo3D type="cluster">
				<clusteredness>0.0616730279683747</clusteredness>
				<density>1</density>
				<area>573.2118</area>
				<perimeter>127.30495262146</perimeter>
				<distanceFromOrigin>818.0623448124232</distanceFromOrigin>
				<angle>52.54177774462601</angle>
				<shape>rectangular</shape>
				<triangleMeasure>0.4958579584775087</triangleMeasure>
				<rectangleMeasure>0.5054777777777778</rectangleMeasure>
				<circleMeasure>0.2759488088100358</circleMeasure>
				<centroid>
					<x>1298.562</x>
					<y>133.6542</y>
				</centroid>
			</pseudo3D>
		</spatialEntity>
		<spatialEntity>
			<pseudo3D type="cluster">
				<clusteredness>1</clusteredness>
				<density>1</density>
				<area>191.0706</area>
				<perimeter>56</perimeter>
				<distanceFromOrigin>562.1681243186953</distanceFromOrigin>
				<angle>0</angle>
				<shape>rectangular</shape>
				<triangleMeasure>0.4874250000000001</triangleMeasure>
				<rectangleMeasure>0.9748500000000001</rectangleMeasure>
				<circleMeasure>0.5849833005488307</circleMeasure>
				<centroid>
					<x>879</x>
					<y>169</y>
				</centroid>
			</pseudo3D>
		</spatialEntity>
		<spatialEntity>
			<pseudo3D type="cluster">
				<clusteredness>0.07363769257476861</clusteredness>
				<density>1</density>
				<area>382.1412</area>
				<perimeter>110</perimeter>
				<distanceFromOrigin>747.4342780472408</distanceFromOrigin>
				<angle>34.99202019855866</angle>
				<shape>rectangular</shape>
				<triangleMeasure>0.3328756097560976</triangleMeasure>
				<rectangleMeasure>0.6657514318862857</rectangleMeasure>
				<circleMeasure>0.2443403519505201</circleMeasure>
				<centroid>
					<x>105</x>
					<y>196.5</y>
				</centroid>
			</pseudo3D>
		</spatialEntity>
		<spatialEntity>
			<pseudo3D type="cluster">
				<clusteredness>1</clusteredness>
				<density>1</density>
				<area>191.0706</area>
				<perimeter>58</perimeter>
				<distanceFromOrigin>519.2995282108391</distanceFromOrigin>
				<angle>0</angle>
				<shape>rectangular</shape>
				<triangleMeasure>0.4549300000000001</triangleMeasure>
				<rectangleMeasure>0.9098600000000001</rectangleMeasure>
				<circleMeasure>0.5446875469621394</circleMeasure>
				<centroid>
					<x>597.5</x>
					<y>183</y>
				</centroid>
			</pseudo3D>
		</spatialEntity>
		<spatialEntity>
			<pseudo3D type="cluster">
				<clusteredness>1</clusteredness>
				<density>1</density>
				<area>191.0706</area>
				<perimeter>56</perimeter>
				<distanceFromOrigin>571.1365861157907</distanceFromOrigin>
				<angle>0</angle>
				<shape>rectangular</shape>
				<triangleMeasure>0.4874250000000001</triangleMeasure>
				<rectangleMeasure>0.9748500000000001</rectangleMeasure>
				<circleMeasure>0.5849833005488307</circleMeasure>
				<centroid>
					<x>935</x>
					<y>183</y>
				</centroid>
			</pseudo3D>
		</spatialEntity>
		<spatialEntity>
			<pseudo3D type="cluster">
				<clusteredness>1</clusteredness>
				<density>1</density>
				<area>191.0706</area>
				<perimeter>54</perimeter>
				<distanceFromOrigin>639.8476381139498</distanceFromOrigin>
				<angle>0</angle>
				<shape>rectangular</shape>
				<triangleMeasure>0.5249192307692309</triangleMeasure>
				<rectangleMeasure>1</rectangleMeasure>
				<circleMeasure>0.6282560906835513</circleMeasure>
				<centroid>
					<x>274</x>
					<y>196.5</y>
				</centroid>
			</pseudo3D>
		</spatialEntity>
		<spatialEntity>
			<pseudo3D type="cluster">
				<clusteredness>1</clusteredness>
				<density>1</density>
				<area>191.0706</area>
				<perimeter>54</perimeter>
				<distanceFromOrigin>709.2284540259225</distanceFromOrigin>
				<angle>0</angle>
				<shape>rectangular</shape>
				<triangleMeasure>0.5249192307692309</triangleMeasure>
				<rectangleMeasure>1</rectangleMeasure>
				<circleMeasure>0.6282560906835513</circleMeasure>
				<centroid>
					<x>1188</x>
					<y>196.5</y>
				</centroid>
			</pseudo3D>
		</spatialEntity>
		<spatialEntity>
			<pseudo3D type="cluster">
				<clusteredness>1</clusteredness>
				<density>1</density>
				<area>191.0706</area>
				<perimeter>56</perimeter>
				<distanceFromOrigin>840.4724861647762</distanceFromOrigin>
				<angle>0</angle>
				<shape>rectangular</shape>
				<triangleMeasure>0.4874250000000001</triangleMeasure>
				<rectangleMeasure>0.9748500000000001</rectangleMeasure>
				<circleMeasure>0.5849833005488307</circleMeasure>
				<centroid>
					<x>1371</x>
					<y>210</y>
				</centroid>
			</pseudo3D>
		</spatialEntity>
		<spatialEntity>
			<pseudo3D type="cluster">
				<clusteredness>1</clusteredness>
				<density>1</density>
				<area>191.0706</area>
				<perimeter>56</perimeter>
				<distanceFromOrigin>673.6059679070547</distanceFromOrigin>
				<angle>85.60129464500447</angle>
				<shape>rectangular</shape>
				<triangleMeasure>0.4899246153846154</triangleMeasure>
				<rectangleMeasure>0.9798492307692308</rectangleMeasure>
				<circleMeasure>0.582013761610809</circleMeasure>
				<centroid>
					<x>1202.5</x>
					<y>264.5</y>
				</centroid>
			</pseudo3D>
		</spatialEntity>
		<spatialEntity>
			<pseudo3D type="cluster">
				<clusteredness>0.04738212939783644</clusteredness>
				<density>1</density>
				<area>382.1412</area>
				<perimeter>142</perimeter>
				<distanceFromOrigin>628.1600114620478</distanceFromOrigin>
				<angle>26.56505117707799</angle>
				<shape>rectangular</shape>
				<triangleMeasure>0.2394368421052632</triangleMeasure>
				<rectangleMeasure>0.4788736842105263</rectangleMeasure>
				<circleMeasure>0.1331282816744427</circleMeasure>
				<centroid>
					<x>182.5</x>
					<y>278</y>
				</centroid>
			</pseudo3D>
		</spatialEntity>
		<spatialEntity>
			<pseudo3D type="cluster">
				<clusteredness>1</clusteredness>
				<density>1</density>
				<area>191.0706</area>
				<perimeter>54</perimeter>
				<distanceFromOrigin>748.6501185467081</distanceFromOrigin>
				<angle>85.60129464500447</angle>
				<shape>rectangular</shape>
				<triangleMeasure>0.5249192307692309</triangleMeasure>
				<rectangleMeasure>1</rectangleMeasure>
				<circleMeasure>0.6282560906835513</circleMeasure>
				<centroid>
					<x>1315</x>
					<y>291.5</y>
				</centroid>
			</pseudo3D>
		</spatialEntity>
		<spatialEntity>
			<pseudo3D type="cluster">
				<clusteredness>1</clusteredness>
				<density>1</density>
				<area>191.0706</area>
				<perimeter>56</perimeter>
				<distanceFromOrigin>463.7035691042285</distanceFromOrigin>
				<angle>0</angle>
				<shape>rectangular</shape>
				<triangleMeasure>0.4874250000000001</triangleMeasure>
				<rectangleMeasure>0.9748500000000001</rectangleMeasure>
				<circleMeasure>0.5849833005488307</circleMeasure>
				<centroid>
					<x>386</x>
					<y>332</y>
				</centroid>
			</pseudo3D>
		</spatialEntity>
		<spatialEntity>
			<pseudo3D type="cluster">
				<clusteredness>1</clusteredness>
				<density>1</density>
				<area>191.0706</area>
				<perimeter>54</perimeter>
				<distanceFromOrigin>317.9260920402728</distanceFromOrigin>
				<angle>0</angle>
				<shape>rectangular</shape>
				<triangleMeasure>0.5249192307692309</triangleMeasure>
				<rectangleMeasure>1</rectangleMeasure>
				<circleMeasure>0.6282560906835513</circleMeasure>
				<centroid>
					<x>752</x>
					<y>386.5</y>
				</centroid>
			</pseudo3D>
		</spatialEntity>
		<spatialEntity>
			<pseudo3D type="cluster">
				<clusteredness>1</clusteredness>
				<density>1</density>
				<area>191.0706</area>
				<perimeter>54</perimeter>
				<distanceFromOrigin>572.420300129197</distanceFromOrigin>
				<angle>85.60129464500447</angle>
				<shape>rectangular</shape>
				<triangleMeasure>0.5249192307692309</triangleMeasure>
				<rectangleMeasure>1</rectangleMeasure>
				<circleMeasure>0.6282560906835513</circleMeasure>
				<centroid>
					<x>175</x>
					<y>413.5</y>
				</centroid>
			</pseudo3D>
		</spatialEntity>
		<spatialEntity>
			<pseudo3D type="cluster">
				<clusteredness>1</clusteredness>
				<density>1</density>
				<area>191.0706</area>
				<perimeter>56</perimeter>
				<distanceFromOrigin>684.5005478449232</distanceFromOrigin>
				<angle>0</angle>
				<shape>rectangular</shape>
				<triangleMeasure>0.4874250000000001</triangleMeasure>
				<rectangleMeasure>0.9748500000000001</rectangleMeasure>
				<circleMeasure>0.5849833005488307</circleMeasure>
				<centroid>
					<x>1315</x>
					<y>427</y>
				</centroid>
			</pseudo3D>
		</spatialEntity>
		<spatialEntity>
			<pseudo3D type="cluster">
				<clusteredness>0.05113891765568118</clusteredness>
				<density>1</density>
				<area>382.1412</area>
				<perimeter>131.7946014404297</perimeter>
				<distanceFromOrigin>459.5095211200743</distanceFromOrigin>
				<angle>54.46232220802562</angle>
				<shape>rectangular</shape>
				<triangleMeasure>0.2575183927894538</triangleMeasure>
				<rectangleMeasure>0.3453979346741824</rectangleMeasure>
				<circleMeasure>0.136333793994412</circleMeasure>
				<centroid>
					<x>1090</x>
					<y>468</y>
				</centroid>
			</pseudo3D>
		</spatialEntity>
		<spatialEntity>
			<pseudo3D type="cluster">
				<clusteredness>0.06400934785560973</clusteredness>
				<density>1</density>
				<area>382.1412</area>
				<perimeter>117.175651550293</perimeter>
				<distanceFromOrigin>205.5431828108147</distanceFromOrigin>
				<angle>38.90413845540418</angle>
				<shape>rectangular</shape>
				<triangleMeasure>0.3305719723183391</triangleMeasure>
				<rectangleMeasure>0.415495077489383</rectangleMeasure>
				<circleMeasure>0.1839658725400239</circleMeasure>
				<centroid>
					<x>737.7839</x>
					<y>488.4167</y>
				</centroid>
			</pseudo3D>
		</spatialEntity>
		<spatialEntity>
			<pseudo3D type="cluster">
				<clusteredness>1</clusteredness>
				<density>1</density>
				<area>191.0706</area>
				<perimeter>56</perimeter>
				<distanceFromOrigin>528.1552801970269</distanceFromOrigin>
				<angle>0</angle>
				<shape>rectangular</shape>
				<triangleMeasure>0.4874250000000001</triangleMeasure>
				<rectangleMeasure>0.9748500000000001</rectangleMeasure>
				<circleMeasure>0.5849833005488307</circleMeasure>
				<centroid>
					<x>1174</x>
					<y>495</y>
				</centroid>
			</pseudo3D>
		</spatialEntity>
		<spatialEntity>
			<pseudo3D type="cluster">
				<clusteredness>1</clusteredness>
				<density>1</density>
				<area>191.0706</area>
				<perimeter>54</perimeter>
				<distanceFromOrigin>315.1539306434238</distanceFromOrigin>
				<angle>0</angle>
				<shape>rectangular</shape>
				<triangleMeasure>0.5249192307692309</triangleMeasure>
				<rectangleMeasure>1</rectangleMeasure>
				<circleMeasure>0.6282560906835513</circleMeasure>
				<centroid>
					<x>977</x>
					<y>576.5</y>
				</centroid>
			</pseudo3D>
		</spatialEntity>
		<spatialEntity>
			<pseudo3D type="cluster">
				<clusteredness>1</clusteredness>
				<density>1</density>
				<area>191.0706</area>
				<perimeter>56</perimeter>
				<distanceFromOrigin>122.6743657004184</distanceFromOrigin>
				<angle>0</angle>
				<shape>rectangular</shape>
				<triangleMeasure>0.4874250000000001</triangleMeasure>
				<rectangleMeasure>0.9748500000000001</rectangleMeasure>
				<circleMeasure>0.5849833005488307</circleMeasure>
				<centroid>
					<x>612</x>
					<y>590</y>
				</centroid>
			</pseudo3D>
		</spatialEntity>
		<spatialEntity>
			<pseudo3D type="cluster">
				<clusteredness>1</clusteredness>
				<density>1</density>
				<area>191.0706</area>
				<perimeter>56</perimeter>
				<distanceFromOrigin>574.5763656817081</distanceFromOrigin>
				<angle>0</angle>
				<shape>rectangular</shape>
				<triangleMeasure>0.4874250000000001</triangleMeasure>
				<rectangleMeasure>0.9748500000000001</rectangleMeasure>
				<circleMeasure>0.5849833005488307</circleMeasure>
				<centroid>
					<x>105</x>
					<y>604</y>
				</centroid>
			</pseudo3D>
		</spatialEntity>
		<spatialEntity>
			<pseudo3D type="cluster">
				<clusteredness>0.01318672869852957</clusteredness>
				<density>1.033333333333333</density>
				<area>5732.118</area>
				<perimeter>549.768575668335</perimeter>
				<distanceFromOrigin>23.43074902771996</distanceFromOrigin>
				<angle>103.0291948079438</angle>
				<shape>rectangular</shape>
				<triangleMeasure>0.1901046308445213</triangleMeasure>
				<rectangleMeasure>0.2088795092074841</rectangleMeasure>
				<circleMeasure>0.1669919236347905</circleMeasure>
				<centroid>
					<x>719.4799</x>
					<y>693.3776</y>
				</centroid>
			</pseudo3D>
		</spatialEntity>
		<spatialEntity>
			<pseudo3D type="cluster">
				<clusteredness>1</clusteredness>
				<density>1</density>
				<area>191.0706</area>
				<perimeter>56</perimeter>
				<distanceFromOrigin>183.199344976995</distanceFromOrigin>
				<angle>0</angle>
				<shape>rectangular</shape>
				<triangleMeasure>0.4874250000000001</triangleMeasure>
				<rectangleMeasure>0.9748500000000001</rectangleMeasure>
				<circleMeasure>0.5849833005488307</circleMeasure>
				<centroid>
					<x>865</x>
					<y>658</y>
				</centroid>
			</pseudo3D>
		</spatialEntity>
		<spatialEntity>
			<pseudo3D type="cluster">
				<clusteredness>0.102277779886531</clusteredness>
				<density>1</density>
				<area>382.1412</area>
				<perimeter>93.90396308898926</perimeter>
				<distanceFromOrigin>103.0194156457898</distanceFromOrigin>
				<angle>0</angle>
				<shape>rectangular</shape>
				<triangleMeasure>0.4546593694229625</triangleMeasure>
				<rectangleMeasure>0.5054777777777778</rectangleMeasure>
				<circleMeasure>0.3031241850905896</circleMeasure>
				<centroid>
					<x>561.8848</x>
					<y>705.5555</y>
				</centroid>
			</pseudo3D>
		</spatialEntity>
		<spatialEntity>
			<pseudo3D type="cluster">
				<clusteredness>1</clusteredness>
				<density>1</density>
				<area>191.0706</area>
				<perimeter>56</perimeter>
				<distanceFromOrigin>348.0057470789814</distanceFromOrigin>
				<angle>0</angle>
				<shape>rectangular</shape>
				<triangleMeasure>0.4874250000000001</triangleMeasure>
				<rectangleMeasure>0.9748500000000001</rectangleMeasure>
				<circleMeasure>0.5849833005488307</circleMeasure>
				<centroid>
					<x>1034</x>
					<y>699</y>
				</centroid>
			</pseudo3D>
		</spatialEntity>
		<spatialEntity>
			<pseudo3D type="cluster">
				<clusteredness>1</clusteredness>
				<density>1</density>
				<area>191.0706</area>
				<perimeter>54</perimeter>
				<distanceFromOrigin>263.0076044527991</distanceFromOrigin>
				<angle>0</angle>
				<shape>rectangular</shape>
				<triangleMeasure>0.5249192307692309</triangleMeasure>
				<rectangleMeasure>1</rectangleMeasure>
				<circleMeasure>0.6282560906835513</circleMeasure>
				<centroid>
					<x>949</x>
					<y>712.5</y>
				</centroid>
			</pseudo3D>
		</spatialEntity>
		<spatialEntity>
			<pseudo3D type="cluster">
				<clusteredness>1</clusteredness>
				<density>1</density>
				<area>191.0706</area>
				<perimeter>56</perimeter>
				<distanceFromOrigin>201.5589243868899</distanceFromOrigin>
				<angle>0</angle>
				<shape>rectangular</shape>
				<triangleMeasure>0.4874250000000001</triangleMeasure>
				<rectangleMeasure>0.9748500000000001</rectangleMeasure>
				<circleMeasure>0.5849833005488307</circleMeasure>
				<centroid>
					<x>471</x>
					<y>726</y>
				</centroid>
			</pseudo3D>
		</spatialEntity>
		<spatialEntity>
			<pseudo3D type="cluster">
				<clusteredness>1</clusteredness>
				<density>1</density>
				<area>191.0706</area>
				<perimeter>54</perimeter>
				<distanceFromOrigin>54.3783044972901</distanceFromOrigin>
				<angle>0</angle>
				<shape>rectangular</shape>
				<triangleMeasure>0.5249192307692309</triangleMeasure>
				<rectangleMeasure>1</rectangleMeasure>
				<circleMeasure>0.6282560906835513</circleMeasure>
				<centroid>
					<x>626</x>
					<y>739.5</y>
				</centroid>
			</pseudo3D>
		</spatialEntity>
		<spatialEntity>
			<pseudo3D type="cluster">
				<clusteredness>1</clusteredness>
				<density>1</density>
				<area>191.0706</area>
				<perimeter>54</perimeter>
				<distanceFromOrigin>502.8369517050234</distanceFromOrigin>
				<angle>0</angle>
				<shape>rectangular</shape>
				<triangleMeasure>0.5249192307692309</triangleMeasure>
				<rectangleMeasure>1</rectangleMeasure>
				<circleMeasure>0.6282560906835513</circleMeasure>
				<centroid>
					<x>1188</x>
					<y>739.5</y>
				</centroid>
			</pseudo3D>
		</spatialEntity>
		<spatialEntity>
			<pseudo3D type="cluster">
				<clusteredness>0.1421463368080408</clusteredness>
				<density>1</density>
				<area>382.1412</area>
				<perimeter>84</perimeter>
				<distanceFromOrigin>170.2615634839525</distanceFromOrigin>
				<angle>54.46232220802562</angle>
				<shape>rectangular</shape>
				<triangleMeasure>0.4874250000000001</triangleMeasure>
				<rectangleMeasure>0.9748500000000001</rectangleMeasure>
				<circleMeasure>0.4679865765064302</circleMeasure>
				<centroid>
					<x>858</x>
					<y>753</y>
				</centroid>
			</pseudo3D>
		</spatialEntity>
		<spatialEntity>
			<pseudo3D type="cluster">
				<clusteredness>1</clusteredness>
				<density>1</density>
				<area>191.0706</area>
				<perimeter>56</perimeter>
				<distanceFromOrigin>628.504574366806</distanceFromOrigin>
				<angle>0</angle>
				<shape>rectangular</shape>
				<triangleMeasure>0.4874250000000001</triangleMeasure>
				<rectangleMeasure>0.9748500000000001</rectangleMeasure>
				<circleMeasure>0.5849833005488307</circleMeasure>
				<centroid>
					<x>49</x>
					<y>794</y>
				</centroid>
			</pseudo3D>
		</spatialEntity>
		<spatialEntity>
			<pseudo3D type="cluster">
				<clusteredness>1</clusteredness>
				<density>1</density>
				<area>191.0706</area>
				<perimeter>54</perimeter>
				<distanceFromOrigin>293.492759706266</distanceFromOrigin>
				<angle>0</angle>
				<shape>rectangular</shape>
				<triangleMeasure>0.5249192307692309</triangleMeasure>
				<rectangleMeasure>1</rectangleMeasure>
				<circleMeasure>0.6282560906835513</circleMeasure>
				<centroid>
					<x>963</x>
					<y>807.5</y>
				</centroid>
			</pseudo3D>
		</spatialEntity>
		<spatialEntity>
			<pseudo3D type="cluster">
				<clusteredness>1</clusteredness>
				<density>1</density>
				<area>191.0706</area>
				<perimeter>56</perimeter>
				<distanceFromOrigin>175.6957597667058</distanceFromOrigin>
				<angle>0</angle>
				<shape>rectangular</shape>
				<triangleMeasure>0.4874250000000001</triangleMeasure>
				<rectangleMeasure>0.9748500000000001</rectangleMeasure>
				<circleMeasure>0.5849833005488307</circleMeasure>
				<centroid>
					<x>823</x>
					<y>821</y>
				</centroid>
			</pseudo3D>
		</spatialEntity>
		<spatialEntity>
			<pseudo3D type="cluster">
				<clusteredness>1</clusteredness>
				<density>1</density>
				<area>191.0706</area>
				<perimeter>54</perimeter>
				<distanceFromOrigin>405.123437979093</distanceFromOrigin>
				<angle>0</angle>
				<shape>rectangular</shape>
				<triangleMeasure>0.5249192307692309</triangleMeasure>
				<rectangleMeasure>1</rectangleMeasure>
				<circleMeasure>0.6282560906835513</circleMeasure>
				<centroid>
					<x>302</x>
					<y>875.5</y>
				</centroid>
			</pseudo3D>
		</spatialEntity>
		<spatialEntity>
			<pseudo3D type="cluster">
				<clusteredness>1</clusteredness>
				<density>1</density>
				<area>191.0706</area>
				<perimeter>56</perimeter>
				<distanceFromOrigin>541.7388669829774</distanceFromOrigin>
				<angle>85.60129464500447</angle>
				<shape>rectangular</shape>
				<triangleMeasure>0.4899246153846154</triangleMeasure>
				<rectangleMeasure>0.9798492307692308</rectangleMeasure>
				<circleMeasure>0.582013761610809</circleMeasure>
				<centroid>
					<x>1202.5</x>
					<y>875.5</y>
				</centroid>
			</pseudo3D>
		</spatialEntity>
		<spatialEntity>
			<pseudo3D type="cluster">
				<clusteredness>1</clusteredness>
				<density>1</density>
				<area>191.0706</area>
				<perimeter>56</perimeter>
				<distanceFromOrigin>337.6536687198882</distanceFromOrigin>
				<angle>0</angle>
				<shape>rectangular</shape>
				<triangleMeasure>0.4874250000000001</triangleMeasure>
				<rectangleMeasure>0.9748500000000001</rectangleMeasure>
				<circleMeasure>0.5849833005488307</circleMeasure>
				<centroid>
					<x>415</x>
					<y>930</y>
				</centroid>
			</pseudo3D>
		</spatialEntity>
		<spatialEntity>
			<pseudo3D type="cluster">
				<clusteredness>1</clusteredness>
				<density>1</density>
				<area>191.0706</area>
				<perimeter>56</perimeter>
				<distanceFromOrigin>291.9075196016711</distanceFromOrigin>
				<angle>0</angle>
				<shape>rectangular</shape>
				<triangleMeasure>0.4874250000000001</triangleMeasure>
				<rectangleMeasure>0.9748500000000001</rectangleMeasure>
				<circleMeasure>0.5849833005488307</circleMeasure>
				<centroid>
					<x>879</x>
					<y>930</y>
				</centroid>
			</pseudo3D>
		</spatialEntity>
		<spatialEntity>
			<pseudo3D type="cluster">
				<clusteredness>1</clusteredness>
				<density>1</density>
				<area>191.0706</area>
				<perimeter>56</perimeter>
				<distanceFromOrigin>626.5221464561329</distanceFromOrigin>
				<angle>0</angle>
				<shape>rectangular</shape>
				<triangleMeasure>0.4874250000000001</triangleMeasure>
				<rectangleMeasure>0.9748500000000001</rectangleMeasure>
				<circleMeasure>0.5849833005488307</circleMeasure>
				<centroid>
					<x>1273</x>
					<y>930</y>
				</centroid>
			</pseudo3D>
		</spatialEntity>
		<spatialEntity>
			<pseudo3D type="cluster">
				<clusteredness>1</clusteredness>
				<density>1</density>
				<area>191.0706</area>
				<perimeter>58</perimeter>
				<distanceFromOrigin>745.8753247024599</distanceFromOrigin>
				<angle>0</angle>
				<shape>rectangular</shape>
				<triangleMeasure>0.4549300000000001</triangleMeasure>
				<rectangleMeasure>0.9098600000000001</rectangleMeasure>
				<circleMeasure>0.5446875469621394</circleMeasure>
				<centroid>
					<x>1399.5</x>
					<y>930</y>
				</centroid>
			</pseudo3D>
		</spatialEntity>
		<spatialEntity>
			<pseudo3D type="cluster">
				<clusteredness>1</clusteredness>
				<density>1</density>
				<area>191.0706</area>
				<perimeter>56</perimeter>
				<distanceFromOrigin>705.9249251868076</distanceFromOrigin>
				<angle>0</angle>
				<shape>rectangular</shape>
				<triangleMeasure>0.4874250000000001</triangleMeasure>
				<rectangleMeasure>0.9748500000000001</rectangleMeasure>
				<circleMeasure>0.5849833005488307</circleMeasure>
				<centroid>
					<x>21</x>
					<y>984</y>
				</centroid>
			</pseudo3D>
		</spatialEntity>
		<spatialEntity>
			<pseudo3D type="cluster">
				<clusteredness>1</clusteredness>
				<density>1</density>
				<area>191.0706</area>
				<perimeter>56</perimeter>
				<distanceFromOrigin>274.0529145986227</distanceFromOrigin>
				<angle>0</angle>
				<shape>rectangular</shape>
				<triangleMeasure>0.4874250000000001</triangleMeasure>
				<rectangleMeasure>0.9748500000000001</rectangleMeasure>
				<circleMeasure>0.5849833005488307</circleMeasure>
				<centroid>
					<x>710</x>
					<y>984</y>
				</centroid>
			</pseudo3D>
		</spatialEntity>
		<spatialEntity>
			<pseudo3D type="cluster">
				<clusteredness>1</clusteredness>
				<density>1</density>
				<area>191.0706</area>
				<perimeter>56</perimeter>
				<distanceFromOrigin>648.1396454468744</distanceFromOrigin>
				<angle>0</angle>
				<shape>rectangular</shape>
				<triangleMeasure>0.4874250000000001</triangleMeasure>
				<rectangleMeasure>0.9748500000000001</rectangleMeasure>
				<circleMeasure>0.5849833005488307</circleMeasure>
				<centroid>
					<x>105</x>
					<y>1025</y>
				</centroid>
			</pseudo3D>
		</spatialEntity>
		<spatialEntity>
			<pseudo3D type="cluster">
				<clusteredness>1</clusteredness>
				<density>1</density>
				<area>191.0706</area>
				<perimeter>56</perimeter>
				<distanceFromOrigin>796.4885435459822</distanceFromOrigin>
				<angle>0</angle>
				<shape>rectangular</shape>
				<triangleMeasure>0.4899246153846154</triangleMeasure>
				<rectangleMeasure>0.9798492307692308</rectangleMeasure>
				<circleMeasure>0.582013761610809</circleMeasure>
				<centroid>
					<x>1399.5</x>
					<y>1065.5</y>
				</centroid>
			</pseudo3D>
		</spatialEntity>
		<spatialEntity>
			<pseudo3D type="cluster">
				<clusteredness>1</clusteredness>
				<density>1</density>
				<area>191.0706</area>
				<perimeter>56</perimeter>
				<distanceFromOrigin>378.609297297359</distanceFromOrigin>
				<angle>0</angle>
				<shape>rectangular</shape>
				<triangleMeasure>0.4874250000000001</triangleMeasure>
				<rectangleMeasure>0.9748500000000001</rectangleMeasure>
				<circleMeasure>0.5849833005488307</circleMeasure>
				<centroid>
					<x>583</x>
					<y>1079</y>
				</centroid>
			</pseudo3D>
		</spatialEntity>
		<spatialEntity>
			<pseudo3D type="cluster">
				<clusteredness>1</clusteredness>
				<density>1</density>
				<area>191.0706</area>
				<perimeter>54</perimeter>
				<distanceFromOrigin>764.6554779768468</distanceFromOrigin>
				<angle>0</angle>
				<shape>rectangular</shape>
				<triangleMeasure>0.5249192307692309</triangleMeasure>
				<rectangleMeasure>1</rectangleMeasure>
				<circleMeasure>0.6282560906835513</circleMeasure>
				<centroid>
					<x>35</x>
					<y>1133.5</y>
				</centroid>
			</pseudo3D>
		</spatialEntity>
		<spatialEntity>
			<pseudo3D type="cluster">
				<clusteredness>1</clusteredness>
				<density>1</density>
				<area>191.0706</area>
				<perimeter>56</perimeter>
				<distanceFromOrigin>693.2654614215251</distanceFromOrigin>
				<angle>0</angle>
				<shape>rectangular</shape>
				<triangleMeasure>0.4874250000000001</triangleMeasure>
				<rectangleMeasure>0.9748500000000001</rectangleMeasure>
				<circleMeasure>0.5849833005488307</circleMeasure>
				<centroid>
					<x>133</x>
					<y>1147</y>
				</centroid>
			</pseudo3D>
		</spatialEntity>
		<spatialEntity>
			<pseudo3D type="cluster">
				<clusteredness>1</clusteredness>
				<density>1</density>
				<area>191.0706</area>
				<perimeter>56</perimeter>
				<distanceFromOrigin>495.2988996555515</distanceFromOrigin>
				<angle>0</angle>
				<shape>rectangular</shape>
				<triangleMeasure>0.4874250000000001</triangleMeasure>
				<rectangleMeasure>0.9748500000000001</rectangleMeasure>
				<circleMeasure>0.5849833005488307</circleMeasure>
				<centroid>
					<x>921</x>
					<y>1147</y>
				</centroid>
			</pseudo3D>
		</spatialEntity>
		<spatialEntity>
			<pseudo3D type="cluster">
				<clusteredness>1</clusteredness>
				<density>1</density>
				<area>191.0706</area>
				<perimeter>58</perimeter>
				<distanceFromOrigin>536.4792633457513</distanceFromOrigin>
				<angle>81.86989764584403</angle>
				<shape>rectangular</shape>
				<triangleMeasure>0.4549300000000001</triangleMeasure>
				<rectangleMeasure>0.9098600000000001</rectangleMeasure>
				<circleMeasure>0.5446875469621394</circleMeasure>
				<centroid>
					<x>400.5</x>
					<y>1174</y>
				</centroid>
			</pseudo3D>
		</spatialEntity>
		<spatialEntity>
			<pseudo3D type="cluster">
				<clusteredness>0.1022781164361186</clusteredness>
				<density>1</density>
				<area>382.1412</area>
				<perimeter>93.90396308898926</perimeter>
				<distanceFromOrigin>621.2350601825367</distanceFromOrigin>
				<angle>54.76455787988841</angle>
				<shape>rectangular</shape>
				<triangleMeasure>0.4546593694229625</triangleMeasure>
				<rectangleMeasure>0.5054777777777778</rectangleMeasure>
				<circleMeasure>0.3031241850905896</circleMeasure>
				<centroid>
					<x>267.1152</x>
					<y>1194.556</y>
				</centroid>
			</pseudo3D>
		</spatialEntity>
		<spatialEntity>
			<pseudo3D type="cluster">
				<clusteredness>1</clusteredness>
				<density>1</density>
				<area>191.0706</area>
				<perimeter>56</perimeter>
				<distanceFromOrigin>806.0130271900076</distanceFromOrigin>
				<angle>0</angle>
				<shape>rectangular</shape>
				<triangleMeasure>0.4874250000000001</triangleMeasure>
				<rectangleMeasure>0.9748500000000001</rectangleMeasure>
				<circleMeasure>0.5849833005488307</circleMeasure>
				<centroid>
					<x>1315</x>
					<y>1215</y>
				</centroid>
			</pseudo3D>
		</spatialEntity>
		<spatialEntity>
			<pseudo3D type="cluster">
				<clusteredness>1</clusteredness>
				<density>1</density>
				<area>191.0706</area>
				<perimeter>54</perimeter>
				<distanceFromOrigin>612.7291408118273</distanceFromOrigin>
				<angle>90</angle>
				<shape>rectangular</shape>
				<triangleMeasure>0.5249192307692309</triangleMeasure>
				<rectangleMeasure>1</rectangleMeasure>
				<circleMeasure>0.6282560906835513</circleMeasure>
				<centroid>
					<x>865</x>
					<y>1296.5</y>
				</centroid>
			</pseudo3D>
		</spatialEntity>
		<spatialEntity>
			<pseudo3D type="cluster">
				<clusteredness>1</clusteredness>
				<density>1</density>
				<area>191.0706</area>
				<perimeter>54</perimeter>
				<distanceFromOrigin>912.1386955940418</distanceFromOrigin>
				<angle>0</angle>
				<shape>rectangular</shape>
				<triangleMeasure>0.5249192307692309</triangleMeasure>
				<rectangleMeasure>1</rectangleMeasure>
				<circleMeasure>0.6282560906835513</circleMeasure>
				<centroid>
					<x>1385</x>
					<y>1296.5</y>
				</centroid>
			</pseudo3D>
		</spatialEntity>
		<spatialEntity>
			<pseudo3D type="cluster">
				<clusteredness>0.1022775868996211</clusteredness>
				<density>1</density>
				<area>382.1412</area>
				<perimeter>93.90396308898926</perimeter>
				<distanceFromOrigin>884.6479525777472</distanceFromOrigin>
				<angle>54.76455787988841</angle>
				<shape>rectangular</shape>
				<triangleMeasure>0.4546593694229625</triangleMeasure>
				<rectangleMeasure>0.5054777777777778</rectangleMeasure>
				<circleMeasure>0.3031241850905896</circleMeasure>
				<centroid>
					<x>14.11523</x>
					<y>1316.556</y>
				</centroid>
			</pseudo3D>
		</spatialEntity>
		<spatialEntity>
			<pseudo3D type="cluster">
				<clusteredness>0.07107316840402042</clusteredness>
				<density>1</density>
				<area>382.1412</area>
				<perimeter>110</perimeter>
				<distanceFromOrigin>766.400026096033</distanceFromOrigin>
				<angle>34.38034472384487</angle>
				<shape>rectangular</shape>
				<triangleMeasure>0.3499461538461539</triangleMeasure>
				<rectangleMeasure>0.6998923076923077</rectangleMeasure>
				<circleMeasure>0.2372617093713138</circleMeasure>
				<centroid>
					<x>1160</x>
					<y>1323.5</y>
				</centroid>
			</pseudo3D>
		</spatialEntity>
		<spatialEntity>
			<pseudo3D type="cluster">
				<clusteredness>1</clusteredness>
				<density>1</density>
				<area>191.0706</area>
				<perimeter>56</perimeter>
				<distanceFromOrigin>645.8769232601518</distanceFromOrigin>
				<angle>0</angle>
				<shape>rectangular</shape>
				<triangleMeasure>0.4874250000000001</triangleMeasure>
				<rectangleMeasure>0.9748500000000001</rectangleMeasure>
				<circleMeasure>0.5849833005488307</circleMeasure>
				<centroid>
					<x>513</x>
					<y>1337</y>
				</centroid>
			</pseudo3D>
		</spatialEntity>
		<numericStateVariable>
			<name>avgClusterednessClusters</name>
			<value>0.9638724872217213</value>
		</numericStateVariable>
		<numericStateVariable>
			<name>avgDensityClusters</name>
			<value>1.000564971751412</value>
		</numericStateVariable>
	</timepoint>
	<timepoint>
		<spatialEntity>
			<pseudo3D type="cluster">
				<clusteredness>1</clusteredness>
				<density>1</density>
				<area>191.0706</area>
				<perimeter>54</perimeter>
				<distanceFromOrigin>707.3061571907882</distanceFromOrigin>
				<angle>0</angle>
				<shape>rectangular</shape>
				<triangleMeasure>0.5249192307692309</triangleMeasure>
				<rectangleMeasure>1</rectangleMeasure>
				<circleMeasure>0.6282560906835513</circleMeasure>
				<centroid>
					<x>837</x>
					<y>6.5</y>
				</centroid>
			</pseudo3D>
		</spatialEntity>
		<spatialEntity>
			<pseudo3D type="cluster">
				<clusteredness>1</clusteredness>
				<density>1</density>
				<area>191.0706</area>
				<perimeter>56</perimeter>
				<distanceFromOrigin>823.8021607157874</distanceFromOrigin>
				<angle>0</angle>
				<shape>rectangular</shape>
				<triangleMeasure>0.4874250000000001</triangleMeasure>
				<rectangleMeasure>0.9748500000000001</rectangleMeasure>
				<circleMeasure>0.5849833005488307</circleMeasure>
				<centroid>
					<x>133</x>
					<y>74</y>
				</centroid>
			</pseudo3D>
		</spatialEntity>
		<spatialEntity>
			<pseudo3D type="cluster">
				<clusteredness>1</clusteredness>
				<density>1</density>
				<area>191.0706</area>
				<perimeter>56</perimeter>
				<distanceFromOrigin>633.8911578496737</distanceFromOrigin>
				<angle>0</angle>
				<shape>rectangular</shape>
				<triangleMeasure>0.4874250000000001</triangleMeasure>
				<rectangleMeasure>0.9748500000000001</rectangleMeasure>
				<circleMeasure>0.5849833005488307</circleMeasure>
				<centroid>
					<x>555</x>
					<y>74</y>
				</centroid>
			</pseudo3D>
		</spatialEntity>
		<spatialEntity>
			<pseudo3D type="cluster">
				<clusteredness>0.05113892458378728</clusteredness>
				<density>1</density>
				<area>382.1412</area>
				<perimeter>133.4952812194824</perimeter>
				<distanceFromOrigin>897.4725622546908</distanceFromOrigin>
				<angle>0</angle>
				<shape>rectangular</shape>
				<triangleMeasure>0.2527388888888889</triangleMeasure>
				<rectangleMeasure>0.3289016505385297</rectangleMeasure>
				<circleMeasure>0.1331282816744427</circleMeasure>
				<centroid>
					<x>1371.172</x>
					<y>87.53186</y>
				</centroid>
			</pseudo3D>
		</spatialEntity>
		<spatialEntity>
			<pseudo3D type="cluster">
				<clusteredness>1</clusteredness>
				<density>1</density>
				<area>191.0706</area>
				<perimeter>56</perimeter>
				<distanceFromOrigin>663.3626459185051</distanceFromOrigin>
				<angle>0</angle>
				<shape>rectangular</shape>
				<triangleMeasure>0.4874250000000001</triangleMeasure>
				<rectangleMeasure>0.9748500000000001</rectangleMeasure>
				<circleMeasure>0.5849833005488307</circleMeasure>
				<centroid>
					<x>949</x>
					<y>88</y>
				</centroid>
			</pseudo3D>
		</spatialEntity>
		<spatialEntity>
			<pseudo3D type="cluster">
				<clusteredness>1</clusteredness>
				<density>1</density>
				<area>191.0706</area>
				<perimeter>56</perimeter>
				<distanceFromOrigin>812.5349223264192</distanceFromOrigin>
				<angle>0</angle>
				<shape>rectangular</shape>
				<triangleMeasure>0.4874250000000001</triangleMeasure>
				<rectangleMeasure>0.9748500000000001</rectangleMeasure>
				<circleMeasure>0.5849833005488307</circleMeasure>
				<centroid>
					<x>105</x>
					<y>115</y>
				</centroid>
			</pseudo3D>
		</spatialEntity>
		<spatialEntity>
			<pseudo3D type="cluster">
				<clusteredness>1</clusteredness>
				<density>1</density>
				<area>191.0706</area>
				<perimeter>54</perimeter>
				<distanceFromOrigin>615.1788357867979</distanceFromOrigin>
				<angle>85.60129464500447</angle>
				<shape>rectangular</shape>
				<triangleMeasure>0.5249192307692309</triangleMeasure>
				<rectangleMeasure>1</rectangleMeasure>
				<circleMeasure>0.6282560906835513</circleMeasure>
				<centroid>
					<x>977</x>
					<y>155.5</y>
				</centroid>
			</pseudo3D>
		</spatialEntity>
		<spatialEntity>
			<pseudo3D type="cluster">
				<clusteredness>1</clusteredness>
				<density>1</density>
				<area>191.0706</area>
				<perimeter>54</perimeter>
				<distanceFromOrigin>657.6298350896194</distanceFromOrigin>
				<angle>0</angle>
				<shape>rectangular</shape>
				<triangleMeasure>0.5249192307692309</triangleMeasure>
				<rectangleMeasure>1</rectangleMeasure>
				<circleMeasure>0.6282560906835513</circleMeasure>
				<centroid>
					<x>246</x>
					<y>196.5</y>
				</centroid>
			</pseudo3D>
		</spatialEntity>
		<spatialEntity>
			<pseudo3D type="cluster">
				<clusteredness>1</clusteredness>
				<density>1</density>
				<area>191.0706</area>
				<perimeter>54</perimeter>
				<distanceFromOrigin>740.2877818794526</distanceFromOrigin>
				<angle>0</angle>
				<shape>rectangular</shape>
				<triangleMeasure>0.5249192307692309</triangleMeasure>
				<rectangleMeasure>1</rectangleMeasure>
				<circleMeasure>0.6282560906835513</circleMeasure>
				<centroid>
					<x>1231</x>
					<y>196.5</y>
				</centroid>
			</pseudo3D>
		</spatialEntity>
		<spatialEntity>
			<pseudo3D type="cluster">
				<clusteredness>1</clusteredness>
				<density>1</density>
				<area>191.0706</area>
				<perimeter>56</perimeter>
				<distanceFromOrigin>773.5437932011348</distanceFromOrigin>
				<angle>0</angle>
				<shape>rectangular</shape>
				<triangleMeasure>0.4874250000000001</triangleMeasure>
				<rectangleMeasure>0.9748500000000001</rectangleMeasure>
				<circleMeasure>0.5849833005488307</circleMeasure>
				<centroid>
					<x>1287</x>
					<y>210</y>
				</centroid>
			</pseudo3D>
		</spatialEntity>
		<spatialEntity>
			<pseudo3D type="cluster">
				<clusteredness>1</clusteredness>
				<density>1</density>
				<area>191.0706</area>
				<perimeter>54</perimeter>
				<distanceFromOrigin>821.5333225134572</distanceFromOrigin>
				<angle>0</angle>
				<shape>rectangular</shape>
				<triangleMeasure>0.5249192307692309</triangleMeasure>
				<rectangleMeasure>1</rectangleMeasure>
				<circleMeasure>0.6282560906835513</circleMeasure>
				<centroid>
					<x>1357</x>
					<y>223.5</y>
				</centroid>
			</pseudo3D>
		</spatialEntity>
		<spatialEntity>
			<pseudo3D type="cluster">
				<clusteredness>1</clusteredness>
				<density>1</density>
				<area>191.0706</area>
				<perimeter>56</perimeter>
				<distanceFromOrigin>498.8476721405042</distanceFromOrigin>
				<angle>0</angle>
				<shape>rectangular</shape>
				<triangleMeasure>0.4874250000000001</triangleMeasure>
				<rectangleMeasure>0.9748500000000001</rectangleMeasure>
				<circleMeasure>0.5849833005488307</circleMeasure>
				<centroid>
					<x>879</x>
					<y>237</y>
				</centroid>
			</pseudo3D>
		</spatialEntity>
		<spatialEntity>
			<pseudo3D type="cluster">
				<clusteredness>1</clusteredness>
				<density>1</density>
				<area>191.0706</area>
				<perimeter>56</perimeter>
				<distanceFromOrigin>661.1051353604811</distanceFromOrigin>
				<angle>0</angle>
				<shape>rectangular</shape>
				<triangleMeasure>0.4874250000000001</triangleMeasure>
				<rectangleMeasure>0.9748500000000001</rectangleMeasure>
				<circleMeasure>0.5849833005488307</circleMeasure>
				<centroid>
					<x>1174</x>
					<y>251</y>
				</centroid>
			</pseudo3D>
		</spatialEntity>
		<spatialEntity>
			<pseudo3D type="cluster">
				<clusteredness>1</clusteredness>
				<density>1</density>
				<area>191.0706</area>
				<perimeter>54</perimeter>
				<distanceFromOrigin>410.4095515457699</distanceFromOrigin>
				<angle>81.2538377374448</angle>
				<shape>rectangular</shape>
				<triangleMeasure>0.5249192307692309</triangleMeasure>
				<rectangleMeasure>1</rectangleMeasure>
				<circleMeasure>0.6282560906835513</circleMeasure>
				<centroid>
					<x>612</x>
					<y>291.5</y>
				</centroid>
			</pseudo3D>
		</spatialEntity>
		<spatialEntity>
			<pseudo3D type="cluster">
				<clusteredness>0.05372029038440309</clusteredness>
				<density>1</density>
				<area>573.2118</area>
				<perimeter>139.0117931365967</perimeter>
				<distanceFromOrigin>619.9370935828892</distanceFromOrigin>
				<angle>45.7383068071201</angle>
				<shape>triangular</shape>
				<triangleMeasure>0.3789830082644629</triangleMeasure>
				<rectangleMeasure>0.3368862076095265</rectangleMeasure>
				<circleMeasure>0.1996924225116641</circleMeasure>
				<centroid>
					<x>148.3027</x>
					<y>330.5685</y>
				</centroid>
			</pseudo3D>
		</spatialEntity>
		<spatialEntity>
			<pseudo3D type="cluster">
				<clusteredness>1</clusteredness>
				<density>1</density>
				<area>191.0706</area>
				<perimeter>56</perimeter>
				<distanceFromOrigin>660.0621182888774</distanceFromOrigin>
				<angle>0</angle>
				<shape>rectangular</shape>
				<triangleMeasure>0.4874250000000001</triangleMeasure>
				<rectangleMeasure>0.9748500000000001</rectangleMeasure>
				<circleMeasure>0.5849833005488307</circleMeasure>
				<centroid>
					<x>1245</x>
					<y>346</y>
				</centroid>
			</pseudo3D>
		</spatialEntity>
		<spatialEntity>
			<pseudo3D type="cluster">
				<clusteredness>1</clusteredness>
				<density>1</density>
				<area>191.0706</area>
				<perimeter>54</perimeter>
				<distanceFromOrigin>501.1426942498513</distanceFromOrigin>
				<angle>81.2538377374448</angle>
				<shape>rectangular</shape>
				<triangleMeasure>0.5249192307692309</triangleMeasure>
				<rectangleMeasure>1</rectangleMeasure>
				<circleMeasure>0.6282560906835513</circleMeasure>
				<centroid>
					<x>302</x>
					<y>359.5</y>
				</centroid>
			</pseudo3D>
		</spatialEntity>
		<spatialEntity>
			<pseudo3D type="cluster">
				<clusteredness>1</clusteredness>
				<density>1</density>
				<area>191.0706</area>
				<perimeter>56</perimeter>
				<distanceFromOrigin>330.5056731736991</distanceFromOrigin>
				<angle>0</angle>
				<shape>rectangular</shape>
				<triangleMeasure>0.4874250000000001</triangleMeasure>
				<rectangleMeasure>0.9748500000000001</rectangleMeasure>
				<circleMeasure>0.5849833005488307</circleMeasure>
				<centroid>
					<x>527</x>
					<y>400</y>
				</centroid>
			</pseudo3D>
		</spatialEntity>
		<spatialEntity>
			<pseudo3D type="cluster">
				<clusteredness>1</clusteredness>
				<density>1</density>
				<area>191.0706</area>
				<perimeter>54</perimeter>
				<distanceFromOrigin>507.9025497081108</distanceFromOrigin>
				<angle>0</angle>
				<shape>rectangular</shape>
				<triangleMeasure>0.5249192307692309</triangleMeasure>
				<rectangleMeasure>1</rectangleMeasure>
				<circleMeasure>0.6282560906835513</circleMeasure>
				<centroid>
					<x>1132</x>
					<y>454.5</y>
				</centroid>
			</pseudo3D>
		</spatialEntity>
		<spatialEntity>
			<pseudo3D type="cluster">
				<clusteredness>1</clusteredness>
				<density>1</density>
				<area>191.0706</area>
				<perimeter>56</perimeter>
				<distanceFromOrigin>591.1564936630571</distanceFromOrigin>
				<angle>0</angle>
				<shape>rectangular</shape>
				<triangleMeasure>0.4874250000000001</triangleMeasure>
				<rectangleMeasure>0.9748500000000001</rectangleMeasure>
				<circleMeasure>0.5849833005488307</circleMeasure>
				<centroid>
					<x>1231</x>
					<y>468</y>
				</centroid>
			</pseudo3D>
		</spatialEntity>
		<spatialEntity>
			<pseudo3D type="cluster">
				<clusteredness>1</clusteredness>
				<density>1</density>
				<area>191.0706</area>
				<perimeter>54</perimeter>
				<distanceFromOrigin>533.6665625650534</distanceFromOrigin>
				<angle>85.60129464500447</angle>
				<shape>rectangular</shape>
				<triangleMeasure>0.5249192307692309</triangleMeasure>
				<rectangleMeasure>1</rectangleMeasure>
				<circleMeasure>0.6282560906835513</circleMeasure>
				<centroid>
					<x>1174</x>
					<y>481.5</y>
				</centroid>
			</pseudo3D>
		</spatialEntity>
		<spatialEntity>
			<pseudo3D type="cluster">
				<clusteredness>0.04510523753434541</clusteredness>
				<density>1</density>
				<area>382.1412</area>
				<perimeter>144.5437774658203</perimeter>
				<distanceFromOrigin>191.8019812202158</distanceFromOrigin>
				<angle>31.89079180184571</angle>
				<shape>rectangular</shape>
				<triangleMeasure>0.2387449902381882</triangleMeasure>
				<rectangleMeasure>0.3481606833089771</rectangleMeasure>
				<circleMeasure>0.1169966441266076</circleMeasure>
				<centroid>
					<x>745</x>
					<y>502</y>
				</centroid>
			</pseudo3D>
		</spatialEntity>
		<spatialEntity>
			<pseudo3D type="cluster">
				<clusteredness>1</clusteredness>
				<density>1</density>
				<area>191.0706</area>
				<perimeter>56</perimeter>
				<distanceFromOrigin>461.0260296339026</distanceFromOrigin>
				<angle>0</angle>
				<shape>rectangular</shape>
				<triangleMeasure>0.4874250000000001</triangleMeasure>
				<rectangleMeasure>0.9748500000000001</rectangleMeasure>
				<circleMeasure>0.5849833005488307</circleMeasure>
				<centroid>
					<x>1118</x>
					<y>536</y>
				</centroid>
			</pseudo3D>
		</spatialEntity>
		<spatialEntity>
			<pseudo3D type="cluster">
				<clusteredness>1</clusteredness>
				<density>1</density>
				<area>191.0706</area>
				<perimeter>56</perimeter>
				<distanceFromOrigin>295.1694428629089</distanceFromOrigin>
				<angle>0</angle>
				<shape>rectangular</shape>
				<triangleMeasure>0.4874250000000001</triangleMeasure>
				<rectangleMeasure>0.9748500000000001</rectangleMeasure>
				<circleMeasure>0.5849833005488307</circleMeasure>
				<centroid>
					<x>949</x>
					<y>563</y>
				</centroid>
			</pseudo3D>
		</spatialEntity>
		<spatialEntity>
			<pseudo3D type="cluster">
				<clusteredness>1</clusteredness>
				<density>1</density>
				<area>191.0706</area>
				<perimeter>56</perimeter>
				<distanceFromOrigin>673.5532644119543</distanceFromOrigin>
				<angle>0</angle>
				<shape>rectangular</shape>
				<triangleMeasure>0.4874250000000001</triangleMeasure>
				<rectangleMeasure>0.9748500000000001</rectangleMeasure>
				<circleMeasure>0.5849833005488307</circleMeasure>
				<centroid>
					<x>7</x>
					<y>590</y>
				</centroid>
			</pseudo3D>
		</spatialEntity>
		<spatialEntity>
			<pseudo3D type="cluster">
				<clusteredness>0.01230464807729582</clusteredness>
				<density>1.026315789473684</density>
				<area>7260.6828</area>
				<perimeter>579.0365314483643</perimeter>
				<distanceFromOrigin>58.82176467941097</distanceFromOrigin>
				<angle>87.95158594124725</angle>
				<shape>triangular</shape>
				<triangleMeasure>0.227682107586142</triangleMeasure>
				<rectangleMeasure>0.2272656441717792</rectangleMeasure>
				<circleMeasure>0.203457332682763</circleMeasure>
				<centroid>
					<x>708.0135</x>
					<y>686.3904</y>
				</centroid>
			</pseudo3D>
		</spatialEntity>
		<spatialEntity>
			<pseudo3D type="cluster">
				<clusteredness>1</clusteredness>
				<density>1</density>
				<area>191.0706</area>
				<perimeter>54</perimeter>
				<distanceFromOrigin>213.6773268271578</distanceFromOrigin>
				<angle>0</angle>
				<shape>rectangular</shape>
				<triangleMeasure>0.5249192307692309</triangleMeasure>
				<rectangleMeasure>1</rectangleMeasure>
				<circleMeasure>0.6282560906835513</circleMeasure>
				<centroid>
					<x>893</x>
					<y>644.5</y>
				</centroid>
			</pseudo3D>
		</spatialEntity>
		<spatialEntity>
			<pseudo3D type="cluster">
				<clusteredness>0.1022780015860235</clusteredness>
				<density>1</density>
				<area>382.1412</area>
				<perimeter>93.90396308898926</perimeter>
				<distanceFromOrigin>151.4760707174569</distanceFromOrigin>
				<angle>53.13010235415598</angle>
				<shape>rectangular</shape>
				<triangleMeasure>0.4546593694229625</triangleMeasure>
				<rectangleMeasure>0.5054777777777778</rectangleMeasure>
				<circleMeasure>0.3031241850905896</circleMeasure>
				<centroid>
					<x>844.1152</x>
					<y>678.5555</y>
				</centroid>
			</pseudo3D>
		</spatialEntity>
		<spatialEntity>
			<pseudo3D type="cluster">
				<clusteredness>1</clusteredness>
				<density>1</density>
				<area>191.0706</area>
				<perimeter>54</perimeter>
				<distanceFromOrigin>159.4521871910197</distanceFromOrigin>
				<angle>81.2538377374448</angle>
				<shape>rectangular</shape>
				<triangleMeasure>0.5249192307692309</triangleMeasure>
				<rectangleMeasure>1</rectangleMeasure>
				<circleMeasure>0.6282560906835513</circleMeasure>
				<centroid>
					<x>513</x>
					<y>685.5</y>
				</centroid>
			</pseudo3D>
		</spatialEntity>
		<spatialEntity>
			<pseudo3D type="cluster">
				<clusteredness>1</clusteredness>
				<density>1</density>
				<area>191.0706</area>
				<perimeter>56</perimeter>
				<distanceFromOrigin>560.5755970428966</distanceFromOrigin>
				<angle>0</angle>
				<shape>rectangular</shape>
				<triangleMeasure>0.4874250000000001</triangleMeasure>
				<rectangleMeasure>0.9748500000000001</rectangleMeasure>
				<circleMeasure>0.5849833005488307</circleMeasure>
				<centroid>
					<x>1245</x>
					<y>753</y>
				</centroid>
			</pseudo3D>
		</spatialEntity>
		<spatialEntity>
			<pseudo3D type="cluster">
				<clusteredness>1</clusteredness>
				<density>1</density>
				<area>191.0706</area>
				<perimeter>56</perimeter>
				<distanceFromOrigin>246.862309800423</distanceFromOrigin>
				<angle>0</angle>
				<shape>rectangular</shape>
				<triangleMeasure>0.4874250000000001</triangleMeasure>
				<rectangleMeasure>0.9748500000000001</rectangleMeasure>
				<circleMeasure>0.5849833005488307</circleMeasure>
				<centroid>
					<x>907</x>
					<y>821</y>
				</centroid>
			</pseudo3D>
		</spatialEntity>
		<spatialEntity>
			<pseudo3D type="cluster">
				<clusteredness>0.06400934785560973</clusteredness>
				<density>1</density>
				<area>382.1412</area>
				<perimeter>117.175651550293</perimeter>
				<distanceFromOrigin>654.8473104472523</distanceFromOrigin>
				<angle>41.81052466735783</angle>
				<shape>rectangular</shape>
				<triangleMeasure>0.3305719723183391</triangleMeasure>
				<rectangleMeasure>0.415495077489383</rectangleMeasure>
				<circleMeasure>0.1839658725400239</circleMeasure>
				<centroid>
					<x>1343.216</x>
					<y>841.4167</y>
				</centroid>
			</pseudo3D>
		</spatialEntity>
		<spatialEntity>
			<pseudo3D type="cluster">
				<clusteredness>1</clusteredness>
				<density>1</density>
				<area>191.0706</area>
				<perimeter>56</perimeter>
				<distanceFromOrigin>213.5462479183373</distanceFromOrigin>
				<angle>0</angle>
				<shape>rectangular</shape>
				<triangleMeasure>0.4874250000000001</triangleMeasure>
				<rectangleMeasure>0.9748500000000001</rectangleMeasure>
				<circleMeasure>0.5849833005488307</circleMeasure>
				<centroid>
					<x>837</x>
					<y>862</y>
				</centroid>
			</pseudo3D>
		</spatialEntity>
		<spatialEntity>
			<pseudo3D type="cluster">
				<clusteredness>1</clusteredness>
				<density>1</density>
				<area>191.0706</area>
				<perimeter>54</perimeter>
				<distanceFromOrigin>430.8468405361701</distanceFromOrigin>
				<angle>0</angle>
				<shape>rectangular</shape>
				<triangleMeasure>0.5249192307692309</triangleMeasure>
				<rectangleMeasure>1</rectangleMeasure>
				<circleMeasure>0.6282560906835513</circleMeasure>
				<centroid>
					<x>274</x>
					<y>875.5</y>
				</centroid>
			</pseudo3D>
		</spatialEntity>
		<spatialEntity>
			<pseudo3D type="cluster">
				<clusteredness>1</clusteredness>
				<density>1</density>
				<area>191.0706</area>
				<perimeter>56</perimeter>
				<distanceFromOrigin>179.6106901050157</distanceFromOrigin>
				<angle>0</angle>
				<shape>rectangular</shape>
				<triangleMeasure>0.4874250000000001</triangleMeasure>
				<rectangleMeasure>0.9748500000000001</rectangleMeasure>
				<circleMeasure>0.5849833005488307</circleMeasure>
				<centroid>
					<x>710</x>
					<y>889</y>
				</centroid>
			</pseudo3D>
		</spatialEntity>
		<spatialEntity>
			<pseudo3D type="cluster">
				<clusteredness>1</clusteredness>
				<density>1</density>
				<area>191.0706</area>
				<perimeter>56</perimeter>
				<distanceFromOrigin>268.2424276657218</distanceFromOrigin>
				<angle>0</angle>
				<shape>rectangular</shape>
				<triangleMeasure>0.4874250000000001</triangleMeasure>
				<rectangleMeasure>0.9748500000000001</rectangleMeasure>
				<circleMeasure>0.5849833005488307</circleMeasure>
				<centroid>
					<x>499</x>
					<y>916</y>
				</centroid>
			</pseudo3D>
		</spatialEntity>
		<spatialEntity>
			<pseudo3D type="cluster">
				<clusteredness>1</clusteredness>
				<density>1</density>
				<area>191.0706</area>
				<perimeter>54</perimeter>
				<distanceFromOrigin>691.4405252803743</distanceFromOrigin>
				<angle>0</angle>
				<shape>rectangular</shape>
				<triangleMeasure>0.5249192307692309</triangleMeasure>
				<rectangleMeasure>1</rectangleMeasure>
				<circleMeasure>0.6282560906835513</circleMeasure>
				<centroid>
					<x>21</x>
					<y>943.5</y>
				</centroid>
			</pseudo3D>
		</spatialEntity>
		<spatialEntity>
			<pseudo3D type="cluster">
				<clusteredness>1</clusteredness>
				<density>1</density>
				<area>191.0706</area>
				<perimeter>54</perimeter>
				<distanceFromOrigin>598.4321181220139</distanceFromOrigin>
				<angle>0</angle>
				<shape>rectangular</shape>
				<triangleMeasure>0.5249192307692309</triangleMeasure>
				<rectangleMeasure>1</rectangleMeasure>
				<circleMeasure>0.6282560906835513</circleMeasure>
				<centroid>
					<x>133</x>
					<y>970.5</y>
				</centroid>
			</pseudo3D>
		</spatialEntity>
		<spatialEntity>
			<pseudo3D type="cluster">
				<clusteredness>1</clusteredness>
				<density>1</density>
				<area>191.0706</area>
				<perimeter>56</perimeter>
				<distanceFromOrigin>622.1012779282808</distanceFromOrigin>
				<angle>0</angle>
				<shape>rectangular</shape>
				<triangleMeasure>0.4874250000000001</triangleMeasure>
				<rectangleMeasure>0.9748500000000001</rectangleMeasure>
				<circleMeasure>0.5849833005488307</circleMeasure>
				<centroid>
					<x>1245</x>
					<y>984</y>
				</centroid>
			</pseudo3D>
		</spatialEntity>
		<spatialEntity>
			<pseudo3D type="cluster">
				<clusteredness>1</clusteredness>
				<density>1</density>
				<area>191.0706</area>
				<perimeter>54</perimeter>
				<distanceFromOrigin>741.4910653541282</distanceFromOrigin>
				<angle>85.60129464500447</angle>
				<shape>rectangular</shape>
				<triangleMeasure>0.5249192307692309</triangleMeasure>
				<rectangleMeasure>1</rectangleMeasure>
				<circleMeasure>0.6282560906835513</circleMeasure>
				<centroid>
					<x>7</x>
					<y>1038.5</y>
				</centroid>
			</pseudo3D>
		</spatialEntity>
		<spatialEntity>
			<pseudo3D type="cluster">
				<clusteredness>1</clusteredness>
				<density>1</density>
				<area>191.0706</area>
				<perimeter>56</perimeter>
				<distanceFromOrigin>356.2162264692612</distanceFromOrigin>
				<angle>0</angle>
				<shape>rectangular</shape>
				<triangleMeasure>0.4874250000000001</triangleMeasure>
				<rectangleMeasure>0.9748500000000001</rectangleMeasure>
				<circleMeasure>0.5849833005488307</circleMeasure>
				<centroid>
					<x>569</x>
					<y>1052</y>
				</centroid>
			</pseudo3D>
		</spatialEntity>
		<spatialEntity>
			<pseudo3D type="cluster">
				<clusteredness>1</clusteredness>
				<density>1</density>
				<area>191.0706</area>
				<perimeter>54</perimeter>
				<distanceFromOrigin>747.9124280288435</distanceFromOrigin>
				<angle>90</angle>
				<shape>rectangular</shape>
				<triangleMeasure>0.5249192307692309</triangleMeasure>
				<rectangleMeasure>1</rectangleMeasure>
				<circleMeasure>0.6282560906835513</circleMeasure>
				<centroid>
					<x>1329</x>
					<y>1092.5</y>
				</centroid>
			</pseudo3D>
		</spatialEntity>
		<spatialEntity>
			<pseudo3D type="cluster">
				<clusteredness>0.1421464138862575</clusteredness>
				<density>1</density>
				<area>382.1412</area>
				<perimeter>84</perimeter>
				<distanceFromOrigin>807.0501843132186</distanceFromOrigin>
				<angle>51.84277341263093</angle>
				<shape>rectangular</shape>
				<triangleMeasure>0.4874250000000001</triangleMeasure>
				<rectangleMeasure>0.9748500000000001</rectangleMeasure>
				<circleMeasure>0.4679865765064302</circleMeasure>
				<centroid>
					<x>14</x>
					<y>1188</y>
				</centroid>
			</pseudo3D>
		</spatialEntity>
		<spatialEntity>
			<pseudo3D type="cluster">
				<clusteredness>1</clusteredness>
				<density>1</density>
				<area>191.0706</area>
				<perimeter>56</perimeter>
				<distanceFromOrigin>571.0735504293646</distanceFromOrigin>
				<angle>0</angle>
				<shape>rectangular</shape>
				<triangleMeasure>0.4874250000000001</triangleMeasure>
				<rectangleMeasure>0.9748500000000001</rectangleMeasure>
				<circleMeasure>0.5849833005488307</circleMeasure>
				<centroid>
					<x>358</x>
					<y>1188</y>
				</centroid>
			</pseudo3D>
		</spatialEntity>
		<spatialEntity>
			<pseudo3D type="cluster">
				<clusteredness>1</clusteredness>
				<density>1</density>
				<area>191.0706</area>
				<perimeter>56</perimeter>
				<distanceFromOrigin>500.3298911718148</distanceFromOrigin>
				<angle>0</angle>
				<shape>rectangular</shape>
				<triangleMeasure>0.4874250000000001</triangleMeasure>
				<rectangleMeasure>0.9748500000000001</rectangleMeasure>
				<circleMeasure>0.5849833005488307</circleMeasure>
				<centroid>
					<x>837</x>
					<y>1188</y>
				</centroid>
			</pseudo3D>
		</spatialEntity>
		<spatialEntity>
			<pseudo3D type="cluster">
				<clusteredness>1</clusteredness>
				<density>1</density>
				<area>191.0706</area>
				<perimeter>54</perimeter>
				<distanceFromOrigin>809.0302837347932</distanceFromOrigin>
				<angle>0</angle>
				<shape>rectangular</shape>
				<triangleMeasure>0.5249192307692309</triangleMeasure>
				<rectangleMeasure>1</rectangleMeasure>
				<circleMeasure>0.6282560906835513</circleMeasure>
				<centroid>
					<x>1329</x>
					<y>1201.5</y>
				</centroid>
			</pseudo3D>
		</spatialEntity>
		<spatialEntity>
			<pseudo3D type="cluster">
				<clusteredness>0.04640244483421195</clusteredness>
				<density>1</density>
				<area>382.1412</area>
				<perimeter>140.7036018371582</perimeter>
				<distanceFromOrigin>678.3303030235344</distanceFromOrigin>
				<angle>0</angle>
				<shape>rectangular</shape>
				<triangleMeasure>0.2480077554911068</triangleMeasure>
				<rectangleMeasure>0.3574563762187256</rectangleMeasure>
				<circleMeasure>0.1239532173430521</circleMeasure>
				<centroid>
					<x>224.9309</x>
					<y>1235</y>
				</centroid>
			</pseudo3D>
		</spatialEntity>
		<spatialEntity>
			<pseudo3D type="cluster">
				<clusteredness>1</clusteredness>
				<density>1</density>
				<area>191.0706</area>
				<perimeter>56</perimeter>
				<distanceFromOrigin>608.3033782579215</distanceFromOrigin>
				<angle>0</angle>
				<shape>rectangular</shape>
				<triangleMeasure>0.4874250000000001</triangleMeasure>
				<rectangleMeasure>0.9748500000000001</rectangleMeasure>
				<circleMeasure>0.5849833005488307</circleMeasure>
				<centroid>
					<x>893</x>
					<y>1283</y>
				</centroid>
			</pseudo3D>
		</spatialEntity>
		<spatialEntity>
			<pseudo3D type="cluster">
				<clusteredness>0.07363760983392885</clusteredness>
				<density>1</density>
				<area>382.1412</area>
				<perimeter>108</perimeter>
				<distanceFromOrigin>886.3526386264103</distanceFromOrigin>
				<angle>0</angle>
				<shape>rectangular</shape>
				<triangleMeasure>0.3411975</triangleMeasure>
				<rectangleMeasure>0.6823950000000001</rectangleMeasure>
				<circleMeasure>0.2553601696217211</circleMeasure>
				<centroid>
					<x>7</x>
					<y>1310</y>
				</centroid>
			</pseudo3D>
		</spatialEntity>
		<spatialEntity>
			<pseudo3D type="cluster">
				<clusteredness>1</clusteredness>
				<density>1</density>
				<area>191.0706</area>
				<perimeter>54</perimeter>
				<distanceFromOrigin>603.6729246868705</distanceFromOrigin>
				<angle>85.60129464500447</angle>
				<shape>rectangular</shape>
				<triangleMeasure>0.5249192307692309</triangleMeasure>
				<rectangleMeasure>1</rectangleMeasure>
				<circleMeasure>0.6282560906835513</circleMeasure>
				<centroid>
					<x>527</x>
					<y>1296.5</y>
				</centroid>
			</pseudo3D>
		</spatialEntity>
		<spatialEntity>
			<pseudo3D type="cluster">
				<clusteredness>0.05113900079301176</clusteredness>
				<density>1</density>
				<area>382.1412</area>
				<perimeter>133.4952812194824</perimeter>
				<distanceFromOrigin>758.0798111017072</distanceFromOrigin>
				<angle>37.68765575408641</angle>
				<shape>rectangular</shape>
				<triangleMeasure>0.2527388888888889</triangleMeasure>
				<rectangleMeasure>0.3289016505385297</rectangleMeasure>
				<circleMeasure>0.1331282816744427</circleMeasure>
				<centroid>
					<x>1146.172</x>
					<y>1337.468</y>
				</centroid>
			</pseudo3D>
		</spatialEntity>
		<spatialEntity>
			<pseudo3D type="cluster">
				<clusteredness>1</clusteredness>
				<density>1</density>
				<area>191.0706</area>
				<perimeter>56</perimeter>
				<distanceFromOrigin>947.7346675098469</distanceFromOrigin>
				<angle>0</angle>
				<shape>rectangular</shape>
				<triangleMeasure>0.4874250000000001</triangleMeasure>
				<rectangleMeasure>0.9748500000000001</rectangleMeasure>
				<circleMeasure>0.5849833005488307</circleMeasure>
				<centroid>
					<x>1385</x>
					<y>1351</y>
				</centroid>
			</pseudo3D>
		</spatialEntity>
		<numericStateVariable>
			<name>avgClusterednessClusters</name>
			<value>0.965674227913393</value>
		</numericStateVariable>
		<numericStateVariable>
			<name>avgDensityClusters</name>
			<value>1.000506072874494</value>
		</numericStateVariable>
	</timepoint>
	<timepoint>
		<spatialEntity>
			<pseudo3D type="cluster">
				<clusteredness>1</clusteredness>
				<density>1</density>
				<area>191.0706</area>
				<perimeter>54</perimeter>
				<distanceFromOrigin>691.2344030790134</distanceFromOrigin>
				<angle>0</angle>
				<shape>rectangular</shape>
				<triangleMeasure>0.5249192307692309</triangleMeasure>
				<rectangleMeasure>1</rectangleMeasure>
				<circleMeasure>0.6282560906835513</circleMeasure>
				<centroid>
					<x>654</x>
					<y>6.5</y>
				</centroid>
			</pseudo3D>
		</spatialEntity>
		<spatialEntity>
			<pseudo3D type="cluster">
				<clusteredness>1</clusteredness>
				<density>1</density>
				<area>191.0706</area>
				<perimeter>54</perimeter>
				<distanceFromOrigin>710.4266323836684</distanceFromOrigin>
				<angle>0</angle>
				<shape>rectangular</shape>
				<triangleMeasure>0.5249192307692309</triangleMeasure>
				<rectangleMeasure>1</rectangleMeasure>
				<circleMeasure>0.6282560906835513</circleMeasure>
				<centroid>
					<x>851</x>
					<y>6.5</y>
				</centroid>
			</pseudo3D>
		</spatialEntity>
		<spatialEntity>
			<pseudo3D type="cluster">
				<clusteredness>1</clusteredness>
				<density>1</density>
				<area>191.0706</area>
				<perimeter>54</perimeter>
				<distanceFromOrigin>963.1832639742034</distanceFromOrigin>
				<angle>0</angle>
				<shape>rectangular</shape>
				<triangleMeasure>0.5249192307692309</triangleMeasure>
				<rectangleMeasure>1</rectangleMeasure>
				<circleMeasure>0.6282560906835513</circleMeasure>
				<centroid>
					<x>1357</x>
					<y>6.5</y>
				</centroid>
			</pseudo3D>
		</spatialEntity>
		<spatialEntity>
			<pseudo3D type="cluster">
				<clusteredness>1</clusteredness>
				<density>1</density>
				<area>191.0706</area>
				<perimeter>56</perimeter>
				<distanceFromOrigin>855.9778034505334</distanceFromOrigin>
				<angle>0</angle>
				<shape>rectangular</shape>
				<triangleMeasure>0.4874250000000001</triangleMeasure>
				<rectangleMeasure>0.9748500000000001</rectangleMeasure>
				<circleMeasure>0.5849833005488307</circleMeasure>
				<centroid>
					<x>1273</x>
					<y>74</y>
				</centroid>
			</pseudo3D>
		</spatialEntity>
		<spatialEntity>
			<pseudo3D type="cluster">
				<clusteredness>1</clusteredness>
				<density>1</density>
				<area>191.0706</area>
				<perimeter>56</perimeter>
				<distanceFromOrigin>681.1064527663792</distanceFromOrigin>
				<angle>0</angle>
				<shape>rectangular</shape>
				<triangleMeasure>0.4874250000000001</triangleMeasure>
				<rectangleMeasure>0.9748500000000001</rectangleMeasure>
				<circleMeasure>0.5849833005488307</circleMeasure>
				<centroid>
					<x>991</x>
					<y>88</y>
				</centroid>
			</pseudo3D>
		</spatialEntity>
		<spatialEntity>
			<pseudo3D type="cluster">
				<clusteredness>0.06538493801153911</clusteredness>
				<density>1</density>
				<area>382.1412</area>
				<perimeter>116.8276252746582</perimeter>
				<distanceFromOrigin>744.5864624071539</distanceFromOrigin>
				<angle>40.64463486329883</angle>
				<shape>rectangular</shape>
				<triangleMeasure>0.3187654072864838</triangleMeasure>
				<rectangleMeasure>0.4108205570071956</rectangleMeasure>
				<circleMeasure>0.1860555408612584</circleMeasure>
				<centroid>
					<x>140</x>
					<y>155.5</y>
				</centroid>
			</pseudo3D>
		</spatialEntity>
		<spatialEntity>
			<pseudo3D type="cluster">
				<clusteredness>1</clusteredness>
				<density>1</density>
				<area>191.0706</area>
				<perimeter>56</perimeter>
				<distanceFromOrigin>823.1919581725759</distanceFromOrigin>
				<angle>0</angle>
				<shape>rectangular</shape>
				<triangleMeasure>0.4874250000000001</triangleMeasure>
				<rectangleMeasure>0.9748500000000001</rectangleMeasure>
				<circleMeasure>0.5849833005488307</circleMeasure>
				<centroid>
					<x>1329</x>
					<y>183</y>
				</centroid>
			</pseudo3D>
		</spatialEntity>
		<spatialEntity>
			<pseudo3D type="cluster">
				<clusteredness>0.1022778353113624</clusteredness>
				<density>1</density>
				<area>382.1412</area>
				<perimeter>93.90396308898926</perimeter>
				<distanceFromOrigin>529.0567077355697</distanceFromOrigin>
				<angle>0</angle>
				<shape>rectangular</shape>
				<triangleMeasure>0.4546593694229625</triangleMeasure>
				<rectangleMeasure>0.5054777777777778</rectangleMeasure>
				<circleMeasure>0.3031241850905896</circleMeasure>
				<centroid>
					<x>913.8848</x>
					<y>216.5556</y>
				</centroid>
			</pseudo3D>
		</spatialEntity>
		<spatialEntity>
			<pseudo3D type="cluster">
				<clusteredness>1</clusteredness>
				<density>1</density>
				<area>191.0706</area>
				<perimeter>56</perimeter>
				<distanceFromOrigin>773.5437932011348</distanceFromOrigin>
				<angle>0</angle>
				<shape>rectangular</shape>
				<triangleMeasure>0.4874250000000001</triangleMeasure>
				<rectangleMeasure>0.9748500000000001</rectangleMeasure>
				<circleMeasure>0.5849833005488307</circleMeasure>
				<centroid>
					<x>1287</x>
					<y>210</y>
				</centroid>
			</pseudo3D>
		</spatialEntity>
		<spatialEntity>
			<pseudo3D type="cluster">
				<clusteredness>1</clusteredness>
				<density>1</density>
				<area>191.0706</area>
				<perimeter>56</perimeter>
				<distanceFromOrigin>836.7801383876173</distanceFromOrigin>
				<angle>0</angle>
				<shape>rectangular</shape>
				<triangleMeasure>0.4874250000000001</triangleMeasure>
				<rectangleMeasure>0.9748500000000001</rectangleMeasure>
				<circleMeasure>0.5849833005488307</circleMeasure>
				<centroid>
					<x>1385</x>
					<y>237</y>
				</centroid>
			</pseudo3D>
		</spatialEntity>
		<spatialEntity>
			<pseudo3D type="cluster">
				<clusteredness>0.03997866806638276</clusteredness>
				<density>1</density>
				<area>573.2118</area>
				<perimeter>166</perimeter>
				<distanceFromOrigin>648.6740321609923</distanceFromOrigin>
				<angle>20.92450174492117</angle>
				<shape>rectangular</shape>
				<triangleMeasure>0.3149515384615385</triangleMeasure>
				<rectangleMeasure>0.629903076923077</rectangleMeasure>
				<circleMeasure>0.1357152038272735</circleMeasure>
				<centroid>
					<x>161</x>
					<y>264.5</y>
				</centroid>
			</pseudo3D>
		</spatialEntity>
		<spatialEntity>
			<pseudo3D type="cluster">
				<clusteredness>1</clusteredness>
				<density>1</density>
				<area>191.0706</area>
				<perimeter>56</perimeter>
				<distanceFromOrigin>428.3479893731264</distanceFromOrigin>
				<angle>0</angle>
				<shape>rectangular</shape>
				<triangleMeasure>0.4874250000000001</triangleMeasure>
				<rectangleMeasure>0.9748500000000001</rectangleMeasure>
				<circleMeasure>0.5849833005488307</circleMeasure>
				<centroid>
					<x>583</x>
					<y>278</y>
				</centroid>
			</pseudo3D>
		</spatialEntity>
		<spatialEntity>
			<pseudo3D type="cluster">
				<clusteredness>1</clusteredness>
				<density>1</density>
				<area>191.0706</area>
				<perimeter>56</perimeter>
				<distanceFromOrigin>639.4137940332536</distanceFromOrigin>
				<angle>0</angle>
				<shape>rectangular</shape>
				<triangleMeasure>0.4874250000000001</triangleMeasure>
				<rectangleMeasure>0.9748500000000001</rectangleMeasure>
				<circleMeasure>0.5849833005488307</circleMeasure>
				<centroid>
					<x>147</x>
					<y>332</y>
				</centroid>
			</pseudo3D>
		</spatialEntity>
		<spatialEntity>
			<pseudo3D type="cluster">
				<clusteredness>1</clusteredness>
				<density>1</density>
				<area>191.0706</area>
				<perimeter>56</perimeter>
				<distanceFromOrigin>609.400525106436</distanceFromOrigin>
				<angle>0</angle>
				<shape>rectangular</shape>
				<triangleMeasure>0.4874250000000001</triangleMeasure>
				<rectangleMeasure>0.9748500000000001</rectangleMeasure>
				<circleMeasure>0.5849833005488307</circleMeasure>
				<centroid>
					<x>1174</x>
					<y>332</y>
				</centroid>
			</pseudo3D>
		</spatialEntity>
		<spatialEntity>
			<pseudo3D type="cluster">
				<clusteredness>1</clusteredness>
				<density>1</density>
				<area>191.0706</area>
				<perimeter>56</perimeter>
				<distanceFromOrigin>419.0966475647353</distanceFromOrigin>
				<angle>0</angle>
				<shape>rectangular</shape>
				<triangleMeasure>0.4874250000000001</triangleMeasure>
				<rectangleMeasure>0.9748500000000001</rectangleMeasure>
				<circleMeasure>0.5849833005488307</circleMeasure>
				<centroid>
					<x>443</x>
					<y>346</y>
				</centroid>
			</pseudo3D>
		</spatialEntity>
		<spatialEntity>
			<pseudo3D type="cluster">
				<clusteredness>1</clusteredness>
				<density>1</density>
				<area>191.0706</area>
				<perimeter>56</perimeter>
				<distanceFromOrigin>660.0621182888774</distanceFromOrigin>
				<angle>0</angle>
				<shape>rectangular</shape>
				<triangleMeasure>0.4874250000000001</triangleMeasure>
				<rectangleMeasure>0.9748500000000001</rectangleMeasure>
				<circleMeasure>0.5849833005488307</circleMeasure>
				<centroid>
					<x>1245</x>
					<y>346</y>
				</centroid>
			</pseudo3D>
		</spatialEntity>
		<spatialEntity>
			<pseudo3D type="cluster">
				<clusteredness>1</clusteredness>
				<density>1</density>
				<area>191.0706</area>
				<perimeter>54</perimeter>
				<distanceFromOrigin>576.7668506424411</distanceFromOrigin>
				<angle>85.60129464500447</angle>
				<shape>rectangular</shape>
				<triangleMeasure>0.5249192307692309</triangleMeasure>
				<rectangleMeasure>1</rectangleMeasure>
				<circleMeasure>0.6282560906835513</circleMeasure>
				<centroid>
					<x>1188</x>
					<y>413.5</y>
				</centroid>
			</pseudo3D>
		</spatialEntity>
		<spatialEntity>
			<pseudo3D type="cluster">
				<clusteredness>1</clusteredness>
				<density>1</density>
				<area>191.0706</area>
				<perimeter>56</perimeter>
				<distanceFromOrigin>736.2913825381905</distanceFromOrigin>
				<angle>0</angle>
				<shape>rectangular</shape>
				<triangleMeasure>0.4874250000000001</triangleMeasure>
				<rectangleMeasure>0.9748500000000001</rectangleMeasure>
				<circleMeasure>0.5849833005488307</circleMeasure>
				<centroid>
					<x>1371</x>
					<y>427</y>
				</centroid>
			</pseudo3D>
		</spatialEntity>
		<spatialEntity>
			<pseudo3D type="cluster">
				<clusteredness>1</clusteredness>
				<density>1</density>
				<area>191.0706</area>
				<perimeter>56</perimeter>
				<distanceFromOrigin>514.2489669411111</distanceFromOrigin>
				<angle>0</angle>
				<shape>rectangular</shape>
				<triangleMeasure>0.4874250000000001</triangleMeasure>
				<rectangleMeasure>0.9748500000000001</rectangleMeasure>
				<circleMeasure>0.5849833005488307</circleMeasure>
				<centroid>
					<x>1132</x>
					<y>441</y>
				</centroid>
			</pseudo3D>
		</spatialEntity>
		<spatialEntity>
			<pseudo3D type="cluster">
				<clusteredness>1</clusteredness>
				<density>1</density>
				<area>191.0706</area>
				<perimeter>56</perimeter>
				<distanceFromOrigin>221.4339630679991</distanceFromOrigin>
				<angle>0</angle>
				<shape>rectangular</shape>
				<triangleMeasure>0.4874250000000001</triangleMeasure>
				<rectangleMeasure>0.9748500000000001</rectangleMeasure>
				<circleMeasure>0.5849833005488307</circleMeasure>
				<centroid>
					<x>555</x>
					<y>509</y>
				</centroid>
			</pseudo3D>
		</spatialEntity>
		<spatialEntity>
			<pseudo3D type="cluster">
				<clusteredness>1</clusteredness>
				<density>1</density>
				<area>191.0706</area>
				<perimeter>56</perimeter>
				<distanceFromOrigin>139.2838827718412</distanceFromOrigin>
				<angle>0</angle>
				<shape>rectangular</shape>
				<triangleMeasure>0.4874250000000001</triangleMeasure>
				<rectangleMeasure>0.9748500000000001</rectangleMeasure>
				<circleMeasure>0.5849833005488307</circleMeasure>
				<centroid>
					<x>724</x>
					<y>563</y>
				</centroid>
			</pseudo3D>
		</spatialEntity>
		<spatialEntity>
			<pseudo3D type="cluster">
				<clusteredness>1</clusteredness>
				<density>1</density>
				<area>191.0706</area>
				<perimeter>56</perimeter>
				<distanceFromOrigin>386.0051813123757</distanceFromOrigin>
				<angle>0</angle>
				<shape>rectangular</shape>
				<triangleMeasure>0.4874250000000001</triangleMeasure>
				<rectangleMeasure>0.9748500000000001</rectangleMeasure>
				<circleMeasure>0.5849833005488307</circleMeasure>
				<centroid>
					<x>1048</x>
					<y>563</y>
				</centroid>
			</pseudo3D>
		</spatialEntity>
		<spatialEntity>
			<pseudo3D type="cluster">
				<clusteredness>0.01222863859278441</clusteredness>
				<density>1.022727272727273</density>
				<area>8407.106400000001</area>
				<perimeter>620.2742023468018</perimeter>
				<distanceFromOrigin>60.30754513325841</distanceFromOrigin>
				<angle>98.28842184066048</angle>
				<shape>rectangular</shape>
				<triangleMeasure>0.184974583918339</triangleMeasure>
				<rectangleMeasure>0.2453053921568628</rectangleMeasure>
				<circleMeasure>0.1977472824649394</circleMeasure>
				<centroid>
					<x>714.3555</x>
					<y>684.4687</y>
				</centroid>
			</pseudo3D>
		</spatialEntity>
		<spatialEntity>
			<pseudo3D type="cluster">
				<clusteredness>1</clusteredness>
				<density>1</density>
				<area>191.0706</area>
				<perimeter>54</perimeter>
				<distanceFromOrigin>248.2438317461282</distanceFromOrigin>
				<angle>85.60129464500447</angle>
				<shape>rectangular</shape>
				<triangleMeasure>0.5249192307692309</triangleMeasure>
				<rectangleMeasure>1</rectangleMeasure>
				<circleMeasure>0.6282560906835513</circleMeasure>
				<centroid>
					<x>921</x>
					<y>617.5</y>
				</centroid>
			</pseudo3D>
		</spatialEntity>
		<spatialEntity>
			<pseudo3D type="cluster">
				<clusteredness>1</clusteredness>
				<density>1</density>
				<area>191.0706</area>
				<perimeter>54</perimeter>
				<distanceFromOrigin>541.5994830130472</distanceFromOrigin>
				<angle>0</angle>
				<shape>rectangular</shape>
				<triangleMeasure>0.5249192307692309</triangleMeasure>
				<rectangleMeasure>1</rectangleMeasure>
				<circleMeasure>0.6282560906835513</circleMeasure>
				<centroid>
					<x>133</x>
					<y>644.5</y>
				</centroid>
			</pseudo3D>
		</spatialEntity>
		<spatialEntity>
			<pseudo3D type="cluster">
				<clusteredness>1</clusteredness>
				<density>1</density>
				<area>191.0706</area>
				<perimeter>56</perimeter>
				<distanceFromOrigin>235.7477465427825</distanceFromOrigin>
				<angle>0</angle>
				<shape>rectangular</shape>
				<triangleMeasure>0.4874250000000001</triangleMeasure>
				<rectangleMeasure>0.9748500000000001</rectangleMeasure>
				<circleMeasure>0.5849833005488307</circleMeasure>
				<centroid>
					<x>443</x>
					<y>767</y>
				</centroid>
			</pseudo3D>
		</spatialEntity>
		<spatialEntity>
			<pseudo3D type="cluster">
				<clusteredness>0.04951436269405299</clusteredness>
				<density>1</density>
				<area>573.2118</area>
				<perimeter>145.2128028869629</perimeter>
				<distanceFromOrigin>589.6651592217401</distanceFromOrigin>
				<angle>55.84030545433057</angle>
				<shape>rectangular</shape>
				<triangleMeasure>0.3720040885860307</triangleMeasure>
				<rectangleMeasure>0.3791083333333334</rectangleMeasure>
				<circleMeasure>0.2210605535179194</circleMeasure>
				<centroid>
					<x>1277.813</x>
					<y>786.0095</y>
				</centroid>
			</pseudo3D>
		</spatialEntity>
		<spatialEntity>
			<pseudo3D type="cluster">
				<clusteredness>1</clusteredness>
				<density>1</density>
				<area>191.0706</area>
				<perimeter>54</perimeter>
				<distanceFromOrigin>128.7012043455694</distanceFromOrigin>
				<angle>0</angle>
				<shape>rectangular</shape>
				<triangleMeasure>0.5249192307692309</triangleMeasure>
				<rectangleMeasure>1</rectangleMeasure>
				<circleMeasure>0.6282560906835513</circleMeasure>
				<centroid>
					<x>794</x>
					<y>780.5</y>
				</centroid>
			</pseudo3D>
		</spatialEntity>
		<spatialEntity>
			<pseudo3D type="cluster">
				<clusteredness>1</clusteredness>
				<density>1</density>
				<area>191.0706</area>
				<perimeter>56</perimeter>
				<distanceFromOrigin>406.562418332044</distanceFromOrigin>
				<angle>0</angle>
				<shape>rectangular</shape>
				<triangleMeasure>0.4874250000000001</triangleMeasure>
				<rectangleMeasure>0.9748500000000001</rectangleMeasure>
				<circleMeasure>0.5849833005488307</circleMeasure>
				<centroid>
					<x>274</x>
					<y>794</y>
				</centroid>
			</pseudo3D>
		</spatialEntity>
		<spatialEntity>
			<pseudo3D type="cluster">
				<clusteredness>1</clusteredness>
				<density>1</density>
				<area>191.0706</area>
				<perimeter>56</perimeter>
				<distanceFromOrigin>175.6957597667058</distanceFromOrigin>
				<angle>0</angle>
				<shape>rectangular</shape>
				<triangleMeasure>0.4874250000000001</triangleMeasure>
				<rectangleMeasure>0.9748500000000001</rectangleMeasure>
				<circleMeasure>0.5849833005488307</circleMeasure>
				<centroid>
					<x>823</x>
					<y>821</y>
				</centroid>
			</pseudo3D>
		</spatialEntity>
		<spatialEntity>
			<pseudo3D type="cluster">
				<clusteredness>1</clusteredness>
				<density>1</density>
				<area>191.0706</area>
				<perimeter>56</perimeter>
				<distanceFromOrigin>219.2281916177753</distanceFromOrigin>
				<angle>0</angle>
				<shape>rectangular</shape>
				<triangleMeasure>0.4874250000000001</triangleMeasure>
				<rectangleMeasure>0.9748500000000001</rectangleMeasure>
				<circleMeasure>0.5849833005488307</circleMeasure>
				<centroid>
					<x>696</x>
					<y>930</y>
				</centroid>
			</pseudo3D>
		</spatialEntity>
		<spatialEntity>
			<pseudo3D type="cluster">
				<clusteredness>0.04838192733896803</clusteredness>
				<density>1</density>
				<area>573.2118</area>
				<perimeter>147.1039428710938</perimeter>
				<distanceFromOrigin>675.0770326414608</distanceFromOrigin>
				<angle>0</angle>
				<shape>triangular</shape>
				<triangleMeasure>0.3810823072348449</triangleMeasure>
				<rectangleMeasure>0.3791083333333334</rectangleMeasure>
				<circleMeasure>0.2081514025017894</circleMeasure>
				<centroid>
					<x>29.12644</x>
					<y>965.6322</y>
				</centroid>
			</pseudo3D>
		</spatialEntity>
		<spatialEntity>
			<pseudo3D type="cluster">
				<clusteredness>1</clusteredness>
				<density>1</density>
				<area>191.0706</area>
				<perimeter>54</perimeter>
				<distanceFromOrigin>565.3352987387219</distanceFromOrigin>
				<angle>0</angle>
				<shape>rectangular</shape>
				<triangleMeasure>0.5249192307692309</triangleMeasure>
				<rectangleMeasure>1</rectangleMeasure>
				<circleMeasure>0.6282560906835513</circleMeasure>
				<centroid>
					<x>1188</x>
					<y>970.5</y>
				</centroid>
			</pseudo3D>
		</spatialEntity>
		<spatialEntity>
			<pseudo3D type="cluster">
				<clusteredness>1</clusteredness>
				<density>1</density>
				<area>191.0706</area>
				<perimeter>54</perimeter>
				<distanceFromOrigin>734.3248599904541</distanceFromOrigin>
				<angle>0</angle>
				<shape>rectangular</shape>
				<triangleMeasure>0.5249192307692309</triangleMeasure>
				<rectangleMeasure>1</rectangleMeasure>
				<circleMeasure>0.6282560906835513</circleMeasure>
				<centroid>
					<x>1343</x>
					<y>1038.5</y>
				</centroid>
			</pseudo3D>
		</spatialEntity>
		<spatialEntity>
			<pseudo3D type="cluster">
				<clusteredness>1</clusteredness>
				<density>1</density>
				<area>191.0706</area>
				<perimeter>56</perimeter>
				<distanceFromOrigin>466.0686644690887</distanceFromOrigin>
				<angle>0</angle>
				<shape>rectangular</shape>
				<triangleMeasure>0.4874250000000001</triangleMeasure>
				<rectangleMeasure>0.9748500000000001</rectangleMeasure>
				<circleMeasure>0.5849833005488307</circleMeasure>
				<centroid>
					<x>386</x>
					<y>1079</y>
				</centroid>
			</pseudo3D>
		</spatialEntity>
		<spatialEntity>
			<pseudo3D type="cluster">
				<clusteredness>1</clusteredness>
				<density>1</density>
				<area>191.0706</area>
				<perimeter>56</perimeter>
				<distanceFromOrigin>433.6657699196468</distanceFromOrigin>
				<angle>0</angle>
				<shape>rectangular</shape>
				<triangleMeasure>0.4874250000000001</triangleMeasure>
				<rectangleMeasure>0.9748500000000001</rectangleMeasure>
				<circleMeasure>0.5849833005488307</circleMeasure>
				<centroid>
					<x>865</x>
					<y>1106</y>
				</centroid>
			</pseudo3D>
		</spatialEntity>
		<spatialEntity>
			<pseudo3D type="cluster">
				<clusteredness>0.07363760983392885</clusteredness>
				<density>1</density>
				<area>382.1412</area>
				<perimeter>108</perimeter>
				<distanceFromOrigin>804.2698552103019</distanceFromOrigin>
				<angle>39.47245984834382</angle>
				<shape>rectangular</shape>
				<triangleMeasure>0.3411975</triangleMeasure>
				<rectangleMeasure>0.6823950000000001</rectangleMeasure>
				<circleMeasure>0.2553601696217211</circleMeasure>
				<centroid>
					<x>35</x>
					<y>1215</y>
				</centroid>
			</pseudo3D>
		</spatialEntity>
		<spatialEntity>
			<pseudo3D type="cluster">
				<clusteredness>0.1472758815968071</clusteredness>
				<density>1</density>
				<area>382.1412</area>
				<perimeter>82</perimeter>
				<distanceFromOrigin>653.2442116084918</distanceFromOrigin>
				<angle>54.46232220802562</angle>
				<shape>rectangular</shape>
				<triangleMeasure>0.5054777777777778</triangleMeasure>
				<rectangleMeasure>1</rectangleMeasure>
				<circleMeasure>0.4958128693722084</circleMeasure>
				<centroid>
					<x>274</x>
					<y>1235.5</y>
				</centroid>
			</pseudo3D>
		</spatialEntity>
		<spatialEntity>
			<pseudo3D type="cluster">
				<clusteredness>1</clusteredness>
				<density>1</density>
				<area>191.0706</area>
				<perimeter>56</perimeter>
				<distanceFromOrigin>750.5204860628389</distanceFromOrigin>
				<angle>85.60129464500447</angle>
				<shape>rectangular</shape>
				<triangleMeasure>0.4899246153846154</triangleMeasure>
				<rectangleMeasure>0.9798492307692308</rectangleMeasure>
				<circleMeasure>0.582013761610809</circleMeasure>
				<centroid>
					<x>1202.5</x>
					<y>1255.5</y>
				</centroid>
			</pseudo3D>
		</spatialEntity>
		<spatialEntity>
			<pseudo3D type="cluster">
				<clusteredness>1</clusteredness>
				<density>1</density>
				<area>191.0706</area>
				<perimeter>54</perimeter>
				<distanceFromOrigin>811.3112842799612</distanceFromOrigin>
				<angle>0</angle>
				<shape>rectangular</shape>
				<triangleMeasure>0.5249192307692309</triangleMeasure>
				<rectangleMeasure>1</rectangleMeasure>
				<circleMeasure>0.6282560906835513</circleMeasure>
				<centroid>
					<x>1287</x>
					<y>1255.5</y>
				</centroid>
			</pseudo3D>
		</spatialEntity>
		<spatialEntity>
			<pseudo3D type="cluster">
				<clusteredness>1</clusteredness>
				<density>1</density>
				<area>191.0706</area>
				<perimeter>56</perimeter>
				<distanceFromOrigin>581.884009060225</distanceFromOrigin>
				<angle>0</angle>
				<shape>rectangular</shape>
				<triangleMeasure>0.4874250000000001</triangleMeasure>
				<rectangleMeasure>0.9748500000000001</rectangleMeasure>
				<circleMeasure>0.5849833005488307</circleMeasure>
				<centroid>
					<x>851</x>
					<y>1269</y>
				</centroid>
			</pseudo3D>
		</spatialEntity>
		<spatialEntity>
			<pseudo3D type="cluster">
				<clusteredness>0.1472758815968071</clusteredness>
				<density>1</density>
				<area>382.1412</area>
				<perimeter>82</perimeter>
				<distanceFromOrigin>865.5431820539054</distanceFromOrigin>
				<angle>54.46232220802562</angle>
				<shape>rectangular</shape>
				<triangleMeasure>0.5054777777777778</triangleMeasure>
				<rectangleMeasure>1</rectangleMeasure>
				<circleMeasure>0.4958128693722084</circleMeasure>
				<centroid>
					<x>35</x>
					<y>1303.5</y>
				</centroid>
			</pseudo3D>
		</spatialEntity>
		<spatialEntity>
			<pseudo3D type="cluster">
				<clusteredness>1</clusteredness>
				<density>1</density>
				<area>191.0706</area>
				<perimeter>56</perimeter>
				<distanceFromOrigin>590.6538749555446</distanceFromOrigin>
				<angle>85.60129464500447</angle>
				<shape>rectangular</shape>
				<triangleMeasure>0.4899246153846154</triangleMeasure>
				<rectangleMeasure>0.9798492307692308</rectangleMeasure>
				<circleMeasure>0.582013761610809</circleMeasure>
				<centroid>
					<x>597.5</x>
					<y>1296.5</y>
				</centroid>
			</pseudo3D>
		</spatialEntity>
		<spatialEntity>
			<pseudo3D type="cluster">
				<clusteredness>1</clusteredness>
				<density>1</density>
				<area>191.0706</area>
				<perimeter>54</perimeter>
				<distanceFromOrigin>792.3212732219172</distanceFromOrigin>
				<angle>0</angle>
				<shape>rectangular</shape>
				<triangleMeasure>0.5249192307692309</triangleMeasure>
				<rectangleMeasure>1</rectangleMeasure>
				<circleMeasure>0.6282560906835513</circleMeasure>
				<centroid>
					<x>1188</x>
					<y>1323.5</y>
				</centroid>
			</pseudo3D>
		</spatialEntity>
		<spatialEntity>
			<pseudo3D type="cluster">
				<clusteredness>1</clusteredness>
				<density>1</density>
				<area>191.0706</area>
				<perimeter>56</perimeter>
				<distanceFromOrigin>887.4215458281368</distanceFromOrigin>
				<angle>0</angle>
				<shape>rectangular</shape>
				<triangleMeasure>0.4874250000000001</triangleMeasure>
				<rectangleMeasure>0.9748500000000001</rectangleMeasure>
				<circleMeasure>0.5849833005488307</circleMeasure>
				<centroid>
					<x>1315</x>
					<y>1337</y>
				</centroid>
			</pseudo3D>
		</spatialEntity>
		<numericStateVariable>
			<name>avgClusterednessClusters</name>
			<value>0.9579511146951212</value>
		</numericStateVariable>
		<numericStateVariable>
			<name>avgDensityClusters</name>
			<value>1.000505050505051</value>
		</numericStateVariable>
	</timepoint>
	<timepoint>
		<spatialEntity>
			<pseudo3D type="cluster">
				<clusteredness>1</clusteredness>
				<density>1</density>
				<area>191.0706</area>
				<perimeter>54</perimeter>
				<distanceFromOrigin>691.0115773270372</distanceFromOrigin>
				<angle>0</angle>
				<shape>rectangular</shape>
				<triangleMeasure>0.5249192307692309</triangleMeasure>
				<rectangleMeasure>1</rectangleMeasure>
				<circleMeasure>0.6282560906835513</circleMeasure>
				<centroid>
					<x>668</x>
					<y>6.5</y>
				</centroid>
			</pseudo3D>
		</spatialEntity>
		<spatialEntity>
			<pseudo3D type="cluster">
				<clusteredness>1</clusteredness>
				<density>1</density>
				<area>191.0706</area>
				<perimeter>56</perimeter>
				<distanceFromOrigin>953.189383071381</distanceFromOrigin>
				<angle>0</angle>
				<shape>rectangular</shape>
				<triangleMeasure>0.4874250000000001</triangleMeasure>
				<rectangleMeasure>0.9748500000000001</rectangleMeasure>
				<circleMeasure>0.5849833005488307</circleMeasure>
				<centroid>
					<x>1357</x>
					<y>20</y>
				</centroid>
			</pseudo3D>
		</spatialEntity>
		<spatialEntity>
			<pseudo3D type="cluster">
				<clusteredness>1</clusteredness>
				<density>1</density>
				<area>191.0706</area>
				<perimeter>54</perimeter>
				<distanceFromOrigin>665.5959735455135</distanceFromOrigin>
				<angle>0</angle>
				<shape>rectangular</shape>
				<triangleMeasure>0.5249192307692309</triangleMeasure>
				<rectangleMeasure>1</rectangleMeasure>
				<circleMeasure>0.6282560906835513</circleMeasure>
				<centroid>
					<x>879</x>
					<y>60.5</y>
				</centroid>
			</pseudo3D>
		</spatialEntity>
		<spatialEntity>
			<pseudo3D type="cluster">
				<clusteredness>1</clusteredness>
				<density>1</density>
				<area>191.0706</area>
				<perimeter>58</perimeter>
				<distanceFromOrigin>687.4896362855225</distanceFromOrigin>
				<angle>0</angle>
				<shape>rectangular</shape>
				<triangleMeasure>0.4549300000000001</triangleMeasure>
				<rectangleMeasure>0.9098600000000001</rectangleMeasure>
				<circleMeasure>0.5446875469621394</circleMeasure>
				<centroid>
					<x>1005.5</x>
					<y>88</y>
				</centroid>
			</pseudo3D>
		</spatialEntity>
		<spatialEntity>
			<pseudo3D type="cluster">
				<clusteredness>1</clusteredness>
				<density>1</density>
				<area>191.0706</area>
				<perimeter>54</perimeter>
				<distanceFromOrigin>635.6547805216287</distanceFromOrigin>
				<angle>85.60129464500447</angle>
				<shape>rectangular</shape>
				<triangleMeasure>0.5249192307692309</triangleMeasure>
				<rectangleMeasure>1</rectangleMeasure>
				<circleMeasure>0.6282560906835513</circleMeasure>
				<centroid>
					<x>907</x>
					<y>101.5</y>
				</centroid>
			</pseudo3D>
		</spatialEntity>
		<spatialEntity>
			<pseudo3D type="cluster">
				<clusteredness>1</clusteredness>
				<density>1</density>
				<area>191.0706</area>
				<perimeter>56</perimeter>
				<distanceFromOrigin>759.5182683780555</distanceFromOrigin>
				<angle>0</angle>
				<shape>rectangular</shape>
				<triangleMeasure>0.4874250000000001</triangleMeasure>
				<rectangleMeasure>0.9748500000000001</rectangleMeasure>
				<circleMeasure>0.5849833005488307</circleMeasure>
				<centroid>
					<x>1174</x>
					<y>115</y>
				</centroid>
			</pseudo3D>
		</spatialEntity>
		<spatialEntity>
			<pseudo3D type="cluster">
				<clusteredness>1</clusteredness>
				<density>1</density>
				<area>191.0706</area>
				<perimeter>54</perimeter>
				<distanceFromOrigin>755.4932163825166</distanceFromOrigin>
				<angle>0</angle>
				<shape>rectangular</shape>
				<triangleMeasure>0.5249192307692309</triangleMeasure>
				<rectangleMeasure>1</rectangleMeasure>
				<circleMeasure>0.6282560906835513</circleMeasure>
				<centroid>
					<x>175</x>
					<y>128.5</y>
				</centroid>
			</pseudo3D>
		</spatialEntity>
		<spatialEntity>
			<pseudo3D type="cluster">
				<clusteredness>1</clusteredness>
				<density>1</density>
				<area>191.0706</area>
				<perimeter>56</perimeter>
				<distanceFromOrigin>790.8204600286971</distanceFromOrigin>
				<angle>0</angle>
				<shape>rectangular</shape>
				<triangleMeasure>0.4874250000000001</triangleMeasure>
				<rectangleMeasure>0.9748500000000001</rectangleMeasure>
				<circleMeasure>0.5849833005488307</circleMeasure>
				<centroid>
					<x>1287</x>
					<y>183</y>
				</centroid>
			</pseudo3D>
		</spatialEntity>
		<spatialEntity>
			<pseudo3D type="cluster">
				<clusteredness>1</clusteredness>
				<density>1</density>
				<area>191.0706</area>
				<perimeter>56</perimeter>
				<distanceFromOrigin>768.891409758231</distanceFromOrigin>
				<angle>0</angle>
				<shape>rectangular</shape>
				<triangleMeasure>0.4874250000000001</triangleMeasure>
				<rectangleMeasure>0.9748500000000001</rectangleMeasure>
				<circleMeasure>0.5849833005488307</circleMeasure>
				<centroid>
					<x>77</x>
					<y>210</y>
				</centroid>
			</pseudo3D>
		</spatialEntity>
		<spatialEntity>
			<pseudo3D type="cluster">
				<clusteredness>1</clusteredness>
				<density>1</density>
				<area>191.0706</area>
				<perimeter>58</perimeter>
				<distanceFromOrigin>492.590093282437</distanceFromOrigin>
				<angle>0</angle>
				<shape>rectangular</shape>
				<triangleMeasure>0.4549300000000001</triangleMeasure>
				<rectangleMeasure>0.9098600000000001</rectangleMeasure>
				<circleMeasure>0.5446875469621394</circleMeasure>
				<centroid>
					<x>597.5</x>
					<y>210</y>
				</centroid>
			</pseudo3D>
		</spatialEntity>
		<spatialEntity>
			<pseudo3D type="cluster">
				<clusteredness>1</clusteredness>
				<density>1</density>
				<area>191.0706</area>
				<perimeter>56</perimeter>
				<distanceFromOrigin>840.4724861647762</distanceFromOrigin>
				<angle>0</angle>
				<shape>rectangular</shape>
				<triangleMeasure>0.4874250000000001</triangleMeasure>
				<rectangleMeasure>0.9748500000000001</rectangleMeasure>
				<circleMeasure>0.5849833005488307</circleMeasure>
				<centroid>
					<x>1371</x>
					<y>210</y>
				</centroid>
			</pseudo3D>
		</spatialEntity>
		<spatialEntity>
			<pseudo3D type="cluster">
				<clusteredness>1</clusteredness>
				<density>1</density>
				<area>191.0706</area>
				<perimeter>54</perimeter>
				<distanceFromOrigin>522.9885275988374</distanceFromOrigin>
				<angle>85.60129464500447</angle>
				<shape>rectangular</shape>
				<triangleMeasure>0.5249192307692309</triangleMeasure>
				<rectangleMeasure>1</rectangleMeasure>
				<circleMeasure>0.6282560906835513</circleMeasure>
				<centroid>
					<x>907</x>
					<y>223.5</y>
				</centroid>
			</pseudo3D>
		</spatialEntity>
		<spatialEntity>
			<pseudo3D type="cluster">
				<clusteredness>1</clusteredness>
				<density>1</density>
				<area>191.0706</area>
				<perimeter>54</perimeter>
				<distanceFromOrigin>787.60205687898</distanceFromOrigin>
				<angle>85.60129464500447</angle>
				<shape>rectangular</shape>
				<triangleMeasure>0.5249192307692309</triangleMeasure>
				<rectangleMeasure>1</rectangleMeasure>
				<circleMeasure>0.6282560906835513</circleMeasure>
				<centroid>
					<x>1315</x>
					<y>223.5</y>
				</centroid>
			</pseudo3D>
		</spatialEntity>
		<spatialEntity>
			<pseudo3D type="cluster">
				<clusteredness>1</clusteredness>
				<density>1</density>
				<area>191.0706</area>
				<perimeter>56</perimeter>
				<distanceFromOrigin>626.9577338226238</distanceFromOrigin>
				<angle>0</angle>
				<shape>rectangular</shape>
				<triangleMeasure>0.4874250000000001</triangleMeasure>
				<rectangleMeasure>0.9748500000000001</rectangleMeasure>
				<circleMeasure>0.5849833005488307</circleMeasure>
				<centroid>
					<x>246</x>
					<y>237</y>
				</centroid>
			</pseudo3D>
		</spatialEntity>
		<spatialEntity>
			<pseudo3D type="cluster">
				<clusteredness>1</clusteredness>
				<density>1</density>
				<area>191.0706</area>
				<perimeter>54</perimeter>
				<distanceFromOrigin>713.4269408986459</distanceFromOrigin>
				<angle>0</angle>
				<shape>rectangular</shape>
				<triangleMeasure>0.5249192307692309</triangleMeasure>
				<rectangleMeasure>1</rectangleMeasure>
				<circleMeasure>0.6282560906835513</circleMeasure>
				<centroid>
					<x>105</x>
					<y>264.5</y>
				</centroid>
			</pseudo3D>
		</spatialEntity>
		<spatialEntity>
			<pseudo3D type="cluster">
				<clusteredness>1</clusteredness>
				<density>1</density>
				<area>191.0706</area>
				<perimeter>56</perimeter>
				<distanceFromOrigin>477.4955497174817</distanceFromOrigin>
				<angle>0</angle>
				<shape>rectangular</shape>
				<triangleMeasure>0.4874250000000001</triangleMeasure>
				<rectangleMeasure>0.9748500000000001</rectangleMeasure>
				<circleMeasure>0.5849833005488307</circleMeasure>
				<centroid>
					<x>443</x>
					<y>278</y>
				</centroid>
			</pseudo3D>
		</spatialEntity>
		<spatialEntity>
			<pseudo3D type="cluster">
				<clusteredness>1</clusteredness>
				<density>1</density>
				<area>191.0706</area>
				<perimeter>56</perimeter>
				<distanceFromOrigin>702.9096670269943</distanceFromOrigin>
				<angle>0</angle>
				<shape>rectangular</shape>
				<triangleMeasure>0.4874250000000001</triangleMeasure>
				<rectangleMeasure>0.9748500000000001</rectangleMeasure>
				<circleMeasure>0.5849833005488307</circleMeasure>
				<centroid>
					<x>63</x>
					<y>346</y>
				</centroid>
			</pseudo3D>
		</spatialEntity>
		<spatialEntity>
			<pseudo3D type="cluster">
				<clusteredness>1</clusteredness>
				<density>1</density>
				<area>191.0706</area>
				<perimeter>56</perimeter>
				<distanceFromOrigin>608.4488474802134</distanceFromOrigin>
				<angle>0</angle>
				<shape>rectangular</shape>
				<triangleMeasure>0.4874250000000001</triangleMeasure>
				<rectangleMeasure>0.9748500000000001</rectangleMeasure>
				<circleMeasure>0.5849833005488307</circleMeasure>
				<centroid>
					<x>175</x>
					<y>346</y>
				</centroid>
			</pseudo3D>
		</spatialEntity>
		<spatialEntity>
			<pseudo3D type="cluster">
				<clusteredness>0.1022776610371917</clusteredness>
				<density>1</density>
				<area>382.1412</area>
				<perimeter>93.90396308898926</perimeter>
				<distanceFromOrigin>683.9371316137178</distanceFromOrigin>
				<angle>88.03547961668657</angle>
				<shape>rectangular</shape>
				<triangleMeasure>0.4546593694229625</triangleMeasure>
				<rectangleMeasure>0.5054777777777778</rectangleMeasure>
				<circleMeasure>0.3031241850905896</circleMeasure>
				<centroid>
					<x>1279.885</x>
					<y>352.5555</y>
				</centroid>
			</pseudo3D>
		</spatialEntity>
		<spatialEntity>
			<pseudo3D type="cluster">
				<clusteredness>1</clusteredness>
				<density>1</density>
				<area>191.0706</area>
				<perimeter>58</perimeter>
				<distanceFromOrigin>762.4099946878976</distanceFromOrigin>
				<angle>0</angle>
				<shape>rectangular</shape>
				<triangleMeasure>0.4549300000000001</triangleMeasure>
				<rectangleMeasure>0.9098600000000001</rectangleMeasure>
				<circleMeasure>0.5446875469621394</circleMeasure>
				<centroid>
					<x>1399.5</x>
					<y>427</y>
				</centroid>
			</pseudo3D>
		</spatialEntity>
		<spatialEntity>
			<pseudo3D type="cluster">
				<clusteredness>1</clusteredness>
				<density>1</density>
				<area>191.0706</area>
				<perimeter>58</perimeter>
				<distanceFromOrigin>576.0138887214439</distanceFromOrigin>
				<angle>0</angle>
				<shape>rectangular</shape>
				<triangleMeasure>0.4549300000000001</triangleMeasure>
				<rectangleMeasure>0.9098600000000001</rectangleMeasure>
				<circleMeasure>0.5446875469621394</circleMeasure>
				<centroid>
					<x>1202.5</x>
					<y>441</y>
				</centroid>
			</pseudo3D>
		</spatialEntity>
		<spatialEntity>
			<pseudo3D type="cluster">
				<clusteredness>1</clusteredness>
				<density>1</density>
				<area>191.0706</area>
				<perimeter>56</perimeter>
				<distanceFromOrigin>381.4000524383813</distanceFromOrigin>
				<angle>0</angle>
				<shape>rectangular</shape>
				<triangleMeasure>0.4874250000000001</triangleMeasure>
				<rectangleMeasure>0.9748500000000001</rectangleMeasure>
				<circleMeasure>0.5849833005488307</circleMeasure>
				<centroid>
					<x>991</x>
					<y>468</y>
				</centroid>
			</pseudo3D>
		</spatialEntity>
		<spatialEntity>
			<pseudo3D type="cluster">
				<clusteredness>1</clusteredness>
				<density>1</density>
				<area>191.0706</area>
				<perimeter>56</perimeter>
				<distanceFromOrigin>248.6543786061287</distanceFromOrigin>
				<angle>0</angle>
				<shape>rectangular</shape>
				<triangleMeasure>0.4874250000000001</triangleMeasure>
				<rectangleMeasure>0.9748500000000001</rectangleMeasure>
				<circleMeasure>0.5849833005488307</circleMeasure>
				<centroid>
					<x>527</x>
					<y>495</y>
				</centroid>
			</pseudo3D>
		</spatialEntity>
		<spatialEntity>
			<pseudo3D type="cluster">
				<clusteredness>0.01100946877505608</clusteredness>
				<density>1.113636363636364</density>
				<area>8407.106400000001</area>
				<perimeter>681.2625026702881</perimeter>
				<distanceFromOrigin>86.16263691415206</distanceFromOrigin>
				<angle>87.21079875127063</angle>
				<shape>rectangular</shape>
				<triangleMeasure>0.1713687880683418</triangleMeasure>
				<rectangleMeasure>0.2059116295116316</rectangleMeasure>
				<circleMeasure>0.1788517173294211</circleMeasure>
				<centroid>
					<x>702.0401</x>
					<y>701.5663</y>
				</centroid>
			</pseudo3D>
		</spatialEntity>
		<spatialEntity>
			<pseudo3D type="cluster">
				<clusteredness>1</clusteredness>
				<density>1</density>
				<area>191.0706</area>
				<perimeter>56</perimeter>
				<distanceFromOrigin>598.6493130372739</distanceFromOrigin>
				<angle>0</angle>
				<shape>rectangular</shape>
				<triangleMeasure>0.4874250000000001</triangleMeasure>
				<rectangleMeasure>0.9748500000000001</rectangleMeasure>
				<circleMeasure>0.5849833005488307</circleMeasure>
				<centroid>
					<x>77</x>
					<y>631</y>
				</centroid>
			</pseudo3D>
		</spatialEntity>
		<spatialEntity>
			<pseudo3D type="cluster">
				<clusteredness>1</clusteredness>
				<density>1</density>
				<area>191.0706</area>
				<perimeter>56</perimeter>
				<distanceFromOrigin>323.3728498189049</distanceFromOrigin>
				<angle>0</angle>
				<shape>rectangular</shape>
				<triangleMeasure>0.4899246153846154</triangleMeasure>
				<rectangleMeasure>0.9798492307692308</rectangleMeasure>
				<circleMeasure>0.582013761610809</circleMeasure>
				<centroid>
					<x>1005.5</x>
					<y>644.5</y>
				</centroid>
			</pseudo3D>
		</spatialEntity>
		<spatialEntity>
			<pseudo3D type="cluster">
				<clusteredness>1</clusteredness>
				<density>1</density>
				<area>191.0706</area>
				<perimeter>56</perimeter>
				<distanceFromOrigin>587.191621193627</distanceFromOrigin>
				<angle>0</angle>
				<shape>rectangular</shape>
				<triangleMeasure>0.4874250000000001</triangleMeasure>
				<rectangleMeasure>0.9748500000000001</rectangleMeasure>
				<circleMeasure>0.5849833005488307</circleMeasure>
				<centroid>
					<x>1273</x>
					<y>726</y>
				</centroid>
			</pseudo3D>
		</spatialEntity>
		<spatialEntity>
			<pseudo3D type="cluster">
				<clusteredness>1</clusteredness>
				<density>1</density>
				<area>191.0706</area>
				<perimeter>56</perimeter>
				<distanceFromOrigin>358.4689665786984</distanceFromOrigin>
				<angle>0</angle>
				<shape>rectangular</shape>
				<triangleMeasure>0.4874250000000001</triangleMeasure>
				<rectangleMeasure>0.9748500000000001</rectangleMeasure>
				<circleMeasure>0.5849833005488307</circleMeasure>
				<centroid>
					<x>316</x>
					<y>753</y>
				</centroid>
			</pseudo3D>
		</spatialEntity>
		<spatialEntity>
			<pseudo3D type="cluster">
				<clusteredness>1</clusteredness>
				<density>1</density>
				<area>191.0706</area>
				<perimeter>56</perimeter>
				<distanceFromOrigin>561.7980064044372</distanceFromOrigin>
				<angle>0</angle>
				<shape>rectangular</shape>
				<triangleMeasure>0.4874250000000001</triangleMeasure>
				<rectangleMeasure>0.9748500000000001</rectangleMeasure>
				<circleMeasure>0.5849833005488307</circleMeasure>
				<centroid>
					<x>1245</x>
					<y>767</y>
				</centroid>
			</pseudo3D>
		</spatialEntity>
		<spatialEntity>
			<pseudo3D type="cluster">
				<clusteredness>1</clusteredness>
				<density>1</density>
				<area>191.0706</area>
				<perimeter>54</perimeter>
				<distanceFromOrigin>167.8630394101096</distanceFromOrigin>
				<angle>0</angle>
				<shape>rectangular</shape>
				<triangleMeasure>0.5249192307692309</triangleMeasure>
				<rectangleMeasure>1</rectangleMeasure>
				<circleMeasure>0.6282560906835513</circleMeasure>
				<centroid>
					<x>823</x>
					<y>807.5</y>
				</centroid>
			</pseudo3D>
		</spatialEntity>
		<spatialEntity>
			<pseudo3D type="cluster">
				<clusteredness>1</clusteredness>
				<density>1</density>
				<area>191.0706</area>
				<perimeter>58</perimeter>
				<distanceFromOrigin>533.8773267333986</distanceFromOrigin>
				<angle>0</angle>
				<shape>rectangular</shape>
				<triangleMeasure>0.4549300000000001</triangleMeasure>
				<rectangleMeasure>0.9098600000000001</rectangleMeasure>
				<circleMeasure>0.5446875469621394</circleMeasure>
				<centroid>
					<x>1202.5</x>
					<y>848</y>
				</centroid>
			</pseudo3D>
		</spatialEntity>
		<spatialEntity>
			<pseudo3D type="cluster">
				<clusteredness>0.06400942331375073</clusteredness>
				<density>1</density>
				<area>382.1412</area>
				<perimeter>118.6099052429199</perimeter>
				<distanceFromOrigin>616.1055104444367</distanceFromOrigin>
				<angle>40.16724401286505</angle>
				<shape>rectangular</shape>
				<triangleMeasure>0.311952</triangleMeasure>
				<rectangleMeasure>0.4061875316220912</rectangleMeasure>
				<circleMeasure>0.179994856762336</circleMeasure>
				<centroid>
					<x>77</x>
					<y>923</y>
				</centroid>
			</pseudo3D>
		</spatialEntity>
		<spatialEntity>
			<pseudo3D type="cluster">
				<clusteredness>1</clusteredness>
				<density>1</density>
				<area>191.0706</area>
				<perimeter>56</perimeter>
				<distanceFromOrigin>705.9249251868076</distanceFromOrigin>
				<angle>0</angle>
				<shape>rectangular</shape>
				<triangleMeasure>0.4874250000000001</triangleMeasure>
				<rectangleMeasure>0.9748500000000001</rectangleMeasure>
				<circleMeasure>0.5849833005488307</circleMeasure>
				<centroid>
					<x>21</x>
					<y>984</y>
				</centroid>
			</pseudo3D>
		</spatialEntity>
		<spatialEntity>
			<pseudo3D type="cluster">
				<clusteredness>1</clusteredness>
				<density>1</density>
				<area>191.0706</area>
				<perimeter>54</perimeter>
				<distanceFromOrigin>729.8013428324176</distanceFromOrigin>
				<angle>0</angle>
				<shape>rectangular</shape>
				<triangleMeasure>0.5249192307692309</triangleMeasure>
				<rectangleMeasure>1</rectangleMeasure>
				<circleMeasure>0.6282560906835513</circleMeasure>
				<centroid>
					<x>1357</x>
					<y>997.5</y>
				</centroid>
			</pseudo3D>
		</spatialEntity>
		<spatialEntity>
			<pseudo3D type="cluster">
				<clusteredness>1</clusteredness>
				<density>1</density>
				<area>191.0706</area>
				<perimeter>56</perimeter>
				<distanceFromOrigin>372.9369919973078</distanceFromOrigin>
				<angle>0</angle>
				<shape>rectangular</shape>
				<triangleMeasure>0.4874250000000001</triangleMeasure>
				<rectangleMeasure>0.9748500000000001</rectangleMeasure>
				<circleMeasure>0.5849833005488307</circleMeasure>
				<centroid>
					<x>837</x>
					<y>1052</y>
				</centroid>
			</pseudo3D>
		</spatialEntity>
		<spatialEntity>
			<pseudo3D type="cluster">
				<clusteredness>1</clusteredness>
				<density>1</density>
				<area>191.0706</area>
				<perimeter>54</perimeter>
				<distanceFromOrigin>452.7394394130027</distanceFromOrigin>
				<angle>0</angle>
				<shape>rectangular</shape>
				<triangleMeasure>0.5249192307692309</triangleMeasure>
				<rectangleMeasure>1</rectangleMeasure>
				<circleMeasure>0.6282560906835513</circleMeasure>
				<centroid>
					<x>429</x>
					<y>1092.5</y>
				</centroid>
			</pseudo3D>
		</spatialEntity>
		<spatialEntity>
			<pseudo3D type="cluster">
				<clusteredness>1</clusteredness>
				<density>1</density>
				<area>191.0706</area>
				<perimeter>56</perimeter>
				<distanceFromOrigin>762.0564283568508</distanceFromOrigin>
				<angle>0</angle>
				<shape>rectangular</shape>
				<triangleMeasure>0.4874250000000001</triangleMeasure>
				<rectangleMeasure>0.9748500000000001</rectangleMeasure>
				<circleMeasure>0.5849833005488307</circleMeasure>
				<centroid>
					<x>1329</x>
					<y>1120</y>
				</centroid>
			</pseudo3D>
		</spatialEntity>
		<spatialEntity>
			<pseudo3D type="cluster">
				<clusteredness>0.04640244483421195</clusteredness>
				<density>1</density>
				<area>382.1412</area>
				<perimeter>140.7036018371582</perimeter>
				<distanceFromOrigin>648.9445276755171</distanceFromOrigin>
				<angle>33.69006752597979</angle>
				<shape>rectangular</shape>
				<triangleMeasure>0.2480077554911068</triangleMeasure>
				<rectangleMeasure>0.3574563762187256</rectangleMeasure>
				<circleMeasure>0.1239532173430521</circleMeasure>
				<centroid>
					<x>225.0691</x>
					<y>1208</y>
				</centroid>
			</pseudo3D>
		</spatialEntity>
		<spatialEntity>
			<pseudo3D type="cluster">
				<clusteredness>1</clusteredness>
				<density>1</density>
				<area>191.0706</area>
				<perimeter>56</perimeter>
				<distanceFromOrigin>505.9298370327649</distanceFromOrigin>
				<angle>85.60129464500447</angle>
				<shape>rectangular</shape>
				<triangleMeasure>0.4899246153846154</triangleMeasure>
				<rectangleMeasure>0.9798492307692308</rectangleMeasure>
				<circleMeasure>0.582013761610809</circleMeasure>
				<centroid>
					<x>808.5</x>
					<y>1201.5</y>
				</centroid>
			</pseudo3D>
		</spatialEntity>
		<spatialEntity>
			<pseudo3D type="cluster">
				<clusteredness>0.03800878289613973</clusteredness>
				<density>1</density>
				<area>573.2118</area>
				<perimeter>172.6487655639648</perimeter>
				<distanceFromOrigin>812.271506332704</distanceFromOrigin>
				<angle>55.40771131249006</angle>
				<shape>triangular</shape>
				<triangleMeasure>0.3024540179565186</triangleMeasure>
				<rectangleMeasure>0.2527388888888889</rectangleMeasure>
				<circleMeasure>0.1469958209981488</circleMeasure>
				<centroid>
					<x>24.95317</x>
					<y>1239.518</y>
				</centroid>
			</pseudo3D>
		</spatialEntity>
		<spatialEntity>
			<pseudo3D type="cluster">
				<clusteredness>0.05113888994326549</clusteredness>
				<density>1</density>
				<area>382.1412</area>
				<perimeter>131.7946014404297</perimeter>
				<distanceFromOrigin>762.1056357225027</distanceFromOrigin>
				<angle>37.73675525941544</angle>
				<shape>rectangular</shape>
				<triangleMeasure>0.2575075471698113</triangleMeasure>
				<rectangleMeasure>0.3453979346741824</rectangleMeasure>
				<circleMeasure>0.136333793994412</circleMeasure>
				<centroid>
					<x>1259</x>
					<y>1242</y>
				</centroid>
			</pseudo3D>
		</spatialEntity>
		<spatialEntity>
			<pseudo3D type="cluster">
				<clusteredness>1</clusteredness>
				<density>1</density>
				<area>191.0706</area>
				<perimeter>56</perimeter>
				<distanceFromOrigin>730.7290879662585</distanceFromOrigin>
				<angle>0</angle>
				<shape>rectangular</shape>
				<triangleMeasure>0.4874250000000001</triangleMeasure>
				<rectangleMeasure>0.9748500000000001</rectangleMeasure>
				<circleMeasure>0.5849833005488307</circleMeasure>
				<centroid>
					<x>1188</x>
					<y>1242</y>
				</centroid>
			</pseudo3D>
		</spatialEntity>
		<spatialEntity>
			<pseudo3D type="cluster">
				<clusteredness>1</clusteredness>
				<density>1</density>
				<area>191.0706</area>
				<perimeter>56</perimeter>
				<distanceFromOrigin>573.1710041514661</distanceFromOrigin>
				<angle>0</angle>
				<shape>rectangular</shape>
				<triangleMeasure>0.4874250000000001</triangleMeasure>
				<rectangleMeasure>0.9748500000000001</rectangleMeasure>
				<circleMeasure>0.5849833005488307</circleMeasure>
				<centroid>
					<x>541</x>
					<y>1269</y>
				</centroid>
			</pseudo3D>
		</spatialEntity>
		<spatialEntity>
			<pseudo3D type="cluster">
				<clusteredness>1</clusteredness>
				<density>1</density>
				<area>191.0706</area>
				<perimeter>56</perimeter>
				<distanceFromOrigin>873.8563955250313</distanceFromOrigin>
				<angle>0</angle>
				<shape>rectangular</shape>
				<triangleMeasure>0.4874250000000001</triangleMeasure>
				<rectangleMeasure>0.9748500000000001</rectangleMeasure>
				<circleMeasure>0.5849833005488307</circleMeasure>
				<centroid>
					<x>77</x>
					<y>1351</y>
				</centroid>
			</pseudo3D>
		</spatialEntity>
		<spatialEntity>
			<pseudo3D type="cluster">
				<clusteredness>1</clusteredness>
				<density>1</density>
				<area>191.0706</area>
				<perimeter>56</perimeter>
				<distanceFromOrigin>813.3904351539917</distanceFromOrigin>
				<angle>0</angle>
				<shape>rectangular</shape>
				<triangleMeasure>0.4874250000000001</triangleMeasure>
				<rectangleMeasure>0.9748500000000001</rectangleMeasure>
				<circleMeasure>0.5849833005488307</circleMeasure>
				<centroid>
					<x>1188</x>
					<y>1351</y>
				</centroid>
			</pseudo3D>
		</spatialEntity>
		<numericStateVariable>
			<name>avgClusterednessClusters</name>
			<value>0.9666812170809057</value>
		</numericStateVariable>
		<numericStateVariable>
			<name>avgDensityClusters</name>
			<value>1.002525252525252</value>
		</numericStateVariable>
	</timepoint>
	<timepoint>
		<spatialEntity>
			<pseudo3D type="cluster">
				<clusteredness>1</clusteredness>
				<density>1</density>
				<area>191.0706</area>
				<perimeter>56</perimeter>
				<distanceFromOrigin>684.7904789057745</distanceFromOrigin>
				<angle>0</angle>
				<shape>rectangular</shape>
				<triangleMeasure>0.4874250000000001</triangleMeasure>
				<rectangleMeasure>0.9748500000000001</rectangleMeasure>
				<circleMeasure>0.5849833005488307</circleMeasure>
				<centroid>
					<x>569</x>
					<y>20</y>
				</centroid>
			</pseudo3D>
		</spatialEntity>
		<spatialEntity>
			<pseudo3D type="cluster">
				<clusteredness>1</clusteredness>
				<density>1</density>
				<area>191.0706</area>
				<perimeter>54</perimeter>
				<distanceFromOrigin>944.0005296608683</distanceFromOrigin>
				<angle>0</angle>
				<shape>rectangular</shape>
				<triangleMeasure>0.5249192307692309</triangleMeasure>
				<rectangleMeasure>1</rectangleMeasure>
				<circleMeasure>0.6282560906835513</circleMeasure>
				<centroid>
					<x>1357</x>
					<y>33.5</y>
				</centroid>
			</pseudo3D>
		</spatialEntity>
		<spatialEntity>
			<pseudo3D type="cluster">
				<clusteredness>0.07107316840402042</clusteredness>
				<density>1</density>
				<area>382.1412</area>
				<perimeter>112</perimeter>
				<distanceFromOrigin>746.6625743935476</distanceFromOrigin>
				<angle>37.8749836510982</angle>
				<shape>rectangular</shape>
				<triangleMeasure>0.32495</triangleMeasure>
				<rectangleMeasure>0.6499</rectangleMeasure>
				<circleMeasure>0.2339933167889357</circleMeasure>
				<centroid>
					<x>1132</x>
					<y>88</y>
				</centroid>
			</pseudo3D>
		</spatialEntity>
		<spatialEntity>
			<pseudo3D type="cluster">
				<clusteredness>1</clusteredness>
				<density>1</density>
				<area>191.0706</area>
				<perimeter>54</perimeter>
				<distanceFromOrigin>626.4702706433882</distanceFromOrigin>
				<angle>85.60129464500447</angle>
				<shape>rectangular</shape>
				<triangleMeasure>0.5249192307692309</triangleMeasure>
				<rectangleMeasure>1</rectangleMeasure>
				<circleMeasure>0.6282560906835513</circleMeasure>
				<centroid>
					<x>879</x>
					<y>101.5</y>
				</centroid>
			</pseudo3D>
		</spatialEntity>
		<spatialEntity>
			<pseudo3D type="cluster">
				<clusteredness>0.07107320694312874</clusteredness>
				<density>1</density>
				<area>382.1412</area>
				<perimeter>112</perimeter>
				<distanceFromOrigin>699.6434806385321</distanceFromOrigin>
				<angle>36.38435181583588</angle>
				<shape>rectangular</shape>
				<triangleMeasure>0.32495</triangleMeasure>
				<rectangleMeasure>0.6499</rectangleMeasure>
				<circleMeasure>0.2339933167889357</circleMeasure>
				<centroid>
					<x>232</x>
					<y>142</y>
				</centroid>
			</pseudo3D>
		</spatialEntity>
		<spatialEntity>
			<pseudo3D type="cluster">
				<clusteredness>1</clusteredness>
				<density>1</density>
				<area>191.0706</area>
				<perimeter>54</perimeter>
				<distanceFromOrigin>590.7529094299917</distanceFromOrigin>
				<angle>85.60129464500447</angle>
				<shape>rectangular</shape>
				<triangleMeasure>0.5249192307692309</triangleMeasure>
				<rectangleMeasure>1</rectangleMeasure>
				<circleMeasure>0.6282560906835513</circleMeasure>
				<centroid>
					<x>921</x>
					<y>155.5</y>
				</centroid>
			</pseudo3D>
		</spatialEntity>
		<spatialEntity>
			<pseudo3D type="cluster">
				<clusteredness>1</clusteredness>
				<density>1</density>
				<area>191.0706</area>
				<perimeter>56</perimeter>
				<distanceFromOrigin>744.7932599050558</distanceFromOrigin>
				<angle>0</angle>
				<shape>rectangular</shape>
				<triangleMeasure>0.4874250000000001</triangleMeasure>
				<rectangleMeasure>0.9748500000000001</rectangleMeasure>
				<circleMeasure>0.5849833005488307</circleMeasure>
				<centroid>
					<x>133</x>
					<y>183</y>
				</centroid>
			</pseudo3D>
		</spatialEntity>
		<spatialEntity>
			<pseudo3D type="cluster">
				<clusteredness>1</clusteredness>
				<density>1</density>
				<area>191.0706</area>
				<perimeter>54</perimeter>
				<distanceFromOrigin>504.5839870626098</distanceFromOrigin>
				<angle>81.2538377374448</angle>
				<shape>rectangular</shape>
				<triangleMeasure>0.5249192307692309</triangleMeasure>
				<rectangleMeasure>1</rectangleMeasure>
				<circleMeasure>0.6282560906835513</circleMeasure>
				<centroid>
					<x>499</x>
					<y>223.5</y>
				</centroid>
			</pseudo3D>
		</spatialEntity>
		<spatialEntity>
			<pseudo3D type="cluster">
				<clusteredness>0.03734528019418913</clusteredness>
				<density>1</density>
				<area>573.2118</area>
				<perimeter>174.8697738647461</perimeter>
				<distanceFromOrigin>775.2019091823755</distanceFromOrigin>
				<angle>0</angle>
				<shape>triangular</shape>
				<triangleMeasure>0.2559052652138732</triangleMeasure>
				<rectangleMeasure>0.2511512367661259</rectangleMeasure>
				<circleMeasure>0.1136715694089711</circleMeasure>
				<centroid>
					<x>1351.753</x>
					<y>245.69</y>
				</centroid>
			</pseudo3D>
		</spatialEntity>
		<spatialEntity>
			<pseudo3D type="cluster">
				<clusteredness>1</clusteredness>
				<density>1</density>
				<area>191.0706</area>
				<perimeter>56</perimeter>
				<distanceFromOrigin>516.5510623355642</distanceFromOrigin>
				<angle>0</angle>
				<shape>rectangular</shape>
				<triangleMeasure>0.4874250000000001</triangleMeasure>
				<rectangleMeasure>0.9748500000000001</rectangleMeasure>
				<circleMeasure>0.5849833005488307</circleMeasure>
				<centroid>
					<x>921</x>
					<y>237</y>
				</centroid>
			</pseudo3D>
		</spatialEntity>
		<spatialEntity>
			<pseudo3D type="cluster">
				<clusteredness>1</clusteredness>
				<density>1</density>
				<area>191.0706</area>
				<perimeter>54</perimeter>
				<distanceFromOrigin>735.8763483086</distanceFromOrigin>
				<angle>0</angle>
				<shape>rectangular</shape>
				<triangleMeasure>0.5249192307692309</triangleMeasure>
				<rectangleMeasure>1</rectangleMeasure>
				<circleMeasure>0.6282560906835513</circleMeasure>
				<centroid>
					<x>77</x>
					<y>264.5</y>
				</centroid>
			</pseudo3D>
		</spatialEntity>
		<spatialEntity>
			<pseudo3D type="cluster">
				<clusteredness>1</clusteredness>
				<density>1</density>
				<area>191.0706</area>
				<perimeter>54</perimeter>
				<distanceFromOrigin>765.4188395904558</distanceFromOrigin>
				<angle>0</angle>
				<shape>rectangular</shape>
				<triangleMeasure>0.5249192307692309</triangleMeasure>
				<rectangleMeasure>1</rectangleMeasure>
				<circleMeasure>0.6282560906835513</circleMeasure>
				<centroid>
					<x>7</x>
					<y>318.5</y>
				</centroid>
			</pseudo3D>
		</spatialEntity>
		<spatialEntity>
			<pseudo3D type="cluster">
				<clusteredness>0.1022776610371917</clusteredness>
				<density>1</density>
				<area>382.1412</area>
				<perimeter>93.90396308898926</perimeter>
				<distanceFromOrigin>726.4248068451407</distanceFromOrigin>
				<angle>53.13010235415598</angle>
				<shape>rectangular</shape>
				<triangleMeasure>0.4546593694229625</triangleMeasure>
				<rectangleMeasure>0.5054777777777778</rectangleMeasure>
				<circleMeasure>0.3031241850905896</circleMeasure>
				<centroid>
					<x>1336.115</x>
					<y>352.5555</y>
				</centroid>
			</pseudo3D>
		</spatialEntity>
		<spatialEntity>
			<pseudo3D type="cluster">
				<clusteredness>1</clusteredness>
				<density>1</density>
				<area>191.0706</area>
				<perimeter>56</perimeter>
				<distanceFromOrigin>665.2345451042061</distanceFromOrigin>
				<angle>0</angle>
				<shape>rectangular</shape>
				<triangleMeasure>0.4874250000000001</triangleMeasure>
				<rectangleMeasure>0.9748500000000001</rectangleMeasure>
				<circleMeasure>0.5849833005488307</circleMeasure>
				<centroid>
					<x>91</x>
					<y>373</y>
				</centroid>
			</pseudo3D>
		</spatialEntity>
		<spatialEntity>
			<pseudo3D type="cluster">
				<clusteredness>1</clusteredness>
				<density>1</density>
				<area>191.0706</area>
				<perimeter>56</perimeter>
				<distanceFromOrigin>358.6223640544466</distanceFromOrigin>
				<angle>0</angle>
				<shape>rectangular</shape>
				<triangleMeasure>0.4874250000000001</triangleMeasure>
				<rectangleMeasure>0.9748500000000001</rectangleMeasure>
				<circleMeasure>0.5849833005488307</circleMeasure>
				<centroid>
					<x>471</x>
					<y>400</y>
				</centroid>
			</pseudo3D>
		</spatialEntity>
		<spatialEntity>
			<pseudo3D type="cluster">
				<clusteredness>1</clusteredness>
				<density>1</density>
				<area>191.0706</area>
				<perimeter>56</perimeter>
				<distanceFromOrigin>367.0217977177923</distanceFromOrigin>
				<angle>0</angle>
				<shape>rectangular</shape>
				<triangleMeasure>0.4874250000000001</triangleMeasure>
				<rectangleMeasure>0.9748500000000001</rectangleMeasure>
				<circleMeasure>0.5849833005488307</circleMeasure>
				<centroid>
					<x>949</x>
					<y>441</y>
				</centroid>
			</pseudo3D>
		</spatialEntity>
		<spatialEntity>
			<pseudo3D type="cluster">
				<clusteredness>1</clusteredness>
				<density>1</density>
				<area>191.0706</area>
				<perimeter>56</perimeter>
				<distanceFromOrigin>744.4037882762285</distanceFromOrigin>
				<angle>0</angle>
				<shape>rectangular</shape>
				<triangleMeasure>0.4874250000000001</triangleMeasure>
				<rectangleMeasure>0.9748500000000001</rectangleMeasure>
				<circleMeasure>0.5849833005488307</circleMeasure>
				<centroid>
					<x>1385</x>
					<y>441</y>
				</centroid>
			</pseudo3D>
		</spatialEntity>
		<spatialEntity>
			<pseudo3D type="cluster">
				<clusteredness>1</clusteredness>
				<density>1</density>
				<area>191.0706</area>
				<perimeter>54</perimeter>
				<distanceFromOrigin>520.2393679836234</distanceFromOrigin>
				<angle>0</angle>
				<shape>rectangular</shape>
				<triangleMeasure>0.5249192307692309</triangleMeasure>
				<rectangleMeasure>1</rectangleMeasure>
				<circleMeasure>0.6282560906835513</circleMeasure>
				<centroid>
					<x>1146</x>
					<y>454.5</y>
				</centroid>
			</pseudo3D>
		</spatialEntity>
		<spatialEntity>
			<pseudo3D type="cluster">
				<clusteredness>0.01232209308017889</clusteredness>
				<density>1.108695652173913</density>
				<area>8789.247599999999</area>
				<perimeter>638.6155166625977</perimeter>
				<distanceFromOrigin>72.27724399837061</distanceFromOrigin>
				<angle>97.16635860225907</angle>
				<shape>rectangular</shape>
				<triangleMeasure>0.2094772772772772</triangleMeasure>
				<rectangleMeasure>0.2397780645628804</rectangleMeasure>
				<circleMeasure>0.1869215039614462</circleMeasure>
				<centroid>
					<x>695.8426</x>
					<y>682.8391</y>
				</centroid>
			</pseudo3D>
		</spatialEntity>
		<spatialEntity>
			<pseudo3D type="cluster">
				<clusteredness>1</clusteredness>
				<density>1</density>
				<area>191.0706</area>
				<perimeter>54</perimeter>
				<distanceFromOrigin>625.2503498599581</distanceFromOrigin>
				<angle>0</angle>
				<shape>rectangular</shape>
				<triangleMeasure>0.5249192307692309</triangleMeasure>
				<rectangleMeasure>1</rectangleMeasure>
				<circleMeasure>0.6282560906835513</circleMeasure>
				<centroid>
					<x>49</x>
					<y>644.5</y>
				</centroid>
			</pseudo3D>
		</spatialEntity>
		<spatialEntity>
			<pseudo3D type="cluster">
				<clusteredness>1</clusteredness>
				<density>1</density>
				<area>191.0706</area>
				<perimeter>54</perimeter>
				<distanceFromOrigin>254.5780823244609</distanceFromOrigin>
				<angle>0</angle>
				<shape>rectangular</shape>
				<triangleMeasure>0.5249192307692309</triangleMeasure>
				<rectangleMeasure>1</rectangleMeasure>
				<circleMeasure>0.6282560906835513</circleMeasure>
				<centroid>
					<x>935</x>
					<y>644.5</y>
				</centroid>
			</pseudo3D>
		</spatialEntity>
		<spatialEntity>
			<pseudo3D type="cluster">
				<clusteredness>1</clusteredness>
				<density>1</density>
				<area>191.0706</area>
				<perimeter>54</perimeter>
				<distanceFromOrigin>329.2795165205391</distanceFromOrigin>
				<angle>0</angle>
				<shape>rectangular</shape>
				<triangleMeasure>0.5249192307692309</triangleMeasure>
				<rectangleMeasure>1</rectangleMeasure>
				<circleMeasure>0.6282560906835513</circleMeasure>
				<centroid>
					<x>344</x>
					<y>739.5</y>
				</centroid>
			</pseudo3D>
		</spatialEntity>
		<spatialEntity>
			<pseudo3D type="cluster">
				<clusteredness>1</clusteredness>
				<density>1</density>
				<area>191.0706</area>
				<perimeter>56</perimeter>
				<distanceFromOrigin>588.5006372129091</distanceFromOrigin>
				<angle>0</angle>
				<shape>rectangular</shape>
				<triangleMeasure>0.4874250000000001</triangleMeasure>
				<rectangleMeasure>0.9748500000000001</rectangleMeasure>
				<circleMeasure>0.5849833005488307</circleMeasure>
				<centroid>
					<x>1273</x>
					<y>753</y>
				</centroid>
			</pseudo3D>
		</spatialEntity>
		<spatialEntity>
			<pseudo3D type="cluster">
				<clusteredness>1</clusteredness>
				<density>1</density>
				<area>191.0706</area>
				<perimeter>56</perimeter>
				<distanceFromOrigin>645.4339625399333</distanceFromOrigin>
				<angle>0</angle>
				<shape>rectangular</shape>
				<triangleMeasure>0.4874250000000001</triangleMeasure>
				<rectangleMeasure>0.9748500000000001</rectangleMeasure>
				<circleMeasure>0.5849833005488307</circleMeasure>
				<centroid>
					<x>1329</x>
					<y>767</y>
				</centroid>
			</pseudo3D>
		</spatialEntity>
		<spatialEntity>
			<pseudo3D type="cluster">
				<clusteredness>1</clusteredness>
				<density>1</density>
				<area>191.0706</area>
				<perimeter>54</perimeter>
				<distanceFromOrigin>110.0590750460861</distanceFromOrigin>
				<angle>0</angle>
				<shape>rectangular</shape>
				<triangleMeasure>0.5249192307692309</triangleMeasure>
				<rectangleMeasure>1</rectangleMeasure>
				<circleMeasure>0.6282560906835513</circleMeasure>
				<centroid>
					<x>738</x>
					<y>807.5</y>
				</centroid>
			</pseudo3D>
		</spatialEntity>
		<spatialEntity>
			<pseudo3D type="cluster">
				<clusteredness>1</clusteredness>
				<density>1</density>
				<area>191.0706</area>
				<perimeter>56</perimeter>
				<distanceFromOrigin>579.0354047897245</distanceFromOrigin>
				<angle>0</angle>
				<shape>rectangular</shape>
				<triangleMeasure>0.4874250000000001</triangleMeasure>
				<rectangleMeasure>0.9748500000000001</rectangleMeasure>
				<circleMeasure>0.5849833005488307</circleMeasure>
				<centroid>
					<x>1245</x>
					<y>862</y>
				</centroid>
			</pseudo3D>
		</spatialEntity>
		<spatialEntity>
			<pseudo3D type="cluster">
				<clusteredness>0.05019175172912094</clusteredness>
				<density>1</density>
				<area>573.2118</area>
				<perimeter>144.2708492279053</perimeter>
				<distanceFromOrigin>630.9334354747733</distanceFromOrigin>
				<angle>42.58049078334366</angle>
				<shape>rectangular</shape>
				<triangleMeasure>0.3614322609248231</triangleMeasure>
				<rectangleMeasure>0.4305901622171214</rectangleMeasure>
				<circleMeasure>0.1779923483832748</circleMeasure>
				<centroid>
					<x>69.8434</x>
					<y>951.2394</y>
				</centroid>
			</pseudo3D>
		</spatialEntity>
		<spatialEntity>
			<pseudo3D type="cluster">
				<clusteredness>1</clusteredness>
				<density>1</density>
				<area>191.0706</area>
				<perimeter>56</perimeter>
				<distanceFromOrigin>323.199628712658</distanceFromOrigin>
				<angle>0</angle>
				<shape>rectangular</shape>
				<triangleMeasure>0.4874250000000001</triangleMeasure>
				<rectangleMeasure>0.9748500000000001</rectangleMeasure>
				<circleMeasure>0.5849833005488307</circleMeasure>
				<centroid>
					<x>499</x>
					<y>984</y>
				</centroid>
			</pseudo3D>
		</spatialEntity>
		<spatialEntity>
			<pseudo3D type="cluster">
				<clusteredness>1</clusteredness>
				<density>1</density>
				<area>191.0706</area>
				<perimeter>56</perimeter>
				<distanceFromOrigin>750.4198824658099</distanceFromOrigin>
				<angle>0</angle>
				<shape>rectangular</shape>
				<triangleMeasure>0.4874250000000001</triangleMeasure>
				<rectangleMeasure>0.9748500000000001</rectangleMeasure>
				<circleMeasure>0.5849833005488307</circleMeasure>
				<centroid>
					<x>1385</x>
					<y>984</y>
				</centroid>
			</pseudo3D>
		</spatialEntity>
		<spatialEntity>
			<pseudo3D type="cluster">
				<clusteredness>1</clusteredness>
				<density>1</density>
				<area>191.0706</area>
				<perimeter>54</perimeter>
				<distanceFromOrigin>331.0498451895122</distanceFromOrigin>
				<angle>0</angle>
				<shape>rectangular</shape>
				<triangleMeasure>0.5249192307692309</triangleMeasure>
				<rectangleMeasure>1</rectangleMeasure>
				<circleMeasure>0.6282560906835513</circleMeasure>
				<centroid>
					<x>851</x>
					<y>997.5</y>
				</centroid>
			</pseudo3D>
		</spatialEntity>
		<spatialEntity>
			<pseudo3D type="cluster">
				<clusteredness>1</clusteredness>
				<density>1</density>
				<area>191.0706</area>
				<perimeter>56</perimeter>
				<distanceFromOrigin>795.1861417303498</distanceFromOrigin>
				<angle>0</angle>
				<shape>rectangular</shape>
				<triangleMeasure>0.4874250000000001</triangleMeasure>
				<rectangleMeasure>0.9748500000000001</rectangleMeasure>
				<circleMeasure>0.5849833005488307</circleMeasure>
				<centroid>
					<x>7</x>
					<y>1147</y>
				</centroid>
			</pseudo3D>
		</spatialEntity>
		<spatialEntity>
			<pseudo3D type="cluster">
				<clusteredness>1</clusteredness>
				<density>1</density>
				<area>191.0706</area>
				<perimeter>54</perimeter>
				<distanceFromOrigin>663.8102138412755</distanceFromOrigin>
				<angle>0</angle>
				<shape>rectangular</shape>
				<triangleMeasure>0.5249192307692309</triangleMeasure>
				<rectangleMeasure>1</rectangleMeasure>
				<circleMeasure>0.6282560906835513</circleMeasure>
				<centroid>
					<x>1174</x>
					<y>1160.5</y>
				</centroid>
			</pseudo3D>
		</spatialEntity>
		<spatialEntity>
			<pseudo3D type="cluster">
				<clusteredness>1</clusteredness>
				<density>1</density>
				<area>191.0706</area>
				<perimeter>56</perimeter>
				<distanceFromOrigin>610.5513901384551</distanceFromOrigin>
				<angle>0</angle>
				<shape>rectangular</shape>
				<triangleMeasure>0.4874250000000001</triangleMeasure>
				<rectangleMeasure>0.9748500000000001</rectangleMeasure>
				<circleMeasure>0.5849833005488307</circleMeasure>
				<centroid>
					<x>274</x>
					<y>1174</y>
				</centroid>
			</pseudo3D>
		</spatialEntity>
		<spatialEntity>
			<pseudo3D type="cluster">
				<clusteredness>1</clusteredness>
				<density>1</density>
				<area>191.0706</area>
				<perimeter>56</perimeter>
				<distanceFromOrigin>725.8443359288547</distanceFromOrigin>
				<angle>0</angle>
				<shape>rectangular</shape>
				<triangleMeasure>0.4874250000000001</triangleMeasure>
				<rectangleMeasure>0.9748500000000001</rectangleMeasure>
				<circleMeasure>0.5849833005488307</circleMeasure>
				<centroid>
					<x>1245</x>
					<y>1174</y>
				</centroid>
			</pseudo3D>
		</spatialEntity>
		<spatialEntity>
			<pseudo3D type="cluster">
				<clusteredness>1</clusteredness>
				<density>1</density>
				<area>191.0706</area>
				<perimeter>54</perimeter>
				<distanceFromOrigin>529.1389231572366</distanceFromOrigin>
				<angle>0</angle>
				<shape>rectangular</shape>
				<triangleMeasure>0.5249192307692309</triangleMeasure>
				<rectangleMeasure>1</rectangleMeasure>
				<circleMeasure>0.6282560906835513</circleMeasure>
				<centroid>
					<x>794</x>
					<y>1228.5</y>
				</centroid>
			</pseudo3D>
		</spatialEntity>
		<spatialEntity>
			<pseudo3D type="cluster">
				<clusteredness>1</clusteredness>
				<density>1</density>
				<area>191.0706</area>
				<perimeter>54</perimeter>
				<distanceFromOrigin>782.8748303528477</distanceFromOrigin>
				<angle>0</angle>
				<shape>rectangular</shape>
				<triangleMeasure>0.5249192307692309</triangleMeasure>
				<rectangleMeasure>1</rectangleMeasure>
				<circleMeasure>0.6282560906835513</circleMeasure>
				<centroid>
					<x>1273</x>
					<y>1228.5</y>
				</centroid>
			</pseudo3D>
		</spatialEntity>
		<spatialEntity>
			<pseudo3D type="cluster">
				<clusteredness>1</clusteredness>
				<density>1</density>
				<area>191.0706</area>
				<perimeter>56</perimeter>
				<distanceFromOrigin>672.0900237319403</distanceFromOrigin>
				<angle>0</angle>
				<shape>rectangular</shape>
				<triangleMeasure>0.4874250000000001</triangleMeasure>
				<rectangleMeasure>0.9748500000000001</rectangleMeasure>
				<circleMeasure>0.5849833005488307</circleMeasure>
				<centroid>
					<x>260</x>
					<y>1242</y>
				</centroid>
			</pseudo3D>
		</spatialEntity>
		<spatialEntity>
			<pseudo3D type="cluster">
				<clusteredness>1</clusteredness>
				<density>2</density>
				<area>191.0706</area>
				<perimeter>54</perimeter>
				<distanceFromOrigin>827.7402974363396</distanceFromOrigin>
				<angle>0</angle>
				<shape>rectangular</shape>
				<triangleMeasure>0.5249192307692309</triangleMeasure>
				<rectangleMeasure>1</rectangleMeasure>
				<circleMeasure>0.6282560906835513</circleMeasure>
				<centroid>
					<x>49</x>
					<y>1255.5</y>
				</centroid>
			</pseudo3D>
		</spatialEntity>
		<spatialEntity>
			<pseudo3D type="cluster">
				<clusteredness>1</clusteredness>
				<density>1</density>
				<area>191.0706</area>
				<perimeter>56</perimeter>
				<distanceFromOrigin>576.531872492753</distanceFromOrigin>
				<angle>0</angle>
				<shape>rectangular</shape>
				<triangleMeasure>0.4874250000000001</triangleMeasure>
				<rectangleMeasure>0.9748500000000001</rectangleMeasure>
				<circleMeasure>0.5849833005488307</circleMeasure>
				<centroid>
					<x>527</x>
					<y>1269</y>
				</centroid>
			</pseudo3D>
		</spatialEntity>
		<spatialEntity>
			<pseudo3D type="cluster">
				<clusteredness>1</clusteredness>
				<density>1</density>
				<area>191.0706</area>
				<perimeter>56</perimeter>
				<distanceFromOrigin>854.2142588367394</distanceFromOrigin>
				<angle>0</angle>
				<shape>rectangular</shape>
				<triangleMeasure>0.4874250000000001</triangleMeasure>
				<rectangleMeasure>0.9748500000000001</rectangleMeasure>
				<circleMeasure>0.5849833005488307</circleMeasure>
				<centroid>
					<x>63</x>
					<y>1310</y>
				</centroid>
			</pseudo3D>
		</spatialEntity>
		<spatialEntity>
			<pseudo3D type="cluster">
				<clusteredness>0.06400940219943066</clusteredness>
				<density>1</density>
				<area>382.1412</area>
				<perimeter>120.4049682617188</perimeter>
				<distanceFromOrigin>802.4213357083671</distanceFromOrigin>
				<angle>40.97800982297989</angle>
				<shape>rectangular</shape>
				<triangleMeasure>0.3054075524475525</triangleMeasure>
				<rectangleMeasure>0.4016309909974636</rectangleMeasure>
				<circleMeasure>0.1741841624059894</circleMeasure>
				<centroid>
					<x>1202.5</x>
					<y>1344</y>
				</centroid>
			</pseudo3D>
		</spatialEntity>
		<numericStateVariable>
			<name>avgClusterednessClusters</name>
			<value>0.964403419762767</value>
		</numericStateVariable>
		<numericStateVariable>
			<name>avgDensityClusters</name>
			<value>1.027041357370095</value>
		</numericStateVariable>
	</timepoint>
	<timepoint>
		<spatialEntity>
			<pseudo3D type="cluster">
				<clusteredness>1</clusteredness>
				<density>1</density>
				<area>191.0706</area>
				<perimeter>56</perimeter>
				<distanceFromOrigin>740.4924037422667</distanceFromOrigin>
				<angle>0</angle>
				<shape>rectangular</shape>
				<triangleMeasure>0.4874250000000001</triangleMeasure>
				<rectangleMeasure>0.9748500000000001</rectangleMeasure>
				<circleMeasure>0.5849833005488307</circleMeasure>
				<centroid>
					<x>372</x>
					<y>20</y>
				</centroid>
			</pseudo3D>
		</spatialEntity>
		<spatialEntity>
			<pseudo3D type="cluster">
				<clusteredness>1</clusteredness>
				<density>1</density>
				<area>191.0706</area>
				<perimeter>56</perimeter>
				<distanceFromOrigin>886.9374273306996</distanceFromOrigin>
				<angle>0</angle>
				<shape>rectangular</shape>
				<triangleMeasure>0.4874250000000001</triangleMeasure>
				<rectangleMeasure>0.9748500000000001</rectangleMeasure>
				<circleMeasure>0.5849833005488307</circleMeasure>
				<centroid>
					<x>1259</x>
					<y>20</y>
				</centroid>
			</pseudo3D>
		</spatialEntity>
		<spatialEntity>
			<pseudo3D type="cluster">
				<clusteredness>1</clusteredness>
				<density>1</density>
				<area>191.0706</area>
				<perimeter>54</perimeter>
				<distanceFromOrigin>702.3795270364876</distanceFromOrigin>
				<angle>81.2538377374448</angle>
				<shape>rectangular</shape>
				<triangleMeasure>0.5249192307692309</triangleMeasure>
				<rectangleMeasure>1</rectangleMeasure>
				<circleMeasure>0.6282560906835513</circleMeasure>
				<centroid>
					<x>443</x>
					<y>33.5</y>
				</centroid>
			</pseudo3D>
		</spatialEntity>
		<spatialEntity>
			<pseudo3D type="cluster">
				<clusteredness>1</clusteredness>
				<density>1</density>
				<area>191.0706</area>
				<perimeter>56</perimeter>
				<distanceFromOrigin>766.1886190749639</distanceFromOrigin>
				<angle>0</angle>
				<shape>rectangular</shape>
				<triangleMeasure>0.4874250000000001</triangleMeasure>
				<rectangleMeasure>0.9748500000000001</rectangleMeasure>
				<circleMeasure>0.5849833005488307</circleMeasure>
				<centroid>
					<x>1132</x>
					<y>74</y>
				</centroid>
			</pseudo3D>
		</spatialEntity>
		<spatialEntity>
			<pseudo3D type="cluster">
				<clusteredness>0.06538493801153911</clusteredness>
				<density>1</density>
				<area>382.1412</area>
				<perimeter>116.8276252746582</perimeter>
				<distanceFromOrigin>601.2694903285881</distanceFromOrigin>
				<angle>39.77695182415932</angle>
				<shape>rectangular</shape>
				<triangleMeasure>0.3187664459621501</triangleMeasure>
				<rectangleMeasure>0.4108205570071956</rectangleMeasure>
				<circleMeasure>0.1860555408612584</circleMeasure>
				<centroid>
					<x>844</x>
					<y>101.5</y>
				</centroid>
			</pseudo3D>
		</spatialEntity>
		<spatialEntity>
			<pseudo3D type="cluster">
				<clusteredness>1</clusteredness>
				<density>1</density>
				<area>191.0706</area>
				<perimeter>56</perimeter>
				<distanceFromOrigin>738.1327793832218</distanceFromOrigin>
				<angle>0</angle>
				<shape>rectangular</shape>
				<triangleMeasure>0.4874250000000001</triangleMeasure>
				<rectangleMeasure>0.9748500000000001</rectangleMeasure>
				<circleMeasure>0.5849833005488307</circleMeasure>
				<centroid>
					<x>218</x>
					<y>115</y>
				</centroid>
			</pseudo3D>
		</spatialEntity>
		<spatialEntity>
			<pseudo3D type="cluster">
				<clusteredness>1</clusteredness>
				<density>1</density>
				<area>191.0706</area>
				<perimeter>56</perimeter>
				<distanceFromOrigin>748.344840297573</distanceFromOrigin>
				<angle>85.60129464500447</angle>
				<shape>rectangular</shape>
				<triangleMeasure>0.4899246153846154</triangleMeasure>
				<rectangleMeasure>0.9798492307692308</rectangleMeasure>
				<circleMeasure>0.582013761610809</circleMeasure>
				<centroid>
					<x>1202.5</x>
					<y>155.5</y>
				</centroid>
			</pseudo3D>
		</spatialEntity>
		<spatialEntity>
			<pseudo3D type="cluster">
				<clusteredness>1</clusteredness>
				<density>1</density>
				<area>191.0706</area>
				<perimeter>56</perimeter>
				<distanceFromOrigin>725.1158528125005</distanceFromOrigin>
				<angle>0</angle>
				<shape>rectangular</shape>
				<triangleMeasure>0.4874250000000001</triangleMeasure>
				<rectangleMeasure>0.9748500000000001</rectangleMeasure>
				<circleMeasure>0.5849833005488307</circleMeasure>
				<centroid>
					<x>175</x>
					<y>169</y>
				</centroid>
			</pseudo3D>
		</spatialEntity>
		<spatialEntity>
			<pseudo3D type="cluster">
				<clusteredness>1</clusteredness>
				<density>1</density>
				<area>191.0706</area>
				<perimeter>56</perimeter>
				<distanceFromOrigin>864.8751354964484</distanceFromOrigin>
				<angle>0</angle>
				<shape>rectangular</shape>
				<triangleMeasure>0.4874250000000001</triangleMeasure>
				<rectangleMeasure>0.9748500000000001</rectangleMeasure>
				<circleMeasure>0.5849833005488307</circleMeasure>
				<centroid>
					<x>1371</x>
					<y>169</y>
				</centroid>
			</pseudo3D>
		</spatialEntity>
		<spatialEntity>
			<pseudo3D type="cluster">
				<clusteredness>1</clusteredness>
				<density>1</density>
				<area>191.0706</area>
				<perimeter>56</perimeter>
				<distanceFromOrigin>583.8878316937253</distanceFromOrigin>
				<angle>0</angle>
				<shape>rectangular</shape>
				<triangleMeasure>0.4874250000000001</triangleMeasure>
				<rectangleMeasure>0.9748500000000001</rectangleMeasure>
				<circleMeasure>0.5849833005488307</circleMeasure>
				<centroid>
					<x>963</x>
					<y>183</y>
				</centroid>
			</pseudo3D>
		</spatialEntity>
		<spatialEntity>
			<pseudo3D type="cluster">
				<clusteredness>1</clusteredness>
				<density>1</density>
				<area>191.0706</area>
				<perimeter>54</perimeter>
				<distanceFromOrigin>532.6584271369411</distanceFromOrigin>
				<angle>81.2538377374448</angle>
				<shape>rectangular</shape>
				<triangleMeasure>0.5249192307692309</triangleMeasure>
				<rectangleMeasure>1</rectangleMeasure>
				<circleMeasure>0.6282560906835513</circleMeasure>
				<centroid>
					<x>429</x>
					<y>223.5</y>
				</centroid>
			</pseudo3D>
		</spatialEntity>
		<spatialEntity>
			<pseudo3D type="cluster">
				<clusteredness>0.1472755506315886</clusteredness>
				<density>1</density>
				<area>382.1412</area>
				<perimeter>82</perimeter>
				<distanceFromOrigin>802.0280543721647</distanceFromOrigin>
				<angle>51.84277341263093</angle>
				<shape>rectangular</shape>
				<triangleMeasure>0.5054777777777778</triangleMeasure>
				<rectangleMeasure>1</rectangleMeasure>
				<circleMeasure>0.4958128693722084</circleMeasure>
				<centroid>
					<x>1343</x>
					<y>230.5</y>
				</centroid>
			</pseudo3D>
		</spatialEntity>
		<spatialEntity>
			<pseudo3D type="cluster">
				<clusteredness>1</clusteredness>
				<density>1</density>
				<area>191.0706</area>
				<perimeter>54</perimeter>
				<distanceFromOrigin>627.3794704961265</distanceFromOrigin>
				<angle>0</angle>
				<shape>rectangular</shape>
				<triangleMeasure>0.5249192307692309</triangleMeasure>
				<rectangleMeasure>1</rectangleMeasure>
				<circleMeasure>0.6282560906835513</circleMeasure>
				<centroid>
					<x>218</x>
					<y>264.5</y>
				</centroid>
			</pseudo3D>
		</spatialEntity>
		<spatialEntity>
			<pseudo3D type="cluster">
				<clusteredness>1</clusteredness>
				<density>1</density>
				<area>191.0706</area>
				<perimeter>56</perimeter>
				<distanceFromOrigin>605.4039973439224</distanceFromOrigin>
				<angle>0</angle>
				<shape>rectangular</shape>
				<triangleMeasure>0.4874250000000001</triangleMeasure>
				<rectangleMeasure>0.9748500000000001</rectangleMeasure>
				<circleMeasure>0.5849833005488307</circleMeasure>
				<centroid>
					<x>189</x>
					<y>332</y>
				</centroid>
			</pseudo3D>
		</spatialEntity>
		<spatialEntity>
			<pseudo3D type="cluster">
				<clusteredness>1</clusteredness>
				<density>1</density>
				<area>191.0706</area>
				<perimeter>56</perimeter>
				<distanceFromOrigin>751.9481365094271</distanceFromOrigin>
				<angle>0</angle>
				<shape>rectangular</shape>
				<triangleMeasure>0.4874250000000001</triangleMeasure>
				<rectangleMeasure>0.9748500000000001</rectangleMeasure>
				<circleMeasure>0.5849833005488307</circleMeasure>
				<centroid>
					<x>7</x>
					<y>346</y>
				</centroid>
			</pseudo3D>
		</spatialEntity>
		<spatialEntity>
			<pseudo3D type="cluster">
				<clusteredness>0.1421469534361146</clusteredness>
				<density>1</density>
				<area>382.1412</area>
				<perimeter>82</perimeter>
				<distanceFromOrigin>665.2616026797278</distanceFromOrigin>
				<angle>49.76364169072618</angle>
				<shape>rectangular</shape>
				<triangleMeasure>0.5249192307692309</triangleMeasure>
				<rectangleMeasure>1</rectangleMeasure>
				<circleMeasure>0.4812454245808204</circleMeasure>
				<centroid>
					<x>1266</x>
					<y>359.5</y>
				</centroid>
			</pseudo3D>
		</spatialEntity>
		<spatialEntity>
			<pseudo3D type="cluster">
				<clusteredness>1</clusteredness>
				<density>1</density>
				<area>191.0706</area>
				<perimeter>56</perimeter>
				<distanceFromOrigin>462.8995571395592</distanceFromOrigin>
				<angle>0</angle>
				<shape>rectangular</shape>
				<triangleMeasure>0.4874250000000001</triangleMeasure>
				<rectangleMeasure>0.9748500000000001</rectangleMeasure>
				<circleMeasure>0.5849833005488307</circleMeasure>
				<centroid>
					<x>1062</x>
					<y>427</y>
				</centroid>
			</pseudo3D>
		</spatialEntity>
		<spatialEntity>
			<pseudo3D type="cluster">
				<clusteredness>1</clusteredness>
				<density>1</density>
				<area>191.0706</area>
				<perimeter>54</perimeter>
				<distanceFromOrigin>295.054232303148</distanceFromOrigin>
				<angle>81.2538377374448</angle>
				<shape>rectangular</shape>
				<triangleMeasure>0.5249192307692309</triangleMeasure>
				<rectangleMeasure>1</rectangleMeasure>
				<circleMeasure>0.6282560906835513</circleMeasure>
				<centroid>
					<x>471</x>
					<y>481.5</y>
				</centroid>
			</pseudo3D>
		</spatialEntity>
		<spatialEntity>
			<pseudo3D type="cluster">
				<clusteredness>1</clusteredness>
				<density>1</density>
				<area>191.0706</area>
				<perimeter>56</perimeter>
				<distanceFromOrigin>390.3331910048132</distanceFromOrigin>
				<angle>0</angle>
				<shape>rectangular</shape>
				<triangleMeasure>0.4874250000000001</triangleMeasure>
				<rectangleMeasure>0.9748500000000001</rectangleMeasure>
				<circleMeasure>0.5849833005488307</circleMeasure>
				<centroid>
					<x>1020</x>
					<y>495</y>
				</centroid>
			</pseudo3D>
		</spatialEntity>
		<spatialEntity>
			<pseudo3D type="cluster">
				<clusteredness>1</clusteredness>
				<density>1</density>
				<area>191.0706</area>
				<perimeter>56</perimeter>
				<distanceFromOrigin>662.8499075959805</distanceFromOrigin>
				<angle>0</angle>
				<shape>rectangular</shape>
				<triangleMeasure>0.4874250000000001</triangleMeasure>
				<rectangleMeasure>0.9748500000000001</rectangleMeasure>
				<circleMeasure>0.5849833005488307</circleMeasure>
				<centroid>
					<x>1329</x>
					<y>536</y>
				</centroid>
			</pseudo3D>
		</spatialEntity>
		<spatialEntity>
			<pseudo3D type="cluster">
				<clusteredness>0.01176435318637706</clusteredness>
				<density>1.081632653061225</density>
				<area>9362.459399999996</area>
				<perimeter>640.3311653137207</perimeter>
				<distanceFromOrigin>48.38388161361178</distanceFromOrigin>
				<angle>96.83649501287222</angle>
				<shape>rectangular</shape>
				<triangleMeasure>0.1959475444317561</triangleMeasure>
				<rectangleMeasure>0.2417367690603026</rectangleMeasure>
				<circleMeasure>0.2351800055437517</circleMeasure>
				<centroid>
					<x>719.5493</x>
					<y>688.7318</y>
				</centroid>
			</pseudo3D>
		</spatialEntity>
		<spatialEntity>
			<pseudo3D type="cluster">
				<clusteredness>1</clusteredness>
				<density>1</density>
				<area>191.0706</area>
				<perimeter>56</perimeter>
				<distanceFromOrigin>545.5730931781735</distanceFromOrigin>
				<angle>0</angle>
				<shape>rectangular</shape>
				<triangleMeasure>0.4874250000000001</triangleMeasure>
				<rectangleMeasure>0.9748500000000001</rectangleMeasure>
				<circleMeasure>0.5849833005488307</circleMeasure>
				<centroid>
					<x>1231</x>
					<y>672</y>
				</centroid>
			</pseudo3D>
		</spatialEntity>
		<spatialEntity>
			<pseudo3D type="cluster">
				<clusteredness>1</clusteredness>
				<density>1</density>
				<area>191.0706</area>
				<perimeter>54</perimeter>
				<distanceFromOrigin>539.1335641564157</distanceFromOrigin>
				<angle>81.2538377374448</angle>
				<shape>rectangular</shape>
				<triangleMeasure>0.5249192307692309</triangleMeasure>
				<rectangleMeasure>1</rectangleMeasure>
				<circleMeasure>0.6282560906835513</circleMeasure>
				<centroid>
					<x>133</x>
					<y>685.5</y>
				</centroid>
			</pseudo3D>
		</spatialEntity>
		<spatialEntity>
			<pseudo3D type="cluster">
				<clusteredness>1</clusteredness>
				<density>1</density>
				<area>191.0706</area>
				<perimeter>54</perimeter>
				<distanceFromOrigin>266.3625349030903</distanceFromOrigin>
				<angle>0</angle>
				<shape>rectangular</shape>
				<triangleMeasure>0.5249192307692309</triangleMeasure>
				<rectangleMeasure>1</rectangleMeasure>
				<circleMeasure>0.6282560906835513</circleMeasure>
				<centroid>
					<x>415</x>
					<y>780.5</y>
				</centroid>
			</pseudo3D>
		</spatialEntity>
		<spatialEntity>
			<pseudo3D type="cluster">
				<clusteredness>1</clusteredness>
				<density>1</density>
				<area>191.0706</area>
				<perimeter>54</perimeter>
				<distanceFromOrigin>682.3613412261864</distanceFromOrigin>
				<angle>0</angle>
				<shape>rectangular</shape>
				<triangleMeasure>0.5249192307692309</triangleMeasure>
				<rectangleMeasure>1</rectangleMeasure>
				<circleMeasure>0.6282560906835513</circleMeasure>
				<centroid>
					<x>1357</x>
					<y>834.5</y>
				</centroid>
			</pseudo3D>
		</spatialEntity>
		<spatialEntity>
			<pseudo3D type="cluster">
				<clusteredness>1</clusteredness>
				<density>1</density>
				<area>191.0706</area>
				<perimeter>54</perimeter>
				<distanceFromOrigin>177.7104386354386</distanceFromOrigin>
				<angle>0</angle>
				<shape>rectangular</shape>
				<triangleMeasure>0.5249192307692309</triangleMeasure>
				<rectangleMeasure>1</rectangleMeasure>
				<circleMeasure>0.6282560906835513</circleMeasure>
				<centroid>
					<x>752</x>
					<y>875.5</y>
				</centroid>
			</pseudo3D>
		</spatialEntity>
		<spatialEntity>
			<pseudo3D type="cluster">
				<clusteredness>1</clusteredness>
				<density>1</density>
				<area>191.0706</area>
				<perimeter>56</perimeter>
				<distanceFromOrigin>600.0108332355342</distanceFromOrigin>
				<angle>0</angle>
				<shape>rectangular</shape>
				<triangleMeasure>0.4874250000000001</triangleMeasure>
				<rectangleMeasure>0.9748500000000001</rectangleMeasure>
				<circleMeasure>0.5849833005488307</circleMeasure>
				<centroid>
					<x>1259</x>
					<y>889</y>
				</centroid>
			</pseudo3D>
		</spatialEntity>
		<spatialEntity>
			<pseudo3D type="cluster">
				<clusteredness>0.0706185736273368</clusteredness>
				<density>1</density>
				<area>573.2118</area>
				<perimeter>119.2128028869629</perimeter>
				<distanceFromOrigin>620.9041794029091</distanceFromOrigin>
				<angle>110.8218573150663</angle>
				<shape>rectangular</shape>
				<triangleMeasure>0.4781465529263795</triangleMeasure>
				<rectangleMeasure>0.4993134146341464</rectangleMeasure>
				<circleMeasure>0.2790833112918877</circleMeasure>
				<centroid>
					<x>84.98645</x>
					<y>928.7778</y>
				</centroid>
			</pseudo3D>
		</spatialEntity>
		<spatialEntity>
			<pseudo3D type="cluster">
				<clusteredness>1</clusteredness>
				<density>1</density>
				<area>191.0706</area>
				<perimeter>56</perimeter>
				<distanceFromOrigin>688.451160213998</distanceFromOrigin>
				<angle>0</angle>
				<shape>rectangular</shape>
				<triangleMeasure>0.4874250000000001</triangleMeasure>
				<rectangleMeasure>0.9748500000000001</rectangleMeasure>
				<circleMeasure>0.5849833005488307</circleMeasure>
				<centroid>
					<x>1329</x>
					<y>957</y>
				</centroid>
			</pseudo3D>
		</spatialEntity>
		<spatialEntity>
			<pseudo3D type="cluster">
				<clusteredness>1</clusteredness>
				<density>1</density>
				<area>191.0706</area>
				<perimeter>54</perimeter>
				<distanceFromOrigin>328.6350559511264</distanceFromOrigin>
				<angle>0</angle>
				<shape>rectangular</shape>
				<triangleMeasure>0.5249192307692309</triangleMeasure>
				<rectangleMeasure>1</rectangleMeasure>
				<circleMeasure>0.6282560906835513</circleMeasure>
				<centroid>
					<x>471</x>
					<y>970.5</y>
				</centroid>
			</pseudo3D>
		</spatialEntity>
		<spatialEntity>
			<pseudo3D type="cluster">
				<clusteredness>1</clusteredness>
				<density>1</density>
				<area>191.0706</area>
				<perimeter>56</perimeter>
				<distanceFromOrigin>669.2570507659968</distanceFromOrigin>
				<angle>0</angle>
				<shape>rectangular</shape>
				<triangleMeasure>0.4874250000000001</triangleMeasure>
				<rectangleMeasure>0.9748500000000001</rectangleMeasure>
				<circleMeasure>0.5849833005488307</circleMeasure>
				<centroid>
					<x>1245</x>
					<y>1079</y>
				</centroid>
			</pseudo3D>
		</spatialEntity>
		<spatialEntity>
			<pseudo3D type="cluster">
				<clusteredness>1</clusteredness>
				<density>1</density>
				<area>191.0706</area>
				<perimeter>56</perimeter>
				<distanceFromOrigin>533.1463213790375</distanceFromOrigin>
				<angle>0</angle>
				<shape>rectangular</shape>
				<triangleMeasure>0.4874250000000001</triangleMeasure>
				<rectangleMeasure>0.9748500000000001</rectangleMeasure>
				<circleMeasure>0.5849833005488307</circleMeasure>
				<centroid>
					<x>330</x>
					<y>1120</y>
				</centroid>
			</pseudo3D>
		</spatialEntity>
		<spatialEntity>
			<pseudo3D type="cluster">
				<clusteredness>1</clusteredness>
				<density>1</density>
				<area>191.0706</area>
				<perimeter>56</perimeter>
				<distanceFromOrigin>737.6455788520664</distanceFromOrigin>
				<angle>0</angle>
				<shape>rectangular</shape>
				<triangleMeasure>0.4874250000000001</triangleMeasure>
				<rectangleMeasure>0.9748500000000001</rectangleMeasure>
				<circleMeasure>0.5849833005488307</circleMeasure>
				<centroid>
					<x>77</x>
					<y>1147</y>
				</centroid>
			</pseudo3D>
		</spatialEntity>
		<spatialEntity>
			<pseudo3D type="cluster">
				<clusteredness>1</clusteredness>
				<density>1</density>
				<area>191.0706</area>
				<perimeter>56</perimeter>
				<distanceFromOrigin>720.017360901805</distanceFromOrigin>
				<angle>0</angle>
				<shape>rectangular</shape>
				<triangleMeasure>0.4874250000000001</triangleMeasure>
				<rectangleMeasure>0.9748500000000001</rectangleMeasure>
				<circleMeasure>0.5849833005488307</circleMeasure>
				<centroid>
					<x>1259</x>
					<y>1147</y>
				</centroid>
			</pseudo3D>
		</spatialEntity>
		<spatialEntity>
			<pseudo3D type="cluster">
				<clusteredness>1</clusteredness>
				<density>1</density>
				<area>191.0706</area>
				<perimeter>56</perimeter>
				<distanceFromOrigin>818.384994974859</distanceFromOrigin>
				<angle>0</angle>
				<shape>rectangular</shape>
				<triangleMeasure>0.4874250000000001</triangleMeasure>
				<rectangleMeasure>0.9748500000000001</rectangleMeasure>
				<circleMeasure>0.5849833005488307</circleMeasure>
				<centroid>
					<x>7</x>
					<y>1188</y>
				</centroid>
			</pseudo3D>
		</spatialEntity>
		<spatialEntity>
			<pseudo3D type="cluster">
				<clusteredness>1</clusteredness>
				<density>1</density>
				<area>191.0706</area>
				<perimeter>56</perimeter>
				<distanceFromOrigin>486.17383722286</distanceFromOrigin>
				<angle>0</angle>
				<shape>rectangular</shape>
				<triangleMeasure>0.4874250000000001</triangleMeasure>
				<rectangleMeasure>0.9748500000000001</rectangleMeasure>
				<circleMeasure>0.5849833005488307</circleMeasure>
				<centroid>
					<x>780</x>
					<y>1188</y>
				</centroid>
			</pseudo3D>
		</spatialEntity>
		<spatialEntity>
			<pseudo3D type="cluster">
				<clusteredness>1</clusteredness>
				<density>1</density>
				<area>191.0706</area>
				<perimeter>54</perimeter>
				<distanceFromOrigin>776.0682959636994</distanceFromOrigin>
				<angle>0</angle>
				<shape>rectangular</shape>
				<triangleMeasure>0.5249192307692309</triangleMeasure>
				<rectangleMeasure>1</rectangleMeasure>
				<circleMeasure>0.6282560906835513</circleMeasure>
				<centroid>
					<x>1287</x>
					<y>1201.5</y>
				</centroid>
			</pseudo3D>
		</spatialEntity>
		<spatialEntity>
			<pseudo3D type="cluster">
				<clusteredness>1</clusteredness>
				<density>1</density>
				<area>191.0706</area>
				<perimeter>54</perimeter>
				<distanceFromOrigin>636.5720697611544</distanceFromOrigin>
				<angle>0</angle>
				<shape>rectangular</shape>
				<triangleMeasure>0.5249192307692309</triangleMeasure>
				<rectangleMeasure>1</rectangleMeasure>
				<circleMeasure>0.6282560906835513</circleMeasure>
				<centroid>
					<x>302</x>
					<y>1228.5</y>
				</centroid>
			</pseudo3D>
		</spatialEntity>
		<spatialEntity>
			<pseudo3D type="cluster">
				<clusteredness>1</clusteredness>
				<density>1</density>
				<area>191.0706</area>
				<perimeter>54</perimeter>
				<distanceFromOrigin>740.9649114499282</distanceFromOrigin>
				<angle>0</angle>
				<shape>rectangular</shape>
				<triangleMeasure>0.5249192307692309</triangleMeasure>
				<rectangleMeasure>1</rectangleMeasure>
				<circleMeasure>0.6282560906835513</circleMeasure>
				<centroid>
					<x>1188</x>
					<y>1255.5</y>
				</centroid>
			</pseudo3D>
		</spatialEntity>
		<spatialEntity>
			<pseudo3D type="cluster">
				<clusteredness>0.05113890071038663</clusteredness>
				<density>1</density>
				<area>382.1412</area>
				<perimeter>133.4952812194824</perimeter>
				<distanceFromOrigin>835.1173570223528</distanceFromOrigin>
				<angle>49.57392125990086</angle>
				<shape>rectangular</shape>
				<triangleMeasure>0.2527388888888889</triangleMeasure>
				<rectangleMeasure>0.3289016505385297</rectangleMeasure>
				<circleMeasure>0.1331282816744427</circleMeasure>
				<centroid>
					<x>62.82843</x>
					<y>1282.532</y>
				</centroid>
			</pseudo3D>
		</spatialEntity>
		<spatialEntity>
			<pseudo3D type="cluster">
				<clusteredness>1</clusteredness>
				<density>1</density>
				<area>191.0706</area>
				<perimeter>56</perimeter>
				<distanceFromOrigin>607.7910825275409</distanceFromOrigin>
				<angle>0</angle>
				<shape>rectangular</shape>
				<triangleMeasure>0.4874250000000001</triangleMeasure>
				<rectangleMeasure>0.9748500000000001</rectangleMeasure>
				<circleMeasure>0.5849833005488307</circleMeasure>
				<centroid>
					<x>569</x>
					<y>1310</y>
				</centroid>
			</pseudo3D>
		</spatialEntity>
		<spatialEntity>
			<pseudo3D type="cluster">
				<clusteredness>1</clusteredness>
				<density>1</density>
				<area>191.0706</area>
				<perimeter>56</perimeter>
				<distanceFromOrigin>800.4761083255389</distanceFromOrigin>
				<angle>0</angle>
				<shape>rectangular</shape>
				<triangleMeasure>0.4874250000000001</triangleMeasure>
				<rectangleMeasure>0.9748500000000001</rectangleMeasure>
				<circleMeasure>0.5849833005488307</circleMeasure>
				<centroid>
					<x>1217</x>
					<y>1310</y>
				</centroid>
			</pseudo3D>
		</spatialEntity>
		<numericStateVariable>
			<name>avgClusterednessClusters</name>
			<value>0.9768647775929338</value>
		</numericStateVariable>
		<numericStateVariable>
			<name>avgDensityClusters</name>
			<value>1.001943634596696</value>
		</numericStateVariable>
	</timepoint>
	<timepoint>
		<spatialEntity>
			<pseudo3D type="cluster">
				<clusteredness>1</clusteredness>
				<density>1</density>
				<area>191.0706</area>
				<perimeter>54</perimeter>
				<distanceFromOrigin>715.8561307972434</distanceFromOrigin>
				<angle>0</angle>
				<shape>rectangular</shape>
				<triangleMeasure>0.5249192307692309</triangleMeasure>
				<rectangleMeasure>1</rectangleMeasure>
				<circleMeasure>0.6282560906835513</circleMeasure>
				<centroid>
					<x>485</x>
					<y>6.5</y>
				</centroid>
			</pseudo3D>
		</spatialEntity>
		<spatialEntity>
			<pseudo3D type="cluster">
				<clusteredness>1</clusteredness>
				<density>1</density>
				<area>191.0706</area>
				<perimeter>56</perimeter>
				<distanceFromOrigin>839.3217499862612</distanceFromOrigin>
				<angle>0</angle>
				<shape>rectangular</shape>
				<triangleMeasure>0.4874250000000001</triangleMeasure>
				<rectangleMeasure>0.9748500000000001</rectangleMeasure>
				<circleMeasure>0.5849833005488307</circleMeasure>
				<centroid>
					<x>1217</x>
					<y>47</y>
				</centroid>
			</pseudo3D>
		</spatialEntity>
		<spatialEntity>
			<pseudo3D type="cluster">
				<clusteredness>1</clusteredness>
				<density>1</density>
				<area>191.0706</area>
				<perimeter>56</perimeter>
				<distanceFromOrigin>692.2499548573478</distanceFromOrigin>
				<angle>0</angle>
				<shape>rectangular</shape>
				<triangleMeasure>0.4899246153846154</triangleMeasure>
				<rectangleMeasure>0.9798492307692308</rectangleMeasure>
				<circleMeasure>0.582013761610809</circleMeasure>
				<centroid>
					<x>400.5</x>
					<y>60.5</y>
				</centroid>
			</pseudo3D>
		</spatialEntity>
		<spatialEntity>
			<pseudo3D type="cluster">
				<clusteredness>1</clusteredness>
				<density>1</density>
				<area>191.0706</area>
				<perimeter>56</perimeter>
				<distanceFromOrigin>759.6031858806281</distanceFromOrigin>
				<angle>0</angle>
				<shape>rectangular</shape>
				<triangleMeasure>0.4874250000000001</triangleMeasure>
				<rectangleMeasure>0.9748500000000001</rectangleMeasure>
				<circleMeasure>0.5849833005488307</circleMeasure>
				<centroid>
					<x>218</x>
					<y>88</y>
				</centroid>
			</pseudo3D>
		</spatialEntity>
		<spatialEntity>
			<pseudo3D type="cluster">
				<clusteredness>1</clusteredness>
				<density>1</density>
				<area>191.0706</area>
				<perimeter>56</perimeter>
				<distanceFromOrigin>627.6535668663088</distanceFromOrigin>
				<angle>0</angle>
				<shape>rectangular</shape>
				<triangleMeasure>0.4874250000000001</triangleMeasure>
				<rectangleMeasure>0.9748500000000001</rectangleMeasure>
				<circleMeasure>0.5849833005488307</circleMeasure>
				<centroid>
					<x>921</x>
					<y>115</y>
				</centroid>
			</pseudo3D>
		</spatialEntity>
		<spatialEntity>
			<pseudo3D type="cluster">
				<clusteredness>1</clusteredness>
				<density>1</density>
				<area>191.0706</area>
				<perimeter>56</perimeter>
				<distanceFromOrigin>678.3251432757008</distanceFromOrigin>
				<angle>0</angle>
				<shape>rectangular</shape>
				<triangleMeasure>0.4874250000000001</triangleMeasure>
				<rectangleMeasure>0.9748500000000001</rectangleMeasure>
				<circleMeasure>0.5849833005488307</circleMeasure>
				<centroid>
					<x>1076</x>
					<y>142</y>
				</centroid>
			</pseudo3D>
		</spatialEntity>
		<spatialEntity>
			<pseudo3D type="cluster">
				<clusteredness>1</clusteredness>
				<density>1</density>
				<area>191.0706</area>
				<perimeter>54</perimeter>
				<distanceFromOrigin>798.9574456753001</distanceFromOrigin>
				<angle>85.60129464500447</angle>
				<shape>rectangular</shape>
				<triangleMeasure>0.5249192307692309</triangleMeasure>
				<rectangleMeasure>1</rectangleMeasure>
				<circleMeasure>0.6282560906835513</circleMeasure>
				<centroid>
					<x>1273</x>
					<y>155.5</y>
				</centroid>
			</pseudo3D>
		</spatialEntity>
		<spatialEntity>
			<pseudo3D type="cluster">
				<clusteredness>1</clusteredness>
				<density>1</density>
				<area>191.0706</area>
				<perimeter>56</perimeter>
				<distanceFromOrigin>734.7251186668385</distanceFromOrigin>
				<angle>0</angle>
				<shape>rectangular</shape>
				<triangleMeasure>0.4874250000000001</triangleMeasure>
				<rectangleMeasure>0.9748500000000001</rectangleMeasure>
				<circleMeasure>0.5849833005488307</circleMeasure>
				<centroid>
					<x>147</x>
					<y>183</y>
				</centroid>
			</pseudo3D>
		</spatialEntity>
		<spatialEntity>
			<pseudo3D type="cluster">
				<clusteredness>1</clusteredness>
				<density>1</density>
				<area>191.0706</area>
				<perimeter>56</perimeter>
				<distanceFromOrigin>549.0400713973435</distanceFromOrigin>
				<angle>0</angle>
				<shape>rectangular</shape>
				<triangleMeasure>0.4874250000000001</triangleMeasure>
				<rectangleMeasure>0.9748500000000001</rectangleMeasure>
				<circleMeasure>0.5849833005488307</circleMeasure>
				<centroid>
					<x>879</x>
					<y>183</y>
				</centroid>
			</pseudo3D>
		</spatialEntity>
		<spatialEntity>
			<pseudo3D type="cluster">
				<clusteredness>1</clusteredness>
				<density>1</density>
				<area>191.0706</area>
				<perimeter>54</perimeter>
				<distanceFromOrigin>787.60205687898</distanceFromOrigin>
				<angle>85.60129464500447</angle>
				<shape>rectangular</shape>
				<triangleMeasure>0.5249192307692309</triangleMeasure>
				<rectangleMeasure>1</rectangleMeasure>
				<circleMeasure>0.6282560906835513</circleMeasure>
				<centroid>
					<x>1315</x>
					<y>223.5</y>
				</centroid>
			</pseudo3D>
		</spatialEntity>
		<spatialEntity>
			<pseudo3D type="cluster">
				<clusteredness>0.04738218078337922</clusteredness>
				<density>1</density>
				<area>382.1412</area>
				<perimeter>142</perimeter>
				<distanceFromOrigin>805.7027988036283</distanceFromOrigin>
				<angle>0</angle>
				<shape>rectangular</shape>
				<triangleMeasure>0.2394368421052632</triangleMeasure>
				<rectangleMeasure>0.4788736842105263</rectangleMeasure>
				<circleMeasure>0.1331282816744427</circleMeasure>
				<centroid>
					<x>1378.5</x>
					<y>251</y>
				</centroid>
			</pseudo3D>
		</spatialEntity>
		<spatialEntity>
			<pseudo3D type="cluster">
				<clusteredness>1</clusteredness>
				<density>1</density>
				<area>191.0706</area>
				<perimeter>54</perimeter>
				<distanceFromOrigin>492.6601262533837</distanceFromOrigin>
				<angle>0</angle>
				<shape>rectangular</shape>
				<triangleMeasure>0.5249192307692309</triangleMeasure>
				<rectangleMeasure>1</rectangleMeasure>
				<circleMeasure>0.6282560906835513</circleMeasure>
				<centroid>
					<x>921</x>
					<y>264.5</y>
				</centroid>
			</pseudo3D>
		</spatialEntity>
		<spatialEntity>
			<pseudo3D type="cluster">
				<clusteredness>1</clusteredness>
				<density>1</density>
				<area>191.0706</area>
				<perimeter>56</perimeter>
				<distanceFromOrigin>785.9936386511025</distanceFromOrigin>
				<angle>0</angle>
				<shape>rectangular</shape>
				<triangleMeasure>0.4874250000000001</triangleMeasure>
				<rectangleMeasure>0.9748500000000001</rectangleMeasure>
				<circleMeasure>0.5849833005488307</circleMeasure>
				<centroid>
					<x>7</x>
					<y>278</y>
				</centroid>
			</pseudo3D>
		</spatialEntity>
		<spatialEntity>
			<pseudo3D type="cluster">
				<clusteredness>1</clusteredness>
				<density>1</density>
				<area>191.0706</area>
				<perimeter>56</perimeter>
				<distanceFromOrigin>448.153991391352</distanceFromOrigin>
				<angle>0</angle>
				<shape>rectangular</shape>
				<triangleMeasure>0.4874250000000001</triangleMeasure>
				<rectangleMeasure>0.9748500000000001</rectangleMeasure>
				<circleMeasure>0.5849833005488307</circleMeasure>
				<centroid>
					<x>513</x>
					<y>278</y>
				</centroid>
			</pseudo3D>
		</spatialEntity>
		<spatialEntity>
			<pseudo3D type="cluster">
				<clusteredness>1</clusteredness>
				<density>1</density>
				<area>191.0706</area>
				<perimeter>54</perimeter>
				<distanceFromOrigin>609.0582894928859</distanceFromOrigin>
				<angle>81.2538377374448</angle>
				<shape>rectangular</shape>
				<triangleMeasure>0.5249192307692309</triangleMeasure>
				<rectangleMeasure>1</rectangleMeasure>
				<circleMeasure>0.6282560906835513</circleMeasure>
				<centroid>
					<x>218</x>
					<y>291.5</y>
				</centroid>
			</pseudo3D>
		</spatialEntity>
		<spatialEntity>
			<pseudo3D type="cluster">
				<clusteredness>1</clusteredness>
				<density>1</density>
				<area>191.0706</area>
				<perimeter>56</perimeter>
				<distanceFromOrigin>539.0398872068745</distanceFromOrigin>
				<angle>0</angle>
				<shape>rectangular</shape>
				<triangleMeasure>0.4874250000000001</triangleMeasure>
				<rectangleMeasure>0.9748500000000001</rectangleMeasure>
				<circleMeasure>0.5849833005488307</circleMeasure>
				<centroid>
					<x>302</x>
					<y>305</y>
				</centroid>
			</pseudo3D>
		</spatialEntity>
		<spatialEntity>
			<pseudo3D type="cluster">
				<clusteredness>1</clusteredness>
				<density>1</density>
				<area>191.0706</area>
				<perimeter>56</perimeter>
				<distanceFromOrigin>695.1266071731106</distanceFromOrigin>
				<angle>0</angle>
				<shape>rectangular</shape>
				<triangleMeasure>0.4874250000000001</triangleMeasure>
				<rectangleMeasure>0.9748500000000001</rectangleMeasure>
				<circleMeasure>0.5849833005488307</circleMeasure>
				<centroid>
					<x>1301</x>
					<y>373</y>
				</centroid>
			</pseudo3D>
		</spatialEntity>
		<spatialEntity>
			<pseudo3D type="cluster">
				<clusteredness>1</clusteredness>
				<density>1</density>
				<area>191.0706</area>
				<perimeter>54</perimeter>
				<distanceFromOrigin>318.874583496396</distanceFromOrigin>
				<angle>81.2538377374448</angle>
				<shape>rectangular</shape>
				<triangleMeasure>0.5249192307692309</triangleMeasure>
				<rectangleMeasure>1</rectangleMeasure>
				<circleMeasure>0.6282560906835513</circleMeasure>
				<centroid>
					<x>527</x>
					<y>413.5</y>
				</centroid>
			</pseudo3D>
		</spatialEntity>
		<spatialEntity>
			<pseudo3D type="cluster">
				<clusteredness>1</clusteredness>
				<density>1</density>
				<area>191.0706</area>
				<perimeter>56</perimeter>
				<distanceFromOrigin>684.5005478449232</distanceFromOrigin>
				<angle>0</angle>
				<shape>rectangular</shape>
				<triangleMeasure>0.4874250000000001</triangleMeasure>
				<rectangleMeasure>0.9748500000000001</rectangleMeasure>
				<circleMeasure>0.5849833005488307</circleMeasure>
				<centroid>
					<x>1315</x>
					<y>427</y>
				</centroid>
			</pseudo3D>
		</spatialEntity>
		<spatialEntity>
			<pseudo3D type="cluster">
				<clusteredness>1</clusteredness>
				<density>1</density>
				<area>191.0706</area>
				<perimeter>54</perimeter>
				<distanceFromOrigin>421.5447781671598</distanceFromOrigin>
				<angle>85.60129464500447</angle>
				<shape>rectangular</shape>
				<triangleMeasure>0.5249192307692309</triangleMeasure>
				<rectangleMeasure>1</rectangleMeasure>
				<circleMeasure>0.6282560906835513</circleMeasure>
				<centroid>
					<x>1048</x>
					<y>481.5</y>
				</centroid>
			</pseudo3D>
		</spatialEntity>
		<spatialEntity>
			<pseudo3D type="cluster">
				<clusteredness>1</clusteredness>
				<density>1</density>
				<area>191.0706</area>
				<perimeter>56</perimeter>
				<distanceFromOrigin>588.4598541956792</distanceFromOrigin>
				<angle>0</angle>
				<shape>rectangular</shape>
				<triangleMeasure>0.4874250000000001</triangleMeasure>
				<rectangleMeasure>0.9748500000000001</rectangleMeasure>
				<circleMeasure>0.5849833005488307</circleMeasure>
				<centroid>
					<x>1259</x>
					<y>563</y>
				</centroid>
			</pseudo3D>
		</spatialEntity>
		<spatialEntity>
			<pseudo3D type="cluster">
				<clusteredness>0.0118497497003883</clusteredness>
				<density>1.102040816326531</density>
				<area>9362.459399999996</area>
				<perimeter>666.9054546356201</perimeter>
				<distanceFromOrigin>83.64807230295268</distanceFromOrigin>
				<angle>93.92865844574544</angle>
				<shape>rectangular</shape>
				<triangleMeasure>0.1859429388545467</triangleMeasure>
				<rectangleMeasure>0.2178267746510988</rectangleMeasure>
				<circleMeasure>0.2082727534506277</circleMeasure>
				<centroid>
					<x>701.638</x>
					<y>700.4305</y>
				</centroid>
			</pseudo3D>
		</spatialEntity>
		<spatialEntity>
			<pseudo3D type="cluster">
				<clusteredness>1</clusteredness>
				<density>1</density>
				<area>191.0706</area>
				<perimeter>56</perimeter>
				<distanceFromOrigin>312.0592892384394</distanceFromOrigin>
				<angle>0</angle>
				<shape>rectangular</shape>
				<triangleMeasure>0.4874250000000001</triangleMeasure>
				<rectangleMeasure>0.9748500000000001</rectangleMeasure>
				<circleMeasure>0.5849833005488307</circleMeasure>
				<centroid>
					<x>991</x>
					<y>631</y>
				</centroid>
			</pseudo3D>
		</spatialEntity>
		<spatialEntity>
			<pseudo3D type="cluster">
				<clusteredness>1</clusteredness>
				<density>1</density>
				<area>191.0706</area>
				<perimeter>58</perimeter>
				<distanceFromOrigin>516.6052651686779</distanceFromOrigin>
				<angle>0</angle>
				<shape>rectangular</shape>
				<triangleMeasure>0.4549300000000001</triangleMeasure>
				<rectangleMeasure>0.9098600000000001</rectangleMeasure>
				<circleMeasure>0.5446875469621394</circleMeasure>
				<centroid>
					<x>1202.5</x>
					<y>672</y>
				</centroid>
			</pseudo3D>
		</spatialEntity>
		<spatialEntity>
			<pseudo3D type="cluster">
				<clusteredness>1</clusteredness>
				<density>1</density>
				<area>191.0706</area>
				<perimeter>58</perimeter>
				<distanceFromOrigin>468.0042734847621</distanceFromOrigin>
				<angle>0</angle>
				<shape>rectangular</shape>
				<triangleMeasure>0.4549300000000001</triangleMeasure>
				<rectangleMeasure>0.9098600000000001</rectangleMeasure>
				<circleMeasure>0.5446875469621394</circleMeasure>
				<centroid>
					<x>203.5</x>
					<y>699</y>
				</centroid>
			</pseudo3D>
		</spatialEntity>
		<spatialEntity>
			<pseudo3D type="cluster">
				<clusteredness>1</clusteredness>
				<density>1</density>
				<area>191.0706</area>
				<perimeter>56</perimeter>
				<distanceFromOrigin>179.3599732381782</distanceFromOrigin>
				<angle>0</angle>
				<shape>rectangular</shape>
				<triangleMeasure>0.4874250000000001</triangleMeasure>
				<rectangleMeasure>0.9748500000000001</rectangleMeasure>
				<circleMeasure>0.5849833005488307</circleMeasure>
				<centroid>
					<x>513</x>
					<y>794</y>
				</centroid>
			</pseudo3D>
		</spatialEntity>
		<spatialEntity>
			<pseudo3D type="cluster">
				<clusteredness>1</clusteredness>
				<density>1</density>
				<area>191.0706</area>
				<perimeter>54</perimeter>
				<distanceFromOrigin>691.8337950693071</distanceFromOrigin>
				<angle>0</angle>
				<shape>rectangular</shape>
				<triangleMeasure>0.5249192307692309</triangleMeasure>
				<rectangleMeasure>1</rectangleMeasure>
				<circleMeasure>0.6282560906835513</circleMeasure>
				<centroid>
					<x>1371</x>
					<y>807.5</y>
				</centroid>
			</pseudo3D>
		</spatialEntity>
		<spatialEntity>
			<pseudo3D type="cluster">
				<clusteredness>0.05753132968984135</clusteredness>
				<density>1</density>
				<area>573.2118</area>
				<perimeter>133.5019435882568</perimeter>
				<distanceFromOrigin>665.1450969525371</distanceFromOrigin>
				<angle>51.84277341263093</angle>
				<shape>rectangular</shape>
				<triangleMeasure>0.3791083333333334</triangleMeasure>
				<rectangleMeasure>0.4932975903614458</rectangleMeasure>
				<circleMeasure>0.1996924225116641</circleMeasure>
				<centroid>
					<x>34.77859</x>
					<y>929.5839</y>
				</centroid>
			</pseudo3D>
		</spatialEntity>
		<spatialEntity>
			<pseudo3D type="cluster">
				<clusteredness>1</clusteredness>
				<density>1</density>
				<area>191.0706</area>
				<perimeter>56</perimeter>
				<distanceFromOrigin>600.3682203448147</distanceFromOrigin>
				<angle>0</angle>
				<shape>rectangular</shape>
				<triangleMeasure>0.4874250000000001</triangleMeasure>
				<rectangleMeasure>0.9748500000000001</rectangleMeasure>
				<circleMeasure>0.5849833005488307</circleMeasure>
				<centroid>
					<x>1245</x>
					<y>930</y>
				</centroid>
			</pseudo3D>
		</spatialEntity>
		<spatialEntity>
			<pseudo3D type="cluster">
				<clusteredness>1</clusteredness>
				<density>1</density>
				<area>191.0706</area>
				<perimeter>54</perimeter>
				<distanceFromOrigin>254.7508586835381</distanceFromOrigin>
				<angle>0</angle>
				<shape>rectangular</shape>
				<triangleMeasure>0.5249192307692309</triangleMeasure>
				<rectangleMeasure>1</rectangleMeasure>
				<circleMeasure>0.6282560906835513</circleMeasure>
				<centroid>
					<x>569</x>
					<y>943.5</y>
				</centroid>
			</pseudo3D>
		</spatialEntity>
		<spatialEntity>
			<pseudo3D type="cluster">
				<clusteredness>1</clusteredness>
				<density>1</density>
				<area>191.0706</area>
				<perimeter>56</perimeter>
				<distanceFromOrigin>684.2696836774226</distanceFromOrigin>
				<angle>0</angle>
				<shape>rectangular</shape>
				<triangleMeasure>0.4874250000000001</triangleMeasure>
				<rectangleMeasure>0.9748500000000001</rectangleMeasure>
				<circleMeasure>0.5849833005488307</circleMeasure>
				<centroid>
					<x>1301</x>
					<y>1011</y>
				</centroid>
			</pseudo3D>
		</spatialEntity>
		<spatialEntity>
			<pseudo3D type="cluster">
				<clusteredness>1</clusteredness>
				<density>1</density>
				<area>191.0706</area>
				<perimeter>54</perimeter>
				<distanceFromOrigin>455.8738860693821</distanceFromOrigin>
				<angle>0</angle>
				<shape>rectangular</shape>
				<triangleMeasure>0.5249192307692309</triangleMeasure>
				<rectangleMeasure>1</rectangleMeasure>
				<circleMeasure>0.6282560906835513</circleMeasure>
				<centroid>
					<x>386</x>
					<y>1065.5</y>
				</centroid>
			</pseudo3D>
		</spatialEntity>
		<spatialEntity>
			<pseudo3D type="cluster">
				<clusteredness>1</clusteredness>
				<density>1</density>
				<area>191.0706</area>
				<perimeter>54</perimeter>
				<distanceFromOrigin>712.2204714833744</distanceFromOrigin>
				<angle>0</angle>
				<shape>rectangular</shape>
				<triangleMeasure>0.5249192307692309</triangleMeasure>
				<rectangleMeasure>1</rectangleMeasure>
				<circleMeasure>0.6282560906835513</circleMeasure>
				<centroid>
					<x>1259</x>
					<y>1133.5</y>
				</centroid>
			</pseudo3D>
		</spatialEntity>
		<spatialEntity>
			<pseudo3D type="cluster">
				<clusteredness>0.04738213796208583</clusteredness>
				<density>1</density>
				<area>382.1412</area>
				<perimeter>140</perimeter>
				<distanceFromOrigin>773.5696478016702</distanceFromOrigin>
				<angle>27.40757543781841</angle>
				<shape>rectangular</shape>
				<triangleMeasure>0.2437125</triangleMeasure>
				<rectangleMeasure>0.4874250000000001</rectangleMeasure>
				<circleMeasure>0.1376431214782586</circleMeasure>
				<centroid>
					<x>42</x>
					<y>1188</y>
				</centroid>
			</pseudo3D>
		</spatialEntity>
		<spatialEntity>
			<pseudo3D type="cluster">
				<clusteredness>1</clusteredness>
				<density>1</density>
				<area>191.0706</area>
				<perimeter>54</perimeter>
				<distanceFromOrigin>692.2607890094599</distanceFromOrigin>
				<angle>0</angle>
				<shape>rectangular</shape>
				<triangleMeasure>0.5249192307692309</triangleMeasure>
				<rectangleMeasure>1</rectangleMeasure>
				<circleMeasure>0.6282560906835513</circleMeasure>
				<centroid>
					<x>1174</x>
					<y>1201.5</y>
				</centroid>
			</pseudo3D>
		</spatialEntity>
		<spatialEntity>
			<pseudo3D type="cluster">
				<clusteredness>1</clusteredness>
				<density>1</density>
				<area>191.0706</area>
				<perimeter>54</perimeter>
				<distanceFromOrigin>709.3243263839187</distanceFromOrigin>
				<angle>0</angle>
				<shape>rectangular</shape>
				<triangleMeasure>0.5249192307692309</triangleMeasure>
				<rectangleMeasure>1</rectangleMeasure>
				<circleMeasure>0.6282560906835513</circleMeasure>
				<centroid>
					<x>218</x>
					<y>1255.5</y>
				</centroid>
			</pseudo3D>
		</spatialEntity>
		<spatialEntity>
			<pseudo3D type="cluster">
				<clusteredness>1</clusteredness>
				<density>1</density>
				<area>191.0706</area>
				<perimeter>54</perimeter>
				<distanceFromOrigin>547.4751135896498</distanceFromOrigin>
				<angle>0</angle>
				<shape>rectangular</shape>
				<triangleMeasure>0.5249192307692309</triangleMeasure>
				<rectangleMeasure>1</rectangleMeasure>
				<circleMeasure>0.6282560906835513</circleMeasure>
				<centroid>
					<x>738</x>
					<y>1255.5</y>
				</centroid>
			</pseudo3D>
		</spatialEntity>
		<spatialEntity>
			<pseudo3D type="cluster">
				<clusteredness>0.04738218078337922</clusteredness>
				<density>1</density>
				<area>382.1412</area>
				<perimeter>138</perimeter>
				<distanceFromOrigin>811.3112842799612</distanceFromOrigin>
				<angle>26.56505117707799</angle>
				<shape>rectangular</shape>
				<triangleMeasure>0.2624596153846154</triangleMeasure>
				<rectangleMeasure>0.5249192307692309</rectangleMeasure>
				<circleMeasure>0.1387676016678596</circleMeasure>
				<centroid>
					<x>1308</x>
					<y>1255.5</y>
				</centroid>
			</pseudo3D>
		</spatialEntity>
		<spatialEntity>
			<pseudo3D type="cluster">
				<clusteredness>1</clusteredness>
				<density>1</density>
				<area>191.0706</area>
				<perimeter>56</perimeter>
				<distanceFromOrigin>779.9929486860763</distanceFromOrigin>
				<angle>0</angle>
				<shape>rectangular</shape>
				<triangleMeasure>0.4874250000000001</triangleMeasure>
				<rectangleMeasure>0.9748500000000001</rectangleMeasure>
				<circleMeasure>0.5849833005488307</circleMeasure>
				<centroid>
					<x>1231</x>
					<y>1269</y>
				</centroid>
			</pseudo3D>
		</spatialEntity>
		<spatialEntity>
			<pseudo3D type="cluster">
				<clusteredness>1</clusteredness>
				<density>1</density>
				<area>191.0706</area>
				<perimeter>56</perimeter>
				<distanceFromOrigin>613.1574023038456</distanceFromOrigin>
				<angle>0</angle>
				<shape>rectangular</shape>
				<triangleMeasure>0.4874250000000001</triangleMeasure>
				<rectangleMeasure>0.9748500000000001</rectangleMeasure>
				<circleMeasure>0.5849833005488307</circleMeasure>
				<centroid>
					<x>541</x>
					<y>1310</y>
				</centroid>
			</pseudo3D>
		</spatialEntity>
		<spatialEntity>
			<pseudo3D type="cluster">
				<clusteredness>1</clusteredness>
				<density>1</density>
				<area>191.0706</area>
				<perimeter>56</perimeter>
				<distanceFromOrigin>913.29130073597</distanceFromOrigin>
				<angle>0</angle>
				<shape>rectangular</shape>
				<triangleMeasure>0.4874250000000001</triangleMeasure>
				<rectangleMeasure>0.9748500000000001</rectangleMeasure>
				<circleMeasure>0.5849833005488307</circleMeasure>
				<centroid>
					<x>7</x>
					<y>1337</y>
				</centroid>
			</pseudo3D>
		</spatialEntity>
		<spatialEntity>
			<pseudo3D type="cluster">
				<clusteredness>1</clusteredness>
				<density>1</density>
				<area>191.0706</area>
				<perimeter>56</perimeter>
				<distanceFromOrigin>801.8035919101386</distanceFromOrigin>
				<angle>0</angle>
				<shape>rectangular</shape>
				<triangleMeasure>0.4874250000000001</triangleMeasure>
				<rectangleMeasure>0.9748500000000001</rectangleMeasure>
				<circleMeasure>0.5849833005488307</circleMeasure>
				<centroid>
					<x>189</x>
					<y>1351</y>
				</centroid>
			</pseudo3D>
		</spatialEntity>
		<numericStateVariable>
			<name>avgClusterednessClusters</name>
			<value>0.970853372462986</value>
		</numericStateVariable>
		<numericStateVariable>
			<name>avgDensityClusters</name>
			<value>1.00242954324587</value>
		</numericStateVariable>
	</timepoint>
	<timepoint>
		<spatialEntity>
			<pseudo3D type="cluster">
				<clusteredness>1</clusteredness>
				<density>1</density>
				<area>191.0706</area>
				<perimeter>54</perimeter>
				<distanceFromOrigin>734.4943839131787</distanceFromOrigin>
				<angle>0</angle>
				<shape>rectangular</shape>
				<triangleMeasure>0.5249192307692309</triangleMeasure>
				<rectangleMeasure>1</rectangleMeasure>
				<circleMeasure>0.6282560906835513</circleMeasure>
				<centroid>
					<x>935</x>
					<y>6.5</y>
				</centroid>
			</pseudo3D>
		</spatialEntity>
		<spatialEntity>
			<pseudo3D type="cluster">
				<clusteredness>1</clusteredness>
				<density>1</density>
				<area>191.0706</area>
				<perimeter>58</perimeter>
				<distanceFromOrigin>704.2307860353735</distanceFromOrigin>
				<angle>0</angle>
				<shape>rectangular</shape>
				<triangleMeasure>0.4549300000000001</triangleMeasure>
				<rectangleMeasure>0.9098600000000001</rectangleMeasure>
				<circleMeasure>0.5446875469621394</circleMeasure>
				<centroid>
					<x>400.5</x>
					<y>47</y>
				</centroid>
			</pseudo3D>
		</spatialEntity>
		<spatialEntity>
			<pseudo3D type="cluster">
				<clusteredness>1</clusteredness>
				<density>1</density>
				<area>191.0706</area>
				<perimeter>56</perimeter>
				<distanceFromOrigin>642.9696726907109</distanceFromOrigin>
				<angle>0</angle>
				<shape>rectangular</shape>
				<triangleMeasure>0.4874250000000001</triangleMeasure>
				<rectangleMeasure>0.9748500000000001</rectangleMeasure>
				<circleMeasure>0.5849833005488307</circleMeasure>
				<centroid>
					<x>513</x>
					<y>74</y>
				</centroid>
			</pseudo3D>
		</spatialEntity>
		<spatialEntity>
			<pseudo3D type="cluster">
				<clusteredness>1</clusteredness>
				<density>1</density>
				<area>191.0706</area>
				<perimeter>56</perimeter>
				<distanceFromOrigin>706.8840074580836</distanceFromOrigin>
				<angle>0</angle>
				<shape>rectangular</shape>
				<triangleMeasure>0.4874250000000001</triangleMeasure>
				<rectangleMeasure>0.9748500000000001</rectangleMeasure>
				<circleMeasure>0.5849833005488307</circleMeasure>
				<centroid>
					<x>1020</x>
					<y>74</y>
				</centroid>
			</pseudo3D>
		</spatialEntity>
		<spatialEntity>
			<pseudo3D type="cluster">
				<clusteredness>1</clusteredness>
				<density>1</density>
				<area>191.0706</area>
				<perimeter>56</perimeter>
				<distanceFromOrigin>759.6031858806281</distanceFromOrigin>
				<angle>0</angle>
				<shape>rectangular</shape>
				<triangleMeasure>0.4874250000000001</triangleMeasure>
				<rectangleMeasure>0.9748500000000001</rectangleMeasure>
				<circleMeasure>0.5849833005488307</circleMeasure>
				<centroid>
					<x>218</x>
					<y>88</y>
				</centroid>
			</pseudo3D>
		</spatialEntity>
		<spatialEntity>
			<pseudo3D type="cluster">
				<clusteredness>1</clusteredness>
				<density>1</density>
				<area>191.0706</area>
				<perimeter>54</perimeter>
				<distanceFromOrigin>836.5315295910848</distanceFromOrigin>
				<angle>85.60129464500447</angle>
				<shape>rectangular</shape>
				<triangleMeasure>0.5249192307692309</triangleMeasure>
				<rectangleMeasure>1</rectangleMeasure>
				<circleMeasure>0.6282560906835513</circleMeasure>
				<centroid>
					<x>1273</x>
					<y>101.5</y>
				</centroid>
			</pseudo3D>
		</spatialEntity>
		<spatialEntity>
			<pseudo3D type="cluster">
				<clusteredness>0.1472753851495372</clusteredness>
				<density>1</density>
				<area>382.1412</area>
				<perimeter>82</perimeter>
				<distanceFromOrigin>853.8296082943014</distanceFromOrigin>
				<angle>0</angle>
				<shape>rectangular</shape>
				<triangleMeasure>0.5054777777777778</triangleMeasure>
				<rectangleMeasure>1</rectangleMeasure>
				<circleMeasure>0.4958128693722084</circleMeasure>
				<centroid>
					<x>1357</x>
					<y>162.5</y>
				</centroid>
			</pseudo3D>
		</spatialEntity>
		<spatialEntity>
			<pseudo3D type="cluster">
				<clusteredness>1</clusteredness>
				<density>1</density>
				<area>191.0706</area>
				<perimeter>54</perimeter>
				<distanceFromOrigin>553.3769059149469</distanceFromOrigin>
				<angle>0</angle>
				<shape>rectangular</shape>
				<triangleMeasure>0.5249192307692309</triangleMeasure>
				<rectangleMeasure>1</rectangleMeasure>
				<circleMeasure>0.6282560906835513</circleMeasure>
				<centroid>
					<x>921</x>
					<y>196.5</y>
				</centroid>
			</pseudo3D>
		</spatialEntity>
		<spatialEntity>
			<pseudo3D type="cluster">
				<clusteredness>1</clusteredness>
				<density>1</density>
				<area>191.0706</area>
				<perimeter>56</perimeter>
				<distanceFromOrigin>741.0539791405212</distanceFromOrigin>
				<angle>0</angle>
				<shape>rectangular</shape>
				<triangleMeasure>0.4874250000000001</triangleMeasure>
				<rectangleMeasure>0.9748500000000001</rectangleMeasure>
				<circleMeasure>0.5849833005488307</circleMeasure>
				<centroid>
					<x>91</x>
					<y>237</y>
				</centroid>
			</pseudo3D>
		</spatialEntity>
		<spatialEntity>
			<pseudo3D type="cluster">
				<clusteredness>1</clusteredness>
				<density>1</density>
				<area>191.0706</area>
				<perimeter>56</perimeter>
				<distanceFromOrigin>779.2566971159118</distanceFromOrigin>
				<angle>0</angle>
				<shape>rectangular</shape>
				<triangleMeasure>0.4874250000000001</triangleMeasure>
				<rectangleMeasure>0.9748500000000001</rectangleMeasure>
				<circleMeasure>0.5849833005488307</circleMeasure>
				<centroid>
					<x>1315</x>
					<y>237</y>
				</centroid>
			</pseudo3D>
		</spatialEntity>
		<spatialEntity>
			<pseudo3D type="cluster">
				<clusteredness>1</clusteredness>
				<density>1</density>
				<area>191.0706</area>
				<perimeter>56</perimeter>
				<distanceFromOrigin>478.3774660244774</distanceFromOrigin>
				<angle>0</angle>
				<shape>rectangular</shape>
				<triangleMeasure>0.4874250000000001</triangleMeasure>
				<rectangleMeasure>0.9748500000000001</rectangleMeasure>
				<circleMeasure>0.5849833005488307</circleMeasure>
				<centroid>
					<x>499</x>
					<y>251</y>
				</centroid>
			</pseudo3D>
		</spatialEntity>
		<spatialEntity>
			<pseudo3D type="cluster">
				<clusteredness>1</clusteredness>
				<density>1</density>
				<area>191.0706</area>
				<perimeter>54</perimeter>
				<distanceFromOrigin>793.5452098021889</distanceFromOrigin>
				<angle>0</angle>
				<shape>rectangular</shape>
				<triangleMeasure>0.5249192307692309</triangleMeasure>
				<rectangleMeasure>1</rectangleMeasure>
				<circleMeasure>0.6282560906835513</circleMeasure>
				<centroid>
					<x>7</x>
					<y>264.5</y>
				</centroid>
			</pseudo3D>
		</spatialEntity>
		<spatialEntity>
			<pseudo3D type="cluster">
				<clusteredness>1</clusteredness>
				<density>1</density>
				<area>191.0706</area>
				<perimeter>54</perimeter>
				<distanceFromOrigin>810.3789237140858</distanceFromOrigin>
				<angle>0</angle>
				<shape>rectangular</shape>
				<triangleMeasure>0.5249192307692309</triangleMeasure>
				<rectangleMeasure>1</rectangleMeasure>
				<circleMeasure>0.6282560906835513</circleMeasure>
				<centroid>
					<x>1371</x>
					<y>264.5</y>
				</centroid>
			</pseudo3D>
		</spatialEntity>
		<spatialEntity>
			<pseudo3D type="cluster">
				<clusteredness>1</clusteredness>
				<density>1</density>
				<area>191.0706</area>
				<perimeter>56</perimeter>
				<distanceFromOrigin>467.3435567117621</distanceFromOrigin>
				<angle>0</angle>
				<shape>rectangular</shape>
				<triangleMeasure>0.4874250000000001</triangleMeasure>
				<rectangleMeasure>0.9748500000000001</rectangleMeasure>
				<circleMeasure>0.5849833005488307</circleMeasure>
				<centroid>
					<x>893</x>
					<y>278</y>
				</centroid>
			</pseudo3D>
		</spatialEntity>
		<spatialEntity>
			<pseudo3D type="cluster">
				<clusteredness>1</clusteredness>
				<density>1</density>
				<area>191.0706</area>
				<perimeter>56</perimeter>
				<distanceFromOrigin>502.254915356734</distanceFromOrigin>
				<angle>0</angle>
				<shape>rectangular</shape>
				<triangleMeasure>0.4874250000000001</triangleMeasure>
				<rectangleMeasure>0.9748500000000001</rectangleMeasure>
				<circleMeasure>0.5849833005488307</circleMeasure>
				<centroid>
					<x>358</x>
					<y>305</y>
				</centroid>
			</pseudo3D>
		</spatialEntity>
		<spatialEntity>
			<pseudo3D type="cluster">
				<clusteredness>1</clusteredness>
				<density>1</density>
				<area>191.0706</area>
				<perimeter>54</perimeter>
				<distanceFromOrigin>746.3846193484965</distanceFromOrigin>
				<angle>0</angle>
				<shape>rectangular</shape>
				<triangleMeasure>0.5249192307692309</triangleMeasure>
				<rectangleMeasure>1</rectangleMeasure>
				<circleMeasure>0.6282560906835513</circleMeasure>
				<centroid>
					<x>1329</x>
					<y>318.5</y>
				</centroid>
			</pseudo3D>
		</spatialEntity>
		<spatialEntity>
			<pseudo3D type="cluster">
				<clusteredness>1</clusteredness>
				<density>1</density>
				<area>191.0706</area>
				<perimeter>56</perimeter>
				<distanceFromOrigin>546.4210830485954</distanceFromOrigin>
				<angle>0</angle>
				<shape>rectangular</shape>
				<triangleMeasure>0.4874250000000001</triangleMeasure>
				<rectangleMeasure>0.9748500000000001</rectangleMeasure>
				<circleMeasure>0.5849833005488307</circleMeasure>
				<centroid>
					<x>232</x>
					<y>373</y>
				</centroid>
			</pseudo3D>
		</spatialEntity>
		<spatialEntity>
			<pseudo3D type="cluster">
				<clusteredness>1</clusteredness>
				<density>1</density>
				<area>191.0706</area>
				<perimeter>56</perimeter>
				<distanceFromOrigin>602.130384551386</distanceFromOrigin>
				<angle>0</angle>
				<shape>rectangular</shape>
				<triangleMeasure>0.4874250000000001</triangleMeasure>
				<rectangleMeasure>0.9748500000000001</rectangleMeasure>
				<circleMeasure>0.5849833005488307</circleMeasure>
				<centroid>
					<x>1231</x>
					<y>441</y>
				</centroid>
			</pseudo3D>
		</spatialEntity>
		<spatialEntity>
			<pseudo3D type="cluster">
				<clusteredness>1</clusteredness>
				<density>1</density>
				<area>191.0706</area>
				<perimeter>56</perimeter>
				<distanceFromOrigin>246.2214450449026</distanceFromOrigin>
				<angle>0</angle>
				<shape>rectangular</shape>
				<triangleMeasure>0.4874250000000001</triangleMeasure>
				<rectangleMeasure>0.9748500000000001</rectangleMeasure>
				<circleMeasure>0.5849833005488307</circleMeasure>
				<centroid>
					<x>513</x>
					<y>509</y>
				</centroid>
			</pseudo3D>
		</spatialEntity>
		<spatialEntity>
			<pseudo3D type="cluster">
				<clusteredness>1</clusteredness>
				<density>1</density>
				<area>191.0706</area>
				<perimeter>54</perimeter>
				<distanceFromOrigin>327.6492026543022</distanceFromOrigin>
				<angle>0</angle>
				<shape>rectangular</shape>
				<triangleMeasure>0.5249192307692309</triangleMeasure>
				<rectangleMeasure>1</rectangleMeasure>
				<circleMeasure>0.6282560906835513</circleMeasure>
				<centroid>
					<x>963</x>
					<y>522.5</y>
				</centroid>
			</pseudo3D>
		</spatialEntity>
		<spatialEntity>
			<pseudo3D type="cluster">
				<clusteredness>1</clusteredness>
				<density>1</density>
				<area>191.0706</area>
				<perimeter>54</perimeter>
				<distanceFromOrigin>558.2705437330542</distanceFromOrigin>
				<angle>0</angle>
				<shape>rectangular</shape>
				<triangleMeasure>0.5249192307692309</triangleMeasure>
				<rectangleMeasure>1</rectangleMeasure>
				<circleMeasure>0.6282560906835513</circleMeasure>
				<centroid>
					<x>1231</x>
					<y>576.5</y>
				</centroid>
			</pseudo3D>
		</spatialEntity>
		<spatialEntity>
			<pseudo3D type="cluster">
				<clusteredness>0.01142854188816847</clusteredness>
				<density>1.127659574468085</density>
				<area>8980.318199999998</area>
				<perimeter>638.7476139068604</perimeter>
				<distanceFromOrigin>76.96752561957543</distanceFromOrigin>
				<angle>85.49732683192333</angle>
				<shape>rectangular</shape>
				<triangleMeasure>0.2192236377201427</triangleMeasure>
				<rectangleMeasure>0.2282643298785641</rectangleMeasure>
				<circleMeasure>0.2163863071846139</circleMeasure>
				<centroid>
					<x>700.9906</x>
					<y>686.6379</y>
				</centroid>
			</pseudo3D>
		</spatialEntity>
		<spatialEntity>
			<pseudo3D type="cluster">
				<clusteredness>1</clusteredness>
				<density>1</density>
				<area>191.0706</area>
				<perimeter>56</perimeter>
				<distanceFromOrigin>278.9587783167972</distanceFromOrigin>
				<angle>0</angle>
				<shape>rectangular</shape>
				<triangleMeasure>0.4874250000000001</triangleMeasure>
				<rectangleMeasure>0.9748500000000001</rectangleMeasure>
				<circleMeasure>0.5849833005488307</circleMeasure>
				<centroid>
					<x>949</x>
					<y>604</y>
				</centroid>
			</pseudo3D>
		</spatialEntity>
		<spatialEntity>
			<pseudo3D type="cluster">
				<clusteredness>1</clusteredness>
				<density>1</density>
				<area>191.0706</area>
				<perimeter>56</perimeter>
				<distanceFromOrigin>529.1323085958747</distanceFromOrigin>
				<angle>0</angle>
				<shape>rectangular</shape>
				<triangleMeasure>0.4874250000000001</triangleMeasure>
				<rectangleMeasure>0.9748500000000001</rectangleMeasure>
				<circleMeasure>0.5849833005488307</circleMeasure>
				<centroid>
					<x>147</x>
					<y>631</y>
				</centroid>
			</pseudo3D>
		</spatialEntity>
		<spatialEntity>
			<pseudo3D type="cluster">
				<clusteredness>1</clusteredness>
				<density>1</density>
				<area>191.0706</area>
				<perimeter>54</perimeter>
				<distanceFromOrigin>404.1781785302121</distanceFromOrigin>
				<angle>85.60129464500447</angle>
				<shape>rectangular</shape>
				<triangleMeasure>0.5249192307692309</triangleMeasure>
				<rectangleMeasure>1</rectangleMeasure>
				<circleMeasure>0.6282560906835513</circleMeasure>
				<centroid>
					<x>1090</x>
					<y>685.5</y>
				</centroid>
			</pseudo3D>
		</spatialEntity>
		<spatialEntity>
			<pseudo3D type="cluster">
				<clusteredness>1</clusteredness>
				<density>1</density>
				<area>191.0706</area>
				<perimeter>56</perimeter>
				<distanceFromOrigin>171.058469536004</distanceFromOrigin>
				<angle>0</angle>
				<shape>rectangular</shape>
				<triangleMeasure>0.4874250000000001</triangleMeasure>
				<rectangleMeasure>0.9748500000000001</rectangleMeasure>
				<circleMeasure>0.5849833005488307</circleMeasure>
				<centroid>
					<x>541</x>
					<y>821</y>
				</centroid>
			</pseudo3D>
		</spatialEntity>
		<spatialEntity>
			<pseudo3D type="cluster">
				<clusteredness>1</clusteredness>
				<density>1</density>
				<area>191.0706</area>
				<perimeter>56</perimeter>
				<distanceFromOrigin>679.956616263126</distanceFromOrigin>
				<angle>0</angle>
				<shape>rectangular</shape>
				<triangleMeasure>0.4874250000000001</triangleMeasure>
				<rectangleMeasure>0.9748500000000001</rectangleMeasure>
				<circleMeasure>0.5849833005488307</circleMeasure>
				<centroid>
					<x>1357</x>
					<y>821</y>
				</centroid>
			</pseudo3D>
		</spatialEntity>
		<spatialEntity>
			<pseudo3D type="cluster">
				<clusteredness>1</clusteredness>
				<density>1</density>
				<area>191.0706</area>
				<perimeter>56</perimeter>
				<distanceFromOrigin>151.0529708413575</distanceFromOrigin>
				<angle>0</angle>
				<shape>rectangular</shape>
				<triangleMeasure>0.4874250000000001</triangleMeasure>
				<rectangleMeasure>0.9748500000000001</rectangleMeasure>
				<circleMeasure>0.5849833005488307</circleMeasure>
				<centroid>
					<x>668</x>
					<y>862</y>
				</centroid>
			</pseudo3D>
		</spatialEntity>
		<spatialEntity>
			<pseudo3D type="cluster">
				<clusteredness>1</clusteredness>
				<density>1</density>
				<area>191.0706</area>
				<perimeter>54</perimeter>
				<distanceFromOrigin>658.0227959577085</distanceFromOrigin>
				<angle>0</angle>
				<shape>rectangular</shape>
				<triangleMeasure>0.5249192307692309</triangleMeasure>
				<rectangleMeasure>1</rectangleMeasure>
				<circleMeasure>0.6282560906835513</circleMeasure>
				<centroid>
					<x>35</x>
					<y>875.5</y>
				</centroid>
			</pseudo3D>
		</spatialEntity>
		<spatialEntity>
			<pseudo3D type="cluster">
				<clusteredness>1</clusteredness>
				<density>1</density>
				<area>191.0706</area>
				<perimeter>56</perimeter>
				<distanceFromOrigin>522.1465311576818</distanceFromOrigin>
				<angle>0</angle>
				<shape>rectangular</shape>
				<triangleMeasure>0.4874250000000001</triangleMeasure>
				<rectangleMeasure>0.9748500000000001</rectangleMeasure>
				<circleMeasure>0.5849833005488307</circleMeasure>
				<centroid>
					<x>1160</x>
					<y>930</y>
				</centroid>
			</pseudo3D>
		</spatialEntity>
		<spatialEntity>
			<pseudo3D type="cluster">
				<clusteredness>0.07363777531579432</clusteredness>
				<density>1</density>
				<area>382.1412</area>
				<perimeter>108</perimeter>
				<distanceFromOrigin>704.6374954542229</distanceFromOrigin>
				<angle>0</angle>
				<shape>rectangular</shape>
				<triangleMeasure>0.3411975</triangleMeasure>
				<rectangleMeasure>0.6823950000000001</rectangleMeasure>
				<circleMeasure>0.2553601696217211</circleMeasure>
				<centroid>
					<x>7</x>
					<y>957</y>
				</centroid>
			</pseudo3D>
		</spatialEntity>
		<spatialEntity>
			<pseudo3D type="cluster">
				<clusteredness>1</clusteredness>
				<density>1</density>
				<area>191.0706</area>
				<perimeter>56</perimeter>
				<distanceFromOrigin>740.8353393298676</distanceFromOrigin>
				<angle>0</angle>
				<shape>rectangular</shape>
				<triangleMeasure>0.4874250000000001</triangleMeasure>
				<rectangleMeasure>0.9748500000000001</rectangleMeasure>
				<circleMeasure>0.5849833005488307</circleMeasure>
				<centroid>
					<x>1357</x>
					<y>1025</y>
				</centroid>
			</pseudo3D>
		</spatialEntity>
		<spatialEntity>
			<pseudo3D type="cluster">
				<clusteredness>1</clusteredness>
				<density>1</density>
				<area>191.0706</area>
				<perimeter>56</perimeter>
				<distanceFromOrigin>427.0011709585818</distanceFromOrigin>
				<angle>0</angle>
				<shape>rectangular</shape>
				<triangleMeasure>0.4874250000000001</triangleMeasure>
				<rectangleMeasure>0.9748500000000001</rectangleMeasure>
				<circleMeasure>0.5849833005488307</circleMeasure>
				<centroid>
					<x>415</x>
					<y>1052</y>
				</centroid>
			</pseudo3D>
		</spatialEntity>
		<spatialEntity>
			<pseudo3D type="cluster">
				<clusteredness>1</clusteredness>
				<density>1</density>
				<area>191.0706</area>
				<perimeter>56</perimeter>
				<distanceFromOrigin>642.0124609382593</distanceFromOrigin>
				<angle>85.60129464500447</angle>
				<shape>rectangular</shape>
				<triangleMeasure>0.4899246153846154</triangleMeasure>
				<rectangleMeasure>0.9798492307692308</rectangleMeasure>
				<circleMeasure>0.582013761610809</circleMeasure>
				<centroid>
					<x>1202.5</x>
					<y>1092.5</y>
				</centroid>
			</pseudo3D>
		</spatialEntity>
		<spatialEntity>
			<pseudo3D type="cluster">
				<clusteredness>0.1022780302985344</clusteredness>
				<density>1</density>
				<area>382.1412</area>
				<perimeter>93.90396308898926</perimeter>
				<distanceFromOrigin>795.8002261874522</distanceFromOrigin>
				<angle>56.67371031288479</angle>
				<shape>rectangular</shape>
				<triangleMeasure>0.4546593694229625</triangleMeasure>
				<rectangleMeasure>0.5054777777777778</rectangleMeasure>
				<circleMeasure>0.3031241850905896</circleMeasure>
				<centroid>
					<x>28.11523</x>
					<y>1194.556</y>
				</centroid>
			</pseudo3D>
		</spatialEntity>
		<spatialEntity>
			<pseudo3D type="cluster">
				<clusteredness>1</clusteredness>
				<density>1</density>
				<area>191.0706</area>
				<perimeter>56</perimeter>
				<distanceFromOrigin>483.6620721123376</distanceFromOrigin>
				<angle>0</angle>
				<shape>rectangular</shape>
				<triangleMeasure>0.4874250000000001</triangleMeasure>
				<rectangleMeasure>0.9748500000000001</rectangleMeasure>
				<circleMeasure>0.5849833005488307</circleMeasure>
				<centroid>
					<x>766</x>
					<y>1188</y>
				</centroid>
			</pseudo3D>
		</spatialEntity>
		<spatialEntity>
			<pseudo3D type="cluster">
				<clusteredness>1</clusteredness>
				<density>1</density>
				<area>191.0706</area>
				<perimeter>56</perimeter>
				<distanceFromOrigin>734.8537269416274</distanceFromOrigin>
				<angle>0</angle>
				<shape>rectangular</shape>
				<triangleMeasure>0.4874250000000001</triangleMeasure>
				<rectangleMeasure>0.9748500000000001</rectangleMeasure>
				<circleMeasure>0.5849833005488307</circleMeasure>
				<centroid>
					<x>1245</x>
					<y>1188</y>
				</centroid>
			</pseudo3D>
		</spatialEntity>
		<spatialEntity>
			<pseudo3D type="cluster">
				<clusteredness>1</clusteredness>
				<density>1</density>
				<area>191.0706</area>
				<perimeter>54</perimeter>
				<distanceFromOrigin>670.6713054842886</distanceFromOrigin>
				<angle>0</angle>
				<shape>rectangular</shape>
				<triangleMeasure>0.5249192307692309</triangleMeasure>
				<rectangleMeasure>1</rectangleMeasure>
				<circleMeasure>0.6282560906835513</circleMeasure>
				<centroid>
					<x>246</x>
					<y>1228.5</y>
				</centroid>
			</pseudo3D>
		</spatialEntity>
		<spatialEntity>
			<pseudo3D type="cluster">
				<clusteredness>1</clusteredness>
				<density>1</density>
				<area>191.0706</area>
				<perimeter>56</perimeter>
				<distanceFromOrigin>780.477417994909</distanceFromOrigin>
				<angle>0</angle>
				<shape>rectangular</shape>
				<triangleMeasure>0.4874250000000001</triangleMeasure>
				<rectangleMeasure>0.9748500000000001</rectangleMeasure>
				<circleMeasure>0.5849833005488307</circleMeasure>
				<centroid>
					<x>1217</x>
					<y>1283</y>
				</centroid>
			</pseudo3D>
		</spatialEntity>
		<spatialEntity>
			<pseudo3D type="cluster">
				<clusteredness>1</clusteredness>
				<density>1</density>
				<area>191.0706</area>
				<perimeter>54</perimeter>
				<distanceFromOrigin>777.5069131525455</distanceFromOrigin>
				<angle>85.60129464500447</angle>
				<shape>rectangular</shape>
				<triangleMeasure>0.5249192307692309</triangleMeasure>
				<rectangleMeasure>1</rectangleMeasure>
				<circleMeasure>0.6282560906835513</circleMeasure>
				<centroid>
					<x>161</x>
					<y>1296.5</y>
				</centroid>
			</pseudo3D>
		</spatialEntity>
		<spatialEntity>
			<pseudo3D type="cluster">
				<clusteredness>1</clusteredness>
				<density>1</density>
				<area>191.0706</area>
				<perimeter>54</perimeter>
				<distanceFromOrigin>859.6726121030028</distanceFromOrigin>
				<angle>0</angle>
				<shape>rectangular</shape>
				<triangleMeasure>0.5249192307692309</triangleMeasure>
				<rectangleMeasure>1</rectangleMeasure>
				<circleMeasure>0.6282560906835513</circleMeasure>
				<centroid>
					<x>1315</x>
					<y>1296.5</y>
				</centroid>
			</pseudo3D>
		</spatialEntity>
		<spatialEntity>
			<pseudo3D type="cluster">
				<clusteredness>1</clusteredness>
				<density>1</density>
				<area>191.0706</area>
				<perimeter>56</perimeter>
				<distanceFromOrigin>873.3596052028054</distanceFromOrigin>
				<angle>0</angle>
				<shape>rectangular</shape>
				<triangleMeasure>0.4874250000000001</triangleMeasure>
				<rectangleMeasure>0.9748500000000001</rectangleMeasure>
				<circleMeasure>0.5849833005488307</circleMeasure>
				<centroid>
					<x>63</x>
					<y>1337</y>
				</centroid>
			</pseudo3D>
		</spatialEntity>
		<spatialEntity>
			<pseudo3D type="cluster">
				<clusteredness>1</clusteredness>
				<density>1</density>
				<area>191.0706</area>
				<perimeter>56</perimeter>
				<distanceFromOrigin>634.4170552562407</distanceFromOrigin>
				<angle>0</angle>
				<shape>rectangular</shape>
				<triangleMeasure>0.4874250000000001</triangleMeasure>
				<rectangleMeasure>0.9748500000000001</rectangleMeasure>
				<circleMeasure>0.5849833005488307</circleMeasure>
				<centroid>
					<x>569</x>
					<y>1337</y>
				</centroid>
			</pseudo3D>
		</spatialEntity>
		<spatialEntity>
			<pseudo3D type="cluster">
				<clusteredness>1</clusteredness>
				<density>1</density>
				<area>191.0706</area>
				<perimeter>56</perimeter>
				<distanceFromOrigin>859.0279390101349</distanceFromOrigin>
				<angle>0</angle>
				<shape>rectangular</shape>
				<triangleMeasure>0.4874250000000001</triangleMeasure>
				<rectangleMeasure>0.9748500000000001</rectangleMeasure>
				<circleMeasure>0.5849833005488307</circleMeasure>
				<centroid>
					<x>1259</x>
					<y>1351</y>
				</centroid>
			</pseudo3D>
		</spatialEntity>
		<numericStateVariable>
			<name>avgClusterednessClusters</name>
			<value>0.9803679217785298</value>
		</numericStateVariable>
		<numericStateVariable>
			<name>avgDensityClusters</name>
			<value>1.002901353965184</value>
		</numericStateVariable>
	</timepoint>
	<timepoint>
		<spatialEntity>
			<pseudo3D type="cluster">
				<clusteredness>0.07363770808869677</clusteredness>
				<density>1</density>
				<area>382.1412</area>
				<perimeter>110</perimeter>
				<distanceFromOrigin>672.6284263990037</distanceFromOrigin>
				<angle>36.38435181583588</angle>
				<shape>rectangular</shape>
				<triangleMeasure>0.3328756097560976</triangleMeasure>
				<rectangleMeasure>0.6657514318862857</rectangleMeasure>
				<circleMeasure>0.2443403519505201</circleMeasure>
				<centroid>
					<x>499</x>
					<y>33.5</y>
				</centroid>
			</pseudo3D>
		</spatialEntity>
		<spatialEntity>
			<pseudo3D type="cluster">
				<clusteredness>1</clusteredness>
				<density>1</density>
				<area>191.0706</area>
				<perimeter>56</perimeter>
				<distanceFromOrigin>924.1049723922062</distanceFromOrigin>
				<angle>0</angle>
				<shape>rectangular</shape>
				<triangleMeasure>0.4874250000000001</triangleMeasure>
				<rectangleMeasure>0.9748500000000001</rectangleMeasure>
				<circleMeasure>0.5849833005488307</circleMeasure>
				<centroid>
					<x>1315</x>
					<y>20</y>
				</centroid>
			</pseudo3D>
		</spatialEntity>
		<spatialEntity>
			<pseudo3D type="cluster">
				<clusteredness>1</clusteredness>
				<density>1</density>
				<area>191.0706</area>
				<perimeter>54</perimeter>
				<distanceFromOrigin>804.3705613708149</distanceFromOrigin>
				<angle>81.2538377374448</angle>
				<shape>rectangular</shape>
				<triangleMeasure>0.5249192307692309</triangleMeasure>
				<rectangleMeasure>1</rectangleMeasure>
				<circleMeasure>0.6282560906835513</circleMeasure>
				<centroid>
					<x>218</x>
					<y>33.5</y>
				</centroid>
			</pseudo3D>
		</spatialEntity>
		<spatialEntity>
			<pseudo3D type="cluster">
				<clusteredness>1</clusteredness>
				<density>1</density>
				<area>191.0706</area>
				<perimeter>56</perimeter>
				<distanceFromOrigin>674.1965588758222</distanceFromOrigin>
				<angle>0</angle>
				<shape>rectangular</shape>
				<triangleMeasure>0.4874250000000001</triangleMeasure>
				<rectangleMeasure>0.9748500000000001</rectangleMeasure>
				<circleMeasure>0.5849833005488307</circleMeasure>
				<centroid>
					<x>865</x>
					<y>47</y>
				</centroid>
			</pseudo3D>
		</spatialEntity>
		<spatialEntity>
			<pseudo3D type="cluster">
				<clusteredness>1</clusteredness>
				<density>1</density>
				<area>191.0706</area>
				<perimeter>56</perimeter>
				<distanceFromOrigin>846.7284098221814</distanceFromOrigin>
				<angle>0</angle>
				<shape>rectangular</shape>
				<triangleMeasure>0.4874250000000001</triangleMeasure>
				<rectangleMeasure>0.9748500000000001</rectangleMeasure>
				<circleMeasure>0.5849833005488307</circleMeasure>
				<centroid>
					<x>1301</x>
					<y>115</y>
				</centroid>
			</pseudo3D>
		</spatialEntity>
		<spatialEntity>
			<pseudo3D type="cluster">
				<clusteredness>1</clusteredness>
				<density>1</density>
				<area>191.0706</area>
				<perimeter>56</perimeter>
				<distanceFromOrigin>655.079384502367</distanceFromOrigin>
				<angle>0</angle>
				<shape>rectangular</shape>
				<triangleMeasure>0.4874250000000001</triangleMeasure>
				<rectangleMeasure>0.9748500000000001</rectangleMeasure>
				<circleMeasure>0.5849833005488307</circleMeasure>
				<centroid>
					<x>1034</x>
					<y>142</y>
				</centroid>
			</pseudo3D>
		</spatialEntity>
		<spatialEntity>
			<pseudo3D type="cluster">
				<clusteredness>1</clusteredness>
				<density>1</density>
				<area>191.0706</area>
				<perimeter>56</perimeter>
				<distanceFromOrigin>842.8718763845428</distanceFromOrigin>
				<angle>0</angle>
				<shape>rectangular</shape>
				<triangleMeasure>0.4874250000000001</triangleMeasure>
				<rectangleMeasure>0.9748500000000001</rectangleMeasure>
				<circleMeasure>0.5849833005488307</circleMeasure>
				<centroid>
					<x>1343</x>
					<y>169</y>
				</centroid>
			</pseudo3D>
		</spatialEntity>
		<spatialEntity>
			<pseudo3D type="cluster">
				<clusteredness>1</clusteredness>
				<density>1</density>
				<area>191.0706</area>
				<perimeter>54</perimeter>
				<distanceFromOrigin>832.6019457099533</distanceFromOrigin>
				<angle>0</angle>
				<shape>rectangular</shape>
				<triangleMeasure>0.5249192307692309</triangleMeasure>
				<rectangleMeasure>1</rectangleMeasure>
				<circleMeasure>0.6282560906835513</circleMeasure>
				<centroid>
					<x>7</x>
					<y>196.5</y>
				</centroid>
			</pseudo3D>
		</spatialEntity>
		<spatialEntity>
			<pseudo3D type="cluster">
				<clusteredness>1</clusteredness>
				<density>1</density>
				<area>191.0706</area>
				<perimeter>54</perimeter>
				<distanceFromOrigin>547.5783049025956</distanceFromOrigin>
				<angle>0</angle>
				<shape>rectangular</shape>
				<triangleMeasure>0.5249192307692309</triangleMeasure>
				<rectangleMeasure>1</rectangleMeasure>
				<circleMeasure>0.6282560906835513</circleMeasure>
				<centroid>
					<x>907</x>
					<y>196.5</y>
				</centroid>
			</pseudo3D>
		</spatialEntity>
		<spatialEntity>
			<pseudo3D type="cluster">
				<clusteredness>1</clusteredness>
				<density>1</density>
				<area>191.0706</area>
				<perimeter>54</perimeter>
				<distanceFromOrigin>765.4260251650711</distanceFromOrigin>
				<angle>85.60129464500447</angle>
				<shape>rectangular</shape>
				<triangleMeasure>0.5249192307692309</triangleMeasure>
				<rectangleMeasure>1</rectangleMeasure>
				<circleMeasure>0.6282560906835513</circleMeasure>
				<centroid>
					<x>1287</x>
					<y>223.5</y>
				</centroid>
			</pseudo3D>
		</spatialEntity>
		<spatialEntity>
			<pseudo3D type="cluster">
				<clusteredness>1</clusteredness>
				<density>1</density>
				<area>191.0706</area>
				<perimeter>54</perimeter>
				<distanceFromOrigin>543.2062223502231</distanceFromOrigin>
				<angle>0</angle>
				<shape>rectangular</shape>
				<triangleMeasure>0.5249192307692309</triangleMeasure>
				<rectangleMeasure>1</rectangleMeasure>
				<circleMeasure>0.6282560906835513</circleMeasure>
				<centroid>
					<x>344</x>
					<y>264.5</y>
				</centroid>
			</pseudo3D>
		</spatialEntity>
		<spatialEntity>
			<pseudo3D type="cluster">
				<clusteredness>1</clusteredness>
				<density>1</density>
				<area>191.0706</area>
				<perimeter>56</perimeter>
				<distanceFromOrigin>774.1847324766874</distanceFromOrigin>
				<angle>0</angle>
				<shape>rectangular</shape>
				<triangleMeasure>0.4874250000000001</triangleMeasure>
				<rectangleMeasure>0.9748500000000001</rectangleMeasure>
				<circleMeasure>0.5849833005488307</circleMeasure>
				<centroid>
					<x>21</x>
					<y>278</y>
				</centroid>
			</pseudo3D>
		</spatialEntity>
		<spatialEntity>
			<pseudo3D type="cluster">
				<clusteredness>1</clusteredness>
				<density>1</density>
				<area>191.0706</area>
				<perimeter>54</perimeter>
				<distanceFromOrigin>588.4827949906437</distanceFromOrigin>
				<angle>81.2538377374448</angle>
				<shape>rectangular</shape>
				<triangleMeasure>0.5249192307692309</triangleMeasure>
				<rectangleMeasure>1</rectangleMeasure>
				<circleMeasure>0.6282560906835513</circleMeasure>
				<centroid>
					<x>246</x>
					<y>291.5</y>
				</centroid>
			</pseudo3D>
		</spatialEntity>
		<spatialEntity>
			<pseudo3D type="cluster">
				<clusteredness>1</clusteredness>
				<density>1</density>
				<area>191.0706</area>
				<perimeter>54</perimeter>
				<distanceFromOrigin>772.3244137019107</distanceFromOrigin>
				<angle>85.60129464500447</angle>
				<shape>rectangular</shape>
				<triangleMeasure>0.5249192307692309</triangleMeasure>
				<rectangleMeasure>1</rectangleMeasure>
				<circleMeasure>0.6282560906835513</circleMeasure>
				<centroid>
					<x>1343</x>
					<y>291.5</y>
				</centroid>
			</pseudo3D>
		</spatialEntity>
		<spatialEntity>
			<pseudo3D type="cluster">
				<clusteredness>1</clusteredness>
				<density>1</density>
				<area>191.0706</area>
				<perimeter>56</perimeter>
				<distanceFromOrigin>717.540939598571</distanceFromOrigin>
				<angle>0</angle>
				<shape>rectangular</shape>
				<triangleMeasure>0.4874250000000001</triangleMeasure>
				<rectangleMeasure>0.9748500000000001</rectangleMeasure>
				<circleMeasure>0.5849833005488307</circleMeasure>
				<centroid>
					<x>1287</x>
					<y>305</y>
				</centroid>
			</pseudo3D>
		</spatialEntity>
		<spatialEntity>
			<pseudo3D type="cluster">
				<clusteredness>1</clusteredness>
				<density>1</density>
				<area>191.0706</area>
				<perimeter>54</perimeter>
				<distanceFromOrigin>405.7905863866238</distanceFromOrigin>
				<angle>0</angle>
				<shape>rectangular</shape>
				<triangleMeasure>0.5249192307692309</triangleMeasure>
				<rectangleMeasure>1</rectangleMeasure>
				<circleMeasure>0.6282560906835513</circleMeasure>
				<centroid>
					<x>527</x>
					<y>318.5</y>
				</centroid>
			</pseudo3D>
		</spatialEntity>
		<spatialEntity>
			<pseudo3D type="cluster">
				<clusteredness>1</clusteredness>
				<density>1</density>
				<area>191.0706</area>
				<perimeter>56</perimeter>
				<distanceFromOrigin>495.3806617137976</distanceFromOrigin>
				<angle>0</angle>
				<shape>rectangular</shape>
				<triangleMeasure>0.4899246153846154</triangleMeasure>
				<rectangleMeasure>0.9798492307692308</rectangleMeasure>
				<circleMeasure>0.582013761610809</circleMeasure>
				<centroid>
					<x>1005.5</x>
					<y>318.5</y>
				</centroid>
			</pseudo3D>
		</spatialEntity>
		<spatialEntity>
			<pseudo3D type="cluster">
				<clusteredness>1</clusteredness>
				<density>1</density>
				<area>191.0706</area>
				<perimeter>56</perimeter>
				<distanceFromOrigin>563.2983223834418</distanceFromOrigin>
				<angle>0</angle>
				<shape>rectangular</shape>
				<triangleMeasure>0.4874250000000001</triangleMeasure>
				<rectangleMeasure>0.9748500000000001</rectangleMeasure>
				<circleMeasure>0.5849833005488307</circleMeasure>
				<centroid>
					<x>1217</x>
					<y>509</y>
				</centroid>
			</pseudo3D>
		</spatialEntity>
		<spatialEntity>
			<pseudo3D type="cluster">
				<clusteredness>1</clusteredness>
				<density>1</density>
				<area>191.0706</area>
				<perimeter>54</perimeter>
				<distanceFromOrigin>260.5263902179585</distanceFromOrigin>
				<angle>0</angle>
				<shape>rectangular</shape>
				<triangleMeasure>0.5249192307692309</triangleMeasure>
				<rectangleMeasure>1</rectangleMeasure>
				<circleMeasure>0.6282560906835513</circleMeasure>
				<centroid>
					<x>879</x>
					<y>522.5</y>
				</centroid>
			</pseudo3D>
		</spatialEntity>
		<spatialEntity>
			<pseudo3D type="cluster">
				<clusteredness>0.01136413953325683</clusteredness>
				<density>1.148936170212766</density>
				<area>8980.318199999998</area>
				<perimeter>655.1448287963867</perimeter>
				<distanceFromOrigin>73.23933369440222</distanceFromOrigin>
				<angle>80.3528002705892</angle>
				<shape>rectangular</shape>
				<triangleMeasure>0.1886621470588235</triangleMeasure>
				<rectangleMeasure>0.2418746238544561</rectangleMeasure>
				<circleMeasure>0.2128084194538557</circleMeasure>
				<centroid>
					<x>711.2145</x>
					<y>683.737</y>
				</centroid>
			</pseudo3D>
		</spatialEntity>
		<spatialEntity>
			<pseudo3D type="cluster">
				<clusteredness>1</clusteredness>
				<density>1</density>
				<area>191.0706</area>
				<perimeter>56</perimeter>
				<distanceFromOrigin>638.0360491382912</distanceFromOrigin>
				<angle>0</angle>
				<shape>rectangular</shape>
				<triangleMeasure>0.4874250000000001</triangleMeasure>
				<rectangleMeasure>0.9748500000000001</rectangleMeasure>
				<circleMeasure>0.5849833005488307</circleMeasure>
				<centroid>
					<x>1315</x>
					<y>590</y>
				</centroid>
			</pseudo3D>
		</spatialEntity>
		<spatialEntity>
			<pseudo3D type="cluster">
				<clusteredness>1</clusteredness>
				<density>1</density>
				<area>191.0706</area>
				<perimeter>56</perimeter>
				<distanceFromOrigin>612.5659148206012</distanceFromOrigin>
				<angle>0</angle>
				<shape>rectangular</shape>
				<triangleMeasure>0.4874250000000001</triangleMeasure>
				<rectangleMeasure>0.9748500000000001</rectangleMeasure>
				<circleMeasure>0.5849833005488307</circleMeasure>
				<centroid>
					<x>63</x>
					<y>631</y>
				</centroid>
			</pseudo3D>
		</spatialEntity>
		<spatialEntity>
			<pseudo3D type="cluster">
				<clusteredness>1</clusteredness>
				<density>1</density>
				<area>191.0706</area>
				<perimeter>56</perimeter>
				<distanceFromOrigin>134.3316790634287</distanceFromOrigin>
				<angle>0</angle>
				<shape>rectangular</shape>
				<triangleMeasure>0.4874250000000001</triangleMeasure>
				<rectangleMeasure>0.9748500000000001</rectangleMeasure>
				<circleMeasure>0.5849833005488307</circleMeasure>
				<centroid>
					<x>555</x>
					<y>631</y>
				</centroid>
			</pseudo3D>
		</spatialEntity>
		<spatialEntity>
			<pseudo3D type="cluster">
				<clusteredness>1</clusteredness>
				<density>1</density>
				<area>191.0706</area>
				<perimeter>54</perimeter>
				<distanceFromOrigin>193.0103624161148</distanceFromOrigin>
				<angle>0</angle>
				<shape>rectangular</shape>
				<triangleMeasure>0.5249192307692309</triangleMeasure>
				<rectangleMeasure>1</rectangleMeasure>
				<circleMeasure>0.6282560906835513</circleMeasure>
				<centroid>
					<x>879</x>
					<y>712.5</y>
				</centroid>
			</pseudo3D>
		</spatialEntity>
		<spatialEntity>
			<pseudo3D type="cluster">
				<clusteredness>1</clusteredness>
				<density>1</density>
				<area>191.0706</area>
				<perimeter>54</perimeter>
				<distanceFromOrigin>354.9704213029587</distanceFromOrigin>
				<angle>0</angle>
				<shape>rectangular</shape>
				<triangleMeasure>0.5249192307692309</triangleMeasure>
				<rectangleMeasure>1</rectangleMeasure>
				<circleMeasure>0.6282560906835513</circleMeasure>
				<centroid>
					<x>1034</x>
					<y>780.5</y>
				</centroid>
			</pseudo3D>
		</spatialEntity>
		<spatialEntity>
			<pseudo3D type="cluster">
				<clusteredness>1</clusteredness>
				<density>1</density>
				<area>191.0706</area>
				<perimeter>58</perimeter>
				<distanceFromOrigin>717.8147393304208</distanceFromOrigin>
				<angle>0</angle>
				<shape>rectangular</shape>
				<triangleMeasure>0.4549300000000001</triangleMeasure>
				<rectangleMeasure>0.9098600000000001</rectangleMeasure>
				<circleMeasure>0.5446875469621394</circleMeasure>
				<centroid>
					<x>1399.5</x>
					<y>794</y>
				</centroid>
			</pseudo3D>
		</spatialEntity>
		<spatialEntity>
			<pseudo3D type="cluster">
				<clusteredness>0.102277779886531</clusteredness>
				<density>1</density>
				<area>382.1412</area>
				<perimeter>93.90396308898926</perimeter>
				<distanceFromOrigin>124.0644993541666</distanceFromOrigin>
				<angle>52.94347181059042</angle>
				<shape>rectangular</shape>
				<triangleMeasure>0.4546593694229625</triangleMeasure>
				<rectangleMeasure>0.5054777777777778</rectangleMeasure>
				<circleMeasure>0.3031241850905896</circleMeasure>
				<centroid>
					<x>660.8848</x>
					<y>841.4445</y>
				</centroid>
			</pseudo3D>
		</spatialEntity>
		<spatialEntity>
			<pseudo3D type="cluster">
				<clusteredness>0.1022778085988551</clusteredness>
				<density>1</density>
				<area>382.1412</area>
				<perimeter>93.90396308898926</perimeter>
				<distanceFromOrigin>678.7230657639388</distanceFromOrigin>
				<angle>0</angle>
				<shape>rectangular</shape>
				<triangleMeasure>0.4546593694229625</triangleMeasure>
				<rectangleMeasure>0.5054777777777778</rectangleMeasure>
				<circleMeasure>0.3031241850905896</circleMeasure>
				<centroid>
					<x>13.88477</x>
					<y>895.5555</y>
				</centroid>
			</pseudo3D>
		</spatialEntity>
		<spatialEntity>
			<pseudo3D type="cluster">
				<clusteredness>1</clusteredness>
				<density>1</density>
				<area>191.0706</area>
				<perimeter>56</perimeter>
				<distanceFromOrigin>550.5633478538142</distanceFromOrigin>
				<angle>90</angle>
				<shape>rectangular</shape>
				<triangleMeasure>0.4899246153846154</triangleMeasure>
				<rectangleMeasure>0.9798492307692308</rectangleMeasure>
[truncated: 1,185,717 more chars]
