# Supplementary material for: Automatic validation of computational models using pseudo-3D spatio-temporal model checking
Source: BMC Syst Biol. 2014 Dec 2;8:124. doi: 10.1186/s12918-014-0124-0 (PMC4272535; doi:10.1186/s12918-014-0124-0)
Supplement: Additional file 12 — Dataset of STML files for the chemotaxis case study. The subdataset of 250 STML files corresponding to the stochastic model simulations for the chemotaxis case study. We recommend using the freely available 7zip software (Download link: http://www.7-zip.org/download.html) to extract this archive. [file 12918_2014_124_MOESM12_ESM.zip › stml_dataset_chemotaxis2D/chemotaxis2D_stml_38.xml]

<?xml version="1.0" encoding="utf-8"?>
<!--Warning! This xml file was automatically generated by a C++ program using the Boost PropertyTree library.-->
<experiment>
	<timepoint>
		<spatialEntity>
			<pseudo3D type="cluster">
				<clusteredness>0.04510517486512772</clusteredness>
				<density>1</density>
				<area>382.1412</area>
				<perimeter>145.1438293457031</perimeter>
				<distanceFromOrigin>812.8000984251909</distanceFromOrigin>
				<angle>31.55638443460251</angle>
				<shape>rectangular</shape>
				<triangleMeasure>0.249856073229163</triangleMeasure>
				<rectangleMeasure>0.3510434707779505</rectangleMeasure>
				<circleMeasure>0.1152908206146807</circleMeasure>
				<centroid>
					<x>1195.182</x>
					<y>40.39906</y>
				</centroid>
			</pseudo3D>
		</spatialEntity>
		<spatialEntity>
			<pseudo3D type="cluster">
				<clusteredness>1</clusteredness>
				<density>1</density>
				<area>191.0706</area>
				<perimeter>56</perimeter>
				<distanceFromOrigin>650.2491830060227</distanceFromOrigin>
				<angle>0</angle>
				<shape>rectangular</shape>
				<triangleMeasure>0.4874250000000001</triangleMeasure>
				<rectangleMeasure>0.9748500000000001</rectangleMeasure>
				<circleMeasure>0.5849833005488307</circleMeasure>
				<centroid>
					<x>654</x>
					<y>47</y>
				</centroid>
			</pseudo3D>
		</spatialEntity>
		<spatialEntity>
			<pseudo3D type="cluster">
				<clusteredness>1</clusteredness>
				<density>1</density>
				<area>191.0706</area>
				<perimeter>56</perimeter>
				<distanceFromOrigin>650.4429260127287</distanceFromOrigin>
				<angle>0</angle>
				<shape>rectangular</shape>
				<triangleMeasure>0.4874250000000001</triangleMeasure>
				<rectangleMeasure>0.9748500000000001</rectangleMeasure>
				<circleMeasure>0.5849833005488307</circleMeasure>
				<centroid>
					<x>710</x>
					<y>47</y>
				</centroid>
			</pseudo3D>
		</spatialEntity>
		<spatialEntity>
			<pseudo3D type="cluster">
				<clusteredness>1</clusteredness>
				<density>1</density>
				<area>191.0706</area>
				<perimeter>56</perimeter>
				<distanceFromOrigin>686.5427881785665</distanceFromOrigin>
				<angle>0</angle>
				<shape>rectangular</shape>
				<triangleMeasure>0.4874250000000001</triangleMeasure>
				<rectangleMeasure>0.9748500000000001</rectangleMeasure>
				<circleMeasure>0.5849833005488307</circleMeasure>
				<centroid>
					<x>907</x>
					<y>47</y>
				</centroid>
			</pseudo3D>
		</spatialEntity>
		<spatialEntity>
			<pseudo3D type="cluster">
				<clusteredness>1</clusteredness>
				<density>1</density>
				<area>191.0706</area>
				<perimeter>54</perimeter>
				<distanceFromOrigin>645.2735853883994</distanceFromOrigin>
				<angle>0</angle>
				<shape>rectangular</shape>
				<triangleMeasure>0.5249192307692309</triangleMeasure>
				<rectangleMeasure>1</rectangleMeasure>
				<circleMeasure>0.6282560906835513</circleMeasure>
				<centroid>
					<x>569</x>
					<y>60.5</y>
				</centroid>
			</pseudo3D>
		</spatialEntity>
		<spatialEntity>
			<pseudo3D type="cluster">
				<clusteredness>1</clusteredness>
				<density>1</density>
				<area>191.0706</area>
				<perimeter>54</perimeter>
				<distanceFromOrigin>866.2205261941095</distanceFromOrigin>
				<angle>0</angle>
				<shape>rectangular</shape>
				<triangleMeasure>0.5249192307692309</triangleMeasure>
				<rectangleMeasure>1</rectangleMeasure>
				<circleMeasure>0.6282560906835513</circleMeasure>
				<centroid>
					<x>1273</x>
					<y>60.5</y>
				</centroid>
			</pseudo3D>
		</spatialEntity>
		<spatialEntity>
			<pseudo3D type="cluster">
				<clusteredness>1</clusteredness>
				<density>1</density>
				<area>191.0706</area>
				<perimeter>54</perimeter>
				<distanceFromOrigin>794.2549968366583</distanceFromOrigin>
				<angle>81.2538377374448</angle>
				<shape>rectangular</shape>
				<triangleMeasure>0.5249192307692309</triangleMeasure>
				<rectangleMeasure>1</rectangleMeasure>
				<circleMeasure>0.6282560906835513</circleMeasure>
				<centroid>
					<x>147</x>
					<y>101.5</y>
				</centroid>
			</pseudo3D>
		</spatialEntity>
		<spatialEntity>
			<pseudo3D type="cluster">
				<clusteredness>0.04510523515744803</clusteredness>
				<density>1</density>
				<area>382.1412</area>
				<perimeter>143.2377853393555</perimeter>
				<distanceFromOrigin>613.1663722025206</distanceFromOrigin>
				<angle>0</angle>
				<shape>rectangular</shape>
				<triangleMeasure>0.2540542117236436</triangleMeasure>
				<rectangleMeasure>0.3549106460245255</rectangleMeasure>
				<circleMeasure>0.1186615655888498</circleMeasure>
				<centroid>
					<x>899.6889</x>
					<y>121.6</y>
				</centroid>
			</pseudo3D>
		</spatialEntity>
		<spatialEntity>
			<pseudo3D type="cluster">
				<clusteredness>1</clusteredness>
				<density>1</density>
				<area>191.0706</area>
				<perimeter>56</perimeter>
				<distanceFromOrigin>691.208362217935</distanceFromOrigin>
				<angle>0</angle>
				<shape>rectangular</shape>
				<triangleMeasure>0.4874250000000001</triangleMeasure>
				<rectangleMeasure>0.9748500000000001</rectangleMeasure>
				<circleMeasure>0.5849833005488307</circleMeasure>
				<centroid>
					<x>260</x>
					<y>142</y>
				</centroid>
			</pseudo3D>
		</spatialEntity>
		<spatialEntity>
			<pseudo3D type="cluster">
				<clusteredness>1</clusteredness>
				<density>1</density>
				<area>191.0706</area>
				<perimeter>56</perimeter>
				<distanceFromOrigin>807.8329035140869</distanceFromOrigin>
				<angle>0</angle>
				<shape>rectangular</shape>
				<triangleMeasure>0.4874250000000001</triangleMeasure>
				<rectangleMeasure>0.9748500000000001</rectangleMeasure>
				<circleMeasure>0.5849833005488307</circleMeasure>
				<centroid>
					<x>1273</x>
					<y>142</y>
				</centroid>
			</pseudo3D>
		</spatialEntity>
		<spatialEntity>
			<pseudo3D type="cluster">
				<clusteredness>1</clusteredness>
				<density>1</density>
				<area>191.0706</area>
				<perimeter>54</perimeter>
				<distanceFromOrigin>825.7681272609158</distanceFromOrigin>
				<angle>81.2538377374448</angle>
				<shape>rectangular</shape>
				<triangleMeasure>0.5249192307692309</triangleMeasure>
				<rectangleMeasure>1</rectangleMeasure>
				<circleMeasure>0.6282560906835513</circleMeasure>
				<centroid>
					<x>49</x>
					<y>155.5</y>
				</centroid>
			</pseudo3D>
		</spatialEntity>
		<spatialEntity>
			<pseudo3D type="cluster">
				<clusteredness>1</clusteredness>
				<density>1</density>
				<area>191.0706</area>
				<perimeter>54</perimeter>
				<distanceFromOrigin>619.4868844455062</distanceFromOrigin>
				<angle>81.2538377374448</angle>
				<shape>rectangular</shape>
				<triangleMeasure>0.5249192307692309</triangleMeasure>
				<rectangleMeasure>1</rectangleMeasure>
				<circleMeasure>0.6282560906835513</circleMeasure>
				<centroid>
					<x>372</x>
					<y>155.5</y>
				</centroid>
			</pseudo3D>
		</spatialEntity>
		<spatialEntity>
			<pseudo3D type="cluster">
				<clusteredness>1</clusteredness>
				<density>1</density>
				<area>191.0706</area>
				<perimeter>54</perimeter>
				<distanceFromOrigin>542.0147599466272</distanceFromOrigin>
				<angle>81.2538377374448</angle>
				<shape>rectangular</shape>
				<triangleMeasure>0.5249192307692309</triangleMeasure>
				<rectangleMeasure>1</rectangleMeasure>
				<circleMeasure>0.6282560906835513</circleMeasure>
				<centroid>
					<x>668</x>
					<y>155.5</y>
				</centroid>
			</pseudo3D>
		</spatialEntity>
		<spatialEntity>
			<pseudo3D type="cluster">
				<clusteredness>1</clusteredness>
				<density>1</density>
				<area>191.0706</area>
				<perimeter>56</perimeter>
				<distanceFromOrigin>545.4841885884503</distanceFromOrigin>
				<angle>0</angle>
				<shape>rectangular</shape>
				<triangleMeasure>0.4874250000000001</triangleMeasure>
				<rectangleMeasure>0.9748500000000001</rectangleMeasure>
				<circleMeasure>0.5849833005488307</circleMeasure>
				<centroid>
					<x>823</x>
					<y>169</y>
				</centroid>
			</pseudo3D>
		</spatialEntity>
		<spatialEntity>
			<pseudo3D type="cluster">
				<clusteredness>1</clusteredness>
				<density>1</density>
				<area>191.0706</area>
				<perimeter>56</perimeter>
				<distanceFromOrigin>632.7598280548474</distanceFromOrigin>
				<angle>0</angle>
				<shape>rectangular</shape>
				<triangleMeasure>0.4874250000000001</triangleMeasure>
				<rectangleMeasure>0.9748500000000001</rectangleMeasure>
				<circleMeasure>0.5849833005488307</circleMeasure>
				<centroid>
					<x>1090</x>
					<y>210</y>
				</centroid>
			</pseudo3D>
		</spatialEntity>
		<spatialEntity>
			<pseudo3D type="cluster">
				<clusteredness>1</clusteredness>
				<density>1</density>
				<area>191.0706</area>
				<perimeter>54</perimeter>
				<distanceFromOrigin>522.9885275988374</distanceFromOrigin>
				<angle>85.60129464500447</angle>
				<shape>rectangular</shape>
				<triangleMeasure>0.5249192307692309</triangleMeasure>
				<rectangleMeasure>1</rectangleMeasure>
				<circleMeasure>0.6282560906835513</circleMeasure>
				<centroid>
					<x>907</x>
					<y>223.5</y>
				</centroid>
			</pseudo3D>
		</spatialEntity>
		<spatialEntity>
			<pseudo3D type="cluster">
				<clusteredness>1</clusteredness>
				<density>1</density>
				<area>191.0706</area>
				<perimeter>56</perimeter>
				<distanceFromOrigin>513.8491996685409</distanceFromOrigin>
				<angle>0</angle>
				<shape>rectangular</shape>
				<triangleMeasure>0.4874250000000001</triangleMeasure>
				<rectangleMeasure>0.9748500000000001</rectangleMeasure>
				<circleMeasure>0.5849833005488307</circleMeasure>
				<centroid>
					<x>443</x>
					<y>237</y>
				</centroid>
			</pseudo3D>
		</spatialEntity>
		<spatialEntity>
			<pseudo3D type="cluster">
				<clusteredness>1</clusteredness>
				<density>1</density>
				<area>191.0706</area>
				<perimeter>56</perimeter>
				<distanceFromOrigin>748.4096471852831</distanceFromOrigin>
				<angle>0</angle>
				<shape>rectangular</shape>
				<triangleMeasure>0.4874250000000001</triangleMeasure>
				<rectangleMeasure>0.9748500000000001</rectangleMeasure>
				<circleMeasure>0.5849833005488307</circleMeasure>
				<centroid>
					<x>1287</x>
					<y>251</y>
				</centroid>
			</pseudo3D>
		</spatialEntity>
		<spatialEntity>
			<pseudo3D type="cluster">
				<clusteredness>0.07107324548227886</clusteredness>
				<density>1</density>
				<area>382.1412</area>
				<perimeter>110</perimeter>
				<distanceFromOrigin>543.2062223502231</distanceFromOrigin>
				<angle>34.38034472384487</angle>
				<shape>rectangular</shape>
				<triangleMeasure>0.3499461538461539</triangleMeasure>
				<rectangleMeasure>0.6998923076923077</rectangleMeasure>
				<circleMeasure>0.2372617093713138</circleMeasure>
				<centroid>
					<x>330</x>
					<y>264.5</y>
				</centroid>
			</pseudo3D>
		</spatialEntity>
		<spatialEntity>
			<pseudo3D type="cluster">
				<clusteredness>1</clusteredness>
				<density>1</density>
				<area>191.0706</area>
				<perimeter>56</perimeter>
				<distanceFromOrigin>750.7929141913901</distanceFromOrigin>
				<angle>0</angle>
				<shape>rectangular</shape>
				<triangleMeasure>0.4874250000000001</triangleMeasure>
				<rectangleMeasure>0.9748500000000001</rectangleMeasure>
				<circleMeasure>0.5849833005488307</circleMeasure>
				<centroid>
					<x>49</x>
					<y>278</y>
				</centroid>
			</pseudo3D>
		</spatialEntity>
		<spatialEntity>
			<pseudo3D type="cluster">
				<clusteredness>1</clusteredness>
				<density>1</density>
				<area>191.0706</area>
				<perimeter>56</perimeter>
				<distanceFromOrigin>687.4489071923819</distanceFromOrigin>
				<angle>0</angle>
				<shape>rectangular</shape>
				<triangleMeasure>0.4874250000000001</triangleMeasure>
				<rectangleMeasure>0.9748500000000001</rectangleMeasure>
				<circleMeasure>0.5849833005488307</circleMeasure>
				<centroid>
					<x>1231</x>
					<y>278</y>
				</centroid>
			</pseudo3D>
		</spatialEntity>
		<spatialEntity>
			<pseudo3D type="cluster">
				<clusteredness>1</clusteredness>
				<density>1</density>
				<area>191.0706</area>
				<perimeter>56</perimeter>
				<distanceFromOrigin>632.9873616431848</distanceFromOrigin>
				<angle>0</angle>
				<shape>rectangular</shape>
				<triangleMeasure>0.4874250000000001</triangleMeasure>
				<rectangleMeasure>0.9748500000000001</rectangleMeasure>
				<circleMeasure>0.5849833005488307</circleMeasure>
				<centroid>
					<x>175</x>
					<y>305</y>
				</centroid>
			</pseudo3D>
		</spatialEntity>
		<spatialEntity>
			<pseudo3D type="cluster">
				<clusteredness>1</clusteredness>
				<density>1</density>
				<area>191.0706</area>
				<perimeter>54</perimeter>
				<distanceFromOrigin>438.7277059862985</distanceFromOrigin>
				<angle>0</angle>
				<shape>rectangular</shape>
				<triangleMeasure>0.5249192307692309</triangleMeasure>
				<rectangleMeasure>1</rectangleMeasure>
				<circleMeasure>0.6282560906835513</circleMeasure>
				<centroid>
					<x>907</x>
					<y>318.5</y>
				</centroid>
			</pseudo3D>
		</spatialEntity>
		<spatialEntity>
			<pseudo3D type="cluster">
				<clusteredness>1</clusteredness>
				<density>1</density>
				<area>191.0706</area>
				<perimeter>56</perimeter>
				<distanceFromOrigin>691.2264462533244</distanceFromOrigin>
				<angle>0</angle>
				<shape>rectangular</shape>
				<triangleMeasure>0.4874250000000001</triangleMeasure>
				<rectangleMeasure>0.9748500000000001</rectangleMeasure>
				<circleMeasure>0.5849833005488307</circleMeasure>
				<centroid>
					<x>1273</x>
					<y>332</y>
				</centroid>
			</pseudo3D>
		</spatialEntity>
		<spatialEntity>
			<pseudo3D type="cluster">
				<clusteredness>1</clusteredness>
				<density>1</density>
				<area>191.0706</area>
				<perimeter>56</perimeter>
				<distanceFromOrigin>763.849461608765</distanceFromOrigin>
				<angle>0</angle>
				<shape>rectangular</shape>
				<triangleMeasure>0.4874250000000001</triangleMeasure>
				<rectangleMeasure>0.9748500000000001</rectangleMeasure>
				<circleMeasure>0.5849833005488307</circleMeasure>
				<centroid>
					<x>1357</x>
					<y>332</y>
				</centroid>
			</pseudo3D>
		</spatialEntity>
		<spatialEntity>
			<pseudo3D type="cluster">
				<clusteredness>0.06400937502753341</clusteredness>
				<density>1</density>
				<area>382.1412</area>
				<perimeter>117.175651550293</perimeter>
				<distanceFromOrigin>350.8275929855005</distanceFromOrigin>
				<angle>69.44395478041653</angle>
				<shape>rectangular</shape>
				<triangleMeasure>0.3305719723183391</triangleMeasure>
				<rectangleMeasure>0.415495077489383</rectangleMeasure>
				<circleMeasure>0.1839658725400239</circleMeasure>
				<centroid>
					<x>765.7839</x>
					<y>352.5833</y>
				</centroid>
			</pseudo3D>
		</spatialEntity>
		<spatialEntity>
			<pseudo3D type="cluster">
				<clusteredness>1</clusteredness>
				<density>1</density>
				<area>191.0706</area>
				<perimeter>56</perimeter>
				<distanceFromOrigin>405</distanceFromOrigin>
				<angle>0</angle>
				<shape>rectangular</shape>
				<triangleMeasure>0.4874250000000001</triangleMeasure>
				<rectangleMeasure>0.9748500000000001</rectangleMeasure>
				<circleMeasure>0.5849833005488307</circleMeasure>
				<centroid>
					<x>429</x>
					<y>373</y>
				</centroid>
			</pseudo3D>
		</spatialEntity>
		<spatialEntity>
			<pseudo3D type="cluster">
				<clusteredness>1</clusteredness>
				<density>1</density>
				<area>191.0706</area>
				<perimeter>54</perimeter>
				<distanceFromOrigin>509.8401710340212</distanceFromOrigin>
				<angle>0</angle>
				<shape>rectangular</shape>
				<triangleMeasure>0.5249192307692309</triangleMeasure>
				<rectangleMeasure>1</rectangleMeasure>
				<circleMeasure>0.6282560906835513</circleMeasure>
				<centroid>
					<x>1090</x>
					<y>386.5</y>
				</centroid>
			</pseudo3D>
		</spatialEntity>
		<spatialEntity>
			<pseudo3D type="cluster">
				<clusteredness>1</clusteredness>
				<density>1</density>
				<area>191.0706</area>
				<perimeter>56</perimeter>
				<distanceFromOrigin>427.1030320660344</distanceFromOrigin>
				<angle>77.00538320808349</angle>
				<shape>rectangular</shape>
				<triangleMeasure>0.4899246153846154</triangleMeasure>
				<rectangleMeasure>0.9798492307692308</rectangleMeasure>
				<circleMeasure>0.582013761610809</circleMeasure>
				<centroid>
					<x>1005.5</x>
					<y>413.5</y>
				</centroid>
			</pseudo3D>
		</spatialEntity>
		<spatialEntity>
			<pseudo3D type="cluster">
				<clusteredness>1</clusteredness>
				<density>1</density>
				<area>191.0706</area>
				<perimeter>56</perimeter>
				<distanceFromOrigin>691.8590896996295</distanceFromOrigin>
				<angle>0</angle>
				<shape>rectangular</shape>
				<triangleMeasure>0.4874250000000001</triangleMeasure>
				<rectangleMeasure>0.9748500000000001</rectangleMeasure>
				<circleMeasure>0.5849833005488307</circleMeasure>
				<centroid>
					<x>35</x>
					<y>427</y>
				</centroid>
			</pseudo3D>
		</spatialEntity>
		<spatialEntity>
			<pseudo3D type="cluster">
				<clusteredness>1</clusteredness>
				<density>1</density>
				<area>191.0706</area>
				<perimeter>56</perimeter>
				<distanceFromOrigin>485.0566977168751</distanceFromOrigin>
				<angle>0</angle>
				<shape>rectangular</shape>
				<triangleMeasure>0.4874250000000001</triangleMeasure>
				<rectangleMeasure>0.9748500000000001</rectangleMeasure>
				<circleMeasure>0.5849833005488307</circleMeasure>
				<centroid>
					<x>260</x>
					<y>441</y>
				</centroid>
			</pseudo3D>
		</spatialEntity>
		<spatialEntity>
			<pseudo3D type="cluster">
				<clusteredness>1</clusteredness>
				<density>1</density>
				<area>191.0706</area>
				<perimeter>56</perimeter>
				<distanceFromOrigin>265.9567634033773</distanceFromOrigin>
				<angle>0</angle>
				<shape>rectangular</shape>
				<triangleMeasure>0.4874250000000001</triangleMeasure>
				<rectangleMeasure>0.9748500000000001</rectangleMeasure>
				<circleMeasure>0.5849833005488307</circleMeasure>
				<centroid>
					<x>499</x>
					<y>495</y>
				</centroid>
			</pseudo3D>
		</spatialEntity>
		<spatialEntity>
			<pseudo3D type="cluster">
				<clusteredness>1</clusteredness>
				<density>1</density>
				<area>191.0706</area>
				<perimeter>56</perimeter>
				<distanceFromOrigin>226.7443494334534</distanceFromOrigin>
				<angle>0</angle>
				<shape>rectangular</shape>
				<triangleMeasure>0.4874250000000001</triangleMeasure>
				<rectangleMeasure>0.9748500000000001</rectangleMeasure>
				<circleMeasure>0.5849833005488307</circleMeasure>
				<centroid>
					<x>569</x>
					<y>495</y>
				</centroid>
			</pseudo3D>
		</spatialEntity>
		<spatialEntity>
			<pseudo3D type="cluster">
				<clusteredness>1</clusteredness>
				<density>1</density>
				<area>191.0706</area>
				<perimeter>54</perimeter>
				<distanceFromOrigin>620.2015801334272</distanceFromOrigin>
				<angle>0</angle>
				<shape>rectangular</shape>
				<triangleMeasure>0.5249192307692309</triangleMeasure>
				<rectangleMeasure>1</rectangleMeasure>
				<circleMeasure>0.6282560906835513</circleMeasure>
				<centroid>
					<x>77</x>
					<y>522.5</y>
				</centroid>
			</pseudo3D>
		</spatialEntity>
		<spatialEntity>
			<pseudo3D type="cluster">
				<clusteredness>1</clusteredness>
				<density>1</density>
				<area>191.0706</area>
				<perimeter>54</perimeter>
				<distanceFromOrigin>277.2183255125822</distanceFromOrigin>
				<angle>0</angle>
				<shape>rectangular</shape>
				<triangleMeasure>0.5249192307692309</triangleMeasure>
				<rectangleMeasure>1</rectangleMeasure>
				<circleMeasure>0.6282560906835513</circleMeasure>
				<centroid>
					<x>457</x>
					<y>522.5</y>
				</centroid>
			</pseudo3D>
		</spatialEntity>
		<spatialEntity>
			<pseudo3D type="cluster">
				<clusteredness>1</clusteredness>
				<density>1</density>
				<area>191.0706</area>
				<perimeter>54</perimeter>
				<distanceFromOrigin>250.3317798442699</distanceFromOrigin>
				<angle>0</angle>
				<shape>rectangular</shape>
				<triangleMeasure>0.5249192307692309</triangleMeasure>
				<rectangleMeasure>1</rectangleMeasure>
				<circleMeasure>0.6282560906835513</circleMeasure>
				<centroid>
					<x>865</x>
					<y>522.5</y>
				</centroid>
			</pseudo3D>
		</spatialEntity>
		<spatialEntity>
			<pseudo3D type="cluster">
				<clusteredness>1</clusteredness>
				<density>1</density>
				<area>191.0706</area>
				<perimeter>54</perimeter>
				<distanceFromOrigin>693.4450230551806</distanceFromOrigin>
				<angle>0</angle>
				<shape>rectangular</shape>
				<triangleMeasure>0.5249192307692309</triangleMeasure>
				<rectangleMeasure>1</rectangleMeasure>
				<circleMeasure>0.6282560906835513</circleMeasure>
				<centroid>
					<x>1357</x>
					<y>522.5</y>
				</centroid>
			</pseudo3D>
		</spatialEntity>
		<spatialEntity>
			<pseudo3D type="cluster">
				<clusteredness>1</clusteredness>
				<density>1</density>
				<area>191.0706</area>
				<perimeter>56</perimeter>
				<distanceFromOrigin>169.1892431568863</distanceFromOrigin>
				<angle>0</angle>
				<shape>rectangular</shape>
				<triangleMeasure>0.4874250000000001</triangleMeasure>
				<rectangleMeasure>0.9748500000000001</rectangleMeasure>
				<circleMeasure>0.5849833005488307</circleMeasure>
				<centroid>
					<x>738</x>
					<y>536</y>
				</centroid>
			</pseudo3D>
		</spatialEntity>
		<spatialEntity>
			<pseudo3D type="cluster">
				<clusteredness>1</clusteredness>
				<density>1</density>
				<area>191.0706</area>
				<perimeter>56</perimeter>
				<distanceFromOrigin>177.8904157058496</distanceFromOrigin>
				<angle>0</angle>
				<shape>rectangular</shape>
				<triangleMeasure>0.4874250000000001</triangleMeasure>
				<rectangleMeasure>0.9748500000000001</rectangleMeasure>
				<circleMeasure>0.5849833005488307</circleMeasure>
				<centroid>
					<x>555</x>
					<y>563</y>
				</centroid>
			</pseudo3D>
		</spatialEntity>
		<spatialEntity>
			<pseudo3D type="cluster">
				<clusteredness>1</clusteredness>
				<density>1</density>
				<area>191.0706</area>
				<perimeter>56</perimeter>
				<distanceFromOrigin>479.1200267156446</distanceFromOrigin>
				<angle>0</angle>
				<shape>rectangular</shape>
				<triangleMeasure>0.4874250000000001</triangleMeasure>
				<rectangleMeasure>0.9748500000000001</rectangleMeasure>
				<circleMeasure>0.5849833005488307</circleMeasure>
				<centroid>
					<x>1146</x>
					<y>563</y>
				</centroid>
			</pseudo3D>
		</spatialEntity>
		<spatialEntity>
			<pseudo3D type="cluster">
				<clusteredness>1</clusteredness>
				<density>1</density>
				<area>191.0706</area>
				<perimeter>54</perimeter>
				<distanceFromOrigin>80.62257748298549</distanceFromOrigin>
				<angle>85.60129464500447</angle>
				<shape>rectangular</shape>
				<triangleMeasure>0.5249192307692309</triangleMeasure>
				<rectangleMeasure>1</rectangleMeasure>
				<circleMeasure>0.6282560906835513</circleMeasure>
				<centroid>
					<x>696</x>
					<y>617.5</y>
				</centroid>
			</pseudo3D>
		</spatialEntity>
		<spatialEntity>
			<pseudo3D type="cluster">
				<clusteredness>1</clusteredness>
				<density>1</density>
				<area>191.0706</area>
				<perimeter>56</perimeter>
				<distanceFromOrigin>515.2446021066111</distanceFromOrigin>
				<angle>0</angle>
				<shape>rectangular</shape>
				<triangleMeasure>0.4874250000000001</triangleMeasure>
				<rectangleMeasure>0.9748500000000001</rectangleMeasure>
				<circleMeasure>0.5849833005488307</circleMeasure>
				<centroid>
					<x>161</x>
					<y>631</y>
				</centroid>
			</pseudo3D>
		</spatialEntity>
		<spatialEntity>
			<pseudo3D type="cluster">
				<clusteredness>1</clusteredness>
				<density>1</density>
				<area>191.0706</area>
				<perimeter>56</perimeter>
				<distanceFromOrigin>403.4352488318293</distanceFromOrigin>
				<angle>0</angle>
				<shape>rectangular</shape>
				<triangleMeasure>0.4874250000000001</triangleMeasure>
				<rectangleMeasure>0.9748500000000001</rectangleMeasure>
				<circleMeasure>0.5849833005488307</circleMeasure>
				<centroid>
					<x>274</x>
					<y>631</y>
				</centroid>
			</pseudo3D>
		</spatialEntity>
		<spatialEntity>
			<pseudo3D type="cluster">
				<clusteredness>1</clusteredness>
				<density>1</density>
				<area>191.0706</area>
				<perimeter>56</perimeter>
				<distanceFromOrigin>133.0150367439712</distanceFromOrigin>
				<angle>85.60129464500447</angle>
				<shape>rectangular</shape>
				<triangleMeasure>0.4899246153846154</triangleMeasure>
				<rectangleMeasure>0.9798492307692308</rectangleMeasure>
				<circleMeasure>0.582013761610809</circleMeasure>
				<centroid>
					<x>808.5</x>
					<y>644.5</y>
				</centroid>
			</pseudo3D>
		</spatialEntity>
		<spatialEntity>
			<pseudo3D type="cluster">
				<clusteredness>1</clusteredness>
				<density>1</density>
				<area>191.0706</area>
				<perimeter>54</perimeter>
				<distanceFromOrigin>240.9024698918631</distanceFromOrigin>
				<angle>0</angle>
				<shape>rectangular</shape>
				<triangleMeasure>0.5249192307692309</triangleMeasure>
				<rectangleMeasure>1</rectangleMeasure>
				<circleMeasure>0.6282560906835513</circleMeasure>
				<centroid>
					<x>921</x>
					<y>644.5</y>
				</centroid>
			</pseudo3D>
		</spatialEntity>
		<spatialEntity>
			<pseudo3D type="cluster">
				<clusteredness>1</clusteredness>
				<density>1</density>
				<area>191.0706</area>
				<perimeter>56</perimeter>
				<distanceFromOrigin>39.20459156782532</distanceFromOrigin>
				<angle>0</angle>
				<shape>rectangular</shape>
				<triangleMeasure>0.4874250000000001</triangleMeasure>
				<rectangleMeasure>0.9748500000000001</rectangleMeasure>
				<circleMeasure>0.5849833005488307</circleMeasure>
				<centroid>
					<x>668</x>
					<y>658</y>
				</centroid>
			</pseudo3D>
		</spatialEntity>
		<spatialEntity>
			<pseudo3D type="cluster">
				<clusteredness>0.04640238272399695</clusteredness>
				<density>1</density>
				<area>382.1412</area>
				<perimeter>140.7036018371582</perimeter>
				<distanceFromOrigin>511.1408807755451</distanceFromOrigin>
				<angle>49.76364169072618</angle>
				<shape>rectangular</shape>
				<triangleMeasure>0.2480052405820616</triangleMeasure>
				<rectangleMeasure>0.3574563762187256</rectangleMeasure>
				<circleMeasure>0.1239532173430521</circleMeasure>
				<centroid>
					<x>153.9309</x>
					<y>706</y>
				</centroid>
			</pseudo3D>
		</spatialEntity>
		<spatialEntity>
			<pseudo3D type="cluster">
				<clusteredness>1</clusteredness>
				<density>1</density>
				<area>191.0706</area>
				<perimeter>54</perimeter>
				<distanceFromOrigin>207.0096616102736</distanceFromOrigin>
				<angle>0</angle>
				<shape>rectangular</shape>
				<triangleMeasure>0.5249192307692309</triangleMeasure>
				<rectangleMeasure>1</rectangleMeasure>
				<circleMeasure>0.6282560906835513</circleMeasure>
				<centroid>
					<x>893</x>
					<y>712.5</y>
				</centroid>
			</pseudo3D>
		</spatialEntity>
		<spatialEntity>
			<pseudo3D type="cluster">
				<clusteredness>1</clusteredness>
				<density>1</density>
				<area>191.0706</area>
				<perimeter>56</perimeter>
				<distanceFromOrigin>370.3039292257105</distanceFromOrigin>
				<angle>0</angle>
				<shape>rectangular</shape>
				<triangleMeasure>0.4874250000000001</triangleMeasure>
				<rectangleMeasure>0.9748500000000001</rectangleMeasure>
				<circleMeasure>0.5849833005488307</circleMeasure>
				<centroid>
					<x>302</x>
					<y>726</y>
				</centroid>
			</pseudo3D>
		</spatialEntity>
		<spatialEntity>
			<pseudo3D type="cluster">
				<clusteredness>1</clusteredness>
				<density>1</density>
				<area>191.0706</area>
				<perimeter>54</perimeter>
				<distanceFromOrigin>419.0047732425014</distanceFromOrigin>
				<angle>0</angle>
				<shape>rectangular</shape>
				<triangleMeasure>0.5249192307692309</triangleMeasure>
				<rectangleMeasure>1</rectangleMeasure>
				<circleMeasure>0.6282560906835513</circleMeasure>
				<centroid>
					<x>1104</x>
					<y>739.5</y>
				</centroid>
			</pseudo3D>
		</spatialEntity>
		<spatialEntity>
			<pseudo3D type="cluster">
				<clusteredness>1</clusteredness>
				<density>1</density>
				<area>191.0706</area>
				<perimeter>58</perimeter>
				<distanceFromOrigin>276.7254957534632</distanceFromOrigin>
				<angle>81.86989764584403</angle>
				<shape>rectangular</shape>
				<triangleMeasure>0.4549300000000001</triangleMeasure>
				<rectangleMeasure>0.9098600000000001</rectangleMeasure>
				<circleMeasure>0.5446875469621394</circleMeasure>
				<centroid>
					<x>400.5</x>
					<y>767</y>
				</centroid>
			</pseudo3D>
		</spatialEntity>
		<spatialEntity>
			<pseudo3D type="cluster">
				<clusteredness>1</clusteredness>
				<density>1</density>
				<area>191.0706</area>
				<perimeter>56</perimeter>
				<distanceFromOrigin>659.3822866895956</distanceFromOrigin>
				<angle>0</angle>
				<shape>rectangular</shape>
				<triangleMeasure>0.4874250000000001</triangleMeasure>
				<rectangleMeasure>0.9748500000000001</rectangleMeasure>
				<circleMeasure>0.5849833005488307</circleMeasure>
				<centroid>
					<x>1343</x>
					<y>767</y>
				</centroid>
			</pseudo3D>
		</spatialEntity>
		<spatialEntity>
			<pseudo3D type="cluster">
				<clusteredness>1</clusteredness>
				<density>1</density>
				<area>191.0706</area>
				<perimeter>54</perimeter>
				<distanceFromOrigin>161.0124218810462</distanceFromOrigin>
				<angle>0</angle>
				<shape>rectangular</shape>
				<triangleMeasure>0.5249192307692309</triangleMeasure>
				<rectangleMeasure>1</rectangleMeasure>
				<circleMeasure>0.6282560906835513</circleMeasure>
				<centroid>
					<x>527</x>
					<y>780.5</y>
				</centroid>
			</pseudo3D>
		</spatialEntity>
		<spatialEntity>
			<pseudo3D type="cluster">
				<clusteredness>1</clusteredness>
				<density>1</density>
				<area>191.0706</area>
				<perimeter>54</perimeter>
				<distanceFromOrigin>97.082439194738</distanceFromOrigin>
				<angle>0</angle>
				<shape>rectangular</shape>
				<triangleMeasure>0.5249192307692309</triangleMeasure>
				<rectangleMeasure>1</rectangleMeasure>
				<circleMeasure>0.6282560906835513</circleMeasure>
				<centroid>
					<x>668</x>
					<y>807.5</y>
				</centroid>
			</pseudo3D>
		</spatialEntity>
		<spatialEntity>
			<pseudo3D type="cluster">
				<clusteredness>1</clusteredness>
				<density>1</density>
				<area>191.0706</area>
				<perimeter>54</perimeter>
				<distanceFromOrigin>203.5927307150233</distanceFromOrigin>
				<angle>0</angle>
				<shape>rectangular</shape>
				<triangleMeasure>0.5249192307692309</triangleMeasure>
				<rectangleMeasure>1</rectangleMeasure>
				<circleMeasure>0.6282560906835513</circleMeasure>
				<centroid>
					<x>865</x>
					<y>807.5</y>
				</centroid>
			</pseudo3D>
		</spatialEntity>
		<spatialEntity>
			<pseudo3D type="cluster">
				<clusteredness>1</clusteredness>
				<density>1</density>
				<area>191.0706</area>
				<perimeter>54</perimeter>
				<distanceFromOrigin>380.0631526470305</distanceFromOrigin>
				<angle>0</angle>
				<shape>rectangular</shape>
				<triangleMeasure>0.5249192307692309</triangleMeasure>
				<rectangleMeasure>1</rectangleMeasure>
				<circleMeasure>0.6282560906835513</circleMeasure>
				<centroid>
					<x>344</x>
					<y>902.5</y>
				</centroid>
			</pseudo3D>
		</spatialEntity>
		<spatialEntity>
			<pseudo3D type="cluster">
				<clusteredness>1</clusteredness>
				<density>1</density>
				<area>191.0706</area>
				<perimeter>56</perimeter>
				<distanceFromOrigin>629.3250352560273</distanceFromOrigin>
				<angle>0</angle>
				<shape>rectangular</shape>
				<triangleMeasure>0.4874250000000001</triangleMeasure>
				<rectangleMeasure>0.9748500000000001</rectangleMeasure>
				<circleMeasure>0.5849833005488307</circleMeasure>
				<centroid>
					<x>77</x>
					<y>916</y>
				</centroid>
			</pseudo3D>
		</spatialEntity>
		<spatialEntity>
			<pseudo3D type="cluster">
				<clusteredness>1</clusteredness>
				<density>1</density>
				<area>191.0706</area>
				<perimeter>56</perimeter>
				<distanceFromOrigin>291.3314263858261</distanceFromOrigin>
				<angle>0</angle>
				<shape>rectangular</shape>
				<triangleMeasure>0.4874250000000001</triangleMeasure>
				<rectangleMeasure>0.9748500000000001</rectangleMeasure>
				<circleMeasure>0.5849833005488307</circleMeasure>
				<centroid>
					<x>893</x>
					<y>916</y>
				</centroid>
			</pseudo3D>
		</spatialEntity>
		<spatialEntity>
			<pseudo3D type="cluster">
				<clusteredness>1</clusteredness>
				<density>1</density>
				<area>191.0706</area>
				<perimeter>56</perimeter>
				<distanceFromOrigin>692.5388075768751</distanceFromOrigin>
				<angle>0</angle>
				<shape>rectangular</shape>
				<triangleMeasure>0.4874250000000001</triangleMeasure>
				<rectangleMeasure>0.9748500000000001</rectangleMeasure>
				<circleMeasure>0.5849833005488307</circleMeasure>
				<centroid>
					<x>1343</x>
					<y>930</y>
				</centroid>
			</pseudo3D>
		</spatialEntity>
		<spatialEntity>
			<pseudo3D type="cluster">
				<clusteredness>1</clusteredness>
				<density>1</density>
				<area>191.0706</area>
				<perimeter>54</perimeter>
				<distanceFromOrigin>233.2144935461774</distanceFromOrigin>
				<angle>0</angle>
				<shape>rectangular</shape>
				<triangleMeasure>0.5249192307692309</triangleMeasure>
				<rectangleMeasure>1</rectangleMeasure>
				<circleMeasure>0.6282560906835513</circleMeasure>
				<centroid>
					<x>696</x>
					<y>943.5</y>
				</centroid>
			</pseudo3D>
		</spatialEntity>
		<spatialEntity>
			<pseudo3D type="cluster">
				<clusteredness>1</clusteredness>
				<density>1</density>
				<area>191.0706</area>
				<perimeter>54</perimeter>
				<distanceFromOrigin>636.5225840455309</distanceFromOrigin>
				<angle>85.60129464500447</angle>
				<shape>rectangular</shape>
				<triangleMeasure>0.5249192307692309</triangleMeasure>
				<rectangleMeasure>1</rectangleMeasure>
				<circleMeasure>0.6282560906835513</circleMeasure>
				<centroid>
					<x>91</x>
					<y>970.5</y>
				</centroid>
			</pseudo3D>
		</spatialEntity>
		<spatialEntity>
			<pseudo3D type="cluster">
				<clusteredness>1</clusteredness>
				<density>1</density>
				<area>191.0706</area>
				<perimeter>54</perimeter>
				<distanceFromOrigin>540.6255635835213</distanceFromOrigin>
				<angle>0</angle>
				<shape>rectangular</shape>
				<triangleMeasure>0.5249192307692309</triangleMeasure>
				<rectangleMeasure>1</rectangleMeasure>
				<circleMeasure>0.6282560906835513</circleMeasure>
				<centroid>
					<x>1160</x>
					<y>970.5</y>
				</centroid>
			</pseudo3D>
		</spatialEntity>
		<spatialEntity>
			<pseudo3D type="cluster">
				<clusteredness>0.05113894736793959</clusteredness>
				<density>1</density>
				<area>382.1412</area>
				<perimeter>135.2212066650391</perimeter>
				<distanceFromOrigin>304.9229410851207</distanceFromOrigin>
				<angle>55.49147701233159</angle>
				<shape>rectangular</shape>
				<triangleMeasure>0.2440432346132354</triangleMeasure>
				<rectangleMeasure>0.3142651142512295</rectangleMeasure>
				<circleMeasure>0.1299226396779262</circleMeasure>
				<centroid>
					<x>583.6395</x>
					<y>1011.628</y>
				</centroid>
			</pseudo3D>
		</spatialEntity>
		<spatialEntity>
			<pseudo3D type="cluster">
				<clusteredness>1</clusteredness>
				<density>1</density>
				<area>191.0706</area>
				<perimeter>56</perimeter>
				<distanceFromOrigin>653.3949800847876</distanceFromOrigin>
				<angle>0</angle>
				<shape>rectangular</shape>
				<triangleMeasure>0.4874250000000001</triangleMeasure>
				<rectangleMeasure>0.9748500000000001</rectangleMeasure>
				<circleMeasure>0.5849833005488307</circleMeasure>
				<centroid>
					<x>1259</x>
					<y>1025</y>
				</centroid>
			</pseudo3D>
		</spatialEntity>
		<spatialEntity>
			<pseudo3D type="cluster">
				<clusteredness>1</clusteredness>
				<density>1</density>
				<area>191.0706</area>
				<perimeter>54</perimeter>
				<distanceFromOrigin>704.0688886749648</distanceFromOrigin>
				<angle>85.60129464500447</angle>
				<shape>rectangular</shape>
				<triangleMeasure>0.5249192307692309</triangleMeasure>
				<rectangleMeasure>1</rectangleMeasure>
				<circleMeasure>0.6282560906835513</circleMeasure>
				<centroid>
					<x>49</x>
					<y>1038.5</y>
				</centroid>
			</pseudo3D>
		</spatialEntity>
		<spatialEntity>
			<pseudo3D type="cluster">
				<clusteredness>1</clusteredness>
				<density>1</density>
				<area>191.0706</area>
				<perimeter>54</perimeter>
				<distanceFromOrigin>759.4794269761361</distanceFromOrigin>
				<angle>0</angle>
				<shape>rectangular</shape>
				<triangleMeasure>0.5249192307692309</triangleMeasure>
				<rectangleMeasure>1</rectangleMeasure>
				<circleMeasure>0.6282560906835513</circleMeasure>
				<centroid>
					<x>1371</x>
					<y>1038.5</y>
				</centroid>
			</pseudo3D>
		</spatialEntity>
		<spatialEntity>
			<pseudo3D type="cluster">
				<clusteredness>1</clusteredness>
				<density>1</density>
				<area>191.0706</area>
				<perimeter>54</perimeter>
				<distanceFromOrigin>512.7621280866987</distanceFromOrigin>
				<angle>0</angle>
				<shape>rectangular</shape>
				<triangleMeasure>0.5249192307692309</triangleMeasure>
				<rectangleMeasure>1</rectangleMeasure>
				<circleMeasure>0.6282560906835513</circleMeasure>
				<centroid>
					<x>302</x>
					<y>1065.5</y>
				</centroid>
			</pseudo3D>
		</spatialEntity>
		<spatialEntity>
			<pseudo3D type="cluster">
				<clusteredness>1</clusteredness>
				<density>1</density>
				<area>191.0706</area>
				<perimeter>54</perimeter>
				<distanceFromOrigin>378.3992600415598</distanceFromOrigin>
				<angle>0</angle>
				<shape>rectangular</shape>
				<triangleMeasure>0.5249192307692309</triangleMeasure>
				<rectangleMeasure>1</rectangleMeasure>
				<circleMeasure>0.6282560906835513</circleMeasure>
				<centroid>
					<x>541</x>
					<y>1065.5</y>
				</centroid>
			</pseudo3D>
		</spatialEntity>
		<spatialEntity>
			<pseudo3D type="cluster">
				<clusteredness>1</clusteredness>
				<density>1</density>
				<area>191.0706</area>
				<perimeter>54</perimeter>
				<distanceFromOrigin>592.2001350894814</distanceFromOrigin>
				<angle>0</angle>
				<shape>rectangular</shape>
				<triangleMeasure>0.5249192307692309</triangleMeasure>
				<rectangleMeasure>1</rectangleMeasure>
				<circleMeasure>0.6282560906835513</circleMeasure>
				<centroid>
					<x>1160</x>
					<y>1065.5</y>
				</centroid>
			</pseudo3D>
		</spatialEntity>
		<spatialEntity>
			<pseudo3D type="cluster">
				<clusteredness>1</clusteredness>
				<density>1</density>
				<area>191.0706</area>
				<perimeter>54</perimeter>
				<distanceFromOrigin>556.0035971106662</distanceFromOrigin>
				<angle>90</angle>
				<shape>rectangular</shape>
				<triangleMeasure>0.5249192307692309</triangleMeasure>
				<rectangleMeasure>1</rectangleMeasure>
				<circleMeasure>0.6282560906835513</circleMeasure>
				<centroid>
					<x>1090</x>
					<y>1092.5</y>
				</centroid>
			</pseudo3D>
		</spatialEntity>
		<spatialEntity>
			<pseudo3D type="cluster">
				<clusteredness>1</clusteredness>
				<density>1</density>
				<area>191.0706</area>
				<perimeter>54</perimeter>
				<distanceFromOrigin>688.660293613622</distanceFromOrigin>
				<angle>0</angle>
				<shape>rectangular</shape>
				<triangleMeasure>0.5249192307692309</triangleMeasure>
				<rectangleMeasure>1</rectangleMeasure>
				<circleMeasure>0.6282560906835513</circleMeasure>
				<centroid>
					<x>1259</x>
					<y>1092.5</y>
				</centroid>
			</pseudo3D>
		</spatialEntity>
		<spatialEntity>
			<pseudo3D type="cluster">
				<clusteredness>1</clusteredness>
				<density>1</density>
				<area>191.0706</area>
				<perimeter>56</perimeter>
				<distanceFromOrigin>403.0198506277328</distanceFromOrigin>
				<angle>0</angle>
				<shape>rectangular</shape>
				<triangleMeasure>0.4874250000000001</triangleMeasure>
				<rectangleMeasure>0.9748500000000001</rectangleMeasure>
				<circleMeasure>0.5849833005488307</circleMeasure>
				<centroid>
					<x>766</x>
					<y>1106</y>
				</centroid>
			</pseudo3D>
		</spatialEntity>
		<spatialEntity>
			<pseudo3D type="cluster">
				<clusteredness>1</clusteredness>
				<density>1</density>
				<area>191.0706</area>
				<perimeter>56</perimeter>
				<distanceFromOrigin>490.6179776567508</distanceFromOrigin>
				<angle>0</angle>
				<shape>rectangular</shape>
				<triangleMeasure>0.4874250000000001</triangleMeasure>
				<rectangleMeasure>0.9748500000000001</rectangleMeasure>
				<circleMeasure>0.5849833005488307</circleMeasure>
				<centroid>
					<x>977</x>
					<y>1106</y>
				</centroid>
			</pseudo3D>
		</spatialEntity>
		<spatialEntity>
			<pseudo3D type="cluster">
				<clusteredness>1</clusteredness>
				<density>1</density>
				<area>191.0706</area>
				<perimeter>56</perimeter>
				<distanceFromOrigin>754.6350111146447</distanceFromOrigin>
				<angle>0</angle>
				<shape>rectangular</shape>
				<triangleMeasure>0.4874250000000001</triangleMeasure>
				<rectangleMeasure>0.9748500000000001</rectangleMeasure>
				<circleMeasure>0.5849833005488307</circleMeasure>
				<centroid>
					<x>1329</x>
					<y>1106</y>
				</centroid>
			</pseudo3D>
		</spatialEntity>
		<spatialEntity>
			<pseudo3D type="cluster">
				<clusteredness>1</clusteredness>
				<density>1</density>
				<area>191.0706</area>
				<perimeter>56</perimeter>
				<distanceFromOrigin>643.6536335638913</distanceFromOrigin>
				<angle>0</angle>
				<shape>rectangular</shape>
				<triangleMeasure>0.4874250000000001</triangleMeasure>
				<rectangleMeasure>0.9748500000000001</rectangleMeasure>
				<circleMeasure>0.5849833005488307</circleMeasure>
				<centroid>
					<x>175</x>
					<y>1120</y>
				</centroid>
			</pseudo3D>
		</spatialEntity>
		<spatialEntity>
			<pseudo3D type="cluster">
				<clusteredness>1</clusteredness>
				<density>1</density>
				<area>191.0706</area>
				<perimeter>54</perimeter>
				<distanceFromOrigin>696.231283410908</distanceFromOrigin>
				<angle>0</angle>
				<shape>rectangular</shape>
				<triangleMeasure>0.5249192307692309</triangleMeasure>
				<rectangleMeasure>1</rectangleMeasure>
				<circleMeasure>0.6282560906835513</circleMeasure>
				<centroid>
					<x>119</x>
					<y>1133.5</y>
				</centroid>
			</pseudo3D>
		</spatialEntity>
		<spatialEntity>
			<pseudo3D type="cluster">
				<clusteredness>1</clusteredness>
				<density>1</density>
				<area>191.0706</area>
				<perimeter>56</perimeter>
				<distanceFromOrigin>510.4840839830366</distanceFromOrigin>
				<angle>0</angle>
				<shape>rectangular</shape>
				<triangleMeasure>0.4874250000000001</triangleMeasure>
				<rectangleMeasure>0.9748500000000001</rectangleMeasure>
				<circleMeasure>0.5849833005488307</circleMeasure>
				<centroid>
					<x>457</x>
					<y>1174</y>
				</centroid>
			</pseudo3D>
		</spatialEntity>
		<spatialEntity>
			<pseudo3D type="cluster">
				<clusteredness>1</clusteredness>
				<density>1</density>
				<area>191.0706</area>
				<perimeter>56</perimeter>
				<distanceFromOrigin>481.1756436063654</distanceFromOrigin>
				<angle>0</angle>
				<shape>rectangular</shape>
				<triangleMeasure>0.4874250000000001</triangleMeasure>
				<rectangleMeasure>0.9748500000000001</rectangleMeasure>
				<circleMeasure>0.5849833005488307</circleMeasure>
				<centroid>
					<x>541</x>
					<y>1174</y>
				</centroid>
			</pseudo3D>
		</spatialEntity>
		<spatialEntity>
			<pseudo3D type="cluster">
				<clusteredness>1</clusteredness>
				<density>1</density>
				<area>191.0706</area>
				<perimeter>56</perimeter>
				<distanceFromOrigin>781.0313694084252</distanceFromOrigin>
				<angle>0</angle>
				<shape>rectangular</shape>
				<triangleMeasure>0.4874250000000001</triangleMeasure>
				<rectangleMeasure>0.9748500000000001</rectangleMeasure>
				<circleMeasure>0.5849833005488307</circleMeasure>
				<centroid>
					<x>1315</x>
					<y>1174</y>
				</centroid>
			</pseudo3D>
		</spatialEntity>
		<spatialEntity>
			<pseudo3D type="cluster">
				<clusteredness>1</clusteredness>
				<density>1</density>
				<area>191.0706</area>
				<perimeter>56</perimeter>
				<distanceFromOrigin>481.5443904771397</distanceFromOrigin>
				<angle>0</angle>
				<shape>rectangular</shape>
				<triangleMeasure>0.4874250000000001</triangleMeasure>
				<rectangleMeasure>0.9748500000000001</rectangleMeasure>
				<circleMeasure>0.5849833005488307</circleMeasure>
				<centroid>
					<x>752</x>
					<y>1188</y>
				</centroid>
			</pseudo3D>
		</spatialEntity>
		<spatialEntity>
			<pseudo3D type="cluster">
				<clusteredness>0.04510526181792898</clusteredness>
				<density>1</density>
				<area>382.1412</area>
				<perimeter>145.187572479248</perimeter>
				<distanceFromOrigin>659.9181767461781</distanceFromOrigin>
				<angle>31.41461108772558</angle>
				<shape>rectangular</shape>
				<triangleMeasure>0.2498573495157534</triangleMeasure>
				<rectangleMeasure>0.3494803188536915</rectangleMeasure>
				<circleMeasure>0.1152908206146807</circleMeasure>
				<centroid>
					<x>224.8168</x>
					<y>1221.662</y>
				</centroid>
			</pseudo3D>
		</spatialEntity>
		<spatialEntity>
			<pseudo3D type="cluster">
				<clusteredness>1</clusteredness>
				<density>1</density>
				<area>191.0706</area>
				<perimeter>56</perimeter>
				<distanceFromOrigin>568.4936235350402</distanceFromOrigin>
				<angle>0</angle>
				<shape>rectangular</shape>
				<triangleMeasure>0.4874250000000001</triangleMeasure>
				<rectangleMeasure>0.9748500000000001</rectangleMeasure>
				<circleMeasure>0.5849833005488307</circleMeasure>
				<centroid>
					<x>949</x>
					<y>1215</y>
				</centroid>
			</pseudo3D>
		</spatialEntity>
		<spatialEntity>
			<pseudo3D type="cluster">
				<clusteredness>1</clusteredness>
				<density>1</density>
				<area>191.0706</area>
				<perimeter>54</perimeter>
				<distanceFromOrigin>582.9871353640661</distanceFromOrigin>
				<angle>0</angle>
				<shape>rectangular</shape>
				<triangleMeasure>0.5249192307692309</triangleMeasure>
				<rectangleMeasure>1</rectangleMeasure>
				<circleMeasure>0.6282560906835513</circleMeasure>
				<centroid>
					<x>893</x>
					<y>1255.5</y>
				</centroid>
			</pseudo3D>
		</spatialEntity>
		<spatialEntity>
			<pseudo3D type="cluster">
				<clusteredness>1</clusteredness>
				<density>1</density>
				<area>191.0706</area>
				<perimeter>56</perimeter>
				<distanceFromOrigin>723.1624990277081</distanceFromOrigin>
				<angle>0</angle>
				<shape>rectangular</shape>
				<triangleMeasure>0.4874250000000001</triangleMeasure>
				<rectangleMeasure>0.9748500000000001</rectangleMeasure>
				<circleMeasure>0.5849833005488307</circleMeasure>
				<centroid>
					<x>1146</x>
					<y>1269</y>
				</centroid>
			</pseudo3D>
		</spatialEntity>
		<spatialEntity>
			<pseudo3D type="cluster">
				<clusteredness>0.04738218078337922</clusteredness>
				<density>1</density>
				<area>382.1412</area>
				<perimeter>142</perimeter>
				<distanceFromOrigin>872.6998338489586</distanceFromOrigin>
				<angle>0</angle>
				<shape>rectangular</shape>
				<triangleMeasure>0.2394368421052632</triangleMeasure>
				<rectangleMeasure>0.4788736842105263</rectangleMeasure>
				<circleMeasure>0.1331282816744427</circleMeasure>
				<centroid>
					<x>1378.5</x>
					<y>1269</y>
				</centroid>
			</pseudo3D>
		</spatialEntity>
		<spatialEntity>
			<pseudo3D type="cluster">
				<clusteredness>1</clusteredness>
				<density>1</density>
				<area>191.0706</area>
				<perimeter>56</perimeter>
				<distanceFromOrigin>757.7552375272638</distanceFromOrigin>
				<angle>0</angle>
				<shape>rectangular</shape>
				<triangleMeasure>0.4874250000000001</triangleMeasure>
				<rectangleMeasure>0.9748500000000001</rectangleMeasure>
				<circleMeasure>0.5849833005488307</circleMeasure>
				<centroid>
					<x>175</x>
					<y>1283</y>
				</centroid>
			</pseudo3D>
		</spatialEntity>
		<spatialEntity>
			<pseudo3D type="cluster">
				<clusteredness>1</clusteredness>
				<density>1</density>
				<area>191.0706</area>
				<perimeter>56</perimeter>
				<distanceFromOrigin>681.2371099697961</distanceFromOrigin>
				<angle>0</angle>
				<shape>rectangular</shape>
				<triangleMeasure>0.4874250000000001</triangleMeasure>
				<rectangleMeasure>0.9748500000000001</rectangleMeasure>
				<circleMeasure>0.5849833005488307</circleMeasure>
				<centroid>
					<x>302</x>
					<y>1283</y>
				</centroid>
			</pseudo3D>
		</spatialEntity>
		<spatialEntity>
			<pseudo3D type="cluster">
				<clusteredness>1</clusteredness>
				<density>1</density>
				<area>191.0706</area>
				<perimeter>56</perimeter>
				<distanceFromOrigin>572.2831467027489</distanceFromOrigin>
				<angle>0</angle>
				<shape>rectangular</shape>
				<triangleMeasure>0.4874250000000001</triangleMeasure>
				<rectangleMeasure>0.9748500000000001</rectangleMeasure>
				<circleMeasure>0.5849833005488307</circleMeasure>
				<centroid>
					<x>654</x>
					<y>1283</y>
				</centroid>
			</pseudo3D>
		</spatialEntity>
		<spatialEntity>
			<pseudo3D type="cluster">
				<clusteredness>1</clusteredness>
				<density>1</density>
				<area>191.0706</area>
				<perimeter>54</perimeter>
				<distanceFromOrigin>586.4912616569833</distanceFromOrigin>
				<angle>85.60129464500447</angle>
				<shape>rectangular</shape>
				<triangleMeasure>0.5249192307692309</triangleMeasure>
				<rectangleMeasure>1</rectangleMeasure>
				<circleMeasure>0.6282560906835513</circleMeasure>
				<centroid>
					<x>710</x>
					<y>1296.5</y>
				</centroid>
			</pseudo3D>
		</spatialEntity>
		<spatialEntity>
			<pseudo3D type="cluster">
				<clusteredness>1</clusteredness>
				<density>1</density>
				<area>191.0706</area>
				<perimeter>56</perimeter>
				<distanceFromOrigin>679.0029455017113</distanceFromOrigin>
				<angle>0</angle>
				<shape>rectangular</shape>
				<triangleMeasure>0.4874250000000001</triangleMeasure>
				<rectangleMeasure>0.9748500000000001</rectangleMeasure>
				<circleMeasure>0.5849833005488307</circleMeasure>
				<centroid>
					<x>949</x>
					<y>1337</y>
				</centroid>
			</pseudo3D>
		</spatialEntity>
		<spatialEntity>
			<pseudo3D type="cluster">
				<clusteredness>1</clusteredness>
				<density>1</density>
				<area>191.0706</area>
				<perimeter>58</perimeter>
				<distanceFromOrigin>651.5243663900836</distanceFromOrigin>
				<angle>0</angle>
				<shape>rectangular</shape>
				<triangleMeasure>0.4549300000000001</triangleMeasure>
				<rectangleMeasure>0.9098600000000001</rectangleMeasure>
				<circleMeasure>0.5446875469621394</circleMeasure>
				<centroid>
					<x>808.5</x>
					<y>1351</y>
				</centroid>
			</pseudo3D>
		</spatialEntity>
		<spatialEntity>
			<pseudo3D type="cluster">
				<clusteredness>1</clusteredness>
				<density>1</density>
				<area>191.0706</area>
				<perimeter>56</perimeter>
				<distanceFromOrigin>721.9113518985555</distanceFromOrigin>
				<angle>0</angle>
				<shape>rectangular</shape>
				<triangleMeasure>0.4874250000000001</triangleMeasure>
				<rectangleMeasure>0.9748500000000001</rectangleMeasure>
				<circleMeasure>0.5849833005488307</circleMeasure>
				<centroid>
					<x>1020</x>
					<y>1351</y>
				</centroid>
			</pseudo3D>
		</spatialEntity>
		<numericStateVariable>
			<name>avgClusterednessClusters</name>
			<value>0.9795200103692324</value>
		</numericStateVariable>
		<numericStateVariable>
			<name>avgDensityClusters</name>
			<value>1</value>
		</numericStateVariable>
	</timepoint>
	<timepoint>
		<spatialEntity>
			<pseudo3D type="cluster">
				<clusteredness>0.07107332256070449</clusteredness>
				<density>1</density>
				<area>382.1412</area>
				<perimeter>112</perimeter>
				<distanceFromOrigin>677.0738512156558</distanceFromOrigin>
				<angle>37.8749836510982</angle>
				<shape>rectangular</shape>
				<triangleMeasure>0.32495</triangleMeasure>
				<rectangleMeasure>0.6499</rectangleMeasure>
				<circleMeasure>0.2339933167889357</circleMeasure>
				<centroid>
					<x>710</x>
					<y>20</y>
				</centroid>
			</pseudo3D>
		</spatialEntity>
		<spatialEntity>
			<pseudo3D type="cluster">
				<clusteredness>1</clusteredness>
				<density>1</density>
				<area>191.0706</area>
				<perimeter>54</perimeter>
				<distanceFromOrigin>763.0674937382669</distanceFromOrigin>
				<angle>85.60129464500447</angle>
				<shape>rectangular</shape>
				<triangleMeasure>0.5249192307692309</triangleMeasure>
				<rectangleMeasure>1</rectangleMeasure>
				<circleMeasure>0.6282560906835513</circleMeasure>
				<centroid>
					<x>1062</x>
					<y>33.5</y>
				</centroid>
			</pseudo3D>
		</spatialEntity>
		<spatialEntity>
			<pseudo3D type="cluster">
				<clusteredness>0.1022778353113624</clusteredness>
				<density>1</density>
				<area>382.1412</area>
				<perimeter>93.90396308898926</perimeter>
				<distanceFromOrigin>669.7895191774801</distanceFromOrigin>
				<angle>52.27500495788926</angle>
				<shape>rectangular</shape>
				<triangleMeasure>0.4546593694229625</triangleMeasure>
				<rectangleMeasure>0.5054777777777778</rectangleMeasure>
				<circleMeasure>0.3031241850905896</circleMeasure>
				<centroid>
					<x>900.1152</x>
					<y>53.55556</y>
				</centroid>
			</pseudo3D>
		</spatialEntity>
		<spatialEntity>
			<pseudo3D type="cluster">
				<clusteredness>1</clusteredness>
				<density>1</density>
				<area>191.0706</area>
				<perimeter>54</perimeter>
				<distanceFromOrigin>920.8658968601237</distanceFromOrigin>
				<angle>0</angle>
				<shape>rectangular</shape>
				<triangleMeasure>0.5249192307692309</triangleMeasure>
				<rectangleMeasure>1</rectangleMeasure>
				<circleMeasure>0.6282560906835513</circleMeasure>
				<centroid>
					<x>7</x>
					<y>60.5</y>
				</centroid>
			</pseudo3D>
		</spatialEntity>
		<spatialEntity>
			<pseudo3D type="cluster">
				<clusteredness>1</clusteredness>
				<density>1</density>
				<area>191.0706</area>
				<perimeter>56</perimeter>
				<distanceFromOrigin>855.9778034505334</distanceFromOrigin>
				<angle>0</angle>
				<shape>rectangular</shape>
				<triangleMeasure>0.4874250000000001</triangleMeasure>
				<rectangleMeasure>0.9748500000000001</rectangleMeasure>
				<circleMeasure>0.5849833005488307</circleMeasure>
				<centroid>
					<x>1273</x>
					<y>74</y>
				</centroid>
			</pseudo3D>
		</spatialEntity>
		<spatialEntity>
			<pseudo3D type="cluster">
				<clusteredness>1</clusteredness>
				<density>1</density>
				<area>191.0706</area>
				<perimeter>56</perimeter>
				<distanceFromOrigin>610.7348033312004</distanceFromOrigin>
				<angle>0</angle>
				<shape>rectangular</shape>
				<triangleMeasure>0.4874250000000001</triangleMeasure>
				<rectangleMeasure>0.9748500000000001</rectangleMeasure>
				<circleMeasure>0.5849833005488307</circleMeasure>
				<centroid>
					<x>626</x>
					<y>88</y>
				</centroid>
			</pseudo3D>
		</spatialEntity>
		<spatialEntity>
			<pseudo3D type="cluster">
				<clusteredness>1</clusteredness>
				<density>1</density>
				<area>191.0706</area>
				<perimeter>54</perimeter>
				<distanceFromOrigin>770.2986433844993</distanceFromOrigin>
				<angle>85.60129464500447</angle>
				<shape>rectangular</shape>
				<triangleMeasure>0.5249192307692309</triangleMeasure>
				<rectangleMeasure>1</rectangleMeasure>
				<circleMeasure>0.6282560906835513</circleMeasure>
				<centroid>
					<x>1174</x>
					<y>101.5</y>
				</centroid>
			</pseudo3D>
		</spatialEntity>
		<spatialEntity>
			<pseudo3D type="cluster">
				<clusteredness>1</clusteredness>
				<density>1</density>
				<area>191.0706</area>
				<perimeter>54</perimeter>
				<distanceFromOrigin>571.3711578300046</distanceFromOrigin>
				<angle>0</angle>
				<shape>rectangular</shape>
				<triangleMeasure>0.5249192307692309</triangleMeasure>
				<rectangleMeasure>1</rectangleMeasure>
				<circleMeasure>0.6282560906835513</circleMeasure>
				<centroid>
					<x>738</x>
					<y>128.5</y>
				</centroid>
			</pseudo3D>
		</spatialEntity>
		<spatialEntity>
			<pseudo3D type="cluster">
				<clusteredness>0.02702262914769353</clusteredness>
				<density>1</density>
				<area>573.2118</area>
				<perimeter>221.5657806396484</perimeter>
				<distanceFromOrigin>518.854507545227</distanceFromOrigin>
				<angle>26.66791602080201</angle>
				<shape>rectangular</shape>
				<triangleMeasure>0.2143311066059838</triangleMeasure>
				<rectangleMeasure>0.2527628326784979</rectangleMeasure>
				<circleMeasure>0.0701335819778012</circleMeasure>
				<centroid>
					<x>859.5194</x>
					<y>168.3876</y>
				</centroid>
			</pseudo3D>
		</spatialEntity>
		<spatialEntity>
			<pseudo3D type="cluster">
				<clusteredness>1</clusteredness>
				<density>1</density>
				<area>191.0706</area>
				<perimeter>56</perimeter>
				<distanceFromOrigin>828.4020762890445</distanceFromOrigin>
				<angle>0</angle>
				<shape>rectangular</shape>
				<triangleMeasure>0.4874250000000001</triangleMeasure>
				<rectangleMeasure>0.9748500000000001</rectangleMeasure>
				<circleMeasure>0.5849833005488307</circleMeasure>
				<centroid>
					<x>1301</x>
					<y>142</y>
				</centroid>
			</pseudo3D>
		</spatialEntity>
		<spatialEntity>
			<pseudo3D type="cluster">
				<clusteredness>1</clusteredness>
				<density>1</density>
				<area>191.0706</area>
				<perimeter>56</perimeter>
				<distanceFromOrigin>838.2034359271024</distanceFromOrigin>
				<angle>0</angle>
				<shape>rectangular</shape>
				<triangleMeasure>0.4874250000000001</triangleMeasure>
				<rectangleMeasure>0.9748500000000001</rectangleMeasure>
				<circleMeasure>0.5849833005488307</circleMeasure>
				<centroid>
					<x>21</x>
					<y>169</y>
				</centroid>
			</pseudo3D>
		</spatialEntity>
		<spatialEntity>
			<pseudo3D type="cluster">
				<clusteredness>1</clusteredness>
				<density>1</density>
				<area>191.0706</area>
				<perimeter>56</perimeter>
				<distanceFromOrigin>764.5868165224928</distanceFromOrigin>
				<angle>0</angle>
				<shape>rectangular</shape>
				<triangleMeasure>0.4874250000000001</triangleMeasure>
				<rectangleMeasure>0.9748500000000001</rectangleMeasure>
				<circleMeasure>0.5849833005488307</circleMeasure>
				<centroid>
					<x>119</x>
					<y>169</y>
				</centroid>
			</pseudo3D>
		</spatialEntity>
		<spatialEntity>
			<pseudo3D type="cluster">
				<clusteredness>0.03763702576454543</clusteredness>
				<density>1</density>
				<area>573.2118</area>
				<perimeter>176.7740097045898</perimeter>
				<distanceFromOrigin>550.6523404108984</distanceFromOrigin>
				<angle>50.38931175997341</angle>
				<shape>triangular</shape>
				<triangleMeasure>0.2903647625907252</triangleMeasure>
				<rectangleMeasure>0.2452768419538402</rectangleMeasure>
				<circleMeasure>0.1395416416239922</circleMeasure>
				<centroid>
					<x>388.8181</x>
					<y>200.3006</y>
				</centroid>
			</pseudo3D>
		</spatialEntity>
		<spatialEntity>
			<pseudo3D type="cluster">
				<clusteredness>1</clusteredness>
				<density>1</density>
				<area>191.0706</area>
				<perimeter>56</perimeter>
				<distanceFromOrigin>612.9861336115198</distanceFromOrigin>
				<angle>0</angle>
				<shape>rectangular</shape>
				<triangleMeasure>0.4874250000000001</triangleMeasure>
				<rectangleMeasure>0.9748500000000001</rectangleMeasure>
				<circleMeasure>0.5849833005488307</circleMeasure>
				<centroid>
					<x>1020</x>
					<y>183</y>
				</centroid>
			</pseudo3D>
		</spatialEntity>
		<spatialEntity>
			<pseudo3D type="cluster">
				<clusteredness>1</clusteredness>
				<density>1</density>
				<area>191.0706</area>
				<perimeter>56</perimeter>
				<distanceFromOrigin>759.3925203740158</distanceFromOrigin>
				<angle>0</angle>
				<shape>rectangular</shape>
				<triangleMeasure>0.4874250000000001</triangleMeasure>
				<rectangleMeasure>0.9748500000000001</rectangleMeasure>
				<circleMeasure>0.5849833005488307</circleMeasure>
				<centroid>
					<x>1245</x>
					<y>183</y>
				</centroid>
			</pseudo3D>
		</spatialEntity>
		<spatialEntity>
			<pseudo3D type="cluster">
				<clusteredness>1</clusteredness>
				<density>1</density>
				<area>191.0706</area>
				<perimeter>54</perimeter>
				<distanceFromOrigin>815.1380251221261</distanceFromOrigin>
				<angle>0</angle>
				<shape>rectangular</shape>
				<triangleMeasure>0.5249192307692309</triangleMeasure>
				<rectangleMeasure>1</rectangleMeasure>
				<circleMeasure>0.6282560906835513</circleMeasure>
				<centroid>
					<x>1329</x>
					<y>196.5</y>
				</centroid>
			</pseudo3D>
		</spatialEntity>
		<spatialEntity>
			<pseudo3D type="cluster">
				<clusteredness>0.0464024137790849</clusteredness>
				<density>1</density>
				<area>382.1412</area>
				<perimeter>143.982120513916</perimeter>
				<distanceFromOrigin>639.4137940332536</distanceFromOrigin>
				<angle>0</angle>
				<shape>rectangular</shape>
				<triangleMeasure>0.2401551161888677</triangleMeasure>
				<rectangleMeasure>0.3323705024510793</rectangleMeasure>
				<circleMeasure>0.1186308637965229</circleMeasure>
				<centroid>
					<x>196.401</x>
					<y>257.2166</y>
				</centroid>
			</pseudo3D>
		</spatialEntity>
		<spatialEntity>
			<pseudo3D type="cluster">
				<clusteredness>1</clusteredness>
				<density>1</density>
				<area>191.0706</area>
				<perimeter>56</perimeter>
				<distanceFromOrigin>732.6404302248136</distanceFromOrigin>
				<angle>0</angle>
				<shape>rectangular</shape>
				<triangleMeasure>0.4874250000000001</triangleMeasure>
				<rectangleMeasure>0.9748500000000001</rectangleMeasure>
				<circleMeasure>0.5849833005488307</circleMeasure>
				<centroid>
					<x>1287</x>
					<y>278</y>
				</centroid>
			</pseudo3D>
		</spatialEntity>
		<spatialEntity>
			<pseudo3D type="cluster">
				<clusteredness>1</clusteredness>
				<density>1</density>
				<area>191.0706</area>
				<perimeter>54</perimeter>
				<distanceFromOrigin>441.3218779983607</distanceFromOrigin>
				<angle>81.2538377374448</angle>
				<shape>rectangular</shape>
				<triangleMeasure>0.5249192307692309</triangleMeasure>
				<rectangleMeasure>1</rectangleMeasure>
				<circleMeasure>0.6282560906835513</circleMeasure>
				<centroid>
					<x>499</x>
					<y>291.5</y>
				</centroid>
			</pseudo3D>
		</spatialEntity>
		<spatialEntity>
			<pseudo3D type="cluster">
				<clusteredness>1</clusteredness>
				<density>1</density>
				<area>191.0706</area>
				<perimeter>54</perimeter>
				<distanceFromOrigin>389.8025141016923</distanceFromOrigin>
				<angle>0</angle>
				<shape>rectangular</shape>
				<triangleMeasure>0.5249192307692309</triangleMeasure>
				<rectangleMeasure>1</rectangleMeasure>
				<circleMeasure>0.6282560906835513</circleMeasure>
				<centroid>
					<x>921</x>
					<y>386.5</y>
				</centroid>
			</pseudo3D>
		</spatialEntity>
		<spatialEntity>
			<pseudo3D type="cluster">
				<clusteredness>1</clusteredness>
				<density>1</density>
				<area>191.0706</area>
				<perimeter>56</perimeter>
				<distanceFromOrigin>307.5857603986244</distanceFromOrigin>
				<angle>0</angle>
				<shape>rectangular</shape>
				<triangleMeasure>0.4874250000000001</triangleMeasure>
				<rectangleMeasure>0.9748500000000001</rectangleMeasure>
				<circleMeasure>0.5849833005488307</circleMeasure>
				<centroid>
					<x>766</x>
					<y>400</y>
				</centroid>
			</pseudo3D>
		</spatialEntity>
		<spatialEntity>
			<pseudo3D type="cluster">
				<clusteredness>1</clusteredness>
				<density>1</density>
				<area>191.0706</area>
				<perimeter>56</perimeter>
				<distanceFromOrigin>512.7699289154932</distanceFromOrigin>
				<angle>0</angle>
				<shape>rectangular</shape>
				<triangleMeasure>0.4874250000000001</triangleMeasure>
				<rectangleMeasure>0.9748500000000001</rectangleMeasure>
				<circleMeasure>0.5849833005488307</circleMeasure>
				<centroid>
					<x>1104</x>
					<y>400</y>
				</centroid>
			</pseudo3D>
		</spatialEntity>
		<spatialEntity>
			<pseudo3D type="cluster">
				<clusteredness>1</clusteredness>
				<density>1</density>
				<area>191.0706</area>
				<perimeter>56</perimeter>
				<distanceFromOrigin>583.2778068810779</distanceFromOrigin>
				<angle>0</angle>
				<shape>rectangular</shape>
				<triangleMeasure>0.4874250000000001</triangleMeasure>
				<rectangleMeasure>0.9748500000000001</rectangleMeasure>
				<circleMeasure>0.5849833005488307</circleMeasure>
				<centroid>
					<x>1188</x>
					<y>400</y>
				</centroid>
			</pseudo3D>
		</spatialEntity>
		<spatialEntity>
			<pseudo3D type="cluster">
				<clusteredness>1</clusteredness>
				<density>1</density>
				<area>191.0706</area>
				<perimeter>54</perimeter>
				<distanceFromOrigin>315.3173005085512</distanceFromOrigin>
				<angle>85.60129464500447</angle>
				<shape>rectangular</shape>
				<triangleMeasure>0.5249192307692309</triangleMeasure>
				<rectangleMeasure>1</rectangleMeasure>
				<circleMeasure>0.6282560906835513</circleMeasure>
				<centroid>
					<x>823</x>
					<y>413.5</y>
				</centroid>
			</pseudo3D>
		</spatialEntity>
		<spatialEntity>
			<pseudo3D type="cluster">
				<clusteredness>1</clusteredness>
				<density>1</density>
				<area>191.0706</area>
				<perimeter>56</perimeter>
				<distanceFromOrigin>258.8049458569137</distanceFromOrigin>
				<angle>0</angle>
				<shape>rectangular</shape>
				<triangleMeasure>0.4874250000000001</triangleMeasure>
				<rectangleMeasure>0.9748500000000001</rectangleMeasure>
				<circleMeasure>0.5849833005488307</circleMeasure>
				<centroid>
					<x>724</x>
					<y>441</y>
				</centroid>
			</pseudo3D>
		</spatialEntity>
		<spatialEntity>
			<pseudo3D type="cluster">
				<clusteredness>1</clusteredness>
				<density>1</density>
				<area>191.0706</area>
				<perimeter>54</perimeter>
				<distanceFromOrigin>629.7697992123789</distanceFromOrigin>
				<angle>0</angle>
				<shape>rectangular</shape>
				<triangleMeasure>0.5249192307692309</triangleMeasure>
				<rectangleMeasure>1</rectangleMeasure>
				<circleMeasure>0.6282560906835513</circleMeasure>
				<centroid>
					<x>91</x>
					<y>454.5</y>
				</centroid>
			</pseudo3D>
		</spatialEntity>
		<spatialEntity>
			<pseudo3D type="cluster">
				<clusteredness>1</clusteredness>
				<density>1</density>
				<area>191.0706</area>
				<perimeter>56</perimeter>
				<distanceFromOrigin>515.4415582779487</distanceFromOrigin>
				<angle>81.2538377374448</angle>
				<shape>rectangular</shape>
				<triangleMeasure>0.4899246153846154</triangleMeasure>
				<rectangleMeasure>0.9798492307692308</rectangleMeasure>
				<circleMeasure>0.582013761610809</circleMeasure>
				<centroid>
					<x>203.5</x>
					<y>481.5</y>
				</centroid>
			</pseudo3D>
		</spatialEntity>
		<spatialEntity>
			<pseudo3D type="cluster">
				<clusteredness>1</clusteredness>
				<density>1</density>
				<area>191.0706</area>
				<perimeter>54</perimeter>
				<distanceFromOrigin>314.7967598308471</distanceFromOrigin>
				<angle>81.2538377374448</angle>
				<shape>rectangular</shape>
				<triangleMeasure>0.5249192307692309</triangleMeasure>
				<rectangleMeasure>1</rectangleMeasure>
				<circleMeasure>0.6282560906835513</circleMeasure>
				<centroid>
					<x>443</x>
					<y>481.5</y>
				</centroid>
			</pseudo3D>
		</spatialEntity>
		<spatialEntity>
			<pseudo3D type="cluster">
				<clusteredness>1</clusteredness>
				<density>1</density>
				<area>191.0706</area>
				<perimeter>56</perimeter>
				<distanceFromOrigin>248.6543786061287</distanceFromOrigin>
				<angle>0</angle>
				<shape>rectangular</shape>
				<triangleMeasure>0.4874250000000001</triangleMeasure>
				<rectangleMeasure>0.9748500000000001</rectangleMeasure>
				<circleMeasure>0.5849833005488307</circleMeasure>
				<centroid>
					<x>527</x>
					<y>495</y>
				</centroid>
			</pseudo3D>
		</spatialEntity>
		<spatialEntity>
			<pseudo3D type="cluster">
				<clusteredness>1</clusteredness>
				<density>1</density>
				<area>191.0706</area>
				<perimeter>56</perimeter>
				<distanceFromOrigin>594.3778259659423</distanceFromOrigin>
				<angle>0</angle>
				<shape>rectangular</shape>
				<triangleMeasure>0.4874250000000001</triangleMeasure>
				<rectangleMeasure>0.9748500000000001</rectangleMeasure>
				<circleMeasure>0.5849833005488307</circleMeasure>
				<centroid>
					<x>1245</x>
					<y>495</y>
				</centroid>
			</pseudo3D>
		</spatialEntity>
		<spatialEntity>
			<pseudo3D type="cluster">
				<clusteredness>1</clusteredness>
				<density>1</density>
				<area>191.0706</area>
				<perimeter>56</perimeter>
				<distanceFromOrigin>199.0226117806718</distanceFromOrigin>
				<angle>0</angle>
				<shape>rectangular</shape>
				<triangleMeasure>0.4874250000000001</triangleMeasure>
				<rectangleMeasure>0.9748500000000001</rectangleMeasure>
				<circleMeasure>0.5849833005488307</circleMeasure>
				<centroid>
					<x>555</x>
					<y>536</y>
				</centroid>
			</pseudo3D>
		</spatialEntity>
		<spatialEntity>
			<pseudo3D type="cluster">
				<clusteredness>0.0288223091459225</clusteredness>
				<density>1</density>
				<area>764.2824000000001</area>
				<perimeter>231.548454284668</perimeter>
				<distanceFromOrigin>94.72592042308166</distanceFromOrigin>
				<angle>90.73016749973719</angle>
				<shape>triangular</shape>
				<triangleMeasure>0.2405200110145156</triangleMeasure>
				<rectangleMeasure>0.1605635294117647</rectangleMeasure>
				<circleMeasure>0.09630973501452506</circleMeasure>
				<centroid>
					<x>677.4531</x>
					<y>583.3431</y>
				</centroid>
			</pseudo3D>
		</spatialEntity>
		<spatialEntity>
			<pseudo3D type="cluster">
				<clusteredness>1</clusteredness>
				<density>1</density>
				<area>191.0706</area>
				<perimeter>56</perimeter>
				<distanceFromOrigin>212.5582273166579</distanceFromOrigin>
				<angle>0</angle>
				<shape>rectangular</shape>
				<triangleMeasure>0.4874250000000001</triangleMeasure>
				<rectangleMeasure>0.9748500000000001</rectangleMeasure>
				<circleMeasure>0.5849833005488307</circleMeasure>
				<centroid>
					<x>851</x>
					<y>563</y>
				</centroid>
			</pseudo3D>
		</spatialEntity>
		<spatialEntity>
			<pseudo3D type="cluster">
				<clusteredness>1</clusteredness>
				<density>1</density>
				<area>191.0706</area>
				<perimeter>54</perimeter>
				<distanceFromOrigin>566.0830327787612</distanceFromOrigin>
				<angle>0</angle>
				<shape>rectangular</shape>
				<triangleMeasure>0.5249192307692309</triangleMeasure>
				<rectangleMeasure>1</rectangleMeasure>
				<circleMeasure>0.6282560906835513</circleMeasure>
				<centroid>
					<x>119</x>
					<y>576.5</y>
				</centroid>
			</pseudo3D>
		</spatialEntity>
		<spatialEntity>
			<pseudo3D type="cluster">
				<clusteredness>1</clusteredness>
				<density>1</density>
				<area>191.0706</area>
				<perimeter>54</perimeter>
				<distanceFromOrigin>355.242170920064</distanceFromOrigin>
				<angle>0</angle>
				<shape>rectangular</shape>
				<triangleMeasure>0.5249192307692309</triangleMeasure>
				<rectangleMeasure>1</rectangleMeasure>
				<circleMeasure>0.6282560906835513</circleMeasure>
				<centroid>
					<x>1020</x>
					<y>576.5</y>
				</centroid>
			</pseudo3D>
		</spatialEntity>
		<spatialEntity>
			<pseudo3D type="cluster">
				<clusteredness>1</clusteredness>
				<density>1</density>
				<area>191.0706</area>
				<perimeter>54</perimeter>
				<distanceFromOrigin>378.549864614954</distanceFromOrigin>
				<angle>81.2538377374448</angle>
				<shape>rectangular</shape>
				<triangleMeasure>0.5249192307692309</triangleMeasure>
				<rectangleMeasure>1</rectangleMeasure>
				<circleMeasure>0.6282560906835513</circleMeasure>
				<centroid>
					<x>302</x>
					<y>617.5</y>
				</centroid>
			</pseudo3D>
		</spatialEntity>
		<spatialEntity>
			<pseudo3D type="cluster">
				<clusteredness>0.04510524280273503</clusteredness>
				<density>1</density>
				<area>382.1412</area>
				<perimeter>143.2377853393555</perimeter>
				<distanceFromOrigin>484.5719760778578</distanceFromOrigin>
				<angle>30.72812194353854</angle>
				<shape>rectangular</shape>
				<triangleMeasure>0.2540542117236436</triangleMeasure>
				<rectangleMeasure>0.3549106460245255</rectangleMeasure>
				<circleMeasure>0.1186615655888498</circleMeasure>
				<centroid>
					<x>168.3111</x>
					<y>651.4</y>
				</centroid>
			</pseudo3D>
		</spatialEntity>
		<spatialEntity>
			<pseudo3D type="cluster">
				<clusteredness>0.0413142808118252</clusteredness>
				<density>1</density>
				<area>573.2118</area>
				<perimeter>164.2349033355713</perimeter>
				<distanceFromOrigin>26.92582403567252</distanceFromOrigin>
				<angle>50.08898255286061</angle>
				<shape>triangular</shape>
				<triangleMeasure>0.299093034176885</triangleMeasure>
				<rectangleMeasure>0.2496567073170732</rectangleMeasure>
				<circleMeasure>0.1428151110057531</circleMeasure>
				<centroid>
					<x>719.1948</x>
					<y>661.3257</y>
				</centroid>
			</pseudo3D>
		</spatialEntity>
		<spatialEntity>
			<pseudo3D type="cluster">
				<clusteredness>0.102277779886531</clusteredness>
				<density>1</density>
				<area>382.1412</area>
				<perimeter>95.64842414855957</perimeter>
				<distanceFromOrigin>120.3037821516847</distanceFromOrigin>
				<angle>0</angle>
				<shape>rectangular</shape>
				<triangleMeasure>0.4332666666666667</triangleMeasure>
				<rectangleMeasure>0.4880475095785441</rectangleMeasure>
				<circleMeasure>0.2921190257915955</circleMeasure>
				<centroid>
					<x>801.5637</x>
					<y>651.5478</y>
				</centroid>
			</pseudo3D>
		</spatialEntity>
		<spatialEntity>
			<pseudo3D type="cluster">
				<clusteredness>0.07107316840402042</clusteredness>
				<density>1</density>
				<area>382.1412</area>
				<perimeter>110</perimeter>
				<distanceFromOrigin>201.0099500024812</distanceFromOrigin>
				<angle>34.38034472384487</angle>
				<shape>rectangular</shape>
				<triangleMeasure>0.3499461538461539</triangleMeasure>
				<rectangleMeasure>0.6998923076923077</rectangleMeasure>
				<circleMeasure>0.2372617093713138</circleMeasure>
				<centroid>
					<x>457</x>
					<y>712.5</y>
				</centroid>
			</pseudo3D>
		</spatialEntity>
		<spatialEntity>
			<pseudo3D type="cluster">
				<clusteredness>1</clusteredness>
				<density>1</density>
				<area>191.0706</area>
				<perimeter>56</perimeter>
				<distanceFromOrigin>615.1828996322963</distanceFromOrigin>
				<angle>0</angle>
				<shape>rectangular</shape>
				<triangleMeasure>0.4874250000000001</triangleMeasure>
				<rectangleMeasure>0.9748500000000001</rectangleMeasure>
				<circleMeasure>0.5849833005488307</circleMeasure>
				<centroid>
					<x>1301</x>
					<y>726</y>
				</centroid>
			</pseudo3D>
		</spatialEntity>
		<spatialEntity>
			<pseudo3D type="cluster">
				<clusteredness>1</clusteredness>
				<density>1</density>
				<area>191.0706</area>
				<perimeter>56</perimeter>
				<distanceFromOrigin>554.5926432977632</distanceFromOrigin>
				<angle>0</angle>
				<shape>rectangular</shape>
				<triangleMeasure>0.4874250000000001</triangleMeasure>
				<rectangleMeasure>0.9748500000000001</rectangleMeasure>
				<circleMeasure>0.5849833005488307</circleMeasure>
				<centroid>
					<x>119</x>
					<y>753</y>
				</centroid>
			</pseudo3D>
		</spatialEntity>
		<spatialEntity>
			<pseudo3D type="cluster">
				<clusteredness>1</clusteredness>
				<density>1</density>
				<area>191.0706</area>
				<perimeter>56</perimeter>
				<distanceFromOrigin>170.2615634839525</distanceFromOrigin>
				<angle>0</angle>
				<shape>rectangular</shape>
				<triangleMeasure>0.4874250000000001</triangleMeasure>
				<rectangleMeasure>0.9748500000000001</rectangleMeasure>
				<circleMeasure>0.5849833005488307</circleMeasure>
				<centroid>
					<x>851</x>
					<y>753</y>
				</centroid>
			</pseudo3D>
		</spatialEntity>
		<spatialEntity>
			<pseudo3D type="cluster">
				<clusteredness>1</clusteredness>
				<density>1</density>
				<area>191.0706</area>
				<perimeter>56</perimeter>
				<distanceFromOrigin>336.6303610787357</distanceFromOrigin>
				<angle>0</angle>
				<shape>rectangular</shape>
				<triangleMeasure>0.4874250000000001</triangleMeasure>
				<rectangleMeasure>0.9748500000000001</rectangleMeasure>
				<circleMeasure>0.5849833005488307</circleMeasure>
				<centroid>
					<x>1020</x>
					<y>753</y>
				</centroid>
			</pseudo3D>
		</spatialEntity>
		<spatialEntity>
			<pseudo3D type="cluster">
				<clusteredness>1</clusteredness>
				<density>1</density>
				<area>191.0706</area>
				<perimeter>58</perimeter>
				<distanceFromOrigin>111.198021565134</distanceFromOrigin>
				<angle>0</angle>
				<shape>rectangular</shape>
				<triangleMeasure>0.4549300000000001</triangleMeasure>
				<rectangleMeasure>0.9098600000000001</rectangleMeasure>
				<circleMeasure>0.5446875469621394</circleMeasure>
				<centroid>
					<x>597.5</x>
					<y>794</y>
				</centroid>
			</pseudo3D>
		</spatialEntity>
		<spatialEntity>
			<pseudo3D type="cluster">
				<clusteredness>1</clusteredness>
				<density>1</density>
				<area>191.0706</area>
				<perimeter>58</perimeter>
				<distanceFromOrigin>147.5567687366459</distanceFromOrigin>
				<angle>0</angle>
				<shape>rectangular</shape>
				<triangleMeasure>0.4549300000000001</triangleMeasure>
				<rectangleMeasure>0.9098600000000001</rectangleMeasure>
				<circleMeasure>0.5446875469621394</circleMeasure>
				<centroid>
					<x>808.5</x>
					<y>794</y>
				</centroid>
			</pseudo3D>
		</spatialEntity>
		<spatialEntity>
			<pseudo3D type="cluster">
				<clusteredness>1</clusteredness>
				<density>1</density>
				<area>191.0706</area>
				<perimeter>56</perimeter>
				<distanceFromOrigin>613.8615479079953</distanceFromOrigin>
				<angle>0</angle>
				<shape>rectangular</shape>
				<triangleMeasure>0.4874250000000001</triangleMeasure>
				<rectangleMeasure>0.9748500000000001</rectangleMeasure>
				<circleMeasure>0.5849833005488307</circleMeasure>
				<centroid>
					<x>77</x>
					<y>862</y>
				</centroid>
			</pseudo3D>
		</spatialEntity>
		<spatialEntity>
			<pseudo3D type="cluster">
				<clusteredness>1</clusteredness>
				<density>1</density>
				<area>191.0706</area>
				<perimeter>56</perimeter>
				<distanceFromOrigin>478.4527144870222</distanceFromOrigin>
				<angle>0</angle>
				<shape>rectangular</shape>
				<triangleMeasure>0.4874250000000001</triangleMeasure>
				<rectangleMeasure>0.9748500000000001</rectangleMeasure>
				<circleMeasure>0.5849833005488307</circleMeasure>
				<centroid>
					<x>218</x>
					<y>862</y>
				</centroid>
			</pseudo3D>
		</spatialEntity>
		<spatialEntity>
			<pseudo3D type="cluster">
				<clusteredness>1</clusteredness>
				<density>1</density>
				<area>191.0706</area>
				<perimeter>54</perimeter>
				<distanceFromOrigin>165.3027525481654</distanceFromOrigin>
				<angle>0</angle>
				<shape>rectangular</shape>
				<triangleMeasure>0.5249192307692309</triangleMeasure>
				<rectangleMeasure>1</rectangleMeasure>
				<circleMeasure>0.6282560906835513</circleMeasure>
				<centroid>
					<x>696</x>
					<y>875.5</y>
				</centroid>
			</pseudo3D>
		</spatialEntity>
		<spatialEntity>
			<pseudo3D type="cluster">
				<clusteredness>1</clusteredness>
				<density>1</density>
				<area>191.0706</area>
				<perimeter>54</perimeter>
				<distanceFromOrigin>636.7495583037337</distanceFromOrigin>
				<angle>0</angle>
				<shape>rectangular</shape>
				<triangleMeasure>0.5249192307692309</triangleMeasure>
				<rectangleMeasure>1</rectangleMeasure>
				<circleMeasure>0.6282560906835513</circleMeasure>
				<centroid>
					<x>1301</x>
					<y>875.5</y>
				</centroid>
			</pseudo3D>
		</spatialEntity>
		<spatialEntity>
			<pseudo3D type="cluster">
				<clusteredness>1</clusteredness>
				<density>1</density>
				<area>191.0706</area>
				<perimeter>58</perimeter>
				<distanceFromOrigin>231.164443632666</distanceFromOrigin>
				<angle>0</angle>
				<shape>rectangular</shape>
				<triangleMeasure>0.4549300000000001</triangleMeasure>
				<rectangleMeasure>0.9098600000000001</rectangleMeasure>
				<circleMeasure>0.5446875469621394</circleMeasure>
				<centroid>
					<x>597.5</x>
					<y>930</y>
				</centroid>
			</pseudo3D>
		</spatialEntity>
		<spatialEntity>
			<pseudo3D type="cluster">
				<clusteredness>1</clusteredness>
				<density>1</density>
				<area>191.0706</area>
				<perimeter>56</perimeter>
				<distanceFromOrigin>484.3397567823645</distanceFromOrigin>
				<angle>0</angle>
				<shape>rectangular</shape>
				<triangleMeasure>0.4874250000000001</triangleMeasure>
				<rectangleMeasure>0.9748500000000001</rectangleMeasure>
				<circleMeasure>0.5849833005488307</circleMeasure>
				<centroid>
					<x>1118</x>
					<y>930</y>
				</centroid>
			</pseudo3D>
		</spatialEntity>
		<spatialEntity>
			<pseudo3D type="cluster">
				<clusteredness>1</clusteredness>
				<density>1</density>
				<area>191.0706</area>
				<perimeter>56</perimeter>
				<distanceFromOrigin>482.6313292773274</distanceFromOrigin>
				<angle>0</angle>
				<shape>rectangular</shape>
				<triangleMeasure>0.4874250000000001</triangleMeasure>
				<rectangleMeasure>0.9748500000000001</rectangleMeasure>
				<circleMeasure>0.5849833005488307</circleMeasure>
				<centroid>
					<x>274</x>
					<y>984</y>
				</centroid>
			</pseudo3D>
		</spatialEntity>
		<spatialEntity>
			<pseudo3D type="cluster">
				<clusteredness>1</clusteredness>
				<density>1</density>
				<area>191.0706</area>
				<perimeter>56</perimeter>
				<distanceFromOrigin>347.4967625748476</distanceFromOrigin>
				<angle>0</angle>
				<shape>rectangular</shape>
				<triangleMeasure>0.4874250000000001</triangleMeasure>
				<rectangleMeasure>0.9748500000000001</rectangleMeasure>
				<circleMeasure>0.5849833005488307</circleMeasure>
				<centroid>
					<x>457</x>
					<y>984</y>
				</centroid>
			</pseudo3D>
		</spatialEntity>
		<spatialEntity>
			<pseudo3D type="cluster">
				<clusteredness>1</clusteredness>
				<density>1</density>
				<area>191.0706</area>
				<perimeter>56</perimeter>
				<distanceFromOrigin>711.4618752962101</distanceFromOrigin>
				<angle>0</angle>
				<shape>rectangular</shape>
				<triangleMeasure>0.4874250000000001</triangleMeasure>
				<rectangleMeasure>0.9748500000000001</rectangleMeasure>
				<circleMeasure>0.5849833005488307</circleMeasure>
				<centroid>
					<x>1343</x>
					<y>984</y>
				</centroid>
			</pseudo3D>
		</spatialEntity>
		<spatialEntity>
			<pseudo3D type="cluster">
				<clusteredness>1</clusteredness>
				<density>1</density>
				<area>191.0706</area>
				<perimeter>56</perimeter>
				<distanceFromOrigin>729.5375247374188</distanceFromOrigin>
				<angle>0</angle>
				<shape>rectangular</shape>
				<triangleMeasure>0.4874250000000001</triangleMeasure>
				<rectangleMeasure>0.9748500000000001</rectangleMeasure>
				<circleMeasure>0.5849833005488307</circleMeasure>
				<centroid>
					<x>7</x>
					<y>1011</y>
				</centroid>
			</pseudo3D>
		</spatialEntity>
		<spatialEntity>
			<pseudo3D type="cluster">
				<clusteredness>0.06400936896987604</clusteredness>
				<density>1</density>
				<area>382.1412</area>
				<perimeter>118.6099052429199</perimeter>
				<distanceFromOrigin>653.8814877330601</distanceFromOrigin>
				<angle>40.16724401286505</angle>
				<shape>rectangular</shape>
				<triangleMeasure>0.311952</triangleMeasure>
				<rectangleMeasure>0.4061875316220912</rectangleMeasure>
				<circleMeasure>0.179994856762336</circleMeasure>
				<centroid>
					<x>77</x>
					<y>1018</y>
				</centroid>
			</pseudo3D>
		</spatialEntity>
		<spatialEntity>
			<pseudo3D type="cluster">
				<clusteredness>1</clusteredness>
				<density>1</density>
				<area>191.0706</area>
				<perimeter>56</perimeter>
				<distanceFromOrigin>302.3970899330878</distanceFromOrigin>
				<angle>0</angle>
				<shape>rectangular</shape>
				<triangleMeasure>0.4874250000000001</triangleMeasure>
				<rectangleMeasure>0.9748500000000001</rectangleMeasure>
				<circleMeasure>0.5849833005488307</circleMeasure>
				<centroid>
					<x>724</x>
					<y>1011</y>
				</centroid>
			</pseudo3D>
		</spatialEntity>
		<spatialEntity>
			<pseudo3D type="cluster">
				<clusteredness>1</clusteredness>
				<density>1</density>
				<area>191.0706</area>
				<perimeter>58</perimeter>
				<distanceFromOrigin>323.8579935712565</distanceFromOrigin>
				<angle>0</angle>
				<shape>rectangular</shape>
				<triangleMeasure>0.4549300000000001</triangleMeasure>
				<rectangleMeasure>0.9098600000000001</rectangleMeasure>
				<circleMeasure>0.5446875469621394</circleMeasure>
				<centroid>
					<x>808.5</x>
					<y>1011</y>
				</centroid>
			</pseudo3D>
		</spatialEntity>
		<spatialEntity>
			<pseudo3D type="cluster">
				<clusteredness>1</clusteredness>
				<density>1</density>
				<area>191.0706</area>
				<perimeter>56</perimeter>
				<distanceFromOrigin>571.4962817026897</distanceFromOrigin>
				<angle>0</angle>
				<shape>rectangular</shape>
				<triangleMeasure>0.4899246153846154</triangleMeasure>
				<rectangleMeasure>0.9798492307692308</rectangleMeasure>
				<circleMeasure>0.582013761610809</circleMeasure>
				<centroid>
					<x>203.5</x>
					<y>1038.5</y>
				</centroid>
			</pseudo3D>
		</spatialEntity>
		<spatialEntity>
			<pseudo3D type="cluster">
				<clusteredness>1</clusteredness>
				<density>1</density>
				<area>191.0706</area>
				<perimeter>54</perimeter>
				<distanceFromOrigin>587.9863944004147</distanceFromOrigin>
				<angle>0</angle>
				<shape>rectangular</shape>
				<triangleMeasure>0.5249192307692309</triangleMeasure>
				<rectangleMeasure>1</rectangleMeasure>
				<circleMeasure>0.6282560906835513</circleMeasure>
				<centroid>
					<x>1174</x>
					<y>1038.5</y>
				</centroid>
			</pseudo3D>
		</spatialEntity>
		<spatialEntity>
			<pseudo3D type="cluster">
				<clusteredness>1</clusteredness>
				<density>1</density>
				<area>191.0706</area>
				<perimeter>56</perimeter>
				<distanceFromOrigin>388.9087296526012</distanceFromOrigin>
				<angle>0</angle>
				<shape>rectangular</shape>
				<triangleMeasure>0.4874250000000001</triangleMeasure>
				<rectangleMeasure>0.9748500000000001</rectangleMeasure>
				<circleMeasure>0.5849833005488307</circleMeasure>
				<centroid>
					<x>485</x>
					<y>1052</y>
				</centroid>
			</pseudo3D>
		</spatialEntity>
		<spatialEntity>
			<pseudo3D type="cluster">
				<clusteredness>1</clusteredness>
				<density>1</density>
				<area>191.0706</area>
				<perimeter>54</perimeter>
				<distanceFromOrigin>357.0280101056499</distanceFromOrigin>
				<angle>0</angle>
				<shape>rectangular</shape>
				<triangleMeasure>0.5249192307692309</triangleMeasure>
				<rectangleMeasure>1</rectangleMeasure>
				<circleMeasure>0.6282560906835513</circleMeasure>
				<centroid>
					<x>724</x>
					<y>1065.5</y>
				</centroid>
			</pseudo3D>
		</spatialEntity>
		<spatialEntity>
			<pseudo3D type="cluster">
				<clusteredness>1</clusteredness>
				<density>1</density>
				<area>191.0706</area>
				<perimeter>56</perimeter>
				<distanceFromOrigin>516.2053854813993</distanceFromOrigin>
				<angle>0</angle>
				<shape>rectangular</shape>
				<triangleMeasure>0.4874250000000001</triangleMeasure>
				<rectangleMeasure>0.9748500000000001</rectangleMeasure>
				<circleMeasure>0.5849833005488307</circleMeasure>
				<centroid>
					<x>1048</x>
					<y>1079</y>
				</centroid>
			</pseudo3D>
		</spatialEntity>
		<spatialEntity>
			<pseudo3D type="cluster">
				<clusteredness>0.1022777878848242</clusteredness>
				<density>1</density>
				<area>382.1412</area>
				<perimeter>93.90396308898926</perimeter>
				<distanceFromOrigin>735.911000053675</distanceFromOrigin>
				<angle>54.76455787988841</angle>
				<shape>rectangular</shape>
				<triangleMeasure>0.4546593694229625</triangleMeasure>
				<rectangleMeasure>0.5054777777777778</rectangleMeasure>
				<circleMeasure>0.3031241850905896</circleMeasure>
				<centroid>
					<x>1322.115</x>
					<y>1099.444</y>
				</centroid>
			</pseudo3D>
		</spatialEntity>
		<spatialEntity>
			<pseudo3D type="cluster">
				<clusteredness>1</clusteredness>
				<density>1</density>
				<area>191.0706</area>
				<perimeter>56</perimeter>
				<distanceFromOrigin>575.1078159788824</distanceFromOrigin>
				<angle>0</angle>
				<shape>rectangular</shape>
				<triangleMeasure>0.4874250000000001</triangleMeasure>
				<rectangleMeasure>0.9748500000000001</rectangleMeasure>
				<circleMeasure>0.5849833005488307</circleMeasure>
				<centroid>
					<x>1104</x>
					<y>1106</y>
				</centroid>
			</pseudo3D>
		</spatialEntity>
		<spatialEntity>
			<pseudo3D type="cluster">
				<clusteredness>1</clusteredness>
				<density>1</density>
				<area>191.0706</area>
				<perimeter>56</perimeter>
				<distanceFromOrigin>502.3644095673976</distanceFromOrigin>
				<angle>77.00538320808349</angle>
				<shape>rectangular</shape>
				<triangleMeasure>0.4899246153846154</triangleMeasure>
				<rectangleMeasure>0.9798492307692308</rectangleMeasure>
				<circleMeasure>0.582013761610809</circleMeasure>
				<centroid>
					<x>400.5</x>
					<y>1133.5</y>
				</centroid>
			</pseudo3D>
		</spatialEntity>
		<spatialEntity>
			<pseudo3D type="cluster">
				<clusteredness>1</clusteredness>
				<density>1</density>
				<area>191.0706</area>
				<perimeter>54</perimeter>
				<distanceFromOrigin>547.7526814174441</distanceFromOrigin>
				<angle>0</angle>
				<shape>rectangular</shape>
				<triangleMeasure>0.5249192307692309</triangleMeasure>
				<rectangleMeasure>1</rectangleMeasure>
				<circleMeasure>0.6282560906835513</circleMeasure>
				<centroid>
					<x>1034</x>
					<y>1133.5</y>
				</centroid>
			</pseudo3D>
		</spatialEntity>
		<spatialEntity>
			<pseudo3D type="cluster">
				<clusteredness>1</clusteredness>
				<density>1</density>
				<area>191.0706</area>
				<perimeter>54</perimeter>
				<distanceFromOrigin>563.7463968842728</distanceFromOrigin>
				<angle>0</angle>
				<shape>rectangular</shape>
				<triangleMeasure>0.5249192307692309</triangleMeasure>
				<rectangleMeasure>1</rectangleMeasure>
				<circleMeasure>0.6282560906835513</circleMeasure>
				<centroid>
					<x>963</x>
					<y>1201.5</y>
				</centroid>
			</pseudo3D>
		</spatialEntity>
		<spatialEntity>
			<pseudo3D type="cluster">
				<clusteredness>1</clusteredness>
				<density>1</density>
				<area>191.0706</area>
				<perimeter>54</perimeter>
				<distanceFromOrigin>644.8100495494778</distanceFromOrigin>
				<angle>0</angle>
				<shape>rectangular</shape>
				<triangleMeasure>0.5249192307692309</triangleMeasure>
				<rectangleMeasure>1</rectangleMeasure>
				<circleMeasure>0.6282560906835513</circleMeasure>
				<centroid>
					<x>288</x>
					<y>1228.5</y>
				</centroid>
			</pseudo3D>
		</spatialEntity>
		<spatialEntity>
			<pseudo3D type="cluster">
				<clusteredness>0.07107316840402042</clusteredness>
				<density>1</density>
				<area>382.1412</area>
				<perimeter>114</perimeter>
				<distanceFromOrigin>866.7098707179929</distanceFromOrigin>
				<angle>0</angle>
				<shape>rectangular</shape>
				<triangleMeasure>0.317393023255814</triangleMeasure>
				<rectangleMeasure>0.634786046511628</rectangleMeasure>
				<circleMeasure>0.2242674305599941</circleMeasure>
				<centroid>
					<x>1385.5</x>
					<y>1242</y>
				</centroid>
			</pseudo3D>
		</spatialEntity>
		<spatialEntity>
			<pseudo3D type="cluster">
				<clusteredness>1</clusteredness>
				<density>1</density>
				<area>191.0706</area>
				<perimeter>54</perimeter>
				<distanceFromOrigin>593.5065290289568</distanceFromOrigin>
				<angle>0</angle>
				<shape>rectangular</shape>
				<triangleMeasure>0.5249192307692309</triangleMeasure>
				<rectangleMeasure>1</rectangleMeasure>
				<circleMeasure>0.6282560906835513</circleMeasure>
				<centroid>
					<x>921</x>
					<y>1255.5</y>
				</centroid>
			</pseudo3D>
		</spatialEntity>
		<spatialEntity>
			<pseudo3D type="cluster">
				<clusteredness>0.06400951480927995</clusteredness>
				<density>1</density>
				<area>382.1412</area>
				<perimeter>117.175651550293</perimeter>
				<distanceFromOrigin>650.3229966716539</distanceFromOrigin>
				<angle>0</angle>
				<shape>rectangular</shape>
				<triangleMeasure>0.3305719723183391</triangleMeasure>
				<rectangleMeasure>0.415495077489383</rectangleMeasure>
				<circleMeasure>0.1839658725400239</circleMeasure>
				<centroid>
					<x>1033.784</x>
					<y>1262.417</y>
				</centroid>
			</pseudo3D>
		</spatialEntity>
		<spatialEntity>
			<pseudo3D type="cluster">
				<clusteredness>1</clusteredness>
				<density>1</density>
				<area>191.0706</area>
				<perimeter>54</perimeter>
				<distanceFromOrigin>722.2887234340573</distanceFromOrigin>
				<angle>0</angle>
				<shape>rectangular</shape>
				<triangleMeasure>0.5249192307692309</triangleMeasure>
				<rectangleMeasure>1</rectangleMeasure>
				<circleMeasure>0.6282560906835513</circleMeasure>
				<centroid>
					<x>1160</x>
					<y>1255.5</y>
				</centroid>
			</pseudo3D>
		</spatialEntity>
		<spatialEntity>
			<pseudo3D type="cluster">
				<clusteredness>0.07107320694312874</clusteredness>
				<density>1</density>
				<area>382.1412</area>
				<perimeter>112</perimeter>
				<distanceFromOrigin>702.0256405573803</distanceFromOrigin>
				<angle>36.38435181583588</angle>
				<shape>rectangular</shape>
				<triangleMeasure>0.32495</triangleMeasure>
				<rectangleMeasure>0.6499</rectangleMeasure>
				<circleMeasure>0.2339933167889357</circleMeasure>
				<centroid>
					<x>232</x>
					<y>1269</y>
				</centroid>
			</pseudo3D>
		</spatialEntity>
		<spatialEntity>
			<pseudo3D type="cluster">
				<clusteredness>1</clusteredness>
				<density>1</density>
				<area>191.0706</area>
				<perimeter>56</perimeter>
				<distanceFromOrigin>621.4764677765362</distanceFromOrigin>
				<angle>0</angle>
				<shape>rectangular</shape>
				<triangleMeasure>0.4874250000000001</triangleMeasure>
				<rectangleMeasure>0.9748500000000001</rectangleMeasure>
				<circleMeasure>0.5849833005488307</circleMeasure>
				<centroid>
					<x>429</x>
					<y>1283</y>
				</centroid>
			</pseudo3D>
		</spatialEntity>
		<spatialEntity>
			<pseudo3D type="cluster">
				<clusteredness>1</clusteredness>
				<density>1</density>
				<area>191.0706</area>
				<perimeter>56</perimeter>
				<distanceFromOrigin>579.672321229848</distanceFromOrigin>
				<angle>0</angle>
				<shape>rectangular</shape>
				<triangleMeasure>0.4874250000000001</triangleMeasure>
				<rectangleMeasure>0.9748500000000001</rectangleMeasure>
				<circleMeasure>0.5849833005488307</circleMeasure>
				<centroid>
					<x>780</x>
					<y>1283</y>
				</centroid>
			</pseudo3D>
		</spatialEntity>
		<spatialEntity>
			<pseudo3D type="cluster">
				<clusteredness>1</clusteredness>
				<density>1</density>
				<area>191.0706</area>
				<perimeter>56</perimeter>
				<distanceFromOrigin>599.353818708115</distanceFromOrigin>
				<angle>0</angle>
				<shape>rectangular</shape>
				<triangleMeasure>0.4874250000000001</triangleMeasure>
				<rectangleMeasure>0.9748500000000001</rectangleMeasure>
				<circleMeasure>0.5849833005488307</circleMeasure>
				<centroid>
					<x>865</x>
					<y>1283</y>
				</centroid>
			</pseudo3D>
		</spatialEntity>
		<spatialEntity>
			<pseudo3D type="cluster">
				<clusteredness>1</clusteredness>
				<density>1</density>
				<area>191.0706</area>
				<perimeter>56</perimeter>
				<distanceFromOrigin>599.8541489395568</distanceFromOrigin>
				<angle>0</angle>
				<shape>rectangular</shape>
				<triangleMeasure>0.4874250000000001</triangleMeasure>
				<rectangleMeasure>0.9748500000000001</rectangleMeasure>
				<circleMeasure>0.5849833005488307</circleMeasure>
				<centroid>
					<x>640</x>
					<y>1310</y>
				</centroid>
			</pseudo3D>
		</spatialEntity>
		<spatialEntity>
			<pseudo3D type="cluster">
				<clusteredness>1</clusteredness>
				<density>1</density>
				<area>191.0706</area>
				<perimeter>56</perimeter>
				<distanceFromOrigin>655.0763314301624</distanceFromOrigin>
				<angle>0</angle>
				<shape>rectangular</shape>
				<triangleMeasure>0.4874250000000001</triangleMeasure>
				<rectangleMeasure>0.9748500000000001</rectangleMeasure>
				<circleMeasure>0.5849833005488307</circleMeasure>
				<centroid>
					<x>879</x>
					<y>1337</y>
				</centroid>
			</pseudo3D>
		</spatialEntity>
		<numericStateVariable>
			<name>avgClusterednessClusters</name>
			<value>0.9638096525012184</value>
		</numericStateVariable>
		<numericStateVariable>
			<name>avgDensityClusters</name>
			<value>1</value>
		</numericStateVariable>
	</timepoint>
	<timepoint>
		<spatialEntity>
			<pseudo3D type="cluster">
				<clusteredness>1</clusteredness>
				<density>1</density>
				<area>191.0706</area>
				<perimeter>54</perimeter>
				<distanceFromOrigin>734.4943839131787</distanceFromOrigin>
				<angle>0</angle>
				<shape>rectangular</shape>
				<triangleMeasure>0.5249192307692309</triangleMeasure>
				<rectangleMeasure>1</rectangleMeasure>
				<circleMeasure>0.6282560906835513</circleMeasure>
				<centroid>
					<x>935</x>
					<y>6.5</y>
				</centroid>
			</pseudo3D>
		</spatialEntity>
		<spatialEntity>
			<pseudo3D type="cluster">
				<clusteredness>0.06538494887215318</clusteredness>
				<density>1</density>
				<area>382.1412</area>
				<perimeter>116.8276252746582</perimeter>
				<distanceFromOrigin>670.6153890271233</distanceFromOrigin>
				<angle>39.77695182415932</angle>
				<shape>rectangular</shape>
				<triangleMeasure>0.3187664459621501</triangleMeasure>
				<rectangleMeasure>0.4108205570071956</rectangleMeasure>
				<circleMeasure>0.1860555408612584</circleMeasure>
				<centroid>
					<x>858</x>
					<y>33.5</y>
				</centroid>
			</pseudo3D>
		</spatialEntity>
		<spatialEntity>
			<pseudo3D type="cluster">
				<clusteredness>1</clusteredness>
				<density>1</density>
				<area>191.0706</area>
				<perimeter>56</perimeter>
				<distanceFromOrigin>774.4062241485408</distanceFromOrigin>
				<angle>0</angle>
				<shape>rectangular</shape>
				<triangleMeasure>0.4874250000000001</triangleMeasure>
				<rectangleMeasure>0.9748500000000001</rectangleMeasure>
				<circleMeasure>0.5849833005488307</circleMeasure>
				<centroid>
					<x>1062</x>
					<y>20</y>
				</centroid>
			</pseudo3D>
		</spatialEntity>
		<spatialEntity>
			<pseudo3D type="cluster">
				<clusteredness>0.1421469534361146</clusteredness>
				<density>1</density>
				<area>382.1412</area>
				<perimeter>84</perimeter>
				<distanceFromOrigin>869.1110400863632</distanceFromOrigin>
				<angle>54.46232220802562</angle>
				<shape>rectangular</shape>
				<triangleMeasure>0.4874250000000001</triangleMeasure>
				<rectangleMeasure>0.9748500000000001</rectangleMeasure>
				<circleMeasure>0.4679865765064302</circleMeasure>
				<centroid>
					<x>1238</x>
					<y>20</y>
				</centroid>
			</pseudo3D>
		</spatialEntity>
		<spatialEntity>
			<pseudo3D type="cluster">
				<clusteredness>1</clusteredness>
				<density>1</density>
				<area>191.0706</area>
				<perimeter>54</perimeter>
				<distanceFromOrigin>637.0125587459011</distanceFromOrigin>
				<angle>0</angle>
				<shape>rectangular</shape>
				<triangleMeasure>0.5249192307692309</triangleMeasure>
				<rectangleMeasure>1</rectangleMeasure>
				<circleMeasure>0.6282560906835513</circleMeasure>
				<centroid>
					<x>668</x>
					<y>60.5</y>
				</centroid>
			</pseudo3D>
		</spatialEntity>
		<spatialEntity>
			<pseudo3D type="cluster">
				<clusteredness>1</clusteredness>
				<density>1</density>
				<area>191.0706</area>
				<perimeter>56</perimeter>
				<distanceFromOrigin>630.8922253443927</distanceFromOrigin>
				<angle>0</angle>
				<shape>rectangular</shape>
				<triangleMeasure>0.4874250000000001</triangleMeasure>
				<rectangleMeasure>0.9748500000000001</rectangleMeasure>
				<circleMeasure>0.5849833005488307</circleMeasure>
				<centroid>
					<x>372</x>
					<y>142</y>
				</centroid>
			</pseudo3D>
		</spatialEntity>
		<spatialEntity>
			<pseudo3D type="cluster">
				<clusteredness>0.07107316840402042</clusteredness>
				<density>1</density>
				<area>382.1412</area>
				<perimeter>112</perimeter>
				<distanceFromOrigin>597.3826244543776</distanceFromOrigin>
				<angle>37.8749836510982</angle>
				<shape>rectangular</shape>
				<triangleMeasure>0.32495</triangleMeasure>
				<rectangleMeasure>0.6499</rectangleMeasure>
				<circleMeasure>0.2339933167889357</circleMeasure>
				<centroid>
					<x>921</x>
					<y>142</y>
				</centroid>
			</pseudo3D>
		</spatialEntity>
		<spatialEntity>
			<pseudo3D type="cluster">
				<clusteredness>1</clusteredness>
				<density>1</density>
				<area>191.0706</area>
				<perimeter>56</perimeter>
				<distanceFromOrigin>609.7614287571821</distanceFromOrigin>
				<angle>0</angle>
				<shape>rectangular</shape>
				<triangleMeasure>0.4874250000000001</triangleMeasure>
				<rectangleMeasure>0.9748500000000001</rectangleMeasure>
				<circleMeasure>0.5849833005488307</circleMeasure>
				<centroid>
					<x>991</x>
					<y>169</y>
				</centroid>
			</pseudo3D>
		</spatialEntity>
		<spatialEntity>
			<pseudo3D type="cluster">
				<clusteredness>1</clusteredness>
				<density>1</density>
				<area>191.0706</area>
				<perimeter>56</perimeter>
				<distanceFromOrigin>514.5600062189054</distanceFromOrigin>
				<angle>0</angle>
				<shape>rectangular</shape>
				<triangleMeasure>0.4874250000000001</triangleMeasure>
				<rectangleMeasure>0.9748500000000001</rectangleMeasure>
				<circleMeasure>0.5849833005488307</circleMeasure>
				<centroid>
					<x>710</x>
					<y>183</y>
				</centroid>
			</pseudo3D>
		</spatialEntity>
		<spatialEntity>
			<pseudo3D type="cluster">
				<clusteredness>0.04951440919253587</clusteredness>
				<density>1</density>
				<area>573.2118</area>
				<perimeter>145.5187854766846</perimeter>
				<distanceFromOrigin>752.0804478245661</distanceFromOrigin>
				<angle>49.76364169072618</angle>
				<shape>rectangular</shape>
				<triangleMeasure>0.3706992397420757</triangleMeasure>
				<rectangleMeasure>0.3791083333333334</rectangleMeasure>
				<circleMeasure>0.2210605535179194</circleMeasure>
				<centroid>
					<x>72.12122</x>
					<y>215.9129</y>
				</centroid>
			</pseudo3D>
		</spatialEntity>
		<spatialEntity>
			<pseudo3D type="cluster">
				<clusteredness>1</clusteredness>
				<density>1</density>
				<area>191.0706</area>
				<perimeter>54</perimeter>
				<distanceFromOrigin>782.4333837458624</distanceFromOrigin>
				<angle>0</angle>
				<shape>rectangular</shape>
				<triangleMeasure>0.5249192307692309</triangleMeasure>
				<rectangleMeasure>1</rectangleMeasure>
				<circleMeasure>0.6282560906835513</circleMeasure>
				<centroid>
					<x>1287</x>
					<y>196.5</y>
				</centroid>
			</pseudo3D>
		</spatialEntity>
		<spatialEntity>
			<pseudo3D type="cluster">
				<clusteredness>1</clusteredness>
				<density>1</density>
				<area>191.0706</area>
				<perimeter>56</perimeter>
				<distanceFromOrigin>647.0278201128604</distanceFromOrigin>
				<angle>0</angle>
				<shape>rectangular</shape>
				<triangleMeasure>0.4874250000000001</triangleMeasure>
				<rectangleMeasure>0.9748500000000001</rectangleMeasure>
				<circleMeasure>0.5849833005488307</circleMeasure>
				<centroid>
					<x>246</x>
					<y>210</y>
				</centroid>
			</pseudo3D>
		</spatialEntity>
		<spatialEntity>
			<pseudo3D type="cluster">
				<clusteredness>1</clusteredness>
				<density>1</density>
				<area>191.0706</area>
				<perimeter>56</perimeter>
				<distanceFromOrigin>579.4523276336026</distanceFromOrigin>
				<angle>0</angle>
				<shape>rectangular</shape>
				<triangleMeasure>0.4874250000000001</triangleMeasure>
				<rectangleMeasure>0.9748500000000001</rectangleMeasure>
				<circleMeasure>0.5849833005488307</circleMeasure>
				<centroid>
					<x>358</x>
					<y>210</y>
				</centroid>
			</pseudo3D>
		</spatialEntity>
		<spatialEntity>
			<pseudo3D type="cluster">
				<clusteredness>0.07363773394525823</clusteredness>
				<density>1</density>
				<area>382.1412</area>
				<perimeter>110</perimeter>
				<distanceFromOrigin>498.8476721405042</distanceFromOrigin>
				<angle>36.38435181583588</angle>
				<shape>rectangular</shape>
				<triangleMeasure>0.3328756097560976</triangleMeasure>
				<rectangleMeasure>0.6657514318862857</rectangleMeasure>
				<circleMeasure>0.2443403519505201</circleMeasure>
				<centroid>
					<x>879</x>
					<y>223.5</y>
				</centroid>
			</pseudo3D>
		</spatialEntity>
		<spatialEntity>
			<pseudo3D type="cluster">
				<clusteredness>1</clusteredness>
				<density>1</density>
				<area>191.0706</area>
				<perimeter>58</perimeter>
				<distanceFromOrigin>656.2194754805743</distanceFromOrigin>
				<angle>0</angle>
				<shape>rectangular</shape>
				<triangleMeasure>0.4549300000000001</triangleMeasure>
				<rectangleMeasure>0.9098600000000001</rectangleMeasure>
				<circleMeasure>0.5446875469621394</circleMeasure>
				<centroid>
					<x>203.5</x>
					<y>237</y>
				</centroid>
			</pseudo3D>
		</spatialEntity>
		<spatialEntity>
			<pseudo3D type="cluster">
				<clusteredness>0.05113890379947159</clusteredness>
				<density>1</density>
				<area>382.1412</area>
				<perimeter>133.7946014404297</perimeter>
				<distanceFromOrigin>759.6979662997658</distanceFromOrigin>
				<angle>54.46232220802562</angle>
				<shape>rectangular</shape>
				<triangleMeasure>0.2481234964694424</triangleMeasure>
				<rectangleMeasure>0.3289016505385297</rectangleMeasure>
				<circleMeasure>0.1331282816744427</circleMeasure>
				<centroid>
					<x>1315</x>
					<y>264.5</y>
				</centroid>
			</pseudo3D>
		</spatialEntity>
		<spatialEntity>
			<pseudo3D type="cluster">
				<clusteredness>1</clusteredness>
				<density>1</density>
				<area>191.0706</area>
				<perimeter>56</perimeter>
				<distanceFromOrigin>485.2422075623678</distanceFromOrigin>
				<angle>0</angle>
				<shape>rectangular</shape>
				<triangleMeasure>0.4874250000000001</triangleMeasure>
				<rectangleMeasure>0.9748500000000001</rectangleMeasure>
				<circleMeasure>0.5849833005488307</circleMeasure>
				<centroid>
					<x>386</x>
					<y>305</y>
				</centroid>
			</pseudo3D>
		</spatialEntity>
		<spatialEntity>
			<pseudo3D type="cluster">
				<clusteredness>1</clusteredness>
				<density>1</density>
				<area>191.0706</area>
				<perimeter>54</perimeter>
				<distanceFromOrigin>629.0031796422018</distanceFromOrigin>
				<angle>0</angle>
				<shape>rectangular</shape>
				<triangleMeasure>0.5249192307692309</triangleMeasure>
				<rectangleMeasure>1</rectangleMeasure>
				<circleMeasure>0.6282560906835513</circleMeasure>
				<centroid>
					<x>1188</x>
					<y>318.5</y>
				</centroid>
			</pseudo3D>
		</spatialEntity>
		<spatialEntity>
			<pseudo3D type="cluster">
				<clusteredness>1</clusteredness>
				<density>1</density>
				<area>191.0706</area>
				<perimeter>54</perimeter>
				<distanceFromOrigin>393.2492848054526</distanceFromOrigin>
				<angle>81.2538377374448</angle>
				<shape>rectangular</shape>
				<triangleMeasure>0.5249192307692309</triangleMeasure>
				<rectangleMeasure>1</rectangleMeasure>
				<circleMeasure>0.6282560906835513</circleMeasure>
				<centroid>
					<x>471</x>
					<y>359.5</y>
				</centroid>
			</pseudo3D>
		</spatialEntity>
		<spatialEntity>
			<pseudo3D type="cluster">
				<clusteredness>1</clusteredness>
				<density>1</density>
				<area>191.0706</area>
				<perimeter>56</perimeter>
				<distanceFromOrigin>547.5481713968187</distanceFromOrigin>
				<angle>0</angle>
				<shape>rectangular</shape>
				<triangleMeasure>0.4874250000000001</triangleMeasure>
				<rectangleMeasure>0.9748500000000001</rectangleMeasure>
				<circleMeasure>0.5849833005488307</circleMeasure>
				<centroid>
					<x>1146</x>
					<y>400</y>
				</centroid>
			</pseudo3D>
		</spatialEntity>
		<spatialEntity>
			<pseudo3D type="cluster">
				<clusteredness>1</clusteredness>
				<density>1</density>
				<area>191.0706</area>
				<perimeter>56</perimeter>
				<distanceFromOrigin>717.7220910631078</distanceFromOrigin>
				<angle>0</angle>
				<shape>rectangular</shape>
				<triangleMeasure>0.4874250000000001</triangleMeasure>
				<rectangleMeasure>0.9748500000000001</rectangleMeasure>
				<circleMeasure>0.5849833005488307</circleMeasure>
				<centroid>
					<x>7</x>
					<y>427</y>
				</centroid>
			</pseudo3D>
		</spatialEntity>
		<spatialEntity>
			<pseudo3D type="cluster">
				<clusteredness>1</clusteredness>
				<density>1</density>
				<area>191.0706</area>
				<perimeter>56</perimeter>
				<distanceFromOrigin>348.9140295258991</distanceFromOrigin>
				<angle>0</angle>
				<shape>rectangular</shape>
				<triangleMeasure>0.4874250000000001</triangleMeasure>
				<rectangleMeasure>0.9748500000000001</rectangleMeasure>
				<circleMeasure>0.5849833005488307</circleMeasure>
				<centroid>
					<x>907</x>
					<y>427</y>
				</centroid>
			</pseudo3D>
		</spatialEntity>
		<spatialEntity>
			<pseudo3D type="cluster">
				<clusteredness>1</clusteredness>
				<density>1</density>
				<area>191.0706</area>
				<perimeter>56</perimeter>
				<distanceFromOrigin>622.1133337262593</distanceFromOrigin>
				<angle>0</angle>
				<shape>rectangular</shape>
				<triangleMeasure>0.4874250000000001</triangleMeasure>
				<rectangleMeasure>0.9748500000000001</rectangleMeasure>
				<circleMeasure>0.5849833005488307</circleMeasure>
				<centroid>
					<x>105</x>
					<y>441</y>
				</centroid>
			</pseudo3D>
		</spatialEntity>
		<spatialEntity>
			<pseudo3D type="cluster">
				<clusteredness>1</clusteredness>
				<density>1</density>
				<area>191.0706</area>
				<perimeter>54</perimeter>
				<distanceFromOrigin>557.7212565430871</distanceFromOrigin>
				<angle>0</angle>
				<shape>rectangular</shape>
				<triangleMeasure>0.5249192307692309</triangleMeasure>
				<rectangleMeasure>1</rectangleMeasure>
				<circleMeasure>0.6282560906835513</circleMeasure>
				<centroid>
					<x>1188</x>
					<y>454.5</y>
				</centroid>
			</pseudo3D>
		</spatialEntity>
		<spatialEntity>
			<pseudo3D type="cluster">
				<clusteredness>1</clusteredness>
				<density>1</density>
				<area>191.0706</area>
				<perimeter>56</perimeter>
				<distanceFromOrigin>271.0461215365385</distanceFromOrigin>
				<angle>0</angle>
				<shape>rectangular</shape>
				<triangleMeasure>0.4874250000000001</triangleMeasure>
				<rectangleMeasure>0.9748500000000001</rectangleMeasure>
				<circleMeasure>0.5849833005488307</circleMeasure>
				<centroid>
					<x>527</x>
					<y>468</y>
				</centroid>
			</pseudo3D>
		</spatialEntity>
		<spatialEntity>
			<pseudo3D type="cluster">
				<clusteredness>1</clusteredness>
				<density>1</density>
				<area>191.0706</area>
				<perimeter>56</perimeter>
				<distanceFromOrigin>242.5716389028198</distanceFromOrigin>
				<angle>0</angle>
				<shape>rectangular</shape>
				<triangleMeasure>0.4874250000000001</triangleMeasure>
				<rectangleMeasure>0.9748500000000001</rectangleMeasure>
				<circleMeasure>0.5849833005488307</circleMeasure>
				<centroid>
					<x>766</x>
					<y>468</y>
				</centroid>
			</pseudo3D>
		</spatialEntity>
		<spatialEntity>
			<pseudo3D type="cluster">
				<clusteredness>1</clusteredness>
				<density>1</density>
				<area>191.0706</area>
				<perimeter>56</perimeter>
				<distanceFromOrigin>594.3778259659423</distanceFromOrigin>
				<angle>0</angle>
				<shape>rectangular</shape>
				<triangleMeasure>0.4874250000000001</triangleMeasure>
				<rectangleMeasure>0.9748500000000001</rectangleMeasure>
				<circleMeasure>0.5849833005488307</circleMeasure>
				<centroid>
					<x>1245</x>
					<y>495</y>
				</centroid>
			</pseudo3D>
		</spatialEntity>
		<spatialEntity>
			<pseudo3D type="cluster">
				<clusteredness>1</clusteredness>
				<density>1</density>
				<area>191.0706</area>
				<perimeter>54</perimeter>
				<distanceFromOrigin>182.562318127263</distanceFromOrigin>
				<angle>0</angle>
				<shape>rectangular</shape>
				<triangleMeasure>0.5249192307692309</triangleMeasure>
				<rectangleMeasure>1</rectangleMeasure>
				<circleMeasure>0.6282560906835513</circleMeasure>
				<centroid>
					<x>738</x>
					<y>522.5</y>
				</centroid>
			</pseudo3D>
		</spatialEntity>
		<spatialEntity>
			<pseudo3D type="cluster">
				<clusteredness>1</clusteredness>
				<density>1</density>
				<area>191.0706</area>
				<perimeter>56</perimeter>
				<distanceFromOrigin>421.9253488473998</distanceFromOrigin>
				<angle>0</angle>
				<shape>rectangular</shape>
				<triangleMeasure>0.4874250000000001</triangleMeasure>
				<rectangleMeasure>0.9748500000000001</rectangleMeasure>
				<circleMeasure>0.5849833005488307</circleMeasure>
				<centroid>
					<x>1076</x>
					<y>536</y>
				</centroid>
			</pseudo3D>
		</spatialEntity>
		<spatialEntity>
			<pseudo3D type="cluster">
				<clusteredness>0.01224001075358441</clusteredness>
				<density>1</density>
				<area>2483.9178</area>
				<perimeter>514.1698532104492</perimeter>
				<distanceFromOrigin>54.12023651093924</distanceFromOrigin>
				<angle>0</angle>
				<shape>rectangular</shape>
				<triangleMeasure>0.1072804457209493</triangleMeasure>
				<rectangleMeasure>0.1284917169319704</rectangleMeasure>
				<circleMeasure>0.06456876129456249</circleMeasure>
				<centroid>
					<x>680.6605</x>
					<y>635.1989</y>
				</centroid>
			</pseudo3D>
		</spatialEntity>
		<spatialEntity>
			<pseudo3D type="cluster">
				<clusteredness>1</clusteredness>
				<density>1</density>
				<area>191.0706</area>
				<perimeter>54</perimeter>
				<distanceFromOrigin>469.847847712427</distanceFromOrigin>
				<angle>0</angle>
				<shape>rectangular</shape>
				<triangleMeasure>0.5249192307692309</triangleMeasure>
				<rectangleMeasure>1</rectangleMeasure>
				<circleMeasure>0.6282560906835513</circleMeasure>
				<centroid>
					<x>218</x>
					<y>576.5</y>
				</centroid>
			</pseudo3D>
		</spatialEntity>
		<spatialEntity>
			<pseudo3D type="cluster">
				<clusteredness>1</clusteredness>
				<density>1</density>
				<area>191.0706</area>
				<perimeter>56</perimeter>
				<distanceFromOrigin>505.6263442503762</distanceFromOrigin>
				<angle>0</angle>
				<shape>rectangular</shape>
				<triangleMeasure>0.4874250000000001</triangleMeasure>
				<rectangleMeasure>0.9748500000000001</rectangleMeasure>
				<circleMeasure>0.5849833005488307</circleMeasure>
				<centroid>
					<x>175</x>
					<y>604</y>
				</centroid>
			</pseudo3D>
		</spatialEntity>
		<spatialEntity>
			<pseudo3D type="cluster">
				<clusteredness>1</clusteredness>
				<density>1</density>
				<area>191.0706</area>
				<perimeter>56</perimeter>
				<distanceFromOrigin>635.8380296899518</distanceFromOrigin>
				<angle>0</angle>
				<shape>rectangular</shape>
				<triangleMeasure>0.4874250000000001</triangleMeasure>
				<rectangleMeasure>0.9748500000000001</rectangleMeasure>
				<circleMeasure>0.5849833005488307</circleMeasure>
				<centroid>
					<x>1315</x>
					<y>604</y>
				</centroid>
			</pseudo3D>
		</spatialEntity>
		<spatialEntity>
			<pseudo3D type="cluster">
				<clusteredness>1</clusteredness>
				<density>1</density>
				<area>191.0706</area>
				<perimeter>56</perimeter>
				<distanceFromOrigin>164.7938105633825</distanceFromOrigin>
				<angle>0</angle>
				<shape>rectangular</shape>
				<triangleMeasure>0.4874250000000001</triangleMeasure>
				<rectangleMeasure>0.9748500000000001</rectangleMeasure>
				<circleMeasure>0.5849833005488307</circleMeasure>
				<centroid>
					<x>837</x>
					<y>631</y>
				</centroid>
			</pseudo3D>
		</spatialEntity>
		<spatialEntity>
			<pseudo3D type="cluster">
				<clusteredness>1</clusteredness>
				<density>1</density>
				<area>191.0706</area>
				<perimeter>56</perimeter>
				<distanceFromOrigin>25.31797780234433</distanceFromOrigin>
				<angle>0</angle>
				<shape>rectangular</shape>
				<triangleMeasure>0.4874250000000001</triangleMeasure>
				<rectangleMeasure>0.9748500000000001</rectangleMeasure>
				<circleMeasure>0.5849833005488307</circleMeasure>
				<centroid>
					<x>668</x>
					<y>672</y>
				</centroid>
			</pseudo3D>
		</spatialEntity>
		<spatialEntity>
			<pseudo3D type="cluster">
				<clusteredness>1</clusteredness>
				<density>1</density>
				<area>191.0706</area>
				<perimeter>56</perimeter>
				<distanceFromOrigin>426.0046948098108</distanceFromOrigin>
				<angle>0</angle>
				<shape>rectangular</shape>
				<triangleMeasure>0.4874250000000001</triangleMeasure>
				<rectangleMeasure>0.9748500000000001</rectangleMeasure>
				<circleMeasure>0.5849833005488307</circleMeasure>
				<centroid>
					<x>246</x>
					<y>699</y>
				</centroid>
			</pseudo3D>
		</spatialEntity>
		<spatialEntity>
			<pseudo3D type="cluster">
				<clusteredness>1</clusteredness>
				<density>1</density>
				<area>191.0706</area>
				<perimeter>54</perimeter>
				<distanceFromOrigin>257.0077819833477</distanceFromOrigin>
				<angle>0</angle>
				<shape>rectangular</shape>
				<triangleMeasure>0.5249192307692309</triangleMeasure>
				<rectangleMeasure>1</rectangleMeasure>
				<circleMeasure>0.6282560906835513</circleMeasure>
				<centroid>
					<x>415</x>
					<y>712.5</y>
				</centroid>
			</pseudo3D>
		</spatialEntity>
		<spatialEntity>
			<pseudo3D type="cluster">
				<clusteredness>1</clusteredness>
				<density>1</density>
				<area>191.0706</area>
				<perimeter>56</perimeter>
				<distanceFromOrigin>609.1847010554352</distanceFromOrigin>
				<angle>0</angle>
				<shape>rectangular</shape>
				<triangleMeasure>0.4874250000000001</triangleMeasure>
				<rectangleMeasure>0.9748500000000001</rectangleMeasure>
				<circleMeasure>0.5849833005488307</circleMeasure>
				<centroid>
					<x>63</x>
					<y>726</y>
				</centroid>
			</pseudo3D>
		</spatialEntity>
		<spatialEntity>
			<pseudo3D type="cluster">
				<clusteredness>0.0511389453681108</clusteredness>
				<density>1</density>
				<area>382.1412</area>
				<perimeter>133.7946014404297</perimeter>
				<distanceFromOrigin>23.43074902771996</distanceFromOrigin>
				<angle>54.46232220802562</angle>
				<shape>rectangular</shape>
				<triangleMeasure>0.2481234964694424</triangleMeasure>
				<rectangleMeasure>0.3289016505385297</rectangleMeasure>
				<circleMeasure>0.1331282816744427</circleMeasure>
				<centroid>
					<x>668</x>
					<y>739.5</y>
				</centroid>
			</pseudo3D>
		</spatialEntity>
		<spatialEntity>
			<pseudo3D type="cluster">
				<clusteredness>1</clusteredness>
				<density>1</density>
				<area>191.0706</area>
				<perimeter>54</perimeter>
				<distanceFromOrigin>511.8222347651575</distanceFromOrigin>
				<angle>0</angle>
				<shape>rectangular</shape>
				<triangleMeasure>0.5249192307692309</triangleMeasure>
				<rectangleMeasure>1</rectangleMeasure>
				<circleMeasure>0.6282560906835513</circleMeasure>
				<centroid>
					<x>161</x>
					<y>739.5</y>
				</centroid>
			</pseudo3D>
		</spatialEntity>
		<spatialEntity>
			<pseudo3D type="cluster">
				<clusteredness>1</clusteredness>
				<density>1</density>
				<area>191.0706</area>
				<perimeter>56</perimeter>
				<distanceFromOrigin>294.0153057240388</distanceFromOrigin>
				<angle>0</angle>
				<shape>rectangular</shape>
				<triangleMeasure>0.4874250000000001</triangleMeasure>
				<rectangleMeasure>0.9748500000000001</rectangleMeasure>
				<circleMeasure>0.5849833005488307</circleMeasure>
				<centroid>
					<x>977</x>
					<y>753</y>
				</centroid>
			</pseudo3D>
		</spatialEntity>
		<spatialEntity>
			<pseudo3D type="cluster">
				<clusteredness>1</clusteredness>
				<density>1</density>
				<area>191.0706</area>
				<perimeter>56</perimeter>
				<distanceFromOrigin>195.2050204272421</distanceFromOrigin>
				<angle>0</angle>
				<shape>rectangular</shape>
				<triangleMeasure>0.4874250000000001</triangleMeasure>
				<rectangleMeasure>0.9748500000000001</rectangleMeasure>
				<circleMeasure>0.5849833005488307</circleMeasure>
				<centroid>
					<x>485</x>
					<y>767</y>
				</centroid>
			</pseudo3D>
		</spatialEntity>
		<spatialEntity>
			<pseudo3D type="cluster">
				<clusteredness>1</clusteredness>
				<density>1</density>
				<area>191.0706</area>
				<perimeter>54</perimeter>
				<distanceFromOrigin>128.7012043455694</distanceFromOrigin>
				<angle>0</angle>
				<shape>rectangular</shape>
				<triangleMeasure>0.5249192307692309</triangleMeasure>
				<rectangleMeasure>1</rectangleMeasure>
				<circleMeasure>0.6282560906835513</circleMeasure>
				<centroid>
					<x>794</x>
					<y>780.5</y>
				</centroid>
			</pseudo3D>
		</spatialEntity>
		<spatialEntity>
			<pseudo3D type="cluster">
				<clusteredness>1</clusteredness>
				<density>1</density>
				<area>191.0706</area>
				<perimeter>56</perimeter>
				<distanceFromOrigin>606.1105509723453</distanceFromOrigin>
				<angle>0</angle>
				<shape>rectangular</shape>
				<triangleMeasure>0.4874250000000001</triangleMeasure>
				<rectangleMeasure>0.9748500000000001</rectangleMeasure>
				<circleMeasure>0.5849833005488307</circleMeasure>
				<centroid>
					<x>1273</x>
					<y>862</y>
				</centroid>
			</pseudo3D>
		</spatialEntity>
		<spatialEntity>
			<pseudo3D type="cluster">
				<clusteredness>1</clusteredness>
				<density>1</density>
				<area>191.0706</area>
				<perimeter>54</perimeter>
				<distanceFromOrigin>577.0909806954186</distanceFromOrigin>
				<angle>0</angle>
				<shape>rectangular</shape>
				<triangleMeasure>0.5249192307692309</triangleMeasure>
				<rectangleMeasure>1</rectangleMeasure>
				<circleMeasure>0.6282560906835513</circleMeasure>
				<centroid>
					<x>119</x>
					<y>875.5</y>
				</centroid>
			</pseudo3D>
		</spatialEntity>
		<spatialEntity>
			<pseudo3D type="cluster">
				<clusteredness>0.06538488008831682</clusteredness>
				<density>1</density>
				<area>382.1412</area>
				<perimeter>114.8276252746582</perimeter>
				<distanceFromOrigin>169.3192251340645</distanceFromOrigin>
				<angle>42.81419919322441</angle>
				<shape>rectangular</shape>
				<triangleMeasure>0.3283705263157895</triangleMeasure>
				<rectangleMeasure>0.4288148604280203</rectangleMeasure>
				<circleMeasure>0.1923770677781546</circleMeasure>
				<centroid>
					<x>731</x>
					<y>889</y>
				</centroid>
			</pseudo3D>
		</spatialEntity>
		<spatialEntity>
			<pseudo3D type="cluster">
				<clusteredness>1</clusteredness>
				<density>1</density>
				<area>191.0706</area>
				<perimeter>56</perimeter>
				<distanceFromOrigin>178.0449381476486</distanceFromOrigin>
				<angle>0</angle>
				<shape>rectangular</shape>
				<triangleMeasure>0.4874250000000001</triangleMeasure>
				<rectangleMeasure>0.9748500000000001</rectangleMeasure>
				<circleMeasure>0.5849833005488307</circleMeasure>
				<centroid>
					<x>668</x>
					<y>889</y>
				</centroid>
			</pseudo3D>
		</spatialEntity>
		<spatialEntity>
			<pseudo3D type="cluster">
				<clusteredness>1</clusteredness>
				<density>1</density>
				<area>191.0706</area>
				<perimeter>56</perimeter>
				<distanceFromOrigin>263.1539473388153</distanceFromOrigin>
				<angle>0</angle>
				<shape>rectangular</shape>
				<triangleMeasure>0.4874250000000001</triangleMeasure>
				<rectangleMeasure>0.9748500000000001</rectangleMeasure>
				<circleMeasure>0.5849833005488307</circleMeasure>
				<centroid>
					<x>851</x>
					<y>916</y>
				</centroid>
			</pseudo3D>
		</spatialEntity>
		<spatialEntity>
			<pseudo3D type="cluster">
				<clusteredness>1</clusteredness>
				<density>1</density>
				<area>191.0706</area>
				<perimeter>56</perimeter>
				<distanceFromOrigin>417.9677021014901</distanceFromOrigin>
				<angle>0</angle>
				<shape>rectangular</shape>
				<triangleMeasure>0.4874250000000001</triangleMeasure>
				<rectangleMeasure>0.9748500000000001</rectangleMeasure>
				<circleMeasure>0.5849833005488307</circleMeasure>
				<centroid>
					<x>316</x>
					<y>930</y>
				</centroid>
			</pseudo3D>
		</spatialEntity>
		<spatialEntity>
			<pseudo3D type="cluster">
				<clusteredness>1</clusteredness>
				<density>1</density>
				<area>191.0706</area>
				<perimeter>56</perimeter>
				<distanceFromOrigin>297.2574641619618</distanceFromOrigin>
				<angle>0</angle>
				<shape>rectangular</shape>
				<triangleMeasure>0.4874250000000001</triangleMeasure>
				<rectangleMeasure>0.9748500000000001</rectangleMeasure>
				<circleMeasure>0.5849833005488307</circleMeasure>
				<centroid>
					<x>471</x>
					<y>930</y>
				</centroid>
			</pseudo3D>
		</spatialEntity>
		<spatialEntity>
			<pseudo3D type="cluster">
				<clusteredness>0.06400934785560973</clusteredness>
				<density>1</density>
				<area>382.1412</area>
				<perimeter>117.175651550293</perimeter>
				<distanceFromOrigin>587.3550885112004</distanceFromOrigin>
				<angle>41.46770541610911</angle>
				<shape>rectangular</shape>
				<triangleMeasure>0.3305719723183391</triangleMeasure>
				<rectangleMeasure>0.415495077489383</rectangleMeasure>
				<circleMeasure>0.1839658725400239</circleMeasure>
				<centroid>
					<x>1244.784</x>
					<y>936.5833</y>
				</centroid>
			</pseudo3D>
		</spatialEntity>
		<spatialEntity>
			<pseudo3D type="cluster">
				<clusteredness>1</clusteredness>
				<density>1</density>
				<area>191.0706</area>
				<perimeter>56</perimeter>
				<distanceFromOrigin>643.8485846843184</distanceFromOrigin>
				<angle>0</angle>
				<shape>rectangular</shape>
				<triangleMeasure>0.4874250000000001</triangleMeasure>
				<rectangleMeasure>0.9748500000000001</rectangleMeasure>
				<circleMeasure>0.5849833005488307</circleMeasure>
				<centroid>
					<x>77</x>
					<y>957</y>
				</centroid>
			</pseudo3D>
		</spatialEntity>
		<spatialEntity>
			<pseudo3D type="cluster">
				<clusteredness>1</clusteredness>
				<density>1</density>
				<area>191.0706</area>
				<perimeter>54</perimeter>
				<distanceFromOrigin>552.9412265331642</distanceFromOrigin>
				<angle>0</angle>
				<shape>rectangular</shape>
				<triangleMeasure>0.5249192307692309</triangleMeasure>
				<rectangleMeasure>1</rectangleMeasure>
				<circleMeasure>0.6282560906835513</circleMeasure>
				<centroid>
					<x>1174</x>
					<y>970.5</y>
				</centroid>
			</pseudo3D>
		</spatialEntity>
		<spatialEntity>
			<pseudo3D type="cluster">
				<clusteredness>1</clusteredness>
				<density>1</density>
				<area>191.0706</area>
				<perimeter>56</perimeter>
				<distanceFromOrigin>494.2398203301713</distanceFromOrigin>
				<angle>0</angle>
				<shape>rectangular</shape>
				<triangleMeasure>0.4874250000000001</triangleMeasure>
				<rectangleMeasure>0.9748500000000001</rectangleMeasure>
				<circleMeasure>0.5849833005488307</circleMeasure>
				<centroid>
					<x>260</x>
					<y>984</y>
				</centroid>
			</pseudo3D>
		</spatialEntity>
		<spatialEntity>
			<pseudo3D type="cluster">
				<clusteredness>1</clusteredness>
				<density>1</density>
				<area>191.0706</area>
				<perimeter>56</perimeter>
				<distanceFromOrigin>389.8730562631893</distanceFromOrigin>
				<angle>0</angle>
				<shape>rectangular</shape>
				<triangleMeasure>0.4874250000000001</triangleMeasure>
				<rectangleMeasure>0.9748500000000001</rectangleMeasure>
				<circleMeasure>0.5849833005488307</circleMeasure>
				<centroid>
					<x>935</x>
					<y>1011</y>
				</centroid>
			</pseudo3D>
		</spatialEntity>
		<spatialEntity>
			<pseudo3D type="cluster">
				<clusteredness>1</clusteredness>
				<density>1</density>
				<area>191.0706</area>
				<perimeter>56</perimeter>
				<distanceFromOrigin>766.2878049401543</distanceFromOrigin>
				<angle>0</angle>
				<shape>rectangular</shape>
				<triangleMeasure>0.4874250000000001</triangleMeasure>
				<rectangleMeasure>0.9748500000000001</rectangleMeasure>
				<circleMeasure>0.5849833005488307</circleMeasure>
				<centroid>
					<x>1385</x>
					<y>1025</y>
				</centroid>
			</pseudo3D>
		</spatialEntity>
		<spatialEntity>
			<pseudo3D type="cluster">
				<clusteredness>1</clusteredness>
				<density>1</density>
				<area>191.0706</area>
				<perimeter>56</perimeter>
				<distanceFromOrigin>697.9699133916877</distanceFromOrigin>
				<angle>0</angle>
				<shape>rectangular</shape>
				<triangleMeasure>0.4874250000000001</triangleMeasure>
				<rectangleMeasure>0.9748500000000001</rectangleMeasure>
				<circleMeasure>0.5849833005488307</circleMeasure>
				<centroid>
					<x>63</x>
					<y>1052</y>
				</centroid>
			</pseudo3D>
		</spatialEntity>
		<spatialEntity>
			<pseudo3D type="cluster">
				<clusteredness>1</clusteredness>
				<density>1</density>
				<area>191.0706</area>
				<perimeter>56</perimeter>
				<distanceFromOrigin>691.0007235886226</distanceFromOrigin>
				<angle>0</angle>
				<shape>rectangular</shape>
				<triangleMeasure>0.4874250000000001</triangleMeasure>
				<rectangleMeasure>0.9748500000000001</rectangleMeasure>
				<circleMeasure>0.5849833005488307</circleMeasure>
				<centroid>
					<x>1287</x>
					<y>1052</y>
				</centroid>
			</pseudo3D>
		</spatialEntity>
		<spatialEntity>
			<pseudo3D type="cluster">
				<clusteredness>1</clusteredness>
				<density>1</density>
				<area>191.0706</area>
				<perimeter>56</perimeter>
				<distanceFromOrigin>372.8592227637664</distanceFromOrigin>
				<angle>0</angle>
				<shape>rectangular</shape>
				<triangleMeasure>0.4874250000000001</triangleMeasure>
				<rectangleMeasure>0.9748500000000001</rectangleMeasure>
				<circleMeasure>0.5849833005488307</circleMeasure>
				<centroid>
					<x>612</x>
					<y>1079</y>
				</centroid>
			</pseudo3D>
		</spatialEntity>
		<spatialEntity>
			<pseudo3D type="cluster">
				<clusteredness>1</clusteredness>
				<density>1</density>
				<area>191.0706</area>
				<perimeter>56</perimeter>
				<distanceFromOrigin>773.4662242140894</distanceFromOrigin>
				<angle>0</angle>
				<shape>rectangular</shape>
				<triangleMeasure>0.4874250000000001</triangleMeasure>
				<rectangleMeasure>0.9748500000000001</rectangleMeasure>
				<circleMeasure>0.5849833005488307</circleMeasure>
				<centroid>
					<x>7</x>
					<y>1106</y>
				</centroid>
			</pseudo3D>
		</spatialEntity>
		<spatialEntity>
			<pseudo3D type="cluster">
				<clusteredness>1</clusteredness>
				<density>1</density>
				<area>191.0706</area>
				<perimeter>56</perimeter>
				<distanceFromOrigin>438.8188692387783</distanceFromOrigin>
				<angle>0</angle>
				<shape>rectangular</shape>
				<triangleMeasure>0.4874250000000001</triangleMeasure>
				<rectangleMeasure>0.9748500000000001</rectangleMeasure>
				<circleMeasure>0.5849833005488307</circleMeasure>
				<centroid>
					<x>513</x>
					<y>1120</y>
				</centroid>
			</pseudo3D>
		</spatialEntity>
		<spatialEntity>
			<pseudo3D type="cluster">
				<clusteredness>1</clusteredness>
				<density>1</density>
				<area>191.0706</area>
				<perimeter>56</perimeter>
				<distanceFromOrigin>493.973683509557</distanceFromOrigin>
				<angle>0</angle>
				<shape>rectangular</shape>
				<triangleMeasure>0.4874250000000001</triangleMeasure>
				<rectangleMeasure>0.9748500000000001</rectangleMeasure>
				<circleMeasure>0.5849833005488307</circleMeasure>
				<centroid>
					<x>963</x>
					<y>1120</y>
				</centroid>
			</pseudo3D>
		</spatialEntity>
		<spatialEntity>
			<pseudo3D type="cluster">
				<clusteredness>1</clusteredness>
				<density>1</density>
				<area>191.0706</area>
				<perimeter>54</perimeter>
				<distanceFromOrigin>565.211464851873</distanceFromOrigin>
				<angle>0</angle>
				<shape>rectangular</shape>
				<triangleMeasure>0.5249192307692309</triangleMeasure>
				<rectangleMeasure>1</rectangleMeasure>
				<circleMeasure>0.6282560906835513</circleMeasure>
				<centroid>
					<x>330</x>
					<y>1160.5</y>
				</centroid>
			</pseudo3D>
		</spatialEntity>
		<spatialEntity>
			<pseudo3D type="cluster">
				<clusteredness>1</clusteredness>
				<density>1</density>
				<area>191.0706</area>
				<perimeter>56</perimeter>
				<distanceFromOrigin>465.2794859006788</distanceFromOrigin>
				<angle>0</angle>
				<shape>rectangular</shape>
				<triangleMeasure>0.4874250000000001</triangleMeasure>
				<rectangleMeasure>0.9748500000000001</rectangleMeasure>
				<circleMeasure>0.5849833005488307</circleMeasure>
				<centroid>
					<x>626</x>
					<y>1174</y>
				</centroid>
			</pseudo3D>
		</spatialEntity>
		<spatialEntity>
			<pseudo3D type="cluster">
				<clusteredness>1</clusteredness>
				<density>1</density>
				<area>191.0706</area>
				<perimeter>56</perimeter>
				<distanceFromOrigin>846.2446454778901</distanceFromOrigin>
				<angle>0</angle>
				<shape>rectangular</shape>
				<triangleMeasure>0.4874250000000001</triangleMeasure>
				<rectangleMeasure>0.9748500000000001</rectangleMeasure>
				<circleMeasure>0.5849833005488307</circleMeasure>
				<centroid>
					<x>1385</x>
					<y>1188</y>
				</centroid>
			</pseudo3D>
		</spatialEntity>
		<spatialEntity>
			<pseudo3D type="cluster">
				<clusteredness>0.0536131275415517</clusteredness>
				<density>1</density>
				<area>573.2118</area>
				<perimeter>139.6777973175049</perimeter>
				<distanceFromOrigin>585.527112950374</distanceFromOrigin>
				<angle>0</angle>
				<shape>triangular</shape>
				<triangleMeasure>0.3729419648666233</triangleMeasure>
				<rectangleMeasure>0.335012556188565</rectangleMeasure>
				<circleMeasure>0.1994608242618726</circleMeasure>
				<centroid>
					<x>993.5532</x>
					<y>1216.045</y>
				</centroid>
			</pseudo3D>
		</spatialEntity>
		<spatialEntity>
			<pseudo3D type="cluster">
				<clusteredness>1</clusteredness>
				<density>1</density>
				<area>191.0706</area>
				<perimeter>54</perimeter>
				<distanceFromOrigin>757.7156458725133</distanceFromOrigin>
				<angle>0</angle>
				<shape>rectangular</shape>
				<triangleMeasure>0.5249192307692309</triangleMeasure>
				<rectangleMeasure>1</rectangleMeasure>
				<circleMeasure>0.6282560906835513</circleMeasure>
				<centroid>
					<x>119</x>
					<y>1228.5</y>
				</centroid>
			</pseudo3D>
		</spatialEntity>
		<spatialEntity>
			<pseudo3D type="cluster">
				<clusteredness>1</clusteredness>
				<density>1</density>
				<area>191.0706</area>
				<perimeter>56</perimeter>
				<distanceFromOrigin>642.6546506483867</distanceFromOrigin>
				<angle>0</angle>
				<shape>rectangular</shape>
				<triangleMeasure>0.4874250000000001</triangleMeasure>
				<rectangleMeasure>0.9748500000000001</rectangleMeasure>
				<circleMeasure>0.5849833005488307</circleMeasure>
				<centroid>
					<x>1048</x>
					<y>1242</y>
				</centroid>
			</pseudo3D>
		</spatialEntity>
		<spatialEntity>
			<pseudo3D type="cluster">
				<clusteredness>1</clusteredness>
				<density>1</density>
				<area>191.0706</area>
				<perimeter>54</perimeter>
				<distanceFromOrigin>561.9555142535751</distanceFromOrigin>
				<angle>0</angle>
				<shape>rectangular</shape>
				<triangleMeasure>0.5249192307692309</triangleMeasure>
				<rectangleMeasure>1</rectangleMeasure>
				<circleMeasure>0.6282560906835513</circleMeasure>
				<centroid>
					<x>823</x>
					<y>1255.5</y>
				</centroid>
			</pseudo3D>
		</spatialEntity>
		<spatialEntity>
			<pseudo3D type="cluster">
				<clusteredness>1</clusteredness>
				<density>1</density>
				<area>191.0706</area>
				<perimeter>56</perimeter>
				<distanceFromOrigin>723.1624990277081</distanceFromOrigin>
				<angle>0</angle>
				<shape>rectangular</shape>
				<triangleMeasure>0.4874250000000001</triangleMeasure>
				<rectangleMeasure>0.9748500000000001</rectangleMeasure>
				<circleMeasure>0.5849833005488307</circleMeasure>
				<centroid>
					<x>1146</x>
					<y>1269</y>
				</centroid>
			</pseudo3D>
		</spatialEntity>
		<spatialEntity>
			<pseudo3D type="cluster">
				<clusteredness>1</clusteredness>
				<density>1</density>
				<area>191.0706</area>
				<perimeter>54</perimeter>
				<distanceFromOrigin>607.1877798506817</distanceFromOrigin>
				<angle>85.60129464500447</angle>
				<shape>rectangular</shape>
				<triangleMeasure>0.5249192307692309</triangleMeasure>
				<rectangleMeasure>1</rectangleMeasure>
				<circleMeasure>0.6282560906835513</circleMeasure>
				<centroid>
					<x>513</x>
					<y>1296.5</y>
				</centroid>
			</pseudo3D>
		</spatialEntity>
		<spatialEntity>
			<pseudo3D type="cluster">
				<clusteredness>1</clusteredness>
				<density>1</density>
				<area>191.0706</area>
				<perimeter>56</perimeter>
				<distanceFromOrigin>889.0725504704326</distanceFromOrigin>
				<angle>0</angle>
				<shape>rectangular</shape>
				<triangleMeasure>0.4874250000000001</triangleMeasure>
				<rectangleMeasure>0.9748500000000001</rectangleMeasure>
				<circleMeasure>0.5849833005488307</circleMeasure>
				<centroid>
					<x>1343</x>
					<y>1310</y>
				</centroid>
			</pseudo3D>
		</spatialEntity>
		<spatialEntity>
			<pseudo3D type="cluster">
				<clusteredness>1</clusteredness>
				<density>1</density>
				<area>191.0706</area>
				<perimeter>54</perimeter>
				<distanceFromOrigin>695.2359311773234</distanceFromOrigin>
				<angle>0</angle>
				<shape>rectangular</shape>
				<triangleMeasure>0.5249192307692309</triangleMeasure>
				<rectangleMeasure>1</rectangleMeasure>
				<circleMeasure>0.6282560906835513</circleMeasure>
				<centroid>
					<x>344</x>
					<y>1323.5</y>
				</centroid>
			</pseudo3D>
		</spatialEntity>
		<spatialEntity>
			<pseudo3D type="cluster">
				<clusteredness>1</clusteredness>
				<density>1</density>
				<area>191.0706</area>
				<perimeter>56</perimeter>
				<distanceFromOrigin>625.0223995986064</distanceFromOrigin>
				<angle>85.60129464500447</angle>
				<shape>rectangular</shape>
				<triangleMeasure>0.4899246153846154</triangleMeasure>
				<rectangleMeasure>0.9798492307692308</rectangleMeasure>
				<circleMeasure>0.582013761610809</circleMeasure>
				<centroid>
					<x>808.5</x>
					<y>1323.5</y>
				</centroid>
			</pseudo3D>
		</spatialEntity>
		<spatialEntity>
			<pseudo3D type="cluster">
				<clusteredness>1</clusteredness>
				<density>1</density>
				<area>191.0706</area>
				<perimeter>56</perimeter>
				<distanceFromOrigin>626.4598949653521</distanceFromOrigin>
				<angle>0</angle>
				<shape>rectangular</shape>
				<triangleMeasure>0.4874250000000001</triangleMeasure>
				<rectangleMeasure>0.9748500000000001</rectangleMeasure>
				<circleMeasure>0.5849833005488307</circleMeasure>
				<centroid>
					<x>710</x>
					<y>1337</y>
				</centroid>
			</pseudo3D>
		</spatialEntity>
		<spatialEntity>
			<pseudo3D type="cluster">
				<clusteredness>1</clusteredness>
				<density>1</density>
				<area>191.0706</area>
				<perimeter>56</perimeter>
				<distanceFromOrigin>663.8651971597849</distanceFromOrigin>
				<angle>0</angle>
				<shape>rectangular</shape>
				<triangleMeasure>0.4874250000000001</triangleMeasure>
				<rectangleMeasure>0.9748500000000001</rectangleMeasure>
				<circleMeasure>0.5849833005488307</circleMeasure>
				<centroid>
					<x>907</x>
					<y>1337</y>
				</centroid>
			</pseudo3D>
		</spatialEntity>
		<numericStateVariable>
			<name>avgClusterednessClusters</name>
			<value>0.9587769876225531</value>
		</numericStateVariable>
		<numericStateVariable>
			<name>avgDensityClusters</name>
			<value>1</value>
		</numericStateVariable>
	</timepoint>
	<timepoint>
		<spatialEntity>
			<pseudo3D type="cluster">
				<clusteredness>1</clusteredness>
				<density>1</density>
				<area>191.0706</area>
				<perimeter>54</perimeter>
				<distanceFromOrigin>697.3643237218262</distanceFromOrigin>
				<angle>0</angle>
				<shape>rectangular</shape>
				<triangleMeasure>0.5249192307692309</triangleMeasure>
				<rectangleMeasure>1</rectangleMeasure>
				<circleMeasure>0.6282560906835513</circleMeasure>
				<centroid>
					<x>780</x>
					<y>6.5</y>
				</centroid>
			</pseudo3D>
		</spatialEntity>
		<spatialEntity>
			<pseudo3D type="cluster">
				<clusteredness>1</clusteredness>
				<density>1</density>
				<area>191.0706</area>
				<perimeter>56</perimeter>
				<distanceFromOrigin>818.4919058854522</distanceFromOrigin>
				<angle>0</angle>
				<shape>rectangular</shape>
				<triangleMeasure>0.4874250000000001</triangleMeasure>
				<rectangleMeasure>0.9748500000000001</rectangleMeasure>
				<circleMeasure>0.5849833005488307</circleMeasure>
				<centroid>
					<x>1146</x>
					<y>20</y>
				</centroid>
			</pseudo3D>
		</spatialEntity>
		<spatialEntity>
			<pseudo3D type="cluster">
				<clusteredness>1</clusteredness>
				<density>1</density>
				<area>191.0706</area>
				<perimeter>54</perimeter>
				<distanceFromOrigin>934.1011722506294</distanceFromOrigin>
				<angle>85.60129464500447</angle>
				<shape>rectangular</shape>
				<triangleMeasure>0.5249192307692309</triangleMeasure>
				<rectangleMeasure>1</rectangleMeasure>
				<circleMeasure>0.6282560906835513</circleMeasure>
				<centroid>
					<x>1343</x>
					<y>33.5</y>
				</centroid>
			</pseudo3D>
		</spatialEntity>
		<spatialEntity>
			<pseudo3D type="cluster">
				<clusteredness>1</clusteredness>
				<density>1</density>
				<area>191.0706</area>
				<perimeter>56</perimeter>
				<distanceFromOrigin>696.0610605399501</distanceFromOrigin>
				<angle>0</angle>
				<shape>rectangular</shape>
				<triangleMeasure>0.4874250000000001</triangleMeasure>
				<rectangleMeasure>0.9748500000000001</rectangleMeasure>
				<circleMeasure>0.5849833005488307</circleMeasure>
				<centroid>
					<x>935</x>
					<y>47</y>
				</centroid>
			</pseudo3D>
		</spatialEntity>
		<spatialEntity>
			<pseudo3D type="cluster">
				<clusteredness>1</clusteredness>
				<density>1</density>
				<area>191.0706</area>
				<perimeter>54</perimeter>
				<distanceFromOrigin>838.3280980618507</distanceFromOrigin>
				<angle>0</angle>
				<shape>rectangular</shape>
				<triangleMeasure>0.5249192307692309</triangleMeasure>
				<rectangleMeasure>1</rectangleMeasure>
				<circleMeasure>0.6282560906835513</circleMeasure>
				<centroid>
					<x>1231</x>
					<y>60.5</y>
				</centroid>
			</pseudo3D>
		</spatialEntity>
		<spatialEntity>
			<pseudo3D type="cluster">
				<clusteredness>0.0416978845760476</clusteredness>
				<density>1</density>
				<area>573.2118</area>
				<perimeter>163.9537181854248</perimeter>
				<distanceFromOrigin>604.9371868219047</distanceFromOrigin>
				<angle>48.91894388911088</angle>
				<shape>triangular</shape>
				<triangleMeasure>0.2966934782608696</triangleMeasure>
				<rectangleMeasure>0.2481437150415087</rectangleMeasure>
				<circleMeasure>0.1436501081453735</circleMeasure>
				<centroid>
					<x>862.1364</x>
					<y>92.25</y>
				</centroid>
			</pseudo3D>
		</spatialEntity>
		<spatialEntity>
			<pseudo3D type="cluster">
				<clusteredness>1</clusteredness>
				<density>1</density>
				<area>191.0706</area>
				<perimeter>56</perimeter>
				<distanceFromOrigin>750.2352964237286</distanceFromOrigin>
				<angle>0</angle>
				<shape>rectangular</shape>
				<triangleMeasure>0.4874250000000001</triangleMeasure>
				<rectangleMeasure>0.9748500000000001</rectangleMeasure>
				<circleMeasure>0.5849833005488307</circleMeasure>
				<centroid>
					<x>1104</x>
					<y>74</y>
				</centroid>
			</pseudo3D>
		</spatialEntity>
		<spatialEntity>
			<pseudo3D type="cluster">
				<clusteredness>1</clusteredness>
				<density>1</density>
				<area>191.0706</area>
				<perimeter>56</perimeter>
				<distanceFromOrigin>654.7701886921853</distanceFromOrigin>
				<angle>0</angle>
				<shape>rectangular</shape>
				<triangleMeasure>0.4874250000000001</triangleMeasure>
				<rectangleMeasure>0.9748500000000001</rectangleMeasure>
				<circleMeasure>0.5849833005488307</circleMeasure>
				<centroid>
					<x>372</x>
					<y>115</y>
				</centroid>
			</pseudo3D>
		</spatialEntity>
		<spatialEntity>
			<pseudo3D type="cluster">
				<clusteredness>1</clusteredness>
				<density>1</density>
				<area>191.0706</area>
				<perimeter>56</perimeter>
				<distanceFromOrigin>583.2392305049447</distanceFromOrigin>
				<angle>0</angle>
				<shape>rectangular</shape>
				<triangleMeasure>0.4874250000000001</triangleMeasure>
				<rectangleMeasure>0.9748500000000001</rectangleMeasure>
				<circleMeasure>0.5849833005488307</circleMeasure>
				<centroid>
					<x>724</x>
					<y>115</y>
				</centroid>
			</pseudo3D>
		</spatialEntity>
		<spatialEntity>
			<pseudo3D type="cluster">
				<clusteredness>1</clusteredness>
				<density>1</density>
				<area>191.0706</area>
				<perimeter>54</perimeter>
				<distanceFromOrigin>672.4343834159583</distanceFromOrigin>
				<angle>81.2538377374448</angle>
				<shape>rectangular</shape>
				<triangleMeasure>0.5249192307692309</triangleMeasure>
				<rectangleMeasure>1</rectangleMeasure>
				<circleMeasure>0.6282560906835513</circleMeasure>
				<centroid>
					<x>274</x>
					<y>155.5</y>
				</centroid>
			</pseudo3D>
		</spatialEntity>
		<spatialEntity>
			<pseudo3D type="cluster">
				<clusteredness>1</clusteredness>
				<density>1</density>
				<area>191.0706</area>
				<perimeter>56</perimeter>
				<distanceFromOrigin>487.1026585844097</distanceFromOrigin>
				<angle>0</angle>
				<shape>rectangular</shape>
				<triangleMeasure>0.4874250000000001</triangleMeasure>
				<rectangleMeasure>0.9748500000000001</rectangleMeasure>
				<circleMeasure>0.5849833005488307</circleMeasure>
				<centroid>
					<x>696</x>
					<y>210</y>
				</centroid>
			</pseudo3D>
		</spatialEntity>
		<spatialEntity>
			<pseudo3D type="cluster">
				<clusteredness>1</clusteredness>
				<density>1</density>
				<area>191.0706</area>
				<perimeter>56</perimeter>
				<distanceFromOrigin>523.8492149464386</distanceFromOrigin>
				<angle>0</angle>
				<shape>rectangular</shape>
				<triangleMeasure>0.4874250000000001</triangleMeasure>
				<rectangleMeasure>0.9748500000000001</rectangleMeasure>
				<circleMeasure>0.5849833005488307</circleMeasure>
				<centroid>
					<x>879</x>
					<y>210</y>
				</centroid>
			</pseudo3D>
		</spatialEntity>
		<spatialEntity>
			<pseudo3D type="cluster">
				<clusteredness>0.06400940317992708</clusteredness>
				<density>1</density>
				<area>382.1412</area>
				<perimeter>117.175651550293</perimeter>
				<distanceFromOrigin>696.9913916254633</distanceFromOrigin>
				<angle>49.90729984228815</angle>
				<shape>rectangular</shape>
				<triangleMeasure>0.3305719723183391</triangleMeasure>
				<rectangleMeasure>0.415495077489383</rectangleMeasure>
				<circleMeasure>0.1839658725400239</circleMeasure>
				<centroid>
					<x>146.784</x>
					<y>230.4167</y>
				</centroid>
			</pseudo3D>
		</spatialEntity>
		<spatialEntity>
			<pseudo3D type="cluster">
				<clusteredness>0.1022781204358026</clusteredness>
				<density>1</density>
				<area>382.1412</area>
				<perimeter>93.90396308898926</perimeter>
				<distanceFromOrigin>743.6430595386472</distanceFromOrigin>
				<angle>0</angle>
				<shape>rectangular</shape>
				<triangleMeasure>0.4546593694229625</triangleMeasure>
				<rectangleMeasure>0.5054777777777778</rectangleMeasure>
				<circleMeasure>0.3031241850905896</circleMeasure>
				<centroid>
					<x>1266.115</x>
					<y>230.4444</y>
				</centroid>
			</pseudo3D>
		</spatialEntity>
		<spatialEntity>
			<pseudo3D type="cluster">
				<clusteredness>1</clusteredness>
				<density>1</density>
				<area>191.0706</area>
				<perimeter>54</perimeter>
				<distanceFromOrigin>810.1388769834466</distanceFromOrigin>
				<angle>85.60129464500447</angle>
				<shape>rectangular</shape>
				<triangleMeasure>0.5249192307692309</triangleMeasure>
				<rectangleMeasure>1</rectangleMeasure>
				<circleMeasure>0.6282560906835513</circleMeasure>
				<centroid>
					<x>1343</x>
					<y>223.5</y>
				</centroid>
			</pseudo3D>
		</spatialEntity>
		<spatialEntity>
			<pseudo3D type="cluster">
				<clusteredness>1</clusteredness>
				<density>1</density>
				<area>191.0706</area>
				<perimeter>56</perimeter>
				<distanceFromOrigin>564.9637156490671</distanceFromOrigin>
				<angle>0</angle>
				<shape>rectangular</shape>
				<triangleMeasure>0.4874250000000001</triangleMeasure>
				<rectangleMeasure>0.9748500000000001</rectangleMeasure>
				<circleMeasure>0.5849833005488307</circleMeasure>
				<centroid>
					<x>344</x>
					<y>237</y>
				</centroid>
			</pseudo3D>
		</spatialEntity>
		<spatialEntity>
			<pseudo3D type="cluster">
				<clusteredness>1</clusteredness>
				<density>1</density>
				<area>191.0706</area>
				<perimeter>56</perimeter>
				<distanceFromOrigin>673.6059679070547</distanceFromOrigin>
				<angle>85.60129464500447</angle>
				<shape>rectangular</shape>
				<triangleMeasure>0.4899246153846154</triangleMeasure>
				<rectangleMeasure>0.9798492307692308</rectangleMeasure>
				<circleMeasure>0.582013761610809</circleMeasure>
				<centroid>
					<x>1202.5</x>
					<y>264.5</y>
				</centroid>
			</pseudo3D>
		</spatialEntity>
		<spatialEntity>
			<pseudo3D type="cluster">
				<clusteredness>0.04909181343672658</clusteredness>
				<density>1</density>
				<area>382.1412</area>
				<perimeter>136</perimeter>
				<distanceFromOrigin>682.0043988127936</distanceFromOrigin>
				<angle>27.40757543781841</angle>
				<shape>rectangular</shape>
				<triangleMeasure>0.2527388888888889</triangleMeasure>
				<rectangleMeasure>0.5054777777777778</rectangleMeasure>
				<circleMeasure>0.1473737023452796</circleMeasure>
				<centroid>
					<x>105</x>
					<y>298</y>
				</centroid>
			</pseudo3D>
		</spatialEntity>
		<spatialEntity>
			<pseudo3D type="cluster">
				<clusteredness>1</clusteredness>
				<density>1</density>
				<area>191.0706</area>
				<perimeter>56</perimeter>
				<distanceFromOrigin>450.3176656539248</distanceFromOrigin>
				<angle>0</angle>
				<shape>rectangular</shape>
				<triangleMeasure>0.4874250000000001</triangleMeasure>
				<rectangleMeasure>0.9748500000000001</rectangleMeasure>
				<circleMeasure>0.5849833005488307</circleMeasure>
				<centroid>
					<x>851</x>
					<y>278</y>
				</centroid>
			</pseudo3D>
		</spatialEntity>
		<spatialEntity>
			<pseudo3D type="cluster">
				<clusteredness>1</clusteredness>
				<density>1</density>
				<area>191.0706</area>
				<perimeter>56</perimeter>
				<distanceFromOrigin>419.0966475647353</distanceFromOrigin>
				<angle>0</angle>
				<shape>rectangular</shape>
				<triangleMeasure>0.4874250000000001</triangleMeasure>
				<rectangleMeasure>0.9748500000000001</rectangleMeasure>
				<circleMeasure>0.5849833005488307</circleMeasure>
				<centroid>
					<x>443</x>
					<y>346</y>
				</centroid>
			</pseudo3D>
		</spatialEntity>
		<spatialEntity>
			<pseudo3D type="cluster">
				<clusteredness>1</clusteredness>
				<density>1</density>
				<area>191.0706</area>
				<perimeter>54</perimeter>
				<distanceFromOrigin>721.4721061829072</distanceFromOrigin>
				<angle>0</angle>
				<shape>rectangular</shape>
				<triangleMeasure>0.5249192307692309</triangleMeasure>
				<rectangleMeasure>1</rectangleMeasure>
				<circleMeasure>0.6282560906835513</circleMeasure>
				<centroid>
					<x>21</x>
					<y>386.5</y>
				</centroid>
			</pseudo3D>
		</spatialEntity>
		<spatialEntity>
			<pseudo3D type="cluster">
				<clusteredness>1</clusteredness>
				<density>1</density>
				<area>191.0706</area>
				<perimeter>56</perimeter>
				<distanceFromOrigin>452.9602631578183</distanceFromOrigin>
				<angle>0</angle>
				<shape>rectangular</shape>
				<triangleMeasure>0.4874250000000001</triangleMeasure>
				<rectangleMeasure>0.9748500000000001</rectangleMeasure>
				<circleMeasure>0.5849833005488307</circleMeasure>
				<centroid>
					<x>330</x>
					<y>400</y>
				</centroid>
			</pseudo3D>
		</spatialEntity>
		<spatialEntity>
			<pseudo3D type="cluster">
				<clusteredness>0.1472752196678577</clusteredness>
				<density>1</density>
				<area>382.1412</area>
				<perimeter>84</perimeter>
				<distanceFromOrigin>602.130384551386</distanceFromOrigin>
				<angle>51.84277341263093</angle>
				<shape>rectangular</shape>
				<triangleMeasure>0.4874250000000001</triangleMeasure>
				<rectangleMeasure>0.9748500000000001</rectangleMeasure>
				<circleMeasure>0.4679865765064302</circleMeasure>
				<centroid>
					<x>1231</x>
					<y>434</y>
				</centroid>
			</pseudo3D>
		</spatialEntity>
		<spatialEntity>
			<pseudo3D type="cluster">
				<clusteredness>0.05113893201186659</clusteredness>
				<density>1</density>
				<area>382.1412</area>
				<perimeter>133.4952812194824</perimeter>
				<distanceFromOrigin>531.3689866749846</distanceFromOrigin>
				<angle>36.86989764584402</angle>
				<shape>rectangular</shape>
				<triangleMeasure>0.2527388888888889</triangleMeasure>
				<rectangleMeasure>0.3289016505385297</rectangleMeasure>
				<circleMeasure>0.1331282816744427</circleMeasure>
				<centroid>
					<x>161.1716</x>
					<y>495.4681</y>
				</centroid>
			</pseudo3D>
		</spatialEntity>
		<spatialEntity>
			<pseudo3D type="cluster">
				<clusteredness>1</clusteredness>
				<density>1</density>
				<area>191.0706</area>
				<perimeter>54</perimeter>
				<distanceFromOrigin>612.3601881246037</distanceFromOrigin>
				<angle>85.60129464500447</angle>
				<shape>rectangular</shape>
				<triangleMeasure>0.5249192307692309</triangleMeasure>
				<rectangleMeasure>1</rectangleMeasure>
				<circleMeasure>0.6282560906835513</circleMeasure>
				<centroid>
					<x>1259</x>
					<y>481.5</y>
				</centroid>
			</pseudo3D>
		</spatialEntity>
		<spatialEntity>
			<pseudo3D type="cluster">
				<clusteredness>1</clusteredness>
				<density>1</density>
				<area>191.0706</area>
				<perimeter>56</perimeter>
				<distanceFromOrigin>250.1379619330101</distanceFromOrigin>
				<angle>0</angle>
				<shape>rectangular</shape>
				<triangleMeasure>0.4874250000000001</triangleMeasure>
				<rectangleMeasure>0.9748500000000001</rectangleMeasure>
				<circleMeasure>0.5849833005488307</circleMeasure>
				<centroid>
					<x>851</x>
					<y>509</y>
				</centroid>
			</pseudo3D>
		</spatialEntity>
		<spatialEntity>
			<pseudo3D type="cluster">
				<clusteredness>0.06400934785560973</clusteredness>
				<density>1</density>
				<area>382.1412</area>
				<perimeter>117.175651550293</perimeter>
				<distanceFromOrigin>143.7358688706476</distanceFromOrigin>
				<angle>0</angle>
				<shape>rectangular</shape>
				<triangleMeasure>0.3305719723183391</triangleMeasure>
				<rectangleMeasure>0.415495077489383</rectangleMeasure>
				<circleMeasure>0.1839658725400239</circleMeasure>
				<centroid>
					<x>751.7839</x>
					<y>569.5833</y>
				</centroid>
			</pseudo3D>
		</spatialEntity>
		<spatialEntity>
			<pseudo3D type="cluster">
				<clusteredness>1</clusteredness>
				<density>1</density>
				<area>191.0706</area>
				<perimeter>56</perimeter>
				<distanceFromOrigin>307.7092783781471</distanceFromOrigin>
				<angle>0</angle>
				<shape>rectangular</shape>
				<triangleMeasure>0.4874250000000001</triangleMeasure>
				<rectangleMeasure>0.9748500000000001</rectangleMeasure>
				<circleMeasure>0.5849833005488307</circleMeasure>
				<centroid>
					<x>963</x>
					<y>563</y>
				</centroid>
			</pseudo3D>
		</spatialEntity>
		<spatialEntity>
			<pseudo3D type="cluster">
				<clusteredness>1</clusteredness>
				<density>1</density>
				<area>191.0706</area>
				<perimeter>54</perimeter>
				<distanceFromOrigin>429.4007452252499</distanceFromOrigin>
				<angle>0</angle>
				<shape>rectangular</shape>
				<triangleMeasure>0.5249192307692309</triangleMeasure>
				<rectangleMeasure>1</rectangleMeasure>
				<circleMeasure>0.6282560906835513</circleMeasure>
				<centroid>
					<x>260</x>
					<y>576.5</y>
				</centroid>
			</pseudo3D>
		</spatialEntity>
		<spatialEntity>
			<pseudo3D type="cluster">
				<clusteredness>1</clusteredness>
				<density>1</density>
				<area>191.0706</area>
				<perimeter>54</perimeter>
				<distanceFromOrigin>168.3151805393679</distanceFromOrigin>
				<angle>0</angle>
				<shape>rectangular</shape>
				<triangleMeasure>0.5249192307692309</triangleMeasure>
				<rectangleMeasure>1</rectangleMeasure>
				<circleMeasure>0.6282560906835513</circleMeasure>
				<centroid>
					<x>555</x>
					<y>576.5</y>
				</centroid>
			</pseudo3D>
		</spatialEntity>
		<spatialEntity>
			<pseudo3D type="cluster">
				<clusteredness>0.01115193092892778</clusteredness>
				<density>1.157894736842105</density>
				<area>3630.3414</area>
				<perimeter>631.3555946350098</perimeter>
				<distanceFromOrigin>18.02775637731995</distanceFromOrigin>
				<angle>113.8141803629238</angle>
				<shape>triangular</shape>
				<triangleMeasure>0.17712384512879</triangleMeasure>
				<rectangleMeasure>0.1331819850644363</rectangleMeasure>
				<circleMeasure>0.05720191579909398</circleMeasure>
				<centroid>
					<x>725.5439</x>
					<y>703.8676</y>
				</centroid>
			</pseudo3D>
		</spatialEntity>
		<spatialEntity>
			<pseudo3D type="cluster">
				<clusteredness>1</clusteredness>
				<density>1</density>
				<area>191.0706</area>
				<perimeter>56</perimeter>
				<distanceFromOrigin>663.5495460024067</distanceFromOrigin>
				<angle>0</angle>
				<shape>rectangular</shape>
				<triangleMeasure>0.4874250000000001</triangleMeasure>
				<rectangleMeasure>0.9748500000000001</rectangleMeasure>
				<circleMeasure>0.5849833005488307</circleMeasure>
				<centroid>
					<x>1343</x>
					<y>604</y>
				</centroid>
			</pseudo3D>
		</spatialEntity>
		<spatialEntity>
			<pseudo3D type="cluster">
				<clusteredness>1</clusteredness>
				<density>1</density>
				<area>191.0706</area>
				<perimeter>56</perimeter>
				<distanceFromOrigin>427.7814862754114</distanceFromOrigin>
				<angle>0</angle>
				<shape>rectangular</shape>
				<triangleMeasure>0.4874250000000001</triangleMeasure>
				<rectangleMeasure>0.9748500000000001</rectangleMeasure>
				<circleMeasure>0.5849833005488307</circleMeasure>
				<centroid>
					<x>246</x>
					<y>658</y>
				</centroid>
			</pseudo3D>
		</spatialEntity>
		<spatialEntity>
			<pseudo3D type="cluster">
				<clusteredness>1</clusteredness>
				<density>1</density>
				<area>191.0706</area>
				<perimeter>54</perimeter>
				<distanceFromOrigin>525.0038095099882</distanceFromOrigin>
				<angle>0</angle>
				<shape>rectangular</shape>
				<triangleMeasure>0.5249192307692309</triangleMeasure>
				<rectangleMeasure>1</rectangleMeasure>
				<circleMeasure>0.6282560906835513</circleMeasure>
				<centroid>
					<x>147</x>
					<y>712.5</y>
				</centroid>
			</pseudo3D>
		</spatialEntity>
		<spatialEntity>
			<pseudo3D type="cluster">
				<clusteredness>1</clusteredness>
				<density>1</density>
				<area>191.0706</area>
				<perimeter>54</perimeter>
				<distanceFromOrigin>201.0099500024812</distanceFromOrigin>
				<angle>0</angle>
				<shape>rectangular</shape>
				<triangleMeasure>0.5249192307692309</triangleMeasure>
				<rectangleMeasure>1</rectangleMeasure>
				<circleMeasure>0.6282560906835513</circleMeasure>
				<centroid>
					<x>471</x>
					<y>712.5</y>
				</centroid>
			</pseudo3D>
		</spatialEntity>
		<spatialEntity>
			<pseudo3D type="cluster">
				<clusteredness>1</clusteredness>
				<density>1</density>
				<area>191.0706</area>
				<perimeter>54</perimeter>
				<distanceFromOrigin>103.0194156457898</distanceFromOrigin>
				<angle>0</angle>
				<shape>rectangular</shape>
				<triangleMeasure>0.5249192307692309</triangleMeasure>
				<rectangleMeasure>1</rectangleMeasure>
				<circleMeasure>0.6282560906835513</circleMeasure>
				<centroid>
					<x>569</x>
					<y>712.5</y>
				</centroid>
			</pseudo3D>
		</spatialEntity>
		<spatialEntity>
			<pseudo3D type="cluster">
				<clusteredness>1</clusteredness>
				<density>1</density>
				<area>191.0706</area>
				<perimeter>56</perimeter>
				<distanceFromOrigin>454.2477297686803</distanceFromOrigin>
				<angle>0</angle>
				<shape>rectangular</shape>
				<triangleMeasure>0.4874250000000001</triangleMeasure>
				<rectangleMeasure>0.9748500000000001</rectangleMeasure>
				<circleMeasure>0.5849833005488307</circleMeasure>
				<centroid>
					<x>218</x>
					<y>726</y>
				</centroid>
			</pseudo3D>
		</spatialEntity>
		<spatialEntity>
			<pseudo3D type="cluster">
				<clusteredness>1</clusteredness>
				<density>1</density>
				<area>191.0706</area>
				<perimeter>56</perimeter>
				<distanceFromOrigin>252.5173261382276</distanceFromOrigin>
				<angle>0</angle>
				<shape>rectangular</shape>
				<triangleMeasure>0.4874250000000001</triangleMeasure>
				<rectangleMeasure>0.9748500000000001</rectangleMeasure>
				<circleMeasure>0.5849833005488307</circleMeasure>
				<centroid>
					<x>935</x>
					<y>753</y>
				</centroid>
			</pseudo3D>
		</spatialEntity>
		<spatialEntity>
			<pseudo3D type="cluster">
				<clusteredness>1</clusteredness>
				<density>1</density>
				<area>191.0706</area>
				<perimeter>54</perimeter>
				<distanceFromOrigin>543.5264482985166</distanceFromOrigin>
				<angle>0</angle>
				<shape>rectangular</shape>
				<triangleMeasure>0.5249192307692309</triangleMeasure>
				<rectangleMeasure>1</rectangleMeasure>
				<circleMeasure>0.6282560906835513</circleMeasure>
				<centroid>
					<x>133</x>
					<y>780.5</y>
				</centroid>
			</pseudo3D>
		</spatialEntity>
		<spatialEntity>
			<pseudo3D type="cluster">
				<clusteredness>1</clusteredness>
				<density>1</density>
				<area>191.0706</area>
				<perimeter>54</perimeter>
				<distanceFromOrigin>591.1590310567876</distanceFromOrigin>
				<angle>0</angle>
				<shape>rectangular</shape>
				<triangleMeasure>0.5249192307692309</triangleMeasure>
				<rectangleMeasure>1</rectangleMeasure>
				<circleMeasure>0.6282560906835513</circleMeasure>
				<centroid>
					<x>1273</x>
					<y>780.5</y>
				</centroid>
			</pseudo3D>
		</spatialEntity>
		<spatialEntity>
			<pseudo3D type="cluster">
				<clusteredness>1</clusteredness>
				<density>1</density>
				<area>191.0706</area>
				<perimeter>54</perimeter>
				<distanceFromOrigin>235.8686074915439</distanceFromOrigin>
				<angle>0</angle>
				<shape>rectangular</shape>
				<triangleMeasure>0.5249192307692309</triangleMeasure>
				<rectangleMeasure>1</rectangleMeasure>
				<circleMeasure>0.6282560906835513</circleMeasure>
				<centroid>
					<x>457</x>
					<y>807.5</y>
				</centroid>
			</pseudo3D>
		</spatialEntity>
		<spatialEntity>
			<pseudo3D type="cluster">
				<clusteredness>1</clusteredness>
				<density>1</density>
				<area>191.0706</area>
				<perimeter>56</perimeter>
				<distanceFromOrigin>386.700142229092</distanceFromOrigin>
				<angle>0</angle>
				<shape>rectangular</shape>
				<triangleMeasure>0.4874250000000001</triangleMeasure>
				<rectangleMeasure>0.9748500000000001</rectangleMeasure>
				<circleMeasure>0.5849833005488307</circleMeasure>
				<centroid>
					<x>316</x>
					<y>862</y>
				</centroid>
			</pseudo3D>
		</spatialEntity>
		<spatialEntity>
			<pseudo3D type="cluster">
				<clusteredness>1</clusteredness>
				<density>1</density>
				<area>191.0706</area>
				<perimeter>54</perimeter>
				<distanceFromOrigin>604.312005507089</distanceFromOrigin>
				<angle>0</angle>
				<shape>rectangular</shape>
				<triangleMeasure>0.5249192307692309</triangleMeasure>
				<rectangleMeasure>1</rectangleMeasure>
				<circleMeasure>0.6282560906835513</circleMeasure>
				<centroid>
					<x>1259</x>
					<y>902.5</y>
				</centroid>
			</pseudo3D>
		</spatialEntity>
		<spatialEntity>
			<pseudo3D type="cluster">
				<clusteredness>1</clusteredness>
				<density>1</density>
				<area>191.0706</area>
				<perimeter>56</perimeter>
				<distanceFromOrigin>542.2444098374827</distanceFromOrigin>
				<angle>0</angle>
				<shape>rectangular</shape>
				<triangleMeasure>0.4874250000000001</triangleMeasure>
				<rectangleMeasure>0.9748500000000001</rectangleMeasure>
				<circleMeasure>0.5849833005488307</circleMeasure>
				<centroid>
					<x>1188</x>
					<y>916</y>
				</centroid>
			</pseudo3D>
		</spatialEntity>
		<spatialEntity>
			<pseudo3D type="cluster">
				<clusteredness>1</clusteredness>
				<density>1</density>
				<area>191.0706</area>
				<perimeter>58</perimeter>
				<distanceFromOrigin>402.8361949974208</distanceFromOrigin>
				<angle>85.91438322002512</angle>
				<shape>rectangular</shape>
				<triangleMeasure>0.4549300000000001</triangleMeasure>
				<rectangleMeasure>0.9098600000000001</rectangleMeasure>
				<circleMeasure>0.5446875469621394</circleMeasure>
				<centroid>
					<x>1005.5</x>
					<y>957</y>
				</centroid>
			</pseudo3D>
		</spatialEntity>
		<spatialEntity>
			<pseudo3D type="cluster">
				<clusteredness>1</clusteredness>
				<density>1</density>
				<area>191.0706</area>
				<perimeter>54</perimeter>
				<distanceFromOrigin>440.8355702526737</distanceFromOrigin>
				<angle>0</angle>
				<shape>rectangular</shape>
				<triangleMeasure>0.5249192307692309</triangleMeasure>
				<rectangleMeasure>1</rectangleMeasure>
				<circleMeasure>0.6282560906835513</circleMeasure>
				<centroid>
					<x>316</x>
					<y>970.5</y>
				</centroid>
			</pseudo3D>
		</spatialEntity>
		<spatialEntity>
			<pseudo3D type="cluster">
				<clusteredness>1</clusteredness>
				<density>1</density>
				<area>191.0706</area>
				<perimeter>54</perimeter>
				<distanceFromOrigin>565.3352987387219</distanceFromOrigin>
				<angle>0</angle>
				<shape>rectangular</shape>
				<triangleMeasure>0.5249192307692309</triangleMeasure>
				<rectangleMeasure>1</rectangleMeasure>
				<circleMeasure>0.6282560906835513</circleMeasure>
				<centroid>
					<x>1188</x>
					<y>970.5</y>
				</centroid>
			</pseudo3D>
		</spatialEntity>
		<spatialEntity>
			<pseudo3D type="cluster">
				<clusteredness>1</clusteredness>
				<density>1</density>
				<area>191.0706</area>
				<perimeter>56</perimeter>
				<distanceFromOrigin>753.5389837294418</distanceFromOrigin>
				<angle>0</angle>
				<shape>rectangular</shape>
				<triangleMeasure>0.4874250000000001</triangleMeasure>
				<rectangleMeasure>0.9748500000000001</rectangleMeasure>
				<circleMeasure>0.5849833005488307</circleMeasure>
				<centroid>
					<x>1371</x>
					<y>1025</y>
				</centroid>
			</pseudo3D>
		</spatialEntity>
		<spatialEntity>
			<pseudo3D type="cluster">
				<clusteredness>1</clusteredness>
				<density>1</density>
				<area>191.0706</area>
				<perimeter>54</perimeter>
				<distanceFromOrigin>704.0688886749648</distanceFromOrigin>
				<angle>85.60129464500447</angle>
				<shape>rectangular</shape>
				<triangleMeasure>0.5249192307692309</triangleMeasure>
				<rectangleMeasure>1</rectangleMeasure>
				<circleMeasure>0.6282560906835513</circleMeasure>
				<centroid>
					<x>49</x>
					<y>1038.5</y>
				</centroid>
			</pseudo3D>
		</spatialEntity>
		<spatialEntity>
			<pseudo3D type="cluster">
				<clusteredness>1</clusteredness>
				<density>1</density>
				<area>191.0706</area>
				<perimeter>56</perimeter>
				<distanceFromOrigin>342.4981751776205</distanceFromOrigin>
				<angle>0</angle>
				<shape>rectangular</shape>
				<triangleMeasure>0.4874250000000001</triangleMeasure>
				<rectangleMeasure>0.9748500000000001</rectangleMeasure>
				<circleMeasure>0.5849833005488307</circleMeasure>
				<centroid>
					<x>640</x>
					<y>1052</y>
				</centroid>
			</pseudo3D>
		</spatialEntity>
		<spatialEntity>
			<pseudo3D type="cluster">
				<clusteredness>1</clusteredness>
				<density>1</density>
				<area>191.0706</area>
				<perimeter>56</perimeter>
				<distanceFromOrigin>368.021738488367</distanceFromOrigin>
				<angle>0</angle>
				<shape>rectangular</shape>
				<triangleMeasure>0.4874250000000001</triangleMeasure>
				<rectangleMeasure>0.9748500000000001</rectangleMeasure>
				<circleMeasure>0.5849833005488307</circleMeasure>
				<centroid>
					<x>682</x>
					<y>1079</y>
				</centroid>
			</pseudo3D>
		</spatialEntity>
		<spatialEntity>
			<pseudo3D type="cluster">
				<clusteredness>1</clusteredness>
				<density>1</density>
				<area>191.0706</area>
				<perimeter>56</perimeter>
				<distanceFromOrigin>780.7086524434067</distanceFromOrigin>
				<angle>0</angle>
				<shape>rectangular</shape>
				<triangleMeasure>0.4874250000000001</triangleMeasure>
				<rectangleMeasure>0.9748500000000001</rectangleMeasure>
				<circleMeasure>0.5849833005488307</circleMeasure>
				<centroid>
					<x>7</x>
					<y>1120</y>
				</centroid>
			</pseudo3D>
		</spatialEntity>
		<spatialEntity>
			<pseudo3D type="cluster">
				<clusteredness>1</clusteredness>
				<density>1</density>
				<area>191.0706</area>
				<perimeter>56</perimeter>
				<distanceFromOrigin>722.0152352963198</distanceFromOrigin>
				<angle>0</angle>
				<shape>rectangular</shape>
				<triangleMeasure>0.4874250000000001</triangleMeasure>
				<rectangleMeasure>0.9748500000000001</rectangleMeasure>
				<circleMeasure>0.5849833005488307</circleMeasure>
				<centroid>
					<x>77</x>
					<y>1120</y>
				</centroid>
			</pseudo3D>
		</spatialEntity>
		<spatialEntity>
			<pseudo3D type="cluster">
				<clusteredness>1</clusteredness>
				<density>1</density>
				<area>191.0706</area>
				<perimeter>56</perimeter>
				<distanceFromOrigin>444.0833255144805</distanceFromOrigin>
				<angle>0</angle>
				<shape>rectangular</shape>
				<triangleMeasure>0.4874250000000001</triangleMeasure>
				<rectangleMeasure>0.9748500000000001</rectangleMeasure>
				<circleMeasure>0.5849833005488307</circleMeasure>
				<centroid>
					<x>499</x>
					<y>1120</y>
				</centroid>
			</pseudo3D>
		</spatialEntity>
		<spatialEntity>
			<pseudo3D type="cluster">
				<clusteredness>1</clusteredness>
				<density>1</density>
				<area>191.0706</area>
				<perimeter>56</perimeter>
				<distanceFromOrigin>537.014897372503</distanceFromOrigin>
				<angle>0</angle>
				<shape>rectangular</shape>
				<triangleMeasure>0.4874250000000001</triangleMeasure>
				<rectangleMeasure>0.9748500000000001</rectangleMeasure>
				<circleMeasure>0.5849833005488307</circleMeasure>
				<centroid>
					<x>1034</x>
					<y>1120</y>
				</centroid>
			</pseudo3D>
		</spatialEntity>
		<spatialEntity>
			<pseudo3D type="cluster">
				<clusteredness>1</clusteredness>
				<density>1</density>
				<area>191.0706</area>
				<perimeter>56</perimeter>
				<distanceFromOrigin>681.4000293513349</distanceFromOrigin>
				<angle>0</angle>
				<shape>rectangular</shape>
				<triangleMeasure>0.4874250000000001</triangleMeasure>
				<rectangleMeasure>0.9748500000000001</rectangleMeasure>
				<circleMeasure>0.5849833005488307</circleMeasure>
				<centroid>
					<x>1231</x>
					<y>1120</y>
				</centroid>
			</pseudo3D>
		</spatialEntity>
		<spatialEntity>
			<pseudo3D type="cluster">
				<clusteredness>1</clusteredness>
				<density>1</density>
				<area>191.0706</area>
				<perimeter>56</perimeter>
				<distanceFromOrigin>475.4292797041427</distanceFromOrigin>
				<angle>0</angle>
				<shape>rectangular</shape>
				<triangleMeasure>0.4874250000000001</triangleMeasure>
				<rectangleMeasure>0.9748500000000001</rectangleMeasure>
				<circleMeasure>0.5849833005488307</circleMeasure>
				<centroid>
					<x>794</x>
					<y>1174</y>
				</centroid>
			</pseudo3D>
		</spatialEntity>
		<spatialEntity>
			<pseudo3D type="cluster">
				<clusteredness>1</clusteredness>
				<density>1</density>
				<area>191.0706</area>
				<perimeter>56</perimeter>
				<distanceFromOrigin>699.0350491928141</distanceFromOrigin>
				<angle>0</angle>
				<shape>rectangular</shape>
				<triangleMeasure>0.4874250000000001</triangleMeasure>
				<rectangleMeasure>0.9748500000000001</rectangleMeasure>
				<circleMeasure>0.5849833005488307</circleMeasure>
				<centroid>
					<x>161</x>
					<y>1188</y>
				</centroid>
			</pseudo3D>
		</spatialEntity>
		<spatialEntity>
			<pseudo3D type="cluster">
				<clusteredness>1</clusteredness>
				<density>1</density>
				<area>191.0706</area>
				<perimeter>54</perimeter>
				<distanceFromOrigin>831.4577559924497</distanceFromOrigin>
				<angle>0</angle>
				<shape>rectangular</shape>
				<triangleMeasure>0.5249192307692309</triangleMeasure>
				<rectangleMeasure>1</rectangleMeasure>
				<circleMeasure>0.6282560906835513</circleMeasure>
				<centroid>
					<x>1357</x>
					<y>1201.5</y>
				</centroid>
			</pseudo3D>
		</spatialEntity>
		<spatialEntity>
			<pseudo3D type="cluster">
				<clusteredness>1</clusteredness>
				<density>1</density>
				<area>191.0706</area>
				<perimeter>56</perimeter>
				<distanceFromOrigin>654.782406605431</distanceFromOrigin>
				<angle>0</angle>
				<shape>rectangular</shape>
				<triangleMeasure>0.4874250000000001</triangleMeasure>
				<rectangleMeasure>0.9748500000000001</rectangleMeasure>
				<circleMeasure>0.5849833005488307</circleMeasure>
				<centroid>
					<x>1104</x>
					<y>1215</y>
				</centroid>
			</pseudo3D>
		</spatialEntity>
		<spatialEntity>
			<pseudo3D type="cluster">
				<clusteredness>0.04050602685915021</clusteredness>
				<density>1</density>
				<area>573.2118</area>
				<perimeter>165.2022533416748</perimeter>
				<distanceFromOrigin>594.1422388620422</distanceFromOrigin>
				<angle>71.79410218793588</angle>
				<shape>triangular</shape>
				<triangleMeasure>0.3024465373961219</triangleMeasure>
				<rectangleMeasure>0.2527388888888889</rectangleMeasure>
				<circleMeasure>0.1840504103381438</circleMeasure>
				<centroid>
					<x>966.9532</x>
					<y>1250.432</y>
				</centroid>
			</pseudo3D>
		</spatialEntity>
		<spatialEntity>
			<pseudo3D type="cluster">
				<clusteredness>1</clusteredness>
				<density>1</density>
				<area>191.0706</area>
				<perimeter>56</perimeter>
				<distanceFromOrigin>829.2948812093319</distanceFromOrigin>
				<angle>0</angle>
				<shape>rectangular</shape>
				<triangleMeasure>0.4874250000000001</triangleMeasure>
				<rectangleMeasure>0.9748500000000001</rectangleMeasure>
				<circleMeasure>0.5849833005488307</circleMeasure>
				<centroid>
					<x>35</x>
					<y>1242</y>
				</centroid>
			</pseudo3D>
		</spatialEntity>
		<spatialEntity>
			<pseudo3D type="cluster">
				<clusteredness>1</clusteredness>
				<density>1</density>
				<area>191.0706</area>
				<perimeter>56</perimeter>
				<distanceFromOrigin>590.6538749555446</distanceFromOrigin>
				<angle>85.60129464500447</angle>
				<shape>rectangular</shape>
				<triangleMeasure>0.4899246153846154</triangleMeasure>
				<rectangleMeasure>0.9798492307692308</rectangleMeasure>
				<circleMeasure>0.582013761610809</circleMeasure>
				<centroid>
					<x>597.5</x>
					<y>1296.5</y>
				</centroid>
			</pseudo3D>
		</spatialEntity>
		<spatialEntity>
			<pseudo3D type="cluster">
				<clusteredness>0.06538488008831682</clusteredness>
				<density>1</density>
				<area>382.1412</area>
				<perimeter>114.8276252746582</perimeter>
				<distanceFromOrigin>608.7864978791825</distanceFromOrigin>
				<angle>42.81419919322441</angle>
				<shape>rectangular</shape>
				<triangleMeasure>0.3283705263157895</triangleMeasure>
				<rectangleMeasure>0.4288148604280203</rectangleMeasure>
				<circleMeasure>0.1923770677781546</circleMeasure>
				<centroid>
					<x>858</x>
					<y>1310</y>
				</centroid>
			</pseudo3D>
		</spatialEntity>
		<spatialEntity>
			<pseudo3D type="cluster">
				<clusteredness>1</clusteredness>
				<density>1</density>
				<area>191.0706</area>
				<perimeter>54</perimeter>
				<distanceFromOrigin>753.7055127833416</distanceFromOrigin>
				<angle>85.60129464500447</angle>
				<shape>rectangular</shape>
				<triangleMeasure>0.5249192307692309</triangleMeasure>
				<rectangleMeasure>1</rectangleMeasure>
				<circleMeasure>0.6282560906835513</circleMeasure>
				<centroid>
					<x>1160</x>
					<y>1296.5</y>
				</centroid>
			</pseudo3D>
		</spatialEntity>
		<spatialEntity>
			<pseudo3D type="cluster">
				<clusteredness>1</clusteredness>
				<density>1</density>
				<area>191.0706</area>
				<perimeter>56</perimeter>
				<distanceFromOrigin>602.6250907488005</distanceFromOrigin>
				<angle>0</angle>
				<shape>rectangular</shape>
				<triangleMeasure>0.4874250000000001</triangleMeasure>
				<rectangleMeasure>0.9748500000000001</rectangleMeasure>
				<circleMeasure>0.5849833005488307</circleMeasure>
				<centroid>
					<x>752</x>
					<y>1310</y>
				</centroid>
			</pseudo3D>
		</spatialEntity>
		<spatialEntity>
			<pseudo3D type="cluster">
				<clusteredness>1</clusteredness>
				<density>1</density>
				<area>191.0706</area>
				<perimeter>56</perimeter>
				<distanceFromOrigin>938.3373593756139</distanceFromOrigin>
				<angle>0</angle>
				<shape>rectangular</shape>
				<triangleMeasure>0.4874250000000001</triangleMeasure>
				<rectangleMeasure>0.9748500000000001</rectangleMeasure>
				<circleMeasure>0.5849833005488307</circleMeasure>
				<centroid>
					<x>1385</x>
					<y>1337</y>
				</centroid>
			</pseudo3D>
		</spatialEntity>
		<spatialEntity>
			<pseudo3D type="cluster">
				<clusteredness>1</clusteredness>
				<density>1</density>
				<area>191.0706</area>
				<perimeter>56</perimeter>
				<distanceFromOrigin>684.5794329367484</distanceFromOrigin>
				<angle>0</angle>
				<shape>rectangular</shape>
				<triangleMeasure>0.4874250000000001</triangleMeasure>
				<rectangleMeasure>0.9748500000000001</rectangleMeasure>
				<circleMeasure>0.5849833005488307</circleMeasure>
				<centroid>
					<x>429</x>
					<y>1351</y>
				</centroid>
			</pseudo3D>
		</spatialEntity>
		<numericStateVariable>
			<name>avgClusterednessClusters</name>
			<value>0.9640909406601963</value>
		</numericStateVariable>
		<numericStateVariable>
			<name>avgDensityClusters</name>
			<value>1.002321981424149</value>
		</numericStateVariable>
	</timepoint>
	<timepoint>
		<spatialEntity>
			<pseudo3D type="cluster">
				<clusteredness>1</clusteredness>
				<density>1</density>
				<area>191.0706</area>
				<perimeter>54</perimeter>
				<distanceFromOrigin>807.5921000108904</distanceFromOrigin>
				<angle>0</angle>
				<shape>rectangular</shape>
				<triangleMeasure>0.5249192307692309</triangleMeasure>
				<rectangleMeasure>1</rectangleMeasure>
				<circleMeasure>0.6282560906835513</circleMeasure>
				<centroid>
					<x>1104</x>
					<y>6.5</y>
				</centroid>
			</pseudo3D>
		</spatialEntity>
		<spatialEntity>
			<pseudo3D type="cluster">
				<clusteredness>1</clusteredness>
				<density>1</density>
				<area>191.0706</area>
				<perimeter>54</perimeter>
				<distanceFromOrigin>963.1832639742034</distanceFromOrigin>
				<angle>0</angle>
				<shape>rectangular</shape>
				<triangleMeasure>0.5249192307692309</triangleMeasure>
				<rectangleMeasure>1</rectangleMeasure>
				<circleMeasure>0.6282560906835513</circleMeasure>
				<centroid>
					<x>1357</x>
					<y>6.5</y>
				</centroid>
			</pseudo3D>
		</spatialEntity>
		<spatialEntity>
			<pseudo3D type="cluster">
				<clusteredness>1</clusteredness>
				<density>1</density>
				<area>191.0706</area>
				<perimeter>56</perimeter>
				<distanceFromOrigin>726.2905754586108</distanceFromOrigin>
				<angle>0</angle>
				<shape>rectangular</shape>
				<triangleMeasure>0.4874250000000001</triangleMeasure>
				<rectangleMeasure>0.9748500000000001</rectangleMeasure>
				<circleMeasure>0.5849833005488307</circleMeasure>
				<centroid>
					<x>949</x>
					<y>20</y>
				</centroid>
			</pseudo3D>
		</spatialEntity>
		<spatialEntity>
			<pseudo3D type="cluster">
				<clusteredness>1</clusteredness>
				<density>1</density>
				<area>191.0706</area>
				<perimeter>54</perimeter>
				<distanceFromOrigin>672.7257985241832</distanceFromOrigin>
				<angle>85.60129464500447</angle>
				<shape>rectangular</shape>
				<triangleMeasure>0.5249192307692309</triangleMeasure>
				<rectangleMeasure>1</rectangleMeasure>
				<circleMeasure>0.6282560906835513</circleMeasure>
				<centroid>
					<x>794</x>
					<y>33.5</y>
				</centroid>
			</pseudo3D>
		</spatialEntity>
		<spatialEntity>
			<pseudo3D type="cluster">
				<clusteredness>1</clusteredness>
				<density>1</density>
				<area>191.0706</area>
				<perimeter>54</perimeter>
				<distanceFromOrigin>739.6925036797385</distanceFromOrigin>
				<angle>0</angle>
				<shape>rectangular</shape>
				<triangleMeasure>0.5249192307692309</triangleMeasure>
				<rectangleMeasure>1</rectangleMeasure>
				<circleMeasure>0.6282560906835513</circleMeasure>
				<centroid>
					<x>1062</x>
					<y>60.5</y>
				</centroid>
			</pseudo3D>
		</spatialEntity>
		<spatialEntity>
			<pseudo3D type="cluster">
				<clusteredness>0.142146645121409</clusteredness>
				<density>1</density>
				<area>382.1412</area>
				<perimeter>84</perimeter>
				<distanceFromOrigin>675.0466650536094</distanceFromOrigin>
				<angle>51.84277341263093</angle>
				<shape>rectangular</shape>
				<triangleMeasure>0.4874250000000001</triangleMeasure>
				<rectangleMeasure>0.9748500000000001</rectangleMeasure>
				<circleMeasure>0.4679865765064302</circleMeasure>
				<centroid>
					<x>323</x>
					<y>115</y>
				</centroid>
			</pseudo3D>
		</spatialEntity>
		<spatialEntity>
			<pseudo3D type="cluster">
				<clusteredness>1</clusteredness>
				<density>1</density>
				<area>191.0706</area>
				<perimeter>54</perimeter>
				<distanceFromOrigin>569.0878666778971</distanceFromOrigin>
				<angle>0</angle>
				<shape>rectangular</shape>
				<triangleMeasure>0.5249192307692309</triangleMeasure>
				<rectangleMeasure>1</rectangleMeasure>
				<circleMeasure>0.6282560906835513</circleMeasure>
				<centroid>
					<x>696</x>
					<y>128.5</y>
				</centroid>
			</pseudo3D>
		</spatialEntity>
		<spatialEntity>
			<pseudo3D type="cluster">
				<clusteredness>0.04421955433714107</clusteredness>
				<density>1</density>
				<area>573.2118</area>
				<perimeter>157.7213306427002</perimeter>
				<distanceFromOrigin>539.8342338162706</distanceFromOrigin>
				<angle>47.96995640829669</angle>
				<shape>triangular</shape>
				<triangleMeasure>0.2940230919043688</triangleMeasure>
				<rectangleMeasure>0.266361242520814</rectangleMeasure>
				<circleMeasure>0.180609169127029</circleMeasure>
				<centroid>
					<x>864.0305</x>
					<y>161.9041</y>
				</centroid>
			</pseudo3D>
		</spatialEntity>
		<spatialEntity>
			<pseudo3D type="cluster">
				<clusteredness>0.1022778353113624</clusteredness>
				<density>1</density>
				<area>382.1412</area>
				<perimeter>93.90396308898926</perimeter>
				<distanceFromOrigin>754.5230281442707</distanceFromOrigin>
				<angle>0</angle>
				<shape>rectangular</shape>
				<triangleMeasure>0.4546593694229625</triangleMeasure>
				<rectangleMeasure>0.5054777777777778</rectangleMeasure>
				<circleMeasure>0.3031241850905896</circleMeasure>
				<centroid>
					<x>139.8848</x>
					<y>162.4444</y>
				</centroid>
			</pseudo3D>
		</spatialEntity>
		<spatialEntity>
			<pseudo3D type="cluster">
				<clusteredness>0.06538487799818693</clusteredness>
				<density>1</density>
				<area>382.1412</area>
				<perimeter>116.7187652587891</perimeter>
				<distanceFromOrigin>815.1380251221261</distanceFromOrigin>
				<angle>41.46770541610911</angle>
				<shape>rectangular</shape>
				<triangleMeasure>0.3210596093257719</triangleMeasure>
				<rectangleMeasure>0.4135727545914261</rectangleMeasure>
				<circleMeasure>0.1860555408612584</circleMeasure>
				<centroid>
					<x>1336.086</x>
					<y>182.5199</y>
				</centroid>
			</pseudo3D>
		</spatialEntity>
		<spatialEntity>
			<pseudo3D type="cluster">
				<clusteredness>1</clusteredness>
				<density>1</density>
				<area>191.0706</area>
				<perimeter>56</perimeter>
				<distanceFromOrigin>620.1814250685037</distanceFromOrigin>
				<angle>0</angle>
				<shape>rectangular</shape>
				<triangleMeasure>0.4874250000000001</triangleMeasure>
				<rectangleMeasure>0.9748500000000001</rectangleMeasure>
				<circleMeasure>0.5849833005488307</circleMeasure>
				<centroid>
					<x>288</x>
					<y>210</y>
				</centroid>
			</pseudo3D>
		</spatialEntity>
		<spatialEntity>
			<pseudo3D type="cluster">
				<clusteredness>0.04510529663837756</clusteredness>
				<density>1</density>
				<area>382.1412</area>
				<perimeter>143.2377853393555</perimeter>
				<distanceFromOrigin>743.6430595386472</distanceFromOrigin>
				<angle>0</angle>
				<shape>rectangular</shape>
				<triangleMeasure>0.2540568508092161</triangleMeasure>
				<rectangleMeasure>0.3549106460245255</rectangleMeasure>
				<circleMeasure>0.1186615655888498</circleMeasure>
				<centroid>
					<x>1280.311</x>
					<y>230.4</y>
				</centroid>
			</pseudo3D>
		</spatialEntity>
		<spatialEntity>
			<pseudo3D type="cluster">
				<clusteredness>1</clusteredness>
				<density>1</density>
				<area>191.0706</area>
				<perimeter>56</perimeter>
				<distanceFromOrigin>516.5510623355642</distanceFromOrigin>
				<angle>0</angle>
				<shape>rectangular</shape>
				<triangleMeasure>0.4874250000000001</triangleMeasure>
				<rectangleMeasure>0.9748500000000001</rectangleMeasure>
				<circleMeasure>0.5849833005488307</circleMeasure>
				<centroid>
					<x>921</x>
					<y>237</y>
				</centroid>
			</pseudo3D>
		</spatialEntity>
		<spatialEntity>
			<pseudo3D type="cluster">
				<clusteredness>1</clusteredness>
				<density>1</density>
				<area>191.0706</area>
				<perimeter>56</perimeter>
				<distanceFromOrigin>424.1662409952023</distanceFromOrigin>
				<angle>0</angle>
				<shape>rectangular</shape>
				<triangleMeasure>0.4874250000000001</triangleMeasure>
				<rectangleMeasure>0.9748500000000001</rectangleMeasure>
				<circleMeasure>0.5849833005488307</circleMeasure>
				<centroid>
					<x>752</x>
					<y>278</y>
				</centroid>
			</pseudo3D>
		</spatialEntity>
		<spatialEntity>
			<pseudo3D type="cluster">
				<clusteredness>1</clusteredness>
				<density>1</density>
				<area>191.0706</area>
				<perimeter>56</perimeter>
				<distanceFromOrigin>636.9207172011286</distanceFromOrigin>
				<angle>0</angle>
				<shape>rectangular</shape>
				<triangleMeasure>0.4874250000000001</triangleMeasure>
				<rectangleMeasure>0.9748500000000001</rectangleMeasure>
				<circleMeasure>0.5849833005488307</circleMeasure>
				<centroid>
					<x>1188</x>
					<y>305</y>
				</centroid>
			</pseudo3D>
		</spatialEntity>
		<spatialEntity>
			<pseudo3D type="cluster">
				<clusteredness>1</clusteredness>
				<density>1</density>
				<area>191.0706</area>
				<perimeter>56</perimeter>
				<distanceFromOrigin>430.8897770892227</distanceFromOrigin>
				<angle>0</angle>
				<shape>rectangular</shape>
				<triangleMeasure>0.4874250000000001</triangleMeasure>
				<rectangleMeasure>0.9748500000000001</rectangleMeasure>
				<circleMeasure>0.5849833005488307</circleMeasure>
				<centroid>
					<x>443</x>
					<y>332</y>
				</centroid>
			</pseudo3D>
		</spatialEntity>
		<spatialEntity>
			<pseudo3D type="cluster">
				<clusteredness>1</clusteredness>
				<density>1</density>
				<area>191.0706</area>
				<perimeter>56</perimeter>
				<distanceFromOrigin>678.7945197185965</distanceFromOrigin>
				<angle>0</angle>
				<shape>rectangular</shape>
				<triangleMeasure>0.4874250000000001</triangleMeasure>
				<rectangleMeasure>0.9748500000000001</rectangleMeasure>
				<circleMeasure>0.5849833005488307</circleMeasure>
				<centroid>
					<x>91</x>
					<y>346</y>
				</centroid>
			</pseudo3D>
		</spatialEntity>
		<spatialEntity>
			<pseudo3D type="cluster">
				<clusteredness>1</clusteredness>
				<density>1</density>
				<area>191.0706</area>
				<perimeter>56</perimeter>
				<distanceFromOrigin>581.6055364248177</distanceFromOrigin>
				<angle>0</angle>
				<shape>rectangular</shape>
				<triangleMeasure>0.4874250000000001</triangleMeasure>
				<rectangleMeasure>0.9748500000000001</rectangleMeasure>
				<circleMeasure>0.5849833005488307</circleMeasure>
				<centroid>
					<x>189</x>
					<y>373</y>
				</centroid>
			</pseudo3D>
		</spatialEntity>
		<spatialEntity>
			<pseudo3D type="cluster">
				<clusteredness>1</clusteredness>
				<density>1</density>
				<area>191.0706</area>
				<perimeter>54</perimeter>
				<distanceFromOrigin>723.1051099252445</distanceFromOrigin>
				<angle>85.60129464500447</angle>
				<shape>rectangular</shape>
				<triangleMeasure>0.5249192307692309</triangleMeasure>
				<rectangleMeasure>1</rectangleMeasure>
				<circleMeasure>0.6282560906835513</circleMeasure>
				<centroid>
					<x>7</x>
					<y>413.5</y>
				</centroid>
			</pseudo3D>
		</spatialEntity>
		<spatialEntity>
			<pseudo3D type="cluster">
				<clusteredness>1</clusteredness>
				<density>1</density>
				<area>191.0706</area>
				<perimeter>54</perimeter>
				<distanceFromOrigin>646.6969924160774</distanceFromOrigin>
				<angle>81.2538377374448</angle>
				<shape>rectangular</shape>
				<triangleMeasure>0.5249192307692309</triangleMeasure>
				<rectangleMeasure>1</rectangleMeasure>
				<circleMeasure>0.6282560906835513</circleMeasure>
				<centroid>
					<x>91</x>
					<y>413.5</y>
				</centroid>
			</pseudo3D>
		</spatialEntity>
		<spatialEntity>
			<pseudo3D type="cluster">
				<clusteredness>1</clusteredness>
				<density>1</density>
				<area>191.0706</area>
				<perimeter>56</perimeter>
				<distanceFromOrigin>671.6583953171433</distanceFromOrigin>
				<angle>0</angle>
				<shape>rectangular</shape>
				<triangleMeasure>0.4874250000000001</triangleMeasure>
				<rectangleMeasure>0.9748500000000001</rectangleMeasure>
				<circleMeasure>0.5849833005488307</circleMeasure>
				<centroid>
					<x>1301</x>
					<y>427</y>
				</centroid>
			</pseudo3D>
		</spatialEntity>
		<spatialEntity>
			<pseudo3D type="cluster">
				<clusteredness>1</clusteredness>
				<density>1</density>
				<area>191.0706</area>
				<perimeter>56</perimeter>
				<distanceFromOrigin>362.7464679359401</distanceFromOrigin>
				<angle>0</angle>
				<shape>rectangular</shape>
				<triangleMeasure>0.4874250000000001</triangleMeasure>
				<rectangleMeasure>0.9748500000000001</rectangleMeasure>
				<circleMeasure>0.5849833005488307</circleMeasure>
				<centroid>
					<x>415</x>
					<y>441</y>
				</centroid>
			</pseudo3D>
		</spatialEntity>
		<spatialEntity>
			<pseudo3D type="cluster">
				<clusteredness>1</clusteredness>
				<density>1</density>
				<area>191.0706</area>
				<perimeter>54</perimeter>
				<distanceFromOrigin>319.2146613174276</distanceFromOrigin>
				<angle>0</angle>
				<shape>rectangular</shape>
				<triangleMeasure>0.5249192307692309</triangleMeasure>
				<rectangleMeasure>1</rectangleMeasure>
				<circleMeasure>0.6282560906835513</circleMeasure>
				<centroid>
					<x>893</x>
					<y>454.5</y>
				</centroid>
			</pseudo3D>
		</spatialEntity>
		<spatialEntity>
			<pseudo3D type="cluster">
				<clusteredness>1</clusteredness>
				<density>1</density>
				<area>191.0706</area>
				<perimeter>54</perimeter>
				<distanceFromOrigin>507.9025497081108</distanceFromOrigin>
				<angle>0</angle>
				<shape>rectangular</shape>
				<triangleMeasure>0.5249192307692309</triangleMeasure>
				<rectangleMeasure>1</rectangleMeasure>
				<circleMeasure>0.6282560906835513</circleMeasure>
				<centroid>
					<x>1132</x>
					<y>454.5</y>
				</centroid>
			</pseudo3D>
		</spatialEntity>
		<spatialEntity>
			<pseudo3D type="cluster">
				<clusteredness>0.04640248125200065</clusteredness>
				<density>1</density>
				<area>382.1412</area>
				<perimeter>142.6487197875977</perimeter>
				<distanceFromOrigin>442.3403666861075</distanceFromOrigin>
				<angle>0</angle>
				<shape>rectangular</shape>
				<triangleMeasure>0.2428654525232865</triangleMeasure>
				<rectangleMeasure>0.3519196688482196</rectangleMeasure>
				<circleMeasure>0.1204061127513527</circleMeasure>
				<centroid>
					<x>267</x>
					<y>515.5</y>
				</centroid>
			</pseudo3D>
		</spatialEntity>
		<spatialEntity>
			<pseudo3D type="cluster">
				<clusteredness>1</clusteredness>
				<density>1</density>
				<area>191.0706</area>
				<perimeter>56</perimeter>
				<distanceFromOrigin>616.3708299392501</distanceFromOrigin>
				<angle>0</angle>
				<shape>rectangular</shape>
				<triangleMeasure>0.4874250000000001</triangleMeasure>
				<rectangleMeasure>0.9748500000000001</rectangleMeasure>
				<circleMeasure>0.5849833005488307</circleMeasure>
				<centroid>
					<x>1273</x>
					<y>509</y>
				</centroid>
			</pseudo3D>
		</spatialEntity>
		<spatialEntity>
			<pseudo3D type="cluster">
				<clusteredness>1</clusteredness>
				<density>1</density>
				<area>191.0706</area>
				<perimeter>54</perimeter>
				<distanceFromOrigin>251.956345425155</distanceFromOrigin>
				<angle>0</angle>
				<shape>rectangular</shape>
				<triangleMeasure>0.5249192307692309</triangleMeasure>
				<rectangleMeasure>1</rectangleMeasure>
				<circleMeasure>0.6282560906835513</circleMeasure>
				<centroid>
					<x>907</x>
					<y>576.5</y>
				</centroid>
			</pseudo3D>
		</spatialEntity>
		<spatialEntity>
			<pseudo3D type="cluster">
				<clusteredness>0.01337776983729378</clusteredness>
				<density>1.04</density>
				<area>4776.765</area>
				<perimeter>585.5529098510742</perimeter>
				<distanceFromOrigin>61.84658438426491</distanceFromOrigin>
				<angle>96.27716656043582</angle>
				<shape>rectangular</shape>
				<triangleMeasure>0.1545278532608696</triangleMeasure>
				<rectangleMeasure>0.1647609420482536</rectangleMeasure>
				<circleMeasure>0.1093551959172</circleMeasure>
				<centroid>
					<x>700.3816</x>
					<y>690.1929</y>
				</centroid>
			</pseudo3D>
		</spatialEntity>
		<spatialEntity>
			<pseudo3D type="cluster">
				<clusteredness>1</clusteredness>
				<density>1</density>
				<area>191.0706</area>
				<perimeter>56</perimeter>
				<distanceFromOrigin>422.3659550674036</distanceFromOrigin>
				<angle>0</angle>
				<shape>rectangular</shape>
				<triangleMeasure>0.4874250000000001</triangleMeasure>
				<rectangleMeasure>0.9748500000000001</rectangleMeasure>
				<circleMeasure>0.5849833005488307</circleMeasure>
				<centroid>
					<x>260</x>
					<y>604</y>
				</centroid>
			</pseudo3D>
		</spatialEntity>
		<spatialEntity>
			<pseudo3D type="cluster">
				<clusteredness>1</clusteredness>
				<density>1</density>
				<area>191.0706</area>
				<perimeter>56</perimeter>
				<distanceFromOrigin>165.5838156342582</distanceFromOrigin>
				<angle>0</angle>
				<shape>rectangular</shape>
				<triangleMeasure>0.4874250000000001</triangleMeasure>
				<rectangleMeasure>0.9748500000000001</rectangleMeasure>
				<circleMeasure>0.5849833005488307</circleMeasure>
				<centroid>
					<x>823</x>
					<y>604</y>
				</centroid>
			</pseudo3D>
		</spatialEntity>
		<spatialEntity>
			<pseudo3D type="cluster">
				<clusteredness>1</clusteredness>
				<density>1</density>
				<area>191.0706</area>
				<perimeter>56</perimeter>
				<distanceFromOrigin>632.4531603209838</distanceFromOrigin>
				<angle>0</angle>
				<shape>rectangular</shape>
				<triangleMeasure>0.4874250000000001</triangleMeasure>
				<rectangleMeasure>0.9748500000000001</rectangleMeasure>
				<circleMeasure>0.5849833005488307</circleMeasure>
				<centroid>
					<x>1315</x>
					<y>631</y>
				</centroid>
			</pseudo3D>
		</spatialEntity>
		<spatialEntity>
			<pseudo3D type="cluster">
				<clusteredness>1</clusteredness>
				<density>1</density>
				<area>191.0706</area>
				<perimeter>56</perimeter>
				<distanceFromOrigin>666.1426273704453</distanceFromOrigin>
				<angle>0</angle>
				<shape>rectangular</shape>
				<triangleMeasure>0.4874250000000001</triangleMeasure>
				<rectangleMeasure>0.9748500000000001</rectangleMeasure>
				<circleMeasure>0.5849833005488307</circleMeasure>
				<centroid>
					<x>7</x>
					<y>658</y>
				</centroid>
			</pseudo3D>
		</spatialEntity>
		<spatialEntity>
			<pseudo3D type="cluster">
				<clusteredness>1</clusteredness>
				<density>1</density>
				<area>191.0706</area>
				<perimeter>54</perimeter>
				<distanceFromOrigin>131.0152662860325</distanceFromOrigin>
				<angle>0</angle>
				<shape>rectangular</shape>
				<triangleMeasure>0.5249192307692309</triangleMeasure>
				<rectangleMeasure>1</rectangleMeasure>
				<circleMeasure>0.6282560906835513</circleMeasure>
				<centroid>
					<x>541</x>
					<y>712.5</y>
				</centroid>
			</pseudo3D>
		</spatialEntity>
		<spatialEntity>
			<pseudo3D type="cluster">
				<clusteredness>1</clusteredness>
				<density>1</density>
				<area>191.0706</area>
				<perimeter>54</perimeter>
				<distanceFromOrigin>454.9252685881495</distanceFromOrigin>
				<angle>0</angle>
				<shape>rectangular</shape>
				<triangleMeasure>0.5249192307692309</triangleMeasure>
				<rectangleMeasure>1</rectangleMeasure>
				<circleMeasure>0.6282560906835513</circleMeasure>
				<centroid>
					<x>218</x>
					<y>739.5</y>
				</centroid>
			</pseudo3D>
		</spatialEntity>
		<spatialEntity>
			<pseudo3D type="cluster">
				<clusteredness>0.06538505594826684</clusteredness>
				<density>1</density>
				<area>382.1412</area>
				<perimeter>118.3007030487061</perimeter>
				<distanceFromOrigin>134.2385935563987</distanceFromOrigin>
				<angle>44.0330744283557</angle>
				<shape>rectangular</shape>
				<triangleMeasure>0.3139220208450993</triangleMeasure>
				<rectangleMeasure>0.3887337775117095</rectangleMeasure>
				<circleMeasure>0.1818504985544535</circleMeasure>
				<centroid>
					<x>815.5818</x>
					<y>780.3054</y>
				</centroid>
			</pseudo3D>
		</spatialEntity>
		<spatialEntity>
			<pseudo3D type="cluster">
				<clusteredness>1</clusteredness>
				<density>1</density>
				<area>191.0706</area>
				<perimeter>54</perimeter>
				<distanceFromOrigin>632.8830855695229</distanceFromOrigin>
				<angle>0</angle>
				<shape>rectangular</shape>
				<triangleMeasure>0.5249192307692309</triangleMeasure>
				<rectangleMeasure>1</rectangleMeasure>
				<circleMeasure>0.6282560906835513</circleMeasure>
				<centroid>
					<x>1315</x>
					<y>780.5</y>
				</centroid>
			</pseudo3D>
		</spatialEntity>
		<spatialEntity>
			<pseudo3D type="cluster">
				<clusteredness>1</clusteredness>
				<density>1</density>
				<area>191.0706</area>
				<perimeter>54</perimeter>
				<distanceFromOrigin>470.6293658496036</distanceFromOrigin>
				<angle>0</angle>
				<shape>rectangular</shape>
				<triangleMeasure>0.5249192307692309</triangleMeasure>
				<rectangleMeasure>1</rectangleMeasure>
				<circleMeasure>0.6282560906835513</circleMeasure>
				<centroid>
					<x>218</x>
					<y>834.5</y>
				</centroid>
			</pseudo3D>
		</spatialEntity>
		<spatialEntity>
			<pseudo3D type="cluster">
				<clusteredness>1</clusteredness>
				<density>1</density>
				<area>191.0706</area>
				<perimeter>56</perimeter>
				<distanceFromOrigin>209.8809186181536</distanceFromOrigin>
				<angle>0</angle>
				<shape>rectangular</shape>
				<triangleMeasure>0.4874250000000001</triangleMeasure>
				<rectangleMeasure>0.9748500000000001</rectangleMeasure>
				<circleMeasure>0.5849833005488307</circleMeasure>
				<centroid>
					<x>513</x>
					<y>848</y>
				</centroid>
			</pseudo3D>
		</spatialEntity>
		<spatialEntity>
			<pseudo3D type="cluster">
				<clusteredness>1</clusteredness>
				<density>1</density>
				<area>191.0706</area>
				<perimeter>54</perimeter>
				<distanceFromOrigin>528.4212334870732</distanceFromOrigin>
				<angle>0</angle>
				<shape>rectangular</shape>
				<triangleMeasure>0.5249192307692309</triangleMeasure>
				<rectangleMeasure>1</rectangleMeasure>
				<circleMeasure>0.6282560906835513</circleMeasure>
				<centroid>
					<x>1188</x>
					<y>875.5</y>
				</centroid>
			</pseudo3D>
		</spatialEntity>
		<spatialEntity>
			<pseudo3D type="cluster">
				<clusteredness>1</clusteredness>
				<density>1</density>
				<area>191.0706</area>
				<perimeter>56</perimeter>
				<distanceFromOrigin>291.3314263858261</distanceFromOrigin>
				<angle>0</angle>
				<shape>rectangular</shape>
				<triangleMeasure>0.4874250000000001</triangleMeasure>
				<rectangleMeasure>0.9748500000000001</rectangleMeasure>
				<circleMeasure>0.5849833005488307</circleMeasure>
				<centroid>
					<x>893</x>
					<y>916</y>
				</centroid>
			</pseudo3D>
		</spatialEntity>
		<spatialEntity>
			<pseudo3D type="cluster">
				<clusteredness>0.1421469534361146</clusteredness>
				<density>1</density>
				<area>382.1412</area>
				<perimeter>84</perimeter>
				<distanceFromOrigin>569.1976809510031</distanceFromOrigin>
				<angle>54.46232220802562</angle>
				<shape>rectangular</shape>
				<triangleMeasure>0.4874250000000001</triangleMeasure>
				<rectangleMeasure>0.9748500000000001</rectangleMeasure>
				<circleMeasure>0.4679865765064302</circleMeasure>
				<centroid>
					<x>1224</x>
					<y>916</y>
				</centroid>
			</pseudo3D>
		</spatialEntity>
		<spatialEntity>
			<pseudo3D type="cluster">
				<clusteredness>1</clusteredness>
				<density>1</density>
				<area>191.0706</area>
				<perimeter>56</perimeter>
				<distanceFromOrigin>444.3152034310777</distanceFromOrigin>
				<angle>0</angle>
				<shape>rectangular</shape>
				<triangleMeasure>0.4874250000000001</triangleMeasure>
				<rectangleMeasure>0.9748500000000001</rectangleMeasure>
				<circleMeasure>0.5849833005488307</circleMeasure>
				<centroid>
					<x>302</x>
					<y>957</y>
				</centroid>
			</pseudo3D>
		</spatialEntity>
		<spatialEntity>
			<pseudo3D type="cluster">
				<clusteredness>0.1022780095853652</clusteredness>
				<density>1</density>
				<area>382.1412</area>
				<perimeter>97.31727409362793</perimeter>
				<distanceFromOrigin>312.9233132893744</distanceFromOrigin>
				<angle>0</angle>
				<shape>rectangular</shape>
				<triangleMeasure>0.4229857627118644</triangleMeasure>
				<rectangleMeasure>0.4706172413793104</rectangleMeasure>
				<circleMeasure>0.282231962015061</circleMeasure>
				<centroid>
					<x>590.4445</x>
					<y>1018.107</y>
				</centroid>
			</pseudo3D>
		</spatialEntity>
		<spatialEntity>
			<pseudo3D type="cluster">
				<clusteredness>1</clusteredness>
				<density>1</density>
				<area>191.0706</area>
				<perimeter>56</perimeter>
				<distanceFromOrigin>376.2472591262294</distanceFromOrigin>
				<angle>0</angle>
				<shape>rectangular</shape>
				<triangleMeasure>0.4874250000000001</triangleMeasure>
				<rectangleMeasure>0.9748500000000001</rectangleMeasure>
				<circleMeasure>0.5849833005488307</circleMeasure>
				<centroid>
					<x>513</x>
					<y>1052</y>
				</centroid>
			</pseudo3D>
		</spatialEntity>
		<spatialEntity>
			<pseudo3D type="cluster">
				<clusteredness>1</clusteredness>
				<density>1</density>
				<area>191.0706</area>
				<perimeter>56</perimeter>
				<distanceFromOrigin>765.1836380895766</distanceFromOrigin>
				<angle>0</angle>
				<shape>rectangular</shape>
				<triangleMeasure>0.4874250000000001</triangleMeasure>
				<rectangleMeasure>0.9748500000000001</rectangleMeasure>
				<circleMeasure>0.5849833005488307</circleMeasure>
				<centroid>
					<x>1371</x>
					<y>1052</y>
				</centroid>
			</pseudo3D>
		</spatialEntity>
		<spatialEntity>
			<pseudo3D type="cluster">
				<clusteredness>1</clusteredness>
				<density>1</density>
				<area>191.0706</area>
				<perimeter>56</perimeter>
				<distanceFromOrigin>669.2570507659968</distanceFromOrigin>
				<angle>0</angle>
				<shape>rectangular</shape>
				<triangleMeasure>0.4874250000000001</triangleMeasure>
				<rectangleMeasure>0.9748500000000001</rectangleMeasure>
				<circleMeasure>0.5849833005488307</circleMeasure>
				<centroid>
					<x>1245</x>
					<y>1079</y>
				</centroid>
			</pseudo3D>
		</spatialEntity>
		<spatialEntity>
			<pseudo3D type="cluster">
				<clusteredness>0.07107320694312874</clusteredness>
				<density>1</density>
				<area>382.1412</area>
				<perimeter>110</perimeter>
				<distanceFromOrigin>742.7603920511648</distanceFromOrigin>
				<angle>34.38034472384487</angle>
				<shape>rectangular</shape>
				<triangleMeasure>0.3499461538461539</triangleMeasure>
				<rectangleMeasure>0.6998923076923077</rectangleMeasure>
				<circleMeasure>0.2372617093713138</circleMeasure>
				<centroid>
					<x>21</x>
					<y>1092.5</y>
				</centroid>
			</pseudo3D>
		</spatialEntity>
		<spatialEntity>
			<pseudo3D type="cluster">
				<clusteredness>1</clusteredness>
				<density>1</density>
				<area>191.0706</area>
				<perimeter>56</perimeter>
				<distanceFromOrigin>604.1092616406406</distanceFromOrigin>
				<angle>85.60129464500447</angle>
				<shape>rectangular</shape>
				<triangleMeasure>0.4899246153846154</triangleMeasure>
				<rectangleMeasure>0.9798492307692308</rectangleMeasure>
				<circleMeasure>0.582013761610809</circleMeasure>
				<centroid>
					<x>203.5</x>
					<y>1092.5</y>
				</centroid>
			</pseudo3D>
		</spatialEntity>
		<spatialEntity>
			<pseudo3D type="cluster">
				<clusteredness>1</clusteredness>
				<density>1</density>
				<area>191.0706</area>
				<perimeter>56</perimeter>
				<distanceFromOrigin>535.7882044240989</distanceFromOrigin>
				<angle>0</angle>
				<shape>rectangular</shape>
				<triangleMeasure>0.4874250000000001</triangleMeasure>
				<rectangleMeasure>0.9748500000000001</rectangleMeasure>
				<circleMeasure>0.5849833005488307</circleMeasure>
				<centroid>
					<x>1048</x>
					<y>1106</y>
				</centroid>
			</pseudo3D>
		</spatialEntity>
		<spatialEntity>
			<pseudo3D type="cluster">
				<clusteredness>1</clusteredness>
				<density>1</density>
				<area>191.0706</area>
				<perimeter>54</perimeter>
				<distanceFromOrigin>495.3271646094125</distanceFromOrigin>
				<angle>0</angle>
				<shape>rectangular</shape>
				<triangleMeasure>0.5249192307692309</triangleMeasure>
				<rectangleMeasure>1</rectangleMeasure>
				<circleMeasure>0.6282560906835513</circleMeasure>
				<centroid>
					<x>893</x>
					<y>1160.5</y>
				</centroid>
			</pseudo3D>
		</spatialEntity>
		<spatialEntity>
			<pseudo3D type="cluster">
				<clusteredness>1</clusteredness>
				<density>1</density>
				<area>191.0706</area>
				<perimeter>56</perimeter>
				<distanceFromOrigin>678.8357680617603</distanceFromOrigin>
				<angle>0</angle>
				<shape>rectangular</shape>
				<triangleMeasure>0.4874250000000001</triangleMeasure>
				<rectangleMeasure>0.9748500000000001</rectangleMeasure>
				<circleMeasure>0.5849833005488307</circleMeasure>
				<centroid>
					<x>189</x>
					<y>1188</y>
				</centroid>
			</pseudo3D>
		</spatialEntity>
		<spatialEntity>
			<pseudo3D type="cluster">
				<clusteredness>1</clusteredness>
				<density>1</density>
				<area>191.0706</area>
				<perimeter>58</perimeter>
				<distanceFromOrigin>873.1466085371918</distanceFromOrigin>
				<angle>0</angle>
				<shape>rectangular</shape>
				<triangleMeasure>0.4549300000000001</triangleMeasure>
				<rectangleMeasure>0.9098600000000001</rectangleMeasure>
				<circleMeasure>0.5446875469621394</circleMeasure>
				<centroid>
					<x>1399.5</x>
					<y>1215</y>
				</centroid>
			</pseudo3D>
		</spatialEntity>
		<spatialEntity>
			<pseudo3D type="cluster">
				<clusteredness>1</clusteredness>
				<density>1</density>
				<area>191.0706</area>
				<perimeter>54</perimeter>
				<distanceFromOrigin>580.9414772591126</distanceFromOrigin>
				<angle>0</angle>
				<shape>rectangular</shape>
				<triangleMeasure>0.5249192307692309</triangleMeasure>
				<rectangleMeasure>1</rectangleMeasure>
				<circleMeasure>0.6282560906835513</circleMeasure>
				<centroid>
					<x>949</x>
					<y>1228.5</y>
				</centroid>
			</pseudo3D>
		</spatialEntity>
		<spatialEntity>
			<pseudo3D type="cluster">
				<clusteredness>1</clusteredness>
				<density>1</density>
				<area>191.0706</area>
				<perimeter>56</perimeter>
				<distanceFromOrigin>538.406909316736</distanceFromOrigin>
				<angle>0</angle>
				<shape>rectangular</shape>
				<triangleMeasure>0.4874250000000001</triangleMeasure>
				<rectangleMeasure>0.9748500000000001</rectangleMeasure>
				<circleMeasure>0.5849833005488307</circleMeasure>
				<centroid>
					<x>583</x>
					<y>1242</y>
				</centroid>
			</pseudo3D>
		</spatialEntity>
		<spatialEntity>
			<pseudo3D type="cluster">
				<clusteredness>1</clusteredness>
				<density>1</density>
				<area>191.0706</area>
				<perimeter>56</perimeter>
				<distanceFromOrigin>650.6435275940274</distanceFromOrigin>
				<angle>0</angle>
				<shape>rectangular</shape>
				<triangleMeasure>0.4874250000000001</triangleMeasure>
				<rectangleMeasure>0.9748500000000001</rectangleMeasure>
				<circleMeasure>0.5849833005488307</circleMeasure>
				<centroid>
					<x>1062</x>
					<y>1242</y>
				</centroid>
			</pseudo3D>
		</spatialEntity>
		<spatialEntity>
			<pseudo3D type="cluster">
				<clusteredness>1</clusteredness>
				<density>1</density>
				<area>191.0706</area>
				<perimeter>56</perimeter>
				<distanceFromOrigin>558.4881377433186</distanceFromOrigin>
				<angle>85.60129464500447</angle>
				<shape>rectangular</shape>
				<triangleMeasure>0.4899246153846154</triangleMeasure>
				<rectangleMeasure>0.9798492307692308</rectangleMeasure>
				<circleMeasure>0.582013761610809</circleMeasure>
				<centroid>
					<x>808.5</x>
					<y>1255.5</y>
				</centroid>
			</pseudo3D>
		</spatialEntity>
		<spatialEntity>
			<pseudo3D type="cluster">
				<clusteredness>1</clusteredness>
				<density>1</density>
				<area>191.0706</area>
				<perimeter>56</perimeter>
				<distanceFromOrigin>669.5431278117937</distanceFromOrigin>
				<angle>0</angle>
				<shape>rectangular</shape>
				<triangleMeasure>0.4874250000000001</triangleMeasure>
				<rectangleMeasure>0.9748500000000001</rectangleMeasure>
				<circleMeasure>0.5849833005488307</circleMeasure>
				<centroid>
					<x>1034</x>
					<y>1283</y>
				</centroid>
			</pseudo3D>
		</spatialEntity>
		<spatialEntity>
			<pseudo3D type="cluster">
				<clusteredness>0.0464024394715962</clusteredness>
				<density>1</density>
				<area>382.1412</area>
				<perimeter>140.7036018371582</perimeter>
				<distanceFromOrigin>588.3026432033091</distanceFromOrigin>
				<angle>32.35784767211015</angle>
				<shape>rectangular</shape>
				<triangleMeasure>0.2480027257240205</triangleMeasure>
				<rectangleMeasure>0.3574563762187256</rectangleMeasure>
				<circleMeasure>0.1239532173430521</circleMeasure>
				<centroid>
					<x>745.0692</x>
					<y>1317</y>
				</centroid>
			</pseudo3D>
		</spatialEntity>
		<spatialEntity>
			<pseudo3D type="cluster">
				<clusteredness>1</clusteredness>
				<density>1</density>
				<area>191.0706</area>
				<perimeter>54</perimeter>
				<distanceFromOrigin>648.1705022600149</distanceFromOrigin>
				<angle>90</angle>
				<shape>rectangular</shape>
				<triangleMeasure>0.5249192307692309</triangleMeasure>
				<rectangleMeasure>1</rectangleMeasure>
				<circleMeasure>0.6282560906835513</circleMeasure>
				<centroid>
					<x>963</x>
					<y>1296.5</y>
				</centroid>
			</pseudo3D>
		</spatialEntity>
		<spatialEntity>
			<pseudo3D type="cluster">
				<clusteredness>1</clusteredness>
				<density>1</density>
				<area>191.0706</area>
				<perimeter>56</perimeter>
				<distanceFromOrigin>884.6479525777472</distanceFromOrigin>
				<angle>0</angle>
				<shape>rectangular</shape>
				<triangleMeasure>0.4874250000000001</triangleMeasure>
				<rectangleMeasure>0.9748500000000001</rectangleMeasure>
				<circleMeasure>0.5849833005488307</circleMeasure>
				<centroid>
					<x>21</x>
					<y>1310</y>
				</centroid>
			</pseudo3D>
		</spatialEntity>
		<spatialEntity>
			<pseudo3D type="cluster">
				<clusteredness>1</clusteredness>
				<density>1</density>
				<area>191.0706</area>
				<perimeter>56</perimeter>
				<distanceFromOrigin>722.5074394080659</distanceFromOrigin>
				<angle>0</angle>
				<shape>rectangular</shape>
				<triangleMeasure>0.4874250000000001</triangleMeasure>
				<rectangleMeasure>0.9748500000000001</rectangleMeasure>
				<circleMeasure>0.5849833005488307</circleMeasure>
				<centroid>
					<x>1090</x>
					<y>1310</y>
				</centroid>
			</pseudo3D>
		</spatialEntity>
		<spatialEntity>
			<pseudo3D type="cluster">
				<clusteredness>1</clusteredness>
				<density>1</density>
				<area>191.0706</area>
				<perimeter>54</perimeter>
				<distanceFromOrigin>908.8509228690918</distanceFromOrigin>
				<angle>0</angle>
				<shape>rectangular</shape>
				<triangleMeasure>0.5249192307692309</triangleMeasure>
				<rectangleMeasure>1</rectangleMeasure>
				<circleMeasure>0.6282560906835513</circleMeasure>
				<centroid>
					<x>1357</x>
					<y>1323.5</y>
				</centroid>
			</pseudo3D>
		</spatialEntity>
		<spatialEntity>
			<pseudo3D type="cluster">
				<clusteredness>1</clusteredness>
				<density>1</density>
				<area>191.0706</area>
				<perimeter>56</perimeter>
				<distanceFromOrigin>671.5094936037763</distanceFromOrigin>
				<angle>0</angle>
				<shape>rectangular</shape>
				<triangleMeasure>0.4874250000000001</triangleMeasure>
				<rectangleMeasure>0.9748500000000001</rectangleMeasure>
				<circleMeasure>0.5849833005488307</circleMeasure>
				<centroid>
					<x>429</x>
					<y>1337</y>
				</centroid>
			</pseudo3D>
		</spatialEntity>
		<numericStateVariable>
			<name>avgClusterednessClusters</name>
			<value>0.9604552955789102</value>
		</numericStateVariable>
		<numericStateVariable>
			<name>avgDensityClusters</name>
			<value>1.000634920634921</value>
		</numericStateVariable>
	</timepoint>
	<timepoint>
		<spatialEntity>
			<pseudo3D type="cluster">
				<clusteredness>1</clusteredness>
				<density>1</density>
				<area>191.0706</area>
				<perimeter>56</perimeter>
				<distanceFromOrigin>746.274078338515</distanceFromOrigin>
				<angle>0</angle>
				<shape>rectangular</shape>
				<triangleMeasure>0.4874250000000001</triangleMeasure>
				<rectangleMeasure>0.9748500000000001</rectangleMeasure>
				<circleMeasure>0.5849833005488307</circleMeasure>
				<centroid>
					<x>358</x>
					<y>20</y>
				</centroid>
			</pseudo3D>
		</spatialEntity>
		<spatialEntity>
			<pseudo3D type="cluster">
				<clusteredness>1</clusteredness>
				<density>1</density>
				<area>191.0706</area>
				<perimeter>56</perimeter>
				<distanceFromOrigin>703.9730108462966</distanceFromOrigin>
				<angle>0</angle>
				<shape>rectangular</shape>
				<triangleMeasure>0.4874250000000001</triangleMeasure>
				<rectangleMeasure>0.9748500000000001</rectangleMeasure>
				<circleMeasure>0.5849833005488307</circleMeasure>
				<centroid>
					<x>879</x>
					<y>20</y>
				</centroid>
			</pseudo3D>
		</spatialEntity>
		<spatialEntity>
			<pseudo3D type="cluster">
				<clusteredness>1</clusteredness>
				<density>1</density>
				<area>191.0706</area>
				<perimeter>54</perimeter>
				<distanceFromOrigin>877.05473033329</distanceFromOrigin>
				<angle>85.60129464500447</angle>
				<shape>rectangular</shape>
				<triangleMeasure>0.5249192307692309</triangleMeasure>
				<rectangleMeasure>1</rectangleMeasure>
				<circleMeasure>0.6282560906835513</circleMeasure>
				<centroid>
					<x>1259</x>
					<y>33.5</y>
				</centroid>
			</pseudo3D>
		</spatialEntity>
		<spatialEntity>
			<pseudo3D type="cluster">
				<clusteredness>1</clusteredness>
				<density>1</density>
				<area>191.0706</area>
				<perimeter>56</perimeter>
				<distanceFromOrigin>650.0769185258004</distanceFromOrigin>
				<angle>0</angle>
				<shape>rectangular</shape>
				<triangleMeasure>0.4874250000000001</triangleMeasure>
				<rectangleMeasure>0.9748500000000001</rectangleMeasure>
				<circleMeasure>0.5849833005488307</circleMeasure>
				<centroid>
					<x>696</x>
					<y>47</y>
				</centroid>
			</pseudo3D>
		</spatialEntity>
		<spatialEntity>
			<pseudo3D type="cluster">
				<clusteredness>1</clusteredness>
				<density>1</density>
				<area>191.0706</area>
				<perimeter>56</perimeter>
				<distanceFromOrigin>653.3421768108959</distanceFromOrigin>
				<angle>0</angle>
				<shape>rectangular</shape>
				<triangleMeasure>0.4874250000000001</triangleMeasure>
				<rectangleMeasure>0.9748500000000001</rectangleMeasure>
				<circleMeasure>0.5849833005488307</circleMeasure>
				<centroid>
					<x>752</x>
					<y>47</y>
				</centroid>
			</pseudo3D>
		</spatialEntity>
		<spatialEntity>
			<pseudo3D type="cluster">
				<clusteredness>1</clusteredness>
				<density>1</density>
				<area>191.0706</area>
				<perimeter>56</perimeter>
				<distanceFromOrigin>754.8489915208206</distanceFromOrigin>
				<angle>0</angle>
				<shape>rectangular</shape>
				<triangleMeasure>0.4874250000000001</triangleMeasure>
				<rectangleMeasure>0.9748500000000001</rectangleMeasure>
				<circleMeasure>0.5849833005488307</circleMeasure>
				<centroid>
					<x>1132</x>
					<y>88</y>
				</centroid>
			</pseudo3D>
		</spatialEntity>
		<spatialEntity>
			<pseudo3D type="cluster">
				<clusteredness>1</clusteredness>
				<density>1</density>
				<area>191.0706</area>
				<perimeter>54</perimeter>
				<distanceFromOrigin>876.7354218919183</distanceFromOrigin>
				<angle>85.60129464500447</angle>
				<shape>rectangular</shape>
				<triangleMeasure>0.5249192307692309</triangleMeasure>
				<rectangleMeasure>1</rectangleMeasure>
				<circleMeasure>0.6282560906835513</circleMeasure>
				<centroid>
					<x>1329</x>
					<y>101.5</y>
				</centroid>
			</pseudo3D>
		</spatialEntity>
		<spatialEntity>
			<pseudo3D type="cluster">
				<clusteredness>1</clusteredness>
				<density>1</density>
				<area>191.0706</area>
				<perimeter>54</perimeter>
				<distanceFromOrigin>639.094672173067</distanceFromOrigin>
				<angle>0</angle>
				<shape>rectangular</shape>
				<triangleMeasure>0.5249192307692309</triangleMeasure>
				<rectangleMeasure>1</rectangleMeasure>
				<circleMeasure>0.6282560906835513</circleMeasure>
				<centroid>
					<x>977</x>
					<y>128.5</y>
				</centroid>
			</pseudo3D>
		</spatialEntity>
		<spatialEntity>
			<pseudo3D type="cluster">
				<clusteredness>1</clusteredness>
				<density>1</density>
				<area>191.0706</area>
				<perimeter>56</perimeter>
				<distanceFromOrigin>630.8922253443927</distanceFromOrigin>
				<angle>0</angle>
				<shape>rectangular</shape>
				<triangleMeasure>0.4874250000000001</triangleMeasure>
				<rectangleMeasure>0.9748500000000001</rectangleMeasure>
				<circleMeasure>0.5849833005488307</circleMeasure>
				<centroid>
					<x>372</x>
					<y>142</y>
				</centroid>
			</pseudo3D>
		</spatialEntity>
		<spatialEntity>
			<pseudo3D type="cluster">
				<clusteredness>1</clusteredness>
				<density>2</density>
				<area>191.0706</area>
				<perimeter>56</perimeter>
				<distanceFromOrigin>557.5168158898887</distanceFromOrigin>
				<angle>0</angle>
				<shape>rectangular</shape>
				<triangleMeasure>0.4874250000000001</triangleMeasure>
				<rectangleMeasure>0.9748500000000001</rectangleMeasure>
				<circleMeasure>0.5849833005488307</circleMeasure>
				<centroid>
					<x>865</x>
					<y>169</y>
				</centroid>
			</pseudo3D>
		</spatialEntity>
		<spatialEntity>
			<pseudo3D type="cluster">
				<clusteredness>1</clusteredness>
				<density>1</density>
				<area>191.0706</area>
				<perimeter>56</perimeter>
				<distanceFromOrigin>842.8718763845428</distanceFromOrigin>
				<angle>0</angle>
				<shape>rectangular</shape>
				<triangleMeasure>0.4874250000000001</triangleMeasure>
				<rectangleMeasure>0.9748500000000001</rectangleMeasure>
				<circleMeasure>0.5849833005488307</circleMeasure>
				<centroid>
					<x>1343</x>
					<y>169</y>
				</centroid>
			</pseudo3D>
		</spatialEntity>
		<spatialEntity>
			<pseudo3D type="cluster">
				<clusteredness>0.04510529188456314</clusteredness>
				<density>1</density>
				<area>382.1412</area>
				<perimeter>145.1940422058105</perimeter>
				<distanceFromOrigin>709.5244886541972</distanceFromOrigin>
				<angle>35.07598537679198</angle>
				<shape>rectangular</shape>
				<triangleMeasure>0.24878984375</triangleMeasure>
				<rectangleMeasure>0.345317467566584</rectangleMeasure>
				<circleMeasure>0.1152908206146807</circleMeasure>
				<centroid>
					<x>1223.186</x>
					<y>216.5362</y>
				</centroid>
			</pseudo3D>
		</spatialEntity>
		<spatialEntity>
			<pseudo3D type="cluster">
				<clusteredness>1</clusteredness>
				<density>1</density>
				<area>191.0706</area>
				<perimeter>54</perimeter>
				<distanceFromOrigin>613.8208207612381</distanceFromOrigin>
				<angle>85.60129464500447</angle>
				<shape>rectangular</shape>
				<triangleMeasure>0.5249192307692309</triangleMeasure>
				<rectangleMeasure>1</rectangleMeasure>
				<circleMeasure>0.6282560906835513</circleMeasure>
				<centroid>
					<x>1076</x>
					<y>223.5</y>
				</centroid>
			</pseudo3D>
		</spatialEntity>
		<spatialEntity>
			<pseudo3D type="cluster">
				<clusteredness>0.04510523278054968</clusteredness>
				<density>1</density>
				<area>382.1412</area>
				<perimeter>144.5437774658203</perimeter>
				<distanceFromOrigin>470.8683467807111</distanceFromOrigin>
				<angle>31.89079180184571</angle>
				<shape>rectangular</shape>
				<triangleMeasure>0.2387403291618672</triangleMeasure>
				<rectangleMeasure>0.3481606833089771</rectangleMeasure>
				<circleMeasure>0.1169966441266076</circleMeasure>
				<centroid>
					<x>858</x>
					<y>244</y>
				</centroid>
			</pseudo3D>
		</spatialEntity>
		<spatialEntity>
			<pseudo3D type="cluster">
				<clusteredness>0.0736376512043255</clusteredness>
				<density>1</density>
				<area>382.1412</area>
				<perimeter>112</perimeter>
				<distanceFromOrigin>628.1600114620478</distanceFromOrigin>
				<angle>38.29016319224306</angle>
				<shape>rectangular</shape>
				<triangleMeasure>0.3106839024390244</triangleMeasure>
				<rectangleMeasure>0.6213679898794749</rectangleMeasure>
				<circleMeasure>0.240622698130835</circleMeasure>
				<centroid>
					<x>203.5</x>
					<y>264.5</y>
				</centroid>
			</pseudo3D>
		</spatialEntity>
		<spatialEntity>
			<pseudo3D type="cluster">
				<clusteredness>1</clusteredness>
				<density>1</density>
				<area>191.0706</area>
				<perimeter>54</perimeter>
				<distanceFromOrigin>680.5247974908776</distanceFromOrigin>
				<angle>0</angle>
				<shape>rectangular</shape>
				<triangleMeasure>0.5249192307692309</triangleMeasure>
				<rectangleMeasure>1</rectangleMeasure>
				<circleMeasure>0.6282560906835513</circleMeasure>
				<centroid>
					<x>147</x>
					<y>264.5</y>
				</centroid>
			</pseudo3D>
		</spatialEntity>
		<spatialEntity>
			<pseudo3D type="cluster">
				<clusteredness>1</clusteredness>
				<density>1</density>
				<area>191.0706</area>
				<perimeter>54</perimeter>
				<distanceFromOrigin>380.3485243825721</distanceFromOrigin>
				<angle>0</angle>
				<shape>rectangular</shape>
				<triangleMeasure>0.5249192307692309</triangleMeasure>
				<rectangleMeasure>1</rectangleMeasure>
				<circleMeasure>0.6282560906835513</circleMeasure>
				<centroid>
					<x>640</x>
					<y>318.5</y>
				</centroid>
			</pseudo3D>
		</spatialEntity>
		<spatialEntity>
			<pseudo3D type="cluster">
				<clusteredness>1</clusteredness>
				<density>1</density>
				<area>191.0706</area>
				<perimeter>56</perimeter>
				<distanceFromOrigin>426.9074841227312</distanceFromOrigin>
				<angle>0</angle>
				<shape>rectangular</shape>
				<triangleMeasure>0.4874250000000001</triangleMeasure>
				<rectangleMeasure>0.9748500000000001</rectangleMeasure>
				<circleMeasure>0.5849833005488307</circleMeasure>
				<centroid>
					<x>429</x>
					<y>346</y>
				</centroid>
			</pseudo3D>
		</spatialEntity>
		<spatialEntity>
			<pseudo3D type="cluster">
				<clusteredness>1</clusteredness>
				<density>1</density>
				<area>191.0706</area>
				<perimeter>58</perimeter>
				<distanceFromOrigin>569.2099788303083</distanceFromOrigin>
				<angle>0</angle>
				<shape>rectangular</shape>
				<triangleMeasure>0.4549300000000001</triangleMeasure>
				<rectangleMeasure>0.9098600000000001</rectangleMeasure>
				<circleMeasure>0.5446875469621394</circleMeasure>
				<centroid>
					<x>203.5</x>
					<y>373</y>
				</centroid>
			</pseudo3D>
		</spatialEntity>
		<spatialEntity>
			<pseudo3D type="cluster">
				<clusteredness>0.04738213796208583</clusteredness>
				<density>1</density>
				<area>382.1412</area>
				<perimeter>140</perimeter>
				<distanceFromOrigin>603.1865383113254</distanceFromOrigin>
				<angle>27.40757543781841</angle>
				<shape>rectangular</shape>
				<triangleMeasure>0.2437125</triangleMeasure>
				<rectangleMeasure>0.4874250000000001</rectangleMeasure>
				<circleMeasure>0.1376431214782586</circleMeasure>
				<centroid>
					<x>126</x>
					<y>400</y>
				</centroid>
			</pseudo3D>
		</spatialEntity>
		<spatialEntity>
			<pseudo3D type="cluster">
				<clusteredness>1</clusteredness>
				<density>1</density>
				<area>191.0706</area>
				<perimeter>56</perimeter>
				<distanceFromOrigin>336.6021390306366</distanceFromOrigin>
				<angle>0</angle>
				<shape>rectangular</shape>
				<triangleMeasure>0.4874250000000001</triangleMeasure>
				<rectangleMeasure>0.9748500000000001</rectangleMeasure>
				<circleMeasure>0.5849833005488307</circleMeasure>
				<centroid>
					<x>471</x>
					<y>427</y>
				</centroid>
			</pseudo3D>
		</spatialEntity>
		<spatialEntity>
			<pseudo3D type="cluster">
				<clusteredness>1</clusteredness>
				<density>1</density>
				<area>191.0706</area>
				<perimeter>56</perimeter>
				<distanceFromOrigin>690.1028908793239</distanceFromOrigin>
				<angle>0</angle>
				<shape>rectangular</shape>
				<triangleMeasure>0.4874250000000001</triangleMeasure>
				<rectangleMeasure>0.9748500000000001</rectangleMeasure>
				<circleMeasure>0.5849833005488307</circleMeasure>
				<centroid>
					<x>21</x>
					<y>468</y>
				</centroid>
			</pseudo3D>
		</spatialEntity>
		<spatialEntity>
			<pseudo3D type="cluster">
				<clusteredness>1</clusteredness>
				<density>1</density>
				<area>191.0706</area>
				<perimeter>56</perimeter>
				<distanceFromOrigin>423.2930427020978</distanceFromOrigin>
				<angle>0</angle>
				<shape>rectangular</shape>
				<triangleMeasure>0.4874250000000001</triangleMeasure>
				<rectangleMeasure>0.9748500000000001</rectangleMeasure>
				<circleMeasure>0.5849833005488307</circleMeasure>
				<centroid>
					<x>316</x>
					<y>468</y>
				</centroid>
			</pseudo3D>
		</spatialEntity>
		<spatialEntity>
			<pseudo3D type="cluster">
				<clusteredness>1</clusteredness>
				<density>1</density>
				<area>191.0706</area>
				<perimeter>56</perimeter>
				<distanceFromOrigin>578.2750210756125</distanceFromOrigin>
				<angle>0</angle>
				<shape>rectangular</shape>
				<triangleMeasure>0.4874250000000001</triangleMeasure>
				<rectangleMeasure>0.9748500000000001</rectangleMeasure>
				<circleMeasure>0.5849833005488307</circleMeasure>
				<centroid>
					<x>1217</x>
					<y>468</y>
				</centroid>
			</pseudo3D>
		</spatialEntity>
		<spatialEntity>
			<pseudo3D type="cluster">
				<clusteredness>1</clusteredness>
				<density>1</density>
				<area>191.0706</area>
				<perimeter>56</perimeter>
				<distanceFromOrigin>656.2514761888159</distanceFromOrigin>
				<angle>0</angle>
				<shape>rectangular</shape>
				<triangleMeasure>0.4874250000000001</triangleMeasure>
				<rectangleMeasure>0.9748500000000001</rectangleMeasure>
				<circleMeasure>0.5849833005488307</circleMeasure>
				<centroid>
					<x>1301</x>
					<y>468</y>
				</centroid>
			</pseudo3D>
		</spatialEntity>
		<spatialEntity>
			<pseudo3D type="cluster">
				<clusteredness>1</clusteredness>
				<density>1</density>
				<area>191.0706</area>
				<perimeter>56</perimeter>
				<distanceFromOrigin>290.1465147128257</distanceFromOrigin>
				<angle>0</angle>
				<shape>rectangular</shape>
				<triangleMeasure>0.4874250000000001</triangleMeasure>
				<rectangleMeasure>0.9748500000000001</rectangleMeasure>
				<circleMeasure>0.5849833005488307</circleMeasure>
				<centroid>
					<x>907</x>
					<y>509</y>
				</centroid>
			</pseudo3D>
		</spatialEntity>
		<spatialEntity>
			<pseudo3D type="cluster">
				<clusteredness>1</clusteredness>
				<density>1</density>
				<area>191.0706</area>
				<perimeter>54</perimeter>
				<distanceFromOrigin>389.5240685759995</distanceFromOrigin>
				<angle>0</angle>
				<shape>rectangular</shape>
				<triangleMeasure>0.5249192307692309</triangleMeasure>
				<rectangleMeasure>1</rectangleMeasure>
				<circleMeasure>0.6282560906835513</circleMeasure>
				<centroid>
					<x>1034</x>
					<y>522.5</y>
				</centroid>
			</pseudo3D>
		</spatialEntity>
		<spatialEntity>
			<pseudo3D type="cluster">
				<clusteredness>1</clusteredness>
				<density>1</density>
				<area>191.0706</area>
				<perimeter>56</perimeter>
				<distanceFromOrigin>429.3308747341612</distanceFromOrigin>
				<angle>0</angle>
				<shape>rectangular</shape>
				<triangleMeasure>0.4874250000000001</triangleMeasure>
				<rectangleMeasure>0.9748500000000001</rectangleMeasure>
				<circleMeasure>0.5849833005488307</circleMeasure>
				<centroid>
					<x>274</x>
					<y>536</y>
				</centroid>
			</pseudo3D>
		</spatialEntity>
		<spatialEntity>
			<pseudo3D type="cluster">
				<clusteredness>1</clusteredness>
				<density>1</density>
				<area>191.0706</area>
				<perimeter>56</perimeter>
				<distanceFromOrigin>522.0823689802213</distanceFromOrigin>
				<angle>0</angle>
				<shape>rectangular</shape>
				<triangleMeasure>0.4874250000000001</triangleMeasure>
				<rectangleMeasure>0.9748500000000001</rectangleMeasure>
				<circleMeasure>0.5849833005488307</circleMeasure>
				<centroid>
					<x>161</x>
					<y>590</y>
				</centroid>
			</pseudo3D>
		</spatialEntity>
		<spatialEntity>
			<pseudo3D type="cluster">
				<clusteredness>0.04510522802675011</clusteredness>
				<density>1</density>
				<area>382.1412</area>
				<perimeter>144.5437774658203</perimeter>
				<distanceFromOrigin>118.9663818059539</distanceFromOrigin>
				<angle>0</angle>
				<shape>rectangular</shape>
				<triangleMeasure>0.2387356682675413</triangleMeasure>
				<rectangleMeasure>0.3481606833089771</rectangleMeasure>
				<circleMeasure>0.1169966441266076</circleMeasure>
				<centroid>
					<x>759</x>
					<y>597</y>
				</centroid>
			</pseudo3D>
		</spatialEntity>
		<spatialEntity>
			<pseudo3D type="cluster">
				<clusteredness>0.01446797694033474</clusteredness>
				<density>1.035714285714286</density>
				<area>5349.9768</area>
				<perimeter>490.974723815918</perimeter>
				<distanceFromOrigin>56.88585061331157</distanceFromOrigin>
				<angle>90.74273540257738</angle>
				<shape>rectangular</shape>
				<triangleMeasure>0.2099403992318503</triangleMeasure>
				<rectangleMeasure>0.2331551937987532</rectangleMeasure>
				<circleMeasure>0.2247051679744824</circleMeasure>
				<centroid>
					<x>699.8426</x>
					<y>688.1346</y>
				</centroid>
			</pseudo3D>
		</spatialEntity>
		<spatialEntity>
			<pseudo3D type="cluster">
				<clusteredness>1</clusteredness>
				<density>1</density>
				<area>191.0706</area>
				<perimeter>56</perimeter>
				<distanceFromOrigin>440.2556075736003</distanceFromOrigin>
				<angle>0</angle>
				<shape>rectangular</shape>
				<triangleMeasure>0.4874250000000001</triangleMeasure>
				<rectangleMeasure>0.9748500000000001</rectangleMeasure>
				<circleMeasure>0.5849833005488307</circleMeasure>
				<centroid>
					<x>232</x>
					<y>726</y>
				</centroid>
			</pseudo3D>
		</spatialEntity>
		<spatialEntity>
			<pseudo3D type="cluster">
				<clusteredness>1</clusteredness>
				<density>1</density>
				<area>191.0706</area>
				<perimeter>56</perimeter>
				<distanceFromOrigin>111.2339876117008</distanceFromOrigin>
				<angle>0</angle>
				<shape>rectangular</shape>
				<triangleMeasure>0.4874250000000001</triangleMeasure>
				<rectangleMeasure>0.9748500000000001</rectangleMeasure>
				<circleMeasure>0.5849833005488307</circleMeasure>
				<centroid>
					<x>569</x>
					<y>753</y>
				</centroid>
			</pseudo3D>
		</spatialEntity>
		<spatialEntity>
			<pseudo3D type="cluster">
				<clusteredness>1</clusteredness>
				<density>1</density>
				<area>191.0706</area>
				<perimeter>56</perimeter>
				<distanceFromOrigin>617.5443303925638</distanceFromOrigin>
				<angle>0</angle>
				<shape>rectangular</shape>
				<triangleMeasure>0.4874250000000001</triangleMeasure>
				<rectangleMeasure>0.9748500000000001</rectangleMeasure>
				<circleMeasure>0.5849833005488307</circleMeasure>
				<centroid>
					<x>1301</x>
					<y>767</y>
				</centroid>
			</pseudo3D>
		</spatialEntity>
		<spatialEntity>
			<pseudo3D type="cluster">
				<clusteredness>1</clusteredness>
				<density>1</density>
				<area>191.0706</area>
				<perimeter>56</perimeter>
				<distanceFromOrigin>656.269761607222</distanceFromOrigin>
				<angle>0</angle>
				<shape>rectangular</shape>
				<triangleMeasure>0.4874250000000001</triangleMeasure>
				<rectangleMeasure>0.9748500000000001</rectangleMeasure>
				<circleMeasure>0.5849833005488307</circleMeasure>
				<centroid>
					<x>21</x>
					<y>794</y>
				</centroid>
			</pseudo3D>
		</spatialEntity>
		<spatialEntity>
			<pseudo3D type="cluster">
				<clusteredness>1</clusteredness>
				<density>1</density>
				<area>191.0706</area>
				<perimeter>56</perimeter>
				<distanceFromOrigin>703.9105056752599</distanceFromOrigin>
				<angle>0</angle>
				<shape>rectangular</shape>
				<triangleMeasure>0.4874250000000001</triangleMeasure>
				<rectangleMeasure>0.9748500000000001</rectangleMeasure>
				<circleMeasure>0.5849833005488307</circleMeasure>
				<centroid>
					<x>1385</x>
					<y>794</y>
				</centroid>
			</pseudo3D>
		</spatialEntity>
		<spatialEntity>
			<pseudo3D type="cluster">
				<clusteredness>1</clusteredness>
				<density>1</density>
				<area>191.0706</area>
				<perimeter>56</perimeter>
				<distanceFromOrigin>198.3053201505194</distanceFromOrigin>
				<angle>0</angle>
				<shape>rectangular</shape>
				<triangleMeasure>0.4874250000000001</triangleMeasure>
				<rectangleMeasure>0.9748500000000001</rectangleMeasure>
				<circleMeasure>0.5849833005488307</circleMeasure>
				<centroid>
					<x>851</x>
					<y>821</y>
				</centroid>
			</pseudo3D>
		</spatialEntity>
		<spatialEntity>
			<pseudo3D type="cluster">
				<clusteredness>1</clusteredness>
				<density>1</density>
				<area>191.0706</area>
				<perimeter>54</perimeter>
				<distanceFromOrigin>498.663213000518</distanceFromOrigin>
				<angle>0</angle>
				<shape>rectangular</shape>
				<triangleMeasure>0.5249192307692309</triangleMeasure>
				<rectangleMeasure>1</rectangleMeasure>
				<circleMeasure>0.6282560906835513</circleMeasure>
				<centroid>
					<x>189</x>
					<y>834.5</y>
				</centroid>
			</pseudo3D>
		</spatialEntity>
		<spatialEntity>
			<pseudo3D type="cluster">
				<clusteredness>1</clusteredness>
				<density>1</density>
				<area>191.0706</area>
				<perimeter>56</perimeter>
				<distanceFromOrigin>561.9555142535751</distanceFromOrigin>
				<angle>0</angle>
				<shape>rectangular</shape>
				<triangleMeasure>0.4874250000000001</triangleMeasure>
				<rectangleMeasure>0.9748500000000001</rectangleMeasure>
				<circleMeasure>0.5849833005488307</circleMeasure>
				<centroid>
					<x>1231</x>
					<y>848</y>
				</centroid>
			</pseudo3D>
		</spatialEntity>
		<spatialEntity>
			<pseudo3D type="cluster">
				<clusteredness>1</clusteredness>
				<density>1</density>
				<area>191.0706</area>
				<perimeter>56</perimeter>
				<distanceFromOrigin>178.0449381476486</distanceFromOrigin>
				<angle>0</angle>
				<shape>rectangular</shape>
				<triangleMeasure>0.4874250000000001</triangleMeasure>
				<rectangleMeasure>0.9748500000000001</rectangleMeasure>
				<circleMeasure>0.5849833005488307</circleMeasure>
				<centroid>
					<x>668</x>
					<y>889</y>
				</centroid>
			</pseudo3D>
		</spatialEntity>
		<spatialEntity>
			<pseudo3D type="cluster">
				<clusteredness>1</clusteredness>
				<density>1</density>
				<area>191.0706</area>
				<perimeter>54</perimeter>
				<distanceFromOrigin>217.8829961240666</distanceFromOrigin>
				<angle>0</angle>
				<shape>rectangular</shape>
				<triangleMeasure>0.5249192307692309</triangleMeasure>
				<rectangleMeasure>1</rectangleMeasure>
				<circleMeasure>0.6282560906835513</circleMeasure>
				<centroid>
					<x>569</x>
					<y>902.5</y>
				</centroid>
			</pseudo3D>
		</spatialEntity>
		<spatialEntity>
			<pseudo3D type="cluster">
				<clusteredness>1</clusteredness>
				<density>1</density>
				<area>191.0706</area>
				<perimeter>56</perimeter>
				<distanceFromOrigin>442.0599506854246</distanceFromOrigin>
				<angle>0</angle>
				<shape>rectangular</shape>
				<triangleMeasure>0.4874250000000001</triangleMeasure>
				<rectangleMeasure>0.9748500000000001</rectangleMeasure>
				<circleMeasure>0.5849833005488307</circleMeasure>
				<centroid>
					<x>288</x>
					<y>930</y>
				</centroid>
			</pseudo3D>
		</spatialEntity>
		<spatialEntity>
			<pseudo3D type="cluster">
				<clusteredness>0.09532987630838206</clusteredness>
				<density>1</density>
				<area>573.2118</area>
				<perimeter>102.1049728393555</perimeter>
				<distanceFromOrigin>609.5522947212979</distanceFromOrigin>
				<angle>73.30075576600638</angle>
				<shape>rectangular</shape>
				<triangleMeasure>0.6652683011751053</triangleMeasure>
				<rectangleMeasure>0.7582166666666668</rectangleMeasure>
				<circleMeasure>0.4546862776358844</circleMeasure>
				<centroid>
					<x>1239.277</x>
					<y>989.2456</y>
				</centroid>
			</pseudo3D>
		</spatialEntity>
		<spatialEntity>
			<pseudo3D type="cluster">
				<clusteredness>1</clusteredness>
				<density>1</density>
				<area>191.0706</area>
				<perimeter>56</perimeter>
				<distanceFromOrigin>715.5731968149729</distanceFromOrigin>
				<angle>0</angle>
				<shape>rectangular</shape>
				<triangleMeasure>0.4874250000000001</triangleMeasure>
				<rectangleMeasure>0.9748500000000001</rectangleMeasure>
				<circleMeasure>0.5849833005488307</circleMeasure>
				<centroid>
					<x>1329</x>
					<y>1025</y>
				</centroid>
			</pseudo3D>
		</spatialEntity>
		<spatialEntity>
			<pseudo3D type="cluster">
				<clusteredness>1</clusteredness>
				<density>1</density>
				<area>191.0706</area>
				<perimeter>56</perimeter>
				<distanceFromOrigin>356.2162264692612</distanceFromOrigin>
				<angle>0</angle>
				<shape>rectangular</shape>
				<triangleMeasure>0.4874250000000001</triangleMeasure>
				<rectangleMeasure>0.9748500000000001</rectangleMeasure>
				<circleMeasure>0.5849833005488307</circleMeasure>
				<centroid>
					<x>569</x>
					<y>1052</y>
				</centroid>
			</pseudo3D>
		</spatialEntity>
		<spatialEntity>
			<pseudo3D type="cluster">
				<clusteredness>0.07107320694312874</clusteredness>
				<density>1</density>
				<area>382.1412</area>
				<perimeter>110</perimeter>
				<distanceFromOrigin>729.2420722914991</distanceFromOrigin>
				<angle>34.38034472384487</angle>
				<shape>rectangular</shape>
				<triangleMeasure>0.3499461538461539</triangleMeasure>
				<rectangleMeasure>0.6998923076923077</rectangleMeasure>
				<circleMeasure>0.2372617093713138</circleMeasure>
				<centroid>
					<x>21</x>
					<y>1065.5</y>
				</centroid>
			</pseudo3D>
		</spatialEntity>
		<spatialEntity>
			<pseudo3D type="cluster">
				<clusteredness>1</clusteredness>
				<density>1</density>
				<area>191.0706</area>
				<perimeter>56</perimeter>
				<distanceFromOrigin>607.2174239924279</distanceFromOrigin>
				<angle>0</angle>
				<shape>rectangular</shape>
				<triangleMeasure>0.4874250000000001</triangleMeasure>
				<rectangleMeasure>0.9748500000000001</rectangleMeasure>
				<circleMeasure>0.5849833005488307</circleMeasure>
				<centroid>
					<x>189</x>
					<y>1079</y>
				</centroid>
			</pseudo3D>
		</spatialEntity>
		<spatialEntity>
			<pseudo3D type="cluster">
				<clusteredness>1</clusteredness>
				<density>1</density>
				<area>191.0706</area>
				<perimeter>54</perimeter>
				<distanceFromOrigin>434.4801491437785</distanceFromOrigin>
				<angle>0</angle>
				<shape>rectangular</shape>
				<triangleMeasure>0.5249192307692309</triangleMeasure>
				<rectangleMeasure>1</rectangleMeasure>
				<circleMeasure>0.6282560906835513</circleMeasure>
				<centroid>
					<x>893</x>
					<y>1092.5</y>
				</centroid>
			</pseudo3D>
		</spatialEntity>
		<spatialEntity>
			<pseudo3D type="cluster">
				<clusteredness>1</clusteredness>
				<density>1</density>
				<area>191.0706</area>
				<perimeter>56</perimeter>
				<distanceFromOrigin>459.4790528413673</distanceFromOrigin>
				<angle>0</angle>
				<shape>rectangular</shape>
				<triangleMeasure>0.4874250000000001</triangleMeasure>
				<rectangleMeasure>0.9748500000000001</rectangleMeasure>
				<circleMeasure>0.5849833005488307</circleMeasure>
				<centroid>
					<x>527</x>
					<y>1147</y>
				</centroid>
			</pseudo3D>
		</spatialEntity>
		<spatialEntity>
			<pseudo3D type="cluster">
				<clusteredness>1</clusteredness>
				<density>1</density>
				<area>191.0706</area>
				<perimeter>56</perimeter>
				<distanceFromOrigin>566.692156289462</distanceFromOrigin>
				<angle>0</angle>
				<shape>rectangular</shape>
				<triangleMeasure>0.4874250000000001</triangleMeasure>
				<rectangleMeasure>0.9748500000000001</rectangleMeasure>
				<circleMeasure>0.5849833005488307</circleMeasure>
				<centroid>
					<x>1048</x>
					<y>1147</y>
				</centroid>
			</pseudo3D>
		</spatialEntity>
		<spatialEntity>
			<pseudo3D type="cluster">
				<clusteredness>1</clusteredness>
				<density>1</density>
				<area>191.0706</area>
				<perimeter>56</perimeter>
				<distanceFromOrigin>689.5578293370324</distanceFromOrigin>
				<angle>0</angle>
				<shape>rectangular</shape>
				<triangleMeasure>0.4874250000000001</triangleMeasure>
				<rectangleMeasure>0.9748500000000001</rectangleMeasure>
				<circleMeasure>0.5849833005488307</circleMeasure>
				<centroid>
					<x>161</x>
					<y>1174</y>
				</centroid>
			</pseudo3D>
		</spatialEntity>
		<spatialEntity>
			<pseudo3D type="cluster">
				<clusteredness>1</clusteredness>
				<density>1</density>
				<area>191.0706</area>
				<perimeter>56</perimeter>
				<distanceFromOrigin>566.1748846425457</distanceFromOrigin>
				<angle>0</angle>
				<shape>rectangular</shape>
				<triangleMeasure>0.4874250000000001</triangleMeasure>
				<rectangleMeasure>0.9748500000000001</rectangleMeasure>
				<circleMeasure>0.5849833005488307</circleMeasure>
				<centroid>
					<x>991</x>
					<y>1188</y>
				</centroid>
			</pseudo3D>
		</spatialEntity>
		<spatialEntity>
			<pseudo3D type="cluster">
				<clusteredness>1</clusteredness>
				<density>1</density>
				<area>191.0706</area>
				<perimeter>56</perimeter>
				<distanceFromOrigin>512.6909400408788</distanceFromOrigin>
				<angle>0</angle>
				<shape>rectangular</shape>
				<triangleMeasure>0.4874250000000001</triangleMeasure>
				<rectangleMeasure>0.9748500000000001</rectangleMeasure>
				<circleMeasure>0.5849833005488307</circleMeasure>
				<centroid>
					<x>780</x>
					<y>1215</y>
				</centroid>
			</pseudo3D>
		</spatialEntity>
		<spatialEntity>
			<pseudo3D type="cluster">
				<clusteredness>0.04909181343672658</clusteredness>
				<density>1</density>
				<area>382.1412</area>
				<perimeter>136</perimeter>
				<distanceFromOrigin>637.2723122810216</distanceFromOrigin>
				<angle>30.25643716352926</angle>
				<shape>rectangular</shape>
				<triangleMeasure>0.2527388888888889</triangleMeasure>
				<rectangleMeasure>0.5054777777777778</rectangleMeasure>
				<circleMeasure>0.1473737023452796</circleMeasure>
				<centroid>
					<x>1076</x>
					<y>1235</y>
				</centroid>
			</pseudo3D>
		</spatialEntity>
		<spatialEntity>
			<pseudo3D type="cluster">
				<clusteredness>1</clusteredness>
				<density>1</density>
				<area>191.0706</area>
				<perimeter>56</perimeter>
				<distanceFromOrigin>773.6827515202856</distanceFromOrigin>
				<angle>0</angle>
				<shape>rectangular</shape>
				<triangleMeasure>0.4874250000000001</triangleMeasure>
				<rectangleMeasure>0.9748500000000001</rectangleMeasure>
				<circleMeasure>0.5849833005488307</circleMeasure>
				<centroid>
					<x>1273</x>
					<y>1215</y>
				</centroid>
			</pseudo3D>
		</spatialEntity>
		<spatialEntity>
			<pseudo3D type="cluster">
				<clusteredness>1</clusteredness>
				<density>1</density>
				<area>191.0706</area>
				<perimeter>54</perimeter>
				<distanceFromOrigin>858.8067302950064</distanceFromOrigin>
				<angle>0</angle>
				<shape>rectangular</shape>
				<triangleMeasure>0.5249192307692309</triangleMeasure>
				<rectangleMeasure>1</rectangleMeasure>
				<circleMeasure>0.6282560906835513</circleMeasure>
				<centroid>
					<x>1371</x>
					<y>1228.5</y>
				</centroid>
			</pseudo3D>
		</spatialEntity>
		<spatialEntity>
			<pseudo3D type="cluster">
				<clusteredness>1</clusteredness>
				<density>1</density>
				<area>191.0706</area>
				<perimeter>56</perimeter>
				<distanceFromOrigin>584.2028757204127</distanceFromOrigin>
				<angle>0</angle>
				<shape>rectangular</shape>
				<triangleMeasure>0.4874250000000001</triangleMeasure>
				<rectangleMeasure>0.9748500000000001</rectangleMeasure>
				<circleMeasure>0.5849833005488307</circleMeasure>
				<centroid>
					<x>499</x>
					<y>1269</y>
				</centroid>
			</pseudo3D>
		</spatialEntity>
		<spatialEntity>
			<pseudo3D type="cluster">
				<clusteredness>1</clusteredness>
				<density>1</density>
				<area>191.0706</area>
				<perimeter>56</perimeter>
				<distanceFromOrigin>565.8621740318043</distanceFromOrigin>
				<angle>0</angle>
				<shape>rectangular</shape>
				<triangleMeasure>0.4874250000000001</triangleMeasure>
				<rectangleMeasure>0.9748500000000001</rectangleMeasure>
				<circleMeasure>0.5849833005488307</circleMeasure>
				<centroid>
					<x>780</x>
					<y>1269</y>
				</centroid>
			</pseudo3D>
		</spatialEntity>
		<spatialEntity>
			<pseudo3D type="cluster">
				<clusteredness>1</clusteredness>
				<density>1</density>
				<area>191.0706</area>
				<perimeter>56</perimeter>
				<distanceFromOrigin>723.1624990277081</distanceFromOrigin>
				<angle>0</angle>
				<shape>rectangular</shape>
				<triangleMeasure>0.4874250000000001</triangleMeasure>
				<rectangleMeasure>0.9748500000000001</rectangleMeasure>
				<circleMeasure>0.5849833005488307</circleMeasure>
				<centroid>
					<x>1146</x>
					<y>1269</y>
				</centroid>
			</pseudo3D>
		</spatialEntity>
		<spatialEntity>
			<pseudo3D type="cluster">
				<clusteredness>1</clusteredness>
				<density>1</density>
				<area>191.0706</area>
				<perimeter>56</perimeter>
				<distanceFromOrigin>825.3538635034066</distanceFromOrigin>
				<angle>0</angle>
				<shape>rectangular</shape>
				<triangleMeasure>0.4874250000000001</triangleMeasure>
				<rectangleMeasure>0.9748500000000001</rectangleMeasure>
				<circleMeasure>0.5849833005488307</circleMeasure>
				<centroid>
					<x>77</x>
					<y>1283</y>
				</centroid>
			</pseudo3D>
		</spatialEntity>
		<spatialEntity>
			<pseudo3D type="cluster">
				<clusteredness>1</clusteredness>
				<density>1</density>
				<area>191.0706</area>
				<perimeter>54</perimeter>
				<distanceFromOrigin>608.7864978791825</distanceFromOrigin>
				<angle>90</angle>
				<shape>rectangular</shape>
				<triangleMeasure>0.5249192307692309</triangleMeasure>
				<rectangleMeasure>1</rectangleMeasure>
				<circleMeasure>0.6282560906835513</circleMeasure>
				<centroid>
					<x>851</x>
					<y>1296.5</y>
				</centroid>
			</pseudo3D>
		</spatialEntity>
		<spatialEntity>
			<pseudo3D type="cluster">
				<clusteredness>1</clusteredness>
				<density>1</density>
				<area>191.0706</area>
				<perimeter>54</perimeter>
				<distanceFromOrigin>660.6216769074415</distanceFromOrigin>
				<angle>90</angle>
				<shape>rectangular</shape>
				<triangleMeasure>0.5249192307692309</triangleMeasure>
				<rectangleMeasure>1</rectangleMeasure>
				<circleMeasure>0.6282560906835513</circleMeasure>
				<centroid>
					<x>991</x>
					<y>1296.5</y>
				</centroid>
			</pseudo3D>
		</spatialEntity>
		<numericStateVariable>
			<name>avgClusterednessClusters</name>
			<value>0.9614658835178581</value>
		</numericStateVariable>
		<numericStateVariable>
			<name>avgDensityClusters</name>
			<value>1.016705069124424</value>
		</numericStateVariable>
	</timepoint>
	<timepoint>
		<spatialEntity>
			<pseudo3D type="cluster">
				<clusteredness>0.1421463368080408</clusteredness>
				<density>1</density>
				<area>382.1412</area>
				<perimeter>82</perimeter>
				<distanceFromOrigin>692.0440737409721</distanceFromOrigin>
				<angle>49.76364169072618</angle>
				<shape>rectangular</shape>
				<triangleMeasure>0.5249192307692309</triangleMeasure>
				<rectangleMeasure>1</rectangleMeasure>
				<circleMeasure>0.4812454245808204</circleMeasure>
				<centroid>
					<x>731</x>
					<y>6.5</y>
				</centroid>
			</pseudo3D>
		</spatialEntity>
		<spatialEntity>
			<pseudo3D type="cluster">
				<clusteredness>1</clusteredness>
				<density>1</density>
				<area>191.0706</area>
				<perimeter>54</perimeter>
				<distanceFromOrigin>717.4468621438107</distanceFromOrigin>
				<angle>0</angle>
				<shape>rectangular</shape>
				<triangleMeasure>0.5249192307692309</triangleMeasure>
				<rectangleMeasure>1</rectangleMeasure>
				<circleMeasure>0.6282560906835513</circleMeasure>
				<centroid>
					<x>879</x>
					<y>6.5</y>
				</centroid>
			</pseudo3D>
		</spatialEntity>
		<spatialEntity>
			<pseudo3D type="cluster">
				<clusteredness>1</clusteredness>
				<density>1</density>
				<area>191.0706</area>
				<perimeter>56</perimeter>
				<distanceFromOrigin>857.3103288774724</distanceFromOrigin>
				<angle>0</angle>
				<shape>rectangular</shape>
				<triangleMeasure>0.4874250000000001</triangleMeasure>
				<rectangleMeasure>0.9748500000000001</rectangleMeasure>
				<circleMeasure>0.5849833005488307</circleMeasure>
				<centroid>
					<x>1245</x>
					<y>47</y>
				</centroid>
			</pseudo3D>
		</spatialEntity>
		<spatialEntity>
			<pseudo3D type="cluster">
				<clusteredness>1</clusteredness>
				<density>1</density>
				<area>191.0706</area>
				<perimeter>56</perimeter>
				<distanceFromOrigin>685.5107584859628</distanceFromOrigin>
				<angle>0</angle>
				<shape>rectangular</shape>
				<triangleMeasure>0.4874250000000001</triangleMeasure>
				<rectangleMeasure>0.9748500000000001</rectangleMeasure>
				<circleMeasure>0.5849833005488307</circleMeasure>
				<centroid>
					<x>386</x>
					<y>74</y>
				</centroid>
			</pseudo3D>
		</spatialEntity>
		<spatialEntity>
			<pseudo3D type="cluster">
				<clusteredness>1</clusteredness>
				<density>1</density>
				<area>191.0706</area>
				<perimeter>56</perimeter>
				<distanceFromOrigin>791.374121386339</distanceFromOrigin>
				<angle>0</angle>
				<shape>rectangular</shape>
				<triangleMeasure>0.4874250000000001</triangleMeasure>
				<rectangleMeasure>0.9748500000000001</rectangleMeasure>
				<circleMeasure>0.5849833005488307</circleMeasure>
				<centroid>
					<x>1174</x>
					<y>74</y>
				</centroid>
			</pseudo3D>
		</spatialEntity>
		<spatialEntity>
			<pseudo3D type="cluster">
				<clusteredness>1</clusteredness>
				<density>1</density>
				<area>191.0706</area>
				<perimeter>56</perimeter>
				<distanceFromOrigin>661.3017465575</distanceFromOrigin>
				<angle>0</angle>
				<shape>rectangular</shape>
				<triangleMeasure>0.4874250000000001</triangleMeasure>
				<rectangleMeasure>0.9748500000000001</rectangleMeasure>
				<circleMeasure>0.5849833005488307</circleMeasure>
				<centroid>
					<x>358</x>
					<y>115</y>
				</centroid>
			</pseudo3D>
		</spatialEntity>
		<spatialEntity>
			<pseudo3D type="cluster">
				<clusteredness>1</clusteredness>
				<density>1</density>
				<area>191.0706</area>
				<perimeter>56</perimeter>
				<distanceFromOrigin>888.237017918078</distanceFromOrigin>
				<angle>0</angle>
				<shape>rectangular</shape>
				<triangleMeasure>0.4874250000000001</triangleMeasure>
				<rectangleMeasure>0.9748500000000001</rectangleMeasure>
				<circleMeasure>0.5849833005488307</circleMeasure>
				<centroid>
					<x>1357</x>
					<y>115</y>
				</centroid>
			</pseudo3D>
		</spatialEntity>
		<spatialEntity>
			<pseudo3D type="cluster">
				<clusteredness>1</clusteredness>
				<density>1</density>
				<area>191.0706</area>
				<perimeter>54</perimeter>
				<distanceFromOrigin>686.4524746841547</distanceFromOrigin>
				<angle>0</angle>
				<shape>rectangular</shape>
				<triangleMeasure>0.5249192307692309</triangleMeasure>
				<rectangleMeasure>1</rectangleMeasure>
				<circleMeasure>0.6282560906835513</circleMeasure>
				<centroid>
					<x>288</x>
					<y>128.5</y>
				</centroid>
			</pseudo3D>
		</spatialEntity>
		<spatialEntity>
			<pseudo3D type="cluster">
				<clusteredness>1</clusteredness>
				<density>1</density>
				<area>191.0706</area>
				<perimeter>56</perimeter>
				<distanceFromOrigin>626.6625886392134</distanceFromOrigin>
				<angle>0</angle>
				<shape>rectangular</shape>
				<triangleMeasure>0.4874250000000001</triangleMeasure>
				<rectangleMeasure>0.9748500000000001</rectangleMeasure>
				<circleMeasure>0.5849833005488307</circleMeasure>
				<centroid>
					<x>977</x>
					<y>142</y>
				</centroid>
			</pseudo3D>
		</spatialEntity>
		<spatialEntity>
			<pseudo3D type="cluster">
				<clusteredness>0.03027896195810757</clusteredness>
				<density>1</density>
				<area>573.2118</area>
				<perimeter>203.4787559509277</perimeter>
				<distanceFromOrigin>743.6430595386472</distanceFromOrigin>
				<angle>60.94539590092286</angle>
				<shape>triangular</shape>
				<triangleMeasure>0.2074270903539523</triangleMeasure>
				<rectangleMeasure>0.1539236741194893</rectangleMeasure>
				<circleMeasure>0.1076926001340116</circleMeasure>
				<centroid>
					<x>1253.397</x>
					<y>192.2637</y>
				</centroid>
			</pseudo3D>
		</spatialEntity>
		<spatialEntity>
			<pseudo3D type="cluster">
				<clusteredness>1</clusteredness>
				<density>1</density>
				<area>191.0706</area>
				<perimeter>54</perimeter>
				<distanceFromOrigin>622.8169875653682</distanceFromOrigin>
				<angle>0</angle>
				<shape>rectangular</shape>
				<triangleMeasure>0.5249192307692309</triangleMeasure>
				<rectangleMeasure>1</rectangleMeasure>
				<circleMeasure>0.6282560906835513</circleMeasure>
				<centroid>
					<x>302</x>
					<y>196.5</y>
				</centroid>
			</pseudo3D>
		</spatialEntity>
		<spatialEntity>
			<pseudo3D type="cluster">
				<clusteredness>1</clusteredness>
				<density>1</density>
				<area>191.0706</area>
				<perimeter>56</perimeter>
				<distanceFromOrigin>544.2591294594882</distanceFromOrigin>
				<angle>0</angle>
				<shape>rectangular</shape>
				<triangleMeasure>0.4874250000000001</triangleMeasure>
				<rectangleMeasure>0.9748500000000001</rectangleMeasure>
				<circleMeasure>0.5849833005488307</circleMeasure>
				<centroid>
					<x>429</x>
					<y>210</y>
				</centroid>
			</pseudo3D>
		</spatialEntity>
		<spatialEntity>
			<pseudo3D type="cluster">
				<clusteredness>1</clusteredness>
				<density>1</density>
				<area>191.0706</area>
				<perimeter>56</perimeter>
				<distanceFromOrigin>498.831634923047</distanceFromOrigin>
				<angle>0</angle>
				<shape>rectangular</shape>
				<triangleMeasure>0.4874250000000001</triangleMeasure>
				<rectangleMeasure>0.9748500000000001</rectangleMeasure>
				<circleMeasure>0.5849833005488307</circleMeasure>
				<centroid>
					<x>794</x>
					<y>210</y>
				</centroid>
			</pseudo3D>
		</spatialEntity>
		<spatialEntity>
			<pseudo3D type="cluster">
				<clusteredness>1</clusteredness>
				<density>1</density>
				<area>191.0706</area>
				<perimeter>54</perimeter>
				<distanceFromOrigin>641.3267497929585</distanceFromOrigin>
				<angle>85.60129464500447</angle>
				<shape>rectangular</shape>
				<triangleMeasure>0.5249192307692309</triangleMeasure>
				<rectangleMeasure>1</rectangleMeasure>
				<circleMeasure>0.6282560906835513</circleMeasure>
				<centroid>
					<x>1118</x>
					<y>223.5</y>
				</centroid>
			</pseudo3D>
		</spatialEntity>
		<spatialEntity>
			<pseudo3D type="cluster">
				<clusteredness>1</clusteredness>
				<density>1</density>
				<area>191.0706</area>
				<perimeter>54</perimeter>
				<distanceFromOrigin>669.7835471254874</distanceFromOrigin>
				<angle>0</angle>
				<shape>rectangular</shape>
				<triangleMeasure>0.5249192307692309</triangleMeasure>
				<rectangleMeasure>1</rectangleMeasure>
				<circleMeasure>0.6282560906835513</circleMeasure>
				<centroid>
					<x>161</x>
					<y>264.5</y>
				</centroid>
			</pseudo3D>
		</spatialEntity>
		<spatialEntity>
			<pseudo3D type="cluster">
				<clusteredness>0.06400946046517222</clusteredness>
				<density>1</density>
				<area>382.1412</area>
				<perimeter>119.0731830596924</perimeter>
				<distanceFromOrigin>445.3784907244624</distanceFromOrigin>
				<angle>70.36441719555296</angle>
				<shape>rectangular</shape>
				<triangleMeasure>0.3237541605994017</triangleMeasure>
				<rectangleMeasure>0.4080134993591433</rectangleMeasure>
				<circleMeasure>0.1779002722441166</circleMeasure>
				<centroid>
					<x>822.7421</x>
					<y>271.3391</y>
				</centroid>
			</pseudo3D>
		</spatialEntity>
		<spatialEntity>
			<pseudo3D type="cluster">
				<clusteredness>1</clusteredness>
				<density>1</density>
				<area>191.0706</area>
				<perimeter>54</perimeter>
				<distanceFromOrigin>479.9354123212831</distanceFromOrigin>
				<angle>0</angle>
				<shape>rectangular</shape>
				<triangleMeasure>0.5249192307692309</triangleMeasure>
				<rectangleMeasure>1</rectangleMeasure>
				<circleMeasure>0.6282560906835513</circleMeasure>
				<centroid>
					<x>893</x>
					<y>264.5</y>
				</centroid>
			</pseudo3D>
		</spatialEntity>
		<spatialEntity>
			<pseudo3D type="cluster">
				<clusteredness>1</clusteredness>
				<density>1</density>
				<area>191.0706</area>
				<perimeter>56</perimeter>
				<distanceFromOrigin>393.3039537050194</distanceFromOrigin>
				<angle>0</angle>
				<shape>rectangular</shape>
				<triangleMeasure>0.4874250000000001</triangleMeasure>
				<rectangleMeasure>0.9748500000000001</rectangleMeasure>
				<circleMeasure>0.5849833005488307</circleMeasure>
				<centroid>
					<x>640</x>
					<y>305</y>
				</centroid>
			</pseudo3D>
		</spatialEntity>
		<spatialEntity>
			<pseudo3D type="cluster">
				<clusteredness>1</clusteredness>
				<density>1</density>
				<area>191.0706</area>
				<perimeter>54</perimeter>
				<distanceFromOrigin>717.3018890258131</distanceFromOrigin>
				<angle>0</angle>
				<shape>rectangular</shape>
				<triangleMeasure>0.5249192307692309</triangleMeasure>
				<rectangleMeasure>1</rectangleMeasure>
				<circleMeasure>0.6282560906835513</circleMeasure>
				<centroid>
					<x>63</x>
					<y>318.5</y>
				</centroid>
			</pseudo3D>
		</spatialEntity>
		<spatialEntity>
			<pseudo3D type="cluster">
				<clusteredness>1</clusteredness>
				<density>1</density>
				<area>191.0706</area>
				<perimeter>56</perimeter>
				<distanceFromOrigin>605.0595012062863</distanceFromOrigin>
				<angle>0</angle>
				<shape>rectangular</shape>
				<triangleMeasure>0.4874250000000001</triangleMeasure>
				<rectangleMeasure>0.9748500000000001</rectangleMeasure>
				<circleMeasure>0.5849833005488307</circleMeasure>
				<centroid>
					<x>161</x>
					<y>373</y>
				</centroid>
			</pseudo3D>
		</spatialEntity>
		<spatialEntity>
			<pseudo3D type="cluster">
				<clusteredness>1</clusteredness>
				<density>1</density>
				<area>191.0706</area>
				<perimeter>56</perimeter>
				<distanceFromOrigin>627.7085310874785</distanceFromOrigin>
				<angle>0</angle>
				<shape>rectangular</shape>
				<triangleMeasure>0.4874250000000001</triangleMeasure>
				<rectangleMeasure>0.9748500000000001</rectangleMeasure>
				<circleMeasure>0.5849833005488307</circleMeasure>
				<centroid>
					<x>119</x>
					<y>400</y>
				</centroid>
			</pseudo3D>
		</spatialEntity>
		<spatialEntity>
			<pseudo3D type="cluster">
				<clusteredness>1</clusteredness>
				<density>1</density>
				<area>191.0706</area>
				<perimeter>54</perimeter>
				<distanceFromOrigin>694.8740893140282</distanceFromOrigin>
				<angle>0</angle>
				<shape>rectangular</shape>
				<triangleMeasure>0.5249192307692309</triangleMeasure>
				<rectangleMeasure>1</rectangleMeasure>
				<circleMeasure>0.6282560906835513</circleMeasure>
				<centroid>
					<x>21</x>
					<y>454.5</y>
				</centroid>
			</pseudo3D>
		</spatialEntity>
		<spatialEntity>
			<pseudo3D type="cluster">
				<clusteredness>1</clusteredness>
				<density>1</density>
				<area>191.0706</area>
				<perimeter>56</perimeter>
				<distanceFromOrigin>414.5455342902634</distanceFromOrigin>
				<angle>0</angle>
				<shape>rectangular</shape>
				<triangleMeasure>0.4874250000000001</triangleMeasure>
				<rectangleMeasure>0.9748500000000001</rectangleMeasure>
				<circleMeasure>0.5849833005488307</circleMeasure>
				<centroid>
					<x>1048</x>
					<y>495</y>
				</centroid>
			</pseudo3D>
		</spatialEntity>
		<spatialEntity>
			<pseudo3D type="cluster">
				<clusteredness>1</clusteredness>
				<density>1</density>
				<area>191.0706</area>
				<perimeter>56</perimeter>
				<distanceFromOrigin>634.0386423554955</distanceFromOrigin>
				<angle>0</angle>
				<shape>rectangular</shape>
				<triangleMeasure>0.4874250000000001</triangleMeasure>
				<rectangleMeasure>0.9748500000000001</rectangleMeasure>
				<circleMeasure>0.5849833005488307</circleMeasure>
				<centroid>
					<x>1287</x>
					<y>495</y>
				</centroid>
			</pseudo3D>
		</spatialEntity>
		<spatialEntity>
			<pseudo3D type="cluster">
				<clusteredness>1</clusteredness>
				<density>1</density>
				<area>191.0706</area>
				<perimeter>56</perimeter>
				<distanceFromOrigin>258.4511559269952</distanceFromOrigin>
				<angle>0</angle>
				<shape>rectangular</shape>
				<triangleMeasure>0.4874250000000001</triangleMeasure>
				<rectangleMeasure>0.9748500000000001</rectangleMeasure>
				<circleMeasure>0.5849833005488307</circleMeasure>
				<centroid>
					<x>907</x>
					<y>563</y>
				</centroid>
			</pseudo3D>
		</spatialEntity>
		<spatialEntity>
			<pseudo3D type="cluster">
				<clusteredness>0.04510527659394178</clusteredness>
				<density>1</density>
				<area>382.1412</area>
				<perimeter>143.2377853393555</perimeter>
				<distanceFromOrigin>362.7740343519641</distanceFromOrigin>
				<angle>0</angle>
				<shape>rectangular</shape>
				<triangleMeasure>0.2540568508092161</triangleMeasure>
				<rectangleMeasure>0.3549106460245255</rectangleMeasure>
				<circleMeasure>0.1186615655888498</circleMeasure>
				<centroid>
					<x>308.6889</x>
					<y>583.4</y>
				</centroid>
			</pseudo3D>
		</spatialEntity>
		<spatialEntity>
			<pseudo3D type="cluster">
				<clusteredness>0.01145211430381311</clusteredness>
				<density>1.057142857142857</density>
				<area>6687.471</area>
				<perimeter>639.8533363342285</perimeter>
				<distanceFromOrigin>80.44874144447506</distanceFromOrigin>
				<angle>82.06683563924918</angle>
				<shape>rectangular</shape>
				<triangleMeasure>0.1606387384249529</triangleMeasure>
				<rectangleMeasure>0.2001158357771261</rectangleMeasure>
				<circleMeasure>0.1510523157001012</circleMeasure>
				<centroid>
					<x>704.4755</x>
					<y>711.596</y>
				</centroid>
			</pseudo3D>
		</spatialEntity>
		<spatialEntity>
			<pseudo3D type="cluster">
				<clusteredness>1</clusteredness>
				<density>1</density>
				<area>191.0706</area>
				<perimeter>56</perimeter>
				<distanceFromOrigin>570.8283454769919</distanceFromOrigin>
				<angle>0</angle>
				<shape>rectangular</shape>
				<triangleMeasure>0.4874250000000001</triangleMeasure>
				<rectangleMeasure>0.9748500000000001</rectangleMeasure>
				<circleMeasure>0.5849833005488307</circleMeasure>
				<centroid>
					<x>105</x>
					<y>631</y>
				</centroid>
			</pseudo3D>
		</spatialEntity>
		<spatialEntity>
			<pseudo3D type="cluster">
				<clusteredness>1</clusteredness>
				<density>1</density>
				<area>191.0706</area>
				<perimeter>54</perimeter>
				<distanceFromOrigin>443.180550114736</distanceFromOrigin>
				<angle>0</angle>
				<shape>rectangular</shape>
				<triangleMeasure>0.5249192307692309</triangleMeasure>
				<rectangleMeasure>1</rectangleMeasure>
				<circleMeasure>0.6282560906835513</circleMeasure>
				<centroid>
					<x>232</x>
					<y>644.5</y>
				</centroid>
			</pseudo3D>
		</spatialEntity>
		<spatialEntity>
			<pseudo3D type="cluster">
				<clusteredness>1</clusteredness>
				<density>1</density>
				<area>191.0706</area>
				<perimeter>54</perimeter>
				<distanceFromOrigin>657.1095799027739</distanceFromOrigin>
				<angle>85.60129464500447</angle>
				<shape>rectangular</shape>
				<triangleMeasure>0.5249192307692309</triangleMeasure>
				<rectangleMeasure>1</rectangleMeasure>
				<circleMeasure>0.6282560906835513</circleMeasure>
				<centroid>
					<x>1343</x>
					<y>685.5</y>
				</centroid>
			</pseudo3D>
		</spatialEntity>
		<spatialEntity>
			<pseudo3D type="cluster">
				<clusteredness>1</clusteredness>
				<density>1</density>
				<area>191.0706</area>
				<perimeter>56</perimeter>
				<distanceFromOrigin>687.2852391838486</distanceFromOrigin>
				<angle>0</angle>
				<shape>rectangular</shape>
				<triangleMeasure>0.4874250000000001</triangleMeasure>
				<rectangleMeasure>0.9748500000000001</rectangleMeasure>
				<circleMeasure>0.5849833005488307</circleMeasure>
				<centroid>
					<x>1371</x>
					<y>767</y>
				</centroid>
			</pseudo3D>
		</spatialEntity>
		<spatialEntity>
			<pseudo3D type="cluster">
				<clusteredness>1</clusteredness>
				<density>1</density>
				<area>191.0706</area>
				<perimeter>56</perimeter>
				<distanceFromOrigin>542.2739160239961</distanceFromOrigin>
				<angle>0</angle>
				<shape>rectangular</shape>
				<triangleMeasure>0.4874250000000001</triangleMeasure>
				<rectangleMeasure>0.9748500000000001</rectangleMeasure>
				<circleMeasure>0.5849833005488307</circleMeasure>
				<centroid>
					<x>1217</x>
					<y>821</y>
				</centroid>
			</pseudo3D>
		</spatialEntity>
		<spatialEntity>
			<pseudo3D type="cluster">
				<clusteredness>1</clusteredness>
				<density>1</density>
				<area>191.0706</area>
				<perimeter>54</perimeter>
				<distanceFromOrigin>676.4621201516017</distanceFromOrigin>
				<angle>85.60129464500447</angle>
				<shape>rectangular</shape>
				<triangleMeasure>0.5249192307692309</triangleMeasure>
				<rectangleMeasure>1</rectangleMeasure>
				<circleMeasure>0.6282560906835513</circleMeasure>
				<centroid>
					<x>7</x>
					<y>834.5</y>
				</centroid>
			</pseudo3D>
		</spatialEntity>
		<spatialEntity>
			<pseudo3D type="cluster">
				<clusteredness>1</clusteredness>
				<density>1</density>
				<area>191.0706</area>
				<perimeter>56</perimeter>
				<distanceFromOrigin>278.9587783167972</distanceFromOrigin>
				<angle>0</angle>
				<shape>rectangular</shape>
				<triangleMeasure>0.4874250000000001</triangleMeasure>
				<rectangleMeasure>0.9748500000000001</rectangleMeasure>
				<circleMeasure>0.5849833005488307</circleMeasure>
				<centroid>
					<x>429</x>
					<y>848</y>
				</centroid>
			</pseudo3D>
		</spatialEntity>
		<spatialEntity>
			<pseudo3D type="cluster">
				<clusteredness>1</clusteredness>
				<density>1</density>
				<area>191.0706</area>
				<perimeter>54</perimeter>
				<distanceFromOrigin>443.8118970915494</distanceFromOrigin>
				<angle>0</angle>
				<shape>rectangular</shape>
				<triangleMeasure>0.5249192307692309</triangleMeasure>
				<rectangleMeasure>1</rectangleMeasure>
				<circleMeasure>0.6282560906835513</circleMeasure>
				<centroid>
					<x>260</x>
					<y>875.5</y>
				</centroid>
			</pseudo3D>
		</spatialEntity>
		<spatialEntity>
			<pseudo3D type="cluster">
				<clusteredness>1</clusteredness>
				<density>1</density>
				<area>191.0706</area>
				<perimeter>56</perimeter>
				<distanceFromOrigin>213.6000936329383</distanceFromOrigin>
				<angle>0</angle>
				<shape>rectangular</shape>
				<triangleMeasure>0.4874250000000001</triangleMeasure>
				<rectangleMeasure>0.9748500000000001</rectangleMeasure>
				<circleMeasure>0.5849833005488307</circleMeasure>
				<centroid>
					<x>612</x>
					<y>916</y>
				</centroid>
			</pseudo3D>
		</spatialEntity>
		<spatialEntity>
			<pseudo3D type="cluster">
				<clusteredness>0.06400934785560973</clusteredness>
				<density>1</density>
				<area>382.1412</area>
				<perimeter>117.175651550293</perimeter>
				<distanceFromOrigin>660.0984775016527</distanceFromOrigin>
				<angle>41.46770541610911</angle>
				<shape>rectangular</shape>
				<triangleMeasure>0.3305719723183391</triangleMeasure>
				<rectangleMeasure>0.415495077489383</rectangleMeasure>
				<circleMeasure>0.1839658725400239</circleMeasure>
				<centroid>
					<x>1300.784</x>
					<y>990.5833</y>
				</centroid>
			</pseudo3D>
		</spatialEntity>
		<spatialEntity>
			<pseudo3D type="cluster">
				<clusteredness>0.06538505176790843</clusteredness>
				<density>1</density>
				<area>382.1412</area>
				<perimeter>114.8276252746582</perimeter>
				<distanceFromOrigin>674.0578610178803</distanceFromOrigin>
				<angle>0</angle>
				<shape>rectangular</shape>
				<triangleMeasure>0.3283705263157895</triangleMeasure>
				<rectangleMeasure>0.4288148604280203</rectangleMeasure>
				<circleMeasure>0.1923770677781546</circleMeasure>
				<centroid>
					<x>1252</x>
					<y>1079</y>
				</centroid>
			</pseudo3D>
		</spatialEntity>
		<spatialEntity>
			<pseudo3D type="cluster">
				<clusteredness>1</clusteredness>
				<density>1</density>
				<area>191.0706</area>
				<perimeter>56</perimeter>
				<distanceFromOrigin>419.3149174546501</distanceFromOrigin>
				<angle>0</angle>
				<shape>rectangular</shape>
				<triangleMeasure>0.4874250000000001</triangleMeasure>
				<rectangleMeasure>0.9748500000000001</rectangleMeasure>
				<circleMeasure>0.5849833005488307</circleMeasure>
				<centroid>
					<x>471</x>
					<y>1079</y>
				</centroid>
			</pseudo3D>
		</spatialEntity>
		<spatialEntity>
			<pseudo3D type="cluster">
				<clusteredness>0.06538488758995922</clusteredness>
				<density>1</density>
				<area>382.1412</area>
				<perimeter>116.7187652587891</perimeter>
				<distanceFromOrigin>761.4630654207728</distanceFromOrigin>
				<angle>40.07087656558231</angle>
				<shape>rectangular</shape>
				<triangleMeasure>0.3210596093257719</triangleMeasure>
				<rectangleMeasure>0.4135727545914261</rectangleMeasure>
				<circleMeasure>0.1860555408612584</circleMeasure>
				<centroid>
					<x>14.08563</x>
					<y>1119.52</y>
				</centroid>
			</pseudo3D>
		</spatialEntity>
		<spatialEntity>
			<pseudo3D type="cluster">
				<clusteredness>1</clusteredness>
				<density>1</density>
				<area>191.0706</area>
				<perimeter>56</perimeter>
				<distanceFromOrigin>510.2019208117508</distanceFromOrigin>
				<angle>0</angle>
				<shape>rectangular</shape>
				<triangleMeasure>0.4874250000000001</triangleMeasure>
				<rectangleMeasure>0.9748500000000001</rectangleMeasure>
				<circleMeasure>0.5849833005488307</circleMeasure>
				<centroid>
					<x>991</x>
					<y>1120</y>
				</centroid>
			</pseudo3D>
		</spatialEntity>
		<spatialEntity>
			<pseudo3D type="cluster">
				<clusteredness>1</clusteredness>
				<density>1</density>
				<area>191.0706</area>
				<perimeter>54</perimeter>
				<distanceFromOrigin>580.8037534313978</distanceFromOrigin>
				<angle>0</angle>
				<shape>rectangular</shape>
				<triangleMeasure>0.5249192307692309</triangleMeasure>
				<rectangleMeasure>1</rectangleMeasure>
				<circleMeasure>0.6282560906835513</circleMeasure>
				<centroid>
					<x>274</x>
					<y>1133.5</y>
				</centroid>
			</pseudo3D>
		</spatialEntity>
		<spatialEntity>
			<pseudo3D type="cluster">
				<clusteredness>1</clusteredness>
				<density>1</density>
				<area>191.0706</area>
				<perimeter>54</perimeter>
				<distanceFromOrigin>501.339206525881</distanceFromOrigin>
				<angle>0</angle>
				<shape>rectangular</shape>
				<triangleMeasure>0.5249192307692309</triangleMeasure>
				<rectangleMeasure>1</rectangleMeasure>
				<circleMeasure>0.6282560906835513</circleMeasure>
				<centroid>
					<x>907</x>
					<y>1160.5</y>
				</centroid>
			</pseudo3D>
		</spatialEntity>
		<spatialEntity>
			<pseudo3D type="cluster">
				<clusteredness>1</clusteredness>
				<density>1</density>
				<area>191.0706</area>
				<perimeter>56</perimeter>
				<distanceFromOrigin>487.0010266929629</distanceFromOrigin>
				<angle>0</angle>
				<shape>rectangular</shape>
				<triangleMeasure>0.4874250000000001</triangleMeasure>
				<rectangleMeasure>0.9748500000000001</rectangleMeasure>
				<circleMeasure>0.5849833005488307</circleMeasure>
				<centroid>
					<x>837</x>
					<y>1174</y>
				</centroid>
			</pseudo3D>
		</spatialEntity>
		<spatialEntity>
			<pseudo3D type="cluster">
				<clusteredness>1</clusteredness>
				<density>1</density>
				<area>191.0706</area>
				<perimeter>56</perimeter>
				<distanceFromOrigin>605.3668309380685</distanceFromOrigin>
				<angle>0</angle>
				<shape>rectangular</shape>
				<triangleMeasure>0.4874250000000001</triangleMeasure>
				<rectangleMeasure>0.9748500000000001</rectangleMeasure>
				<circleMeasure>0.5849833005488307</circleMeasure>
				<centroid>
					<x>1076</x>
					<y>1174</y>
				</centroid>
			</pseudo3D>
		</spatialEntity>
		<spatialEntity>
			<pseudo3D type="cluster">
				<clusteredness>1</clusteredness>
				<density>1</density>
				<area>191.0706</area>
				<perimeter>56</perimeter>
				<distanceFromOrigin>566.1748846425457</distanceFromOrigin>
				<angle>0</angle>
				<shape>rectangular</shape>
				<triangleMeasure>0.4874250000000001</triangleMeasure>
				<rectangleMeasure>0.9748500000000001</rectangleMeasure>
				<circleMeasure>0.5849833005488307</circleMeasure>
				<centroid>
					<x>991</x>
					<y>1188</y>
				</centroid>
			</pseudo3D>
		</spatialEntity>
		<spatialEntity>
			<pseudo3D type="cluster">
				<clusteredness>1</clusteredness>
				<density>1</density>
				<area>191.0706</area>
				<perimeter>56</perimeter>
				<distanceFromOrigin>756.3716017937215</distanceFromOrigin>
				<angle>0</angle>
				<shape>rectangular</shape>
				<triangleMeasure>0.4874250000000001</triangleMeasure>
				<rectangleMeasure>0.9748500000000001</rectangleMeasure>
				<circleMeasure>0.5849833005488307</circleMeasure>
				<centroid>
					<x>1273</x>
					<y>1188</y>
				</centroid>
			</pseudo3D>
		</spatialEntity>
		<spatialEntity>
			<pseudo3D type="cluster">
				<clusteredness>0.1022780590110538</clusteredness>
				<density>1</density>
				<area>382.1412</area>
				<perimeter>93.90396308898926</perimeter>
				<distanceFromOrigin>737.9275032142385</distanceFromOrigin>
				<angle>49.76364169072618</angle>
				<shape>rectangular</shape>
				<triangleMeasure>0.4546593694229625</triangleMeasure>
				<rectangleMeasure>0.5054777777777778</rectangleMeasure>
				<circleMeasure>0.3031241850905896</circleMeasure>
				<centroid>
					<x>126.1152</x>
					<y>1221.556</y>
				</centroid>
			</pseudo3D>
		</spatialEntity>
		<spatialEntity>
			<pseudo3D type="cluster">
				<clusteredness>1</clusteredness>
				<density>1</density>
				<area>191.0706</area>
				<perimeter>56</perimeter>
				<distanceFromOrigin>658.8330592798148</distanceFromOrigin>
				<angle>0</angle>
				<shape>rectangular</shape>
				<triangleMeasure>0.4874250000000001</triangleMeasure>
				<rectangleMeasure>0.9748500000000001</rectangleMeasure>
				<circleMeasure>0.5849833005488307</circleMeasure>
				<centroid>
					<x>1076</x>
					<y>1242</y>
				</centroid>
			</pseudo3D>
		</spatialEntity>
		<spatialEntity>
			<pseudo3D type="cluster">
				<clusteredness>1</clusteredness>
				<density>1</density>
				<area>191.0706</area>
				<perimeter>54</perimeter>
				<distanceFromOrigin>545.0917353987309</distanceFromOrigin>
				<angle>0</angle>
				<shape>rectangular</shape>
				<triangleMeasure>0.5249192307692309</triangleMeasure>
				<rectangleMeasure>1</rectangleMeasure>
				<circleMeasure>0.6282560906835513</circleMeasure>
				<centroid>
					<x>696</x>
					<y>1255.5</y>
				</centroid>
			</pseudo3D>
		</spatialEntity>
		<spatialEntity>
			<pseudo3D type="cluster">
				<clusteredness>1</clusteredness>
				<density>1</density>
				<area>191.0706</area>
				<perimeter>56</perimeter>
				<distanceFromOrigin>558.4881377433186</distanceFromOrigin>
				<angle>85.60129464500447</angle>
				<shape>rectangular</shape>
				<triangleMeasure>0.4899246153846154</triangleMeasure>
				<rectangleMeasure>0.9798492307692308</rectangleMeasure>
				<circleMeasure>0.582013761610809</circleMeasure>
				<centroid>
					<x>808.5</x>
					<y>1255.5</y>
				</centroid>
			</pseudo3D>
		</spatialEntity>
		<spatialEntity>
			<pseudo3D type="cluster">
				<clusteredness>1</clusteredness>
				<density>1</density>
				<area>191.0706</area>
				<perimeter>56</perimeter>
				<distanceFromOrigin>894.4076251911093</distanceFromOrigin>
				<angle>0</angle>
				<shape>rectangular</shape>
				<triangleMeasure>0.4874250000000001</triangleMeasure>
				<rectangleMeasure>0.9748500000000001</rectangleMeasure>
				<circleMeasure>0.5849833005488307</circleMeasure>
				<centroid>
					<x>1385</x>
					<y>1269</y>
				</centroid>
			</pseudo3D>
		</spatialEntity>
		<spatialEntity>
			<pseudo3D type="cluster">
				<clusteredness>1</clusteredness>
				<density>1</density>
				<area>191.0706</area>
				<perimeter>56</perimeter>
				<distanceFromOrigin>583.8433008950261</distanceFromOrigin>
				<angle>0</angle>
				<shape>rectangular</shape>
				<triangleMeasure>0.4874250000000001</triangleMeasure>
				<rectangleMeasure>0.9748500000000001</rectangleMeasure>
				<circleMeasure>0.5849833005488307</circleMeasure>
				<centroid>
					<x>555</x>
					<y>1283</y>
				</centroid>
			</pseudo3D>
		</spatialEntity>
		<spatialEntity>
			<pseudo3D type="cluster">
				<clusteredness>1</clusteredness>
				<density>1</density>
				<area>191.0706</area>
				<perimeter>56</perimeter>
				<distanceFromOrigin>734.0190733216679</distanceFromOrigin>
				<angle>0</angle>
				<shape>rectangular</shape>
				<triangleMeasure>0.4874250000000001</triangleMeasure>
				<rectangleMeasure>0.9748500000000001</rectangleMeasure>
				<circleMeasure>0.5849833005488307</circleMeasure>
				<centroid>
					<x>1146</x>
					<y>1283</y>
				</centroid>
			</pseudo3D>
		</spatialEntity>
		<spatialEntity>
			<pseudo3D type="cluster">
				<clusteredness>1</clusteredness>
				<density>1</density>
				<area>191.0706</area>
				<perimeter>56</perimeter>
				<distanceFromOrigin>703.0512072388468</distanceFromOrigin>
				<angle>0</angle>
				<shape>rectangular</shape>
				<triangleMeasure>0.4874250000000001</triangleMeasure>
				<rectangleMeasure>0.9748500000000001</rectangleMeasure>
				<circleMeasure>0.5849833005488307</circleMeasure>
				<centroid>
					<x>977</x>
					<y>1351</y>
				</centroid>
			</pseudo3D>
		</spatialEntity>
		<numericStateVariable>
			<name>avgClusterednessClusters</name>
			<value>0.9677788532048971</value>
		</numericStateVariable>
		<numericStateVariable>
			<name>avgDensityClusters</name>
			<value>1.001038961038961</value>
		</numericStateVariable>
	</timepoint>
	<timepoint>
		<spatialEntity>
			<pseudo3D type="cluster">
				<clusteredness>0.1421463368080408</clusteredness>
				<density>1</density>
				<area>382.1412</area>
				<perimeter>82</perimeter>
				<distanceFromOrigin>697.3643237218262</distanceFromOrigin>
				<angle>49.76364169072618</angle>
				<shape>rectangular</shape>
				<triangleMeasure>0.5249192307692309</triangleMeasure>
				<rectangleMeasure>1</rectangleMeasure>
				<circleMeasure>0.4812454245808204</circleMeasure>
				<centroid>
					<x>787</x>
					<y>6.5</y>
				</centroid>
			</pseudo3D>
		</spatialEntity>
		<spatialEntity>
			<pseudo3D type="cluster">
				<clusteredness>1</clusteredness>
				<density>1</density>
				<area>191.0706</area>
				<perimeter>54</perimeter>
				<distanceFromOrigin>721.3390326330608</distanceFromOrigin>
				<angle>0</angle>
				<shape>rectangular</shape>
				<triangleMeasure>0.5249192307692309</triangleMeasure>
				<rectangleMeasure>1</rectangleMeasure>
				<circleMeasure>0.6282560906835513</circleMeasure>
				<centroid>
					<x>893</x>
					<y>6.5</y>
				</centroid>
			</pseudo3D>
		</spatialEntity>
		<spatialEntity>
			<pseudo3D type="cluster">
				<clusteredness>1</clusteredness>
				<density>1</density>
				<area>191.0706</area>
				<perimeter>56</perimeter>
				<distanceFromOrigin>896.0457577601716</distanceFromOrigin>
				<angle>0</angle>
				<shape>rectangular</shape>
				<triangleMeasure>0.4874250000000001</triangleMeasure>
				<rectangleMeasure>0.9748500000000001</rectangleMeasure>
				<circleMeasure>0.5849833005488307</circleMeasure>
				<centroid>
					<x>1273</x>
					<y>20</y>
				</centroid>
			</pseudo3D>
		</spatialEntity>
		<spatialEntity>
			<pseudo3D type="cluster">
				<clusteredness>1</clusteredness>
				<density>1</density>
				<area>191.0706</area>
				<perimeter>54</perimeter>
				<distanceFromOrigin>807.9467804255427</distanceFromOrigin>
				<angle>0</angle>
				<shape>rectangular</shape>
				<triangleMeasure>0.5249192307692309</triangleMeasure>
				<rectangleMeasure>1</rectangleMeasure>
				<circleMeasure>0.6282560906835513</circleMeasure>
				<centroid>
					<x>175</x>
					<y>60.5</y>
				</centroid>
			</pseudo3D>
		</spatialEntity>
		<spatialEntity>
			<pseudo3D type="cluster">
				<clusteredness>1</clusteredness>
				<density>1</density>
				<area>191.0706</area>
				<perimeter>58</perimeter>
				<distanceFromOrigin>679.3894317694381</distanceFromOrigin>
				<angle>0</angle>
				<shape>rectangular</shape>
				<triangleMeasure>0.4549300000000001</triangleMeasure>
				<rectangleMeasure>0.9098600000000001</rectangleMeasure>
				<circleMeasure>0.5446875469621394</circleMeasure>
				<centroid>
					<x>400.5</x>
					<y>74</y>
				</centroid>
			</pseudo3D>
		</spatialEntity>
		<spatialEntity>
			<pseudo3D type="cluster">
				<clusteredness>0.04738218078337922</clusteredness>
				<density>1</density>
				<area>382.1412</area>
				<perimeter>140</perimeter>
				<distanceFromOrigin>818.590251591112</distanceFromOrigin>
				<angle>28.30075576600638</angle>
				<shape>rectangular</shape>
				<triangleMeasure>0.2437125</triangleMeasure>
				<rectangleMeasure>0.4874250000000001</rectangleMeasure>
				<circleMeasure>0.1376431214782586</circleMeasure>
				<centroid>
					<x>1238</x>
					<y>74</y>
				</centroid>
			</pseudo3D>
		</spatialEntity>
		<spatialEntity>
			<pseudo3D type="cluster">
				<clusteredness>1</clusteredness>
				<density>1</density>
				<area>191.0706</area>
				<perimeter>56</perimeter>
				<distanceFromOrigin>716.5528591806748</distanceFromOrigin>
				<angle>0</angle>
				<shape>rectangular</shape>
				<triangleMeasure>0.4874250000000001</triangleMeasure>
				<rectangleMeasure>0.9748500000000001</rectangleMeasure>
				<circleMeasure>0.5849833005488307</circleMeasure>
				<centroid>
					<x>1104</x>
					<y>115</y>
				</centroid>
			</pseudo3D>
		</spatialEntity>
		<spatialEntity>
			<pseudo3D type="cluster">
				<clusteredness>1</clusteredness>
				<density>1</density>
				<area>191.0706</area>
				<perimeter>54</perimeter>
				<distanceFromOrigin>583.0857569860543</distanceFromOrigin>
				<angle>81.2538377374448</angle>
				<shape>rectangular</shape>
				<triangleMeasure>0.5249192307692309</triangleMeasure>
				<rectangleMeasure>1</rectangleMeasure>
				<circleMeasure>0.6282560906835513</circleMeasure>
				<centroid>
					<x>457</x>
					<y>155.5</y>
				</centroid>
			</pseudo3D>
		</spatialEntity>
		<spatialEntity>
			<pseudo3D type="cluster">
				<clusteredness>0.07107347671805728</clusteredness>
				<density>1</density>
				<area>382.1412</area>
				<perimeter>112</perimeter>
				<distanceFromOrigin>739.0243568381221</distanceFromOrigin>
				<angle>37.8749836510982</angle>
				<shape>rectangular</shape>
				<triangleMeasure>0.32495</triangleMeasure>
				<rectangleMeasure>0.6499</rectangleMeasure>
				<circleMeasure>0.2339933167889357</circleMeasure>
				<centroid>
					<x>1231</x>
					<y>183</y>
				</centroid>
			</pseudo3D>
		</spatialEntity>
		<spatialEntity>
			<pseudo3D type="cluster">
				<clusteredness>1</clusteredness>
				<density>1</density>
				<area>191.0706</area>
				<perimeter>54</perimeter>
				<distanceFromOrigin>695.9094768718127</distanceFromOrigin>
				<angle>0</angle>
				<shape>rectangular</shape>
				<triangleMeasure>0.5249192307692309</triangleMeasure>
				<rectangleMeasure>1</rectangleMeasure>
				<circleMeasure>0.6282560906835513</circleMeasure>
				<centroid>
					<x>189</x>
					<y>196.5</y>
				</centroid>
			</pseudo3D>
		</spatialEntity>
		<spatialEntity>
			<pseudo3D type="cluster">
				<clusteredness>1</clusteredness>
				<density>1</density>
				<area>191.0706</area>
				<perimeter>54</perimeter>
				<distanceFromOrigin>602.1270630024862</distanceFromOrigin>
				<angle>0</angle>
				<shape>rectangular</shape>
				<triangleMeasure>0.5249192307692309</triangleMeasure>
				<rectangleMeasure>1</rectangleMeasure>
				<circleMeasure>0.6282560906835513</circleMeasure>
				<centroid>
					<x>1020</x>
					<y>196.5</y>
				</centroid>
			</pseudo3D>
		</spatialEntity>
		<spatialEntity>
			<pseudo3D type="cluster">
				<clusteredness>1</clusteredness>
				<density>1</density>
				<area>191.0706</area>
				<perimeter>54</perimeter>
				<distanceFromOrigin>793.2376693022086</distanceFromOrigin>
				<angle>0</angle>
				<shape>rectangular</shape>
				<triangleMeasure>0.5249192307692309</triangleMeasure>
				<rectangleMeasure>1</rectangleMeasure>
				<circleMeasure>0.6282560906835513</circleMeasure>
				<centroid>
					<x>1301</x>
					<y>196.5</y>
				</centroid>
			</pseudo3D>
		</spatialEntity>
		<spatialEntity>
			<pseudo3D type="cluster">
				<clusteredness>1</clusteredness>
				<density>1</density>
				<area>191.0706</area>
				<perimeter>56</perimeter>
				<distanceFromOrigin>489.7683125723835</distanceFromOrigin>
				<angle>0</angle>
				<shape>rectangular</shape>
				<triangleMeasure>0.4874250000000001</triangleMeasure>
				<rectangleMeasure>0.9748500000000001</rectangleMeasure>
				<circleMeasure>0.5849833005488307</circleMeasure>
				<centroid>
					<x>738</x>
					<y>210</y>
				</centroid>
			</pseudo3D>
		</spatialEntity>
		<spatialEntity>
			<pseudo3D type="cluster">
				<clusteredness>1</clusteredness>
				<density>1</density>
				<area>191.0706</area>
				<perimeter>54</perimeter>
				<distanceFromOrigin>568.5701363947987</distanceFromOrigin>
				<angle>81.2538377374448</angle>
				<shape>rectangular</shape>
				<triangleMeasure>0.5249192307692309</triangleMeasure>
				<rectangleMeasure>1</rectangleMeasure>
				<circleMeasure>0.6282560906835513</circleMeasure>
				<centroid>
					<x>358</x>
					<y>223.5</y>
				</centroid>
			</pseudo3D>
		</spatialEntity>
		<spatialEntity>
			<pseudo3D type="cluster">
				<clusteredness>1</clusteredness>
				<density>1</density>
				<area>191.0706</area>
				<perimeter>54</perimeter>
				<distanceFromOrigin>441.3218779983607</distanceFromOrigin>
				<angle>81.2538377374448</angle>
				<shape>rectangular</shape>
				<triangleMeasure>0.5249192307692309</triangleMeasure>
				<rectangleMeasure>1</rectangleMeasure>
				<circleMeasure>0.6282560906835513</circleMeasure>
				<centroid>
					<x>499</x>
					<y>291.5</y>
				</centroid>
			</pseudo3D>
		</spatialEntity>
		<spatialEntity>
			<pseudo3D type="cluster">
				<clusteredness>0.1022778907362216</clusteredness>
				<density>1</density>
				<area>382.1412</area>
				<perimeter>93.90396308898926</perimeter>
				<distanceFromOrigin>425.3104748298588</distanceFromOrigin>
				<angle>0</angle>
				<shape>rectangular</shape>
				<triangleMeasure>0.4546593694229625</triangleMeasure>
				<rectangleMeasure>0.5054777777777778</rectangleMeasure>
				<circleMeasure>0.3031241850905896</circleMeasure>
				<centroid>
					<x>844.1152</x>
					<y>298.4445</y>
				</centroid>
			</pseudo3D>
		</spatialEntity>
		<spatialEntity>
			<pseudo3D type="cluster">
				<clusteredness>1</clusteredness>
				<density>1</density>
				<area>191.0706</area>
				<perimeter>56</perimeter>
				<distanceFromOrigin>632.9873616431848</distanceFromOrigin>
				<angle>0</angle>
				<shape>rectangular</shape>
				<triangleMeasure>0.4874250000000001</triangleMeasure>
				<rectangleMeasure>0.9748500000000001</rectangleMeasure>
				<circleMeasure>0.5849833005488307</circleMeasure>
				<centroid>
					<x>175</x>
					<y>305</y>
				</centroid>
			</pseudo3D>
		</spatialEntity>
		<spatialEntity>
			<pseudo3D type="cluster">
				<clusteredness>0.1472755506315886</clusteredness>
				<density>1</density>
				<area>382.1412</area>
				<perimeter>82</perimeter>
				<distanceFromOrigin>660.1007498859549</distanceFromOrigin>
				<angle>51.84277341263093</angle>
				<shape>rectangular</shape>
				<triangleMeasure>0.5054777777777778</triangleMeasure>
				<rectangleMeasure>1</rectangleMeasure>
				<circleMeasure>0.4958128693722084</circleMeasure>
				<centroid>
					<x>105</x>
					<y>352.5</y>
				</centroid>
			</pseudo3D>
		</spatialEntity>
		<spatialEntity>
			<pseudo3D type="cluster">
				<clusteredness>1</clusteredness>
				<density>1</density>
				<area>191.0706</area>
				<perimeter>54</perimeter>
				<distanceFromOrigin>353.3454400441585</distanceFromOrigin>
				<angle>81.2538377374448</angle>
				<shape>rectangular</shape>
				<triangleMeasure>0.5249192307692309</triangleMeasure>
				<rectangleMeasure>1</rectangleMeasure>
				<circleMeasure>0.6282560906835513</circleMeasure>
				<centroid>
					<x>569</x>
					<y>359.5</y>
				</centroid>
			</pseudo3D>
		</spatialEntity>
		<spatialEntity>
			<pseudo3D type="cluster">
				<clusteredness>1</clusteredness>
				<density>1</density>
				<area>191.0706</area>
				<perimeter>54</perimeter>
				<distanceFromOrigin>352.0596540360738</distanceFromOrigin>
				<angle>0</angle>
				<shape>rectangular</shape>
				<triangleMeasure>0.5249192307692309</triangleMeasure>
				<rectangleMeasure>1</rectangleMeasure>
				<circleMeasure>0.6282560906835513</circleMeasure>
				<centroid>
					<x>851</x>
					<y>386.5</y>
				</centroid>
			</pseudo3D>
		</spatialEntity>
		<spatialEntity>
			<pseudo3D type="cluster">
				<clusteredness>1</clusteredness>
				<density>1</density>
				<area>191.0706</area>
				<perimeter>56</perimeter>
				<distanceFromOrigin>633.4263966713102</distanceFromOrigin>
				<angle>0</angle>
				<shape>rectangular</shape>
				<triangleMeasure>0.4874250000000001</triangleMeasure>
				<rectangleMeasure>0.9748500000000001</rectangleMeasure>
				<circleMeasure>0.5849833005488307</circleMeasure>
				<centroid>
					<x>1259</x>
					<y>427</y>
				</centroid>
			</pseudo3D>
		</spatialEntity>
		<spatialEntity>
			<pseudo3D type="cluster">
				<clusteredness>1</clusteredness>
				<density>1</density>
				<area>191.0706</area>
				<perimeter>56</perimeter>
				<distanceFromOrigin>691.0636728985253</distanceFromOrigin>
				<angle>0</angle>
				<shape>rectangular</shape>
				<triangleMeasure>0.4874250000000001</triangleMeasure>
				<rectangleMeasure>0.9748500000000001</rectangleMeasure>
				<circleMeasure>0.5849833005488307</circleMeasure>
				<centroid>
					<x>7</x>
					<y>509</y>
				</centroid>
			</pseudo3D>
		</spatialEntity>
		<spatialEntity>
			<pseudo3D type="cluster">
				<clusteredness>1</clusteredness>
				<density>1</density>
				<area>191.0706</area>
				<perimeter>54</perimeter>
				<distanceFromOrigin>377.068959210381</distanceFromOrigin>
				<angle>0</angle>
				<shape>rectangular</shape>
				<triangleMeasure>0.5249192307692309</triangleMeasure>
				<rectangleMeasure>1</rectangleMeasure>
				<circleMeasure>0.6282560906835513</circleMeasure>
				<centroid>
					<x>1020</x>
					<y>522.5</y>
				</centroid>
			</pseudo3D>
		</spatialEntity>
		<spatialEntity>
			<pseudo3D type="cluster">
				<clusteredness>1</clusteredness>
				<density>1</density>
				<area>191.0706</area>
				<perimeter>54</perimeter>
				<distanceFromOrigin>525.1304599811365</distanceFromOrigin>
				<angle>0</angle>
				<shape>rectangular</shape>
				<triangleMeasure>0.5249192307692309</triangleMeasure>
				<rectangleMeasure>1</rectangleMeasure>
				<circleMeasure>0.6282560906835513</circleMeasure>
				<centroid>
					<x>161</x>
					<y>576.5</y>
				</centroid>
			</pseudo3D>
		</spatialEntity>
		<spatialEntity>
			<pseudo3D type="cluster">
				<clusteredness>1</clusteredness>
				<density>1</density>
				<area>191.0706</area>
				<perimeter>56</perimeter>
				<distanceFromOrigin>118.9663818059539</distanceFromOrigin>
				<angle>0</angle>
				<shape>rectangular</shape>
				<triangleMeasure>0.4874250000000001</triangleMeasure>
				<rectangleMeasure>0.9748500000000001</rectangleMeasure>
				<circleMeasure>0.5849833005488307</circleMeasure>
				<centroid>
					<x>738</x>
					<y>590</y>
				</centroid>
			</pseudo3D>
		</spatialEntity>
		<spatialEntity>
			<pseudo3D type="cluster">
				<clusteredness>1</clusteredness>
				<density>1</density>
				<area>191.0706</area>
				<perimeter>56</perimeter>
				<distanceFromOrigin>208.5425616031413</distanceFromOrigin>
				<angle>0</angle>
				<shape>rectangular</shape>
				<triangleMeasure>0.4874250000000001</triangleMeasure>
				<rectangleMeasure>0.9748500000000001</rectangleMeasure>
				<circleMeasure>0.5849833005488307</circleMeasure>
				<centroid>
					<x>865</x>
					<y>590</y>
				</centroid>
			</pseudo3D>
		</spatialEntity>
		<spatialEntity>
			<pseudo3D type="cluster">
				<clusteredness>0.01344393053445423</clusteredness>
				<density>1.088235294117647</density>
				<area>6496.4004</area>
				<perimeter>571.7378520965576</perimeter>
				<distanceFromOrigin>34.17601498127012</distanceFromOrigin>
				<angle>106.8252936951524</angle>
				<shape>rectangular</shape>
				<triangleMeasure>0.2214664652477857</triangleMeasure>
				<rectangleMeasure>0.2220232535885168</rectangleMeasure>
				<circleMeasure>0.1766588586752546</circleMeasure>
				<centroid>
					<x>721.4987</x>
					<y>708.7858</y>
				</centroid>
			</pseudo3D>
		</spatialEntity>
		<spatialEntity>
			<pseudo3D type="cluster">
				<clusteredness>1</clusteredness>
				<density>1</density>
				<area>191.0706</area>
				<perimeter>56</perimeter>
				<distanceFromOrigin>307.1742176680849</distanceFromOrigin>
				<angle>0</angle>
				<shape>rectangular</shape>
				<triangleMeasure>0.4874250000000001</triangleMeasure>
				<rectangleMeasure>0.9748500000000001</rectangleMeasure>
				<circleMeasure>0.5849833005488307</circleMeasure>
				<centroid>
					<x>372</x>
					<y>631</y>
				</centroid>
			</pseudo3D>
		</spatialEntity>
		<spatialEntity>
			<pseudo3D type="cluster">
				<clusteredness>1</clusteredness>
				<density>1</density>
				<area>191.0706</area>
				<perimeter>54</perimeter>
				<distanceFromOrigin>221.4362210660216</distanceFromOrigin>
				<angle>0</angle>
				<shape>rectangular</shape>
				<triangleMeasure>0.5249192307692309</triangleMeasure>
				<rectangleMeasure>1</rectangleMeasure>
				<circleMeasure>0.6282560906835513</circleMeasure>
				<centroid>
					<x>457</x>
					<y>644.5</y>
				</centroid>
			</pseudo3D>
		</spatialEntity>
		<spatialEntity>
			<pseudo3D type="cluster">
				<clusteredness>1</clusteredness>
				<density>1</density>
				<area>191.0706</area>
				<perimeter>56</perimeter>
				<distanceFromOrigin>440.0045454310671</distanceFromOrigin>
				<angle>0</angle>
				<shape>rectangular</shape>
				<triangleMeasure>0.4874250000000001</triangleMeasure>
				<rectangleMeasure>0.9748500000000001</rectangleMeasure>
				<circleMeasure>0.5849833005488307</circleMeasure>
				<centroid>
					<x>232</x>
					<y>699</y>
				</centroid>
			</pseudo3D>
		</spatialEntity>
		<spatialEntity>
			<pseudo3D type="cluster">
				<clusteredness>0.07107316840402042</clusteredness>
				<density>1</density>
				<area>382.1412</area>
				<perimeter>112</perimeter>
				<distanceFromOrigin>630.4006662433028</distanceFromOrigin>
				<angle>37.8749836510982</angle>
				<shape>rectangular</shape>
				<triangleMeasure>0.32495</triangleMeasure>
				<rectangleMeasure>0.6499</rectangleMeasure>
				<circleMeasure>0.2339933167889357</circleMeasure>
				<centroid>
					<x>1329</x>
					<y>753</y>
				</centroid>
			</pseudo3D>
		</spatialEntity>
		<spatialEntity>
			<pseudo3D type="cluster">
				<clusteredness>1</clusteredness>
				<density>1</density>
				<area>191.0706</area>
				<perimeter>56</perimeter>
				<distanceFromOrigin>205.0097558654222</distanceFromOrigin>
				<angle>0</angle>
				<shape>rectangular</shape>
				<triangleMeasure>0.4874250000000001</triangleMeasure>
				<rectangleMeasure>0.9748500000000001</rectangleMeasure>
				<circleMeasure>0.5849833005488307</circleMeasure>
				<centroid>
					<x>499</x>
					<y>821</y>
				</centroid>
			</pseudo3D>
		</spatialEntity>
		<spatialEntity>
			<pseudo3D type="cluster">
				<clusteredness>1</clusteredness>
				<density>1</density>
				<area>191.0706</area>
				<perimeter>54</perimeter>
				<distanceFromOrigin>662.7043081193905</distanceFromOrigin>
				<angle>0</angle>
				<shape>rectangular</shape>
				<triangleMeasure>0.5249192307692309</triangleMeasure>
				<rectangleMeasure>1</rectangleMeasure>
				<circleMeasure>0.6282560906835513</circleMeasure>
				<centroid>
					<x>21</x>
					<y>834.5</y>
				</centroid>
			</pseudo3D>
		</spatialEntity>
		<spatialEntity>
			<pseudo3D type="cluster">
				<clusteredness>1</clusteredness>
				<density>1</density>
				<area>191.0706</area>
				<perimeter>56</perimeter>
				<distanceFromOrigin>524.218465909014</distanceFromOrigin>
				<angle>0</angle>
				<shape>rectangular</shape>
				<triangleMeasure>0.4874250000000001</triangleMeasure>
				<rectangleMeasure>0.9748500000000001</rectangleMeasure>
				<circleMeasure>0.5849833005488307</circleMeasure>
				<centroid>
					<x>1188</x>
					<y>862</y>
				</centroid>
			</pseudo3D>
		</spatialEntity>
		<spatialEntity>
			<pseudo3D type="cluster">
				<clusteredness>1</clusteredness>
				<density>1</density>
				<area>191.0706</area>
				<perimeter>56</perimeter>
				<distanceFromOrigin>410.5898196497326</distanceFromOrigin>
				<angle>0</angle>
				<shape>rectangular</shape>
				<triangleMeasure>0.4874250000000001</triangleMeasure>
				<rectangleMeasure>0.9748500000000001</rectangleMeasure>
				<circleMeasure>0.5849833005488307</circleMeasure>
				<centroid>
					<x>302</x>
					<y>889</y>
				</centroid>
			</pseudo3D>
		</spatialEntity>
		<spatialEntity>
			<pseudo3D type="cluster">
				<clusteredness>1</clusteredness>
				<density>1</density>
				<area>191.0706</area>
				<perimeter>54</perimeter>
				<distanceFromOrigin>711.3993252737874</distanceFromOrigin>
				<angle>0</angle>
				<shape>rectangular</shape>
				<triangleMeasure>0.5249192307692309</triangleMeasure>
				<rectangleMeasure>1</rectangleMeasure>
				<circleMeasure>0.6282560906835513</circleMeasure>
				<centroid>
					<x>1371</x>
					<y>902.5</y>
				</centroid>
			</pseudo3D>
		</spatialEntity>
		<spatialEntity>
			<pseudo3D type="cluster">
				<clusteredness>1</clusteredness>
				<density>1</density>
				<area>191.0706</area>
				<perimeter>54</perimeter>
				<distanceFromOrigin>719.6117008498403</distanceFromOrigin>
				<angle>0</angle>
				<shape>rectangular</shape>
				<triangleMeasure>0.5249192307692309</triangleMeasure>
				<rectangleMeasure>1</rectangleMeasure>
				<circleMeasure>0.6282560906835513</circleMeasure>
				<centroid>
					<x>1357</x>
					<y>970.5</y>
				</centroid>
			</pseudo3D>
		</spatialEntity>
		<spatialEntity>
			<pseudo3D type="cluster">
				<clusteredness>1</clusteredness>
				<density>1</density>
				<area>191.0706</area>
				<perimeter>56</perimeter>
				<distanceFromOrigin>297.0151511286924</distanceFromOrigin>
				<angle>0</angle>
				<shape>rectangular</shape>
				<triangleMeasure>0.4874250000000001</triangleMeasure>
				<rectangleMeasure>0.9748500000000001</rectangleMeasure>
				<circleMeasure>0.5849833005488307</circleMeasure>
				<centroid>
					<x>555</x>
					<y>984</y>
				</centroid>
			</pseudo3D>
		</spatialEntity>
		<spatialEntity>
			<pseudo3D type="cluster">
				<clusteredness>1</clusteredness>
				<density>1</density>
				<area>191.0706</area>
				<perimeter>56</perimeter>
				<distanceFromOrigin>487.5910171444917</distanceFromOrigin>
				<angle>0</angle>
				<shape>rectangular</shape>
				<triangleMeasure>0.4874250000000001</triangleMeasure>
				<rectangleMeasure>0.9748500000000001</rectangleMeasure>
				<circleMeasure>0.5849833005488307</circleMeasure>
				<centroid>
					<x>1090</x>
					<y>984</y>
				</centroid>
			</pseudo3D>
		</spatialEntity>
		<spatialEntity>
			<pseudo3D type="cluster">
				<clusteredness>1</clusteredness>
				<density>1</density>
				<area>191.0706</area>
				<perimeter>54</perimeter>
				<distanceFromOrigin>640.8572383924519</distanceFromOrigin>
				<angle>0</angle>
				<shape>rectangular</shape>
				<triangleMeasure>0.5249192307692309</triangleMeasure>
				<rectangleMeasure>1</rectangleMeasure>
				<circleMeasure>0.6282560906835513</circleMeasure>
				<centroid>
					<x>1259</x>
					<y>997.5</y>
				</centroid>
			</pseudo3D>
		</spatialEntity>
		<spatialEntity>
			<pseudo3D type="cluster">
				<clusteredness>1</clusteredness>
				<density>1</density>
				<area>191.0706</area>
				<perimeter>54</perimeter>
				<distanceFromOrigin>355.4616716328218</distanceFromOrigin>
				<angle>0</angle>
				<shape>rectangular</shape>
				<triangleMeasure>0.5249192307692309</triangleMeasure>
				<rectangleMeasure>1</rectangleMeasure>
				<circleMeasure>0.6282560906835513</circleMeasure>
				<centroid>
					<x>823</x>
					<y>1038.5</y>
				</centroid>
			</pseudo3D>
		</spatialEntity>
		<spatialEntity>
			<pseudo3D type="cluster">
				<clusteredness>1</clusteredness>
				<density>1</density>
				<area>191.0706</area>
				<perimeter>56</perimeter>
				<distanceFromOrigin>477.3227419681572</distanceFromOrigin>
				<angle>0</angle>
				<shape>rectangular</shape>
				<triangleMeasure>0.4874250000000001</triangleMeasure>
				<rectangleMeasure>0.9748500000000001</rectangleMeasure>
				<circleMeasure>0.5849833005488307</circleMeasure>
				<centroid>
					<x>1020</x>
					<y>1052</y>
				</centroid>
			</pseudo3D>
		</spatialEntity>
		<spatialEntity>
			<pseudo3D type="cluster">
				<clusteredness>0.0440300789282757</clusteredness>
				<density>1</density>
				<area>573.2118</area>
				<perimeter>156.5460662841797</perimeter>
				<distanceFromOrigin>757.0006605016933</distanceFromOrigin>
				<angle>40.84975700563512</angle>
				<shape>rectangular</shape>
				<triangleMeasure>0.30555</triangleMeasure>
				<rectangleMeasure>0.3133867110450045</rectangleMeasure>
				<circleMeasure>0.1469958209981488</circleMeasure>
				<centroid>
					<x>22.73759</x>
					<y>1140.645</y>
				</centroid>
			</pseudo3D>
		</spatialEntity>
		<spatialEntity>
			<pseudo3D type="cluster">
				<clusteredness>1</clusteredness>
				<density>1</density>
				<area>191.0706</area>
				<perimeter>58</perimeter>
				<distanceFromOrigin>621.5343916469949</distanceFromOrigin>
				<angle>0</angle>
				<shape>rectangular</shape>
				<triangleMeasure>0.4549300000000001</triangleMeasure>
				<rectangleMeasure>0.9098600000000001</rectangleMeasure>
				<circleMeasure>0.5446875469621394</circleMeasure>
				<centroid>
					<x>203.5</x>
					<y>1120</y>
				</centroid>
			</pseudo3D>
		</spatialEntity>
		<spatialEntity>
			<pseudo3D type="cluster">
				<clusteredness>0.0653851117817391</clusteredness>
				<density>1</density>
				<area>382.1412</area>
				<perimeter>114.8276252746582</perimeter>
				<distanceFromOrigin>436.5695820828565</distanceFromOrigin>
				<angle>0</angle>
				<shape>rectangular</shape>
				<triangleMeasure>0.3283352593706369</triangleMeasure>
				<rectangleMeasure>0.4288148604280203</rectangleMeasure>
				<circleMeasure>0.1923770677781546</circleMeasure>
				<centroid>
					<x>787</x>
					<y>1147</y>
				</centroid>
			</pseudo3D>
		</spatialEntity>
		<spatialEntity>
			<pseudo3D type="cluster">
				<clusteredness>1</clusteredness>
				<density>1</density>
				<area>191.0706</area>
				<perimeter>56</perimeter>
				<distanceFromOrigin>765.3345673625359</distanceFromOrigin>
				<angle>0</angle>
				<shape>rectangular</shape>
				<triangleMeasure>0.4874250000000001</triangleMeasure>
				<rectangleMeasure>0.9748500000000001</rectangleMeasure>
				<circleMeasure>0.5849833005488307</circleMeasure>
				<centroid>
					<x>1315</x>
					<y>1147</y>
				</centroid>
			</pseudo3D>
		</spatialEntity>
		<spatialEntity>
			<pseudo3D type="cluster">
				<clusteredness>1</clusteredness>
				<density>1</density>
				<area>191.0706</area>
				<perimeter>56</perimeter>
				<distanceFromOrigin>477.6033919477541</distanceFromOrigin>
				<angle>0</angle>
				<shape>rectangular</shape>
				<triangleMeasure>0.4874250000000001</triangleMeasure>
				<rectangleMeasure>0.9748500000000001</rectangleMeasure>
				<circleMeasure>0.5849833005488307</circleMeasure>
				<centroid>
					<x>710</x>
					<y>1188</y>
				</centroid>
			</pseudo3D>
		</spatialEntity>
		<spatialEntity>
			<pseudo3D type="cluster">
				<clusteredness>0.1022780015860235</clusteredness>
				<density>1</density>
				<area>382.1412</area>
				<perimeter>93.90396308898926</perimeter>
				<distanceFromOrigin>616.3440597588331</distanceFromOrigin>
				<angle>54.76455787988841</angle>
				<shape>rectangular</shape>
				<triangleMeasure>0.4546593694229625</triangleMeasure>
				<rectangleMeasure>0.5054777777777778</rectangleMeasure>
				<circleMeasure>0.3031241850905896</circleMeasure>
				<centroid>
					<x>1027.115</x>
					<y>1235.444</y>
				</centroid>
			</pseudo3D>
		</spatialEntity>
		<spatialEntity>
			<pseudo3D type="cluster">
				<clusteredness>0.06538494010141443</clusteredness>
				<density>1</density>
				<area>382.1412</area>
				<perimeter>114.8276252746582</perimeter>
				<distanceFromOrigin>665.6185093580256</distanceFromOrigin>
				<angle>0</angle>
				<shape>rectangular</shape>
				<triangleMeasure>0.3283352593706369</triangleMeasure>
				<rectangleMeasure>0.4288148604280203</rectangleMeasure>
				<circleMeasure>0.1923770677781546</circleMeasure>
				<centroid>
					<x>1097</x>
					<y>1242</y>
				</centroid>
			</pseudo3D>
		</spatialEntity>
		<spatialEntity>
			<pseudo3D type="cluster">
				<clusteredness>1</clusteredness>
				<density>1</density>
				<area>191.0706</area>
				<perimeter>54</perimeter>
				<distanceFromOrigin>858.8067302950064</distanceFromOrigin>
				<angle>0</angle>
				<shape>rectangular</shape>
				<triangleMeasure>0.5249192307692309</triangleMeasure>
				<rectangleMeasure>1</rectangleMeasure>
				<circleMeasure>0.6282560906835513</circleMeasure>
				<centroid>
					<x>1371</x>
					<y>1228.5</y>
				</centroid>
			</pseudo3D>
		</spatialEntity>
		<spatialEntity>
			<pseudo3D type="cluster">
				<clusteredness>1</clusteredness>
				<density>1</density>
				<area>191.0706</area>
				<perimeter>56</perimeter>
				<distanceFromOrigin>565.0530948503866</distanceFromOrigin>
				<angle>0</angle>
				<shape>rectangular</shape>
				<triangleMeasure>0.4874250000000001</triangleMeasure>
				<rectangleMeasure>0.9748500000000001</rectangleMeasure>
				<circleMeasure>0.5849833005488307</circleMeasure>
				<centroid>
					<x>583</x>
					<y>1269</y>
				</centroid>
			</pseudo3D>
		</spatialEntity>
		<spatialEntity>
			<pseudo3D type="cluster">
				<clusteredness>1</clusteredness>
				<density>1</density>
				<area>191.0706</area>
				<perimeter>56</perimeter>
				<distanceFromOrigin>795.6085721006278</distanceFromOrigin>
				<angle>0</angle>
				<shape>rectangular</shape>
				<triangleMeasure>0.4874250000000001</triangleMeasure>
				<rectangleMeasure>0.9748500000000001</rectangleMeasure>
				<circleMeasure>0.5849833005488307</circleMeasure>
				<centroid>
					<x>119</x>
					<y>1283</y>
				</centroid>
			</pseudo3D>
		</spatialEntity>
		<spatialEntity>
			<pseudo3D type="cluster">
				<clusteredness>1</clusteredness>
				<density>1</density>
				<area>191.0706</area>
				<perimeter>56</perimeter>
				<distanceFromOrigin>703.0512072388468</distanceFromOrigin>
				<angle>0</angle>
				<shape>rectangular</shape>
				<triangleMeasure>0.4874250000000001</triangleMeasure>
				<rectangleMeasure>0.9748500000000001</rectangleMeasure>
				<circleMeasure>0.5849833005488307</circleMeasure>
				<centroid>
					<x>977</x>
					<y>1351</y>
				</centroid>
			</pseudo3D>
		</spatialEntity>
		<numericStateVariable>
			<name>avgClusterednessClusters</name>
			<value>0.9584925260379062</value>
		</numericStateVariable>
		<numericStateVariable>
			<name>avgDensityClusters</name>
			<value>1.001664816870144</value>
		</numericStateVariable>
	</timepoint>
	<timepoint>
		<spatialEntity>
			<pseudo3D type="cluster">
				<clusteredness>1</clusteredness>
				<density>1</density>
				<area>191.0706</area>
				<perimeter>56</perimeter>
				<distanceFromOrigin>767.7063240588813</distanceFromOrigin>
				<angle>0</angle>
				<shape>rectangular</shape>
				<triangleMeasure>0.4874250000000001</triangleMeasure>
				<rectangleMeasure>0.9748500000000001</rectangleMeasure>
				<circleMeasure>0.5849833005488307</circleMeasure>
				<centroid>
					<x>1048</x>
					<y>20</y>
				</centroid>
			</pseudo3D>
		</spatialEntity>
		<spatialEntity>
			<pseudo3D type="cluster">
				<clusteredness>0.06538500888544019</clusteredness>
				<density>1</density>
				<area>382.1412</area>
				<perimeter>116.8276252746582</perimeter>
				<distanceFromOrigin>894.8323865395128</distanceFromOrigin>
				<angle>0</angle>
				<shape>rectangular</shape>
				<triangleMeasure>0.3187664459621501</triangleMeasure>
				<rectangleMeasure>0.4108205570071956</rectangleMeasure>
				<circleMeasure>0.1860555408612584</circleMeasure>
				<centroid>
					<x>1294</x>
					<y>33.5</y>
				</centroid>
			</pseudo3D>
		</spatialEntity>
		<spatialEntity>
			<pseudo3D type="cluster">
				<clusteredness>1</clusteredness>
				<density>1</density>
				<area>191.0706</area>
				<perimeter>54</perimeter>
				<distanceFromOrigin>666.0330322138685</distanceFromOrigin>
				<angle>85.60129464500447</angle>
				<shape>rectangular</shape>
				<triangleMeasure>0.5249192307692309</triangleMeasure>
				<rectangleMeasure>1</rectangleMeasure>
				<circleMeasure>0.6282560906835513</circleMeasure>
				<centroid>
					<x>738</x>
					<y>33.5</y>
				</centroid>
			</pseudo3D>
		</spatialEntity>
		<spatialEntity>
			<pseudo3D type="cluster">
				<clusteredness>1</clusteredness>
				<density>1</density>
				<area>191.0706</area>
				<perimeter>54</perimeter>
				<distanceFromOrigin>859.0232825715494</distanceFromOrigin>
				<angle>85.60129464500447</angle>
				<shape>rectangular</shape>
				<triangleMeasure>0.5249192307692309</triangleMeasure>
				<rectangleMeasure>1</rectangleMeasure>
				<circleMeasure>0.6282560906835513</circleMeasure>
				<centroid>
					<x>1231</x>
					<y>33.5</y>
				</centroid>
			</pseudo3D>
		</spatialEntity>
		<spatialEntity>
			<pseudo3D type="cluster">
				<clusteredness>1</clusteredness>
				<density>1</density>
				<area>191.0706</area>
				<perimeter>56</perimeter>
				<distanceFromOrigin>770.8728818683402</distanceFromOrigin>
				<angle>0</angle>
				<shape>rectangular</shape>
				<triangleMeasure>0.4874250000000001</triangleMeasure>
				<rectangleMeasure>0.9748500000000001</rectangleMeasure>
				<circleMeasure>0.5849833005488307</circleMeasure>
				<centroid>
					<x>218</x>
					<y>74</y>
				</centroid>
			</pseudo3D>
		</spatialEntity>
		<spatialEntity>
			<pseudo3D type="cluster">
				<clusteredness>1</clusteredness>
				<density>1</density>
				<area>191.0706</area>
				<perimeter>56</perimeter>
				<distanceFromOrigin>685.5107584859628</distanceFromOrigin>
				<angle>0</angle>
				<shape>rectangular</shape>
				<triangleMeasure>0.4874250000000001</triangleMeasure>
				<rectangleMeasure>0.9748500000000001</rectangleMeasure>
				<circleMeasure>0.5849833005488307</circleMeasure>
				<centroid>
					<x>386</x>
					<y>74</y>
				</centroid>
			</pseudo3D>
		</spatialEntity>
		<spatialEntity>
			<pseudo3D type="cluster">
				<clusteredness>1</clusteredness>
				<density>1</density>
				<area>191.0706</area>
				<perimeter>56</perimeter>
				<distanceFromOrigin>641.038220389393</distanceFromOrigin>
				<angle>0</angle>
				<shape>rectangular</shape>
				<triangleMeasure>0.4874250000000001</triangleMeasure>
				<rectangleMeasure>0.9748500000000001</rectangleMeasure>
				<circleMeasure>0.5849833005488307</circleMeasure>
				<centroid>
					<x>837</x>
					<y>74</y>
				</centroid>
			</pseudo3D>
		</spatialEntity>
		<spatialEntity>
			<pseudo3D type="cluster">
				<clusteredness>1</clusteredness>
				<density>1</density>
				<area>191.0706</area>
				<perimeter>54</perimeter>
				<distanceFromOrigin>626.4702706433882</distanceFromOrigin>
				<angle>85.60129464500447</angle>
				<shape>rectangular</shape>
				<triangleMeasure>0.5249192307692309</triangleMeasure>
				<rectangleMeasure>1</rectangleMeasure>
				<circleMeasure>0.6282560906835513</circleMeasure>
				<centroid>
					<x>879</x>
					<y>101.5</y>
				</centroid>
			</pseudo3D>
		</spatialEntity>
		<spatialEntity>
			<pseudo3D type="cluster">
				<clusteredness>1</clusteredness>
				<density>1</density>
				<area>191.0706</area>
				<perimeter>56</perimeter>
				<distanceFromOrigin>615.7312725532138</distanceFromOrigin>
				<angle>0</angle>
				<shape>rectangular</shape>
				<triangleMeasure>0.4874250000000001</triangleMeasure>
				<rectangleMeasure>0.9748500000000001</rectangleMeasure>
				<circleMeasure>0.5849833005488307</circleMeasure>
				<centroid>
					<x>471</x>
					<y>115</y>
				</centroid>
			</pseudo3D>
		</spatialEntity>
		<spatialEntity>
			<pseudo3D type="cluster">
				<clusteredness>1</clusteredness>
				<density>1</density>
				<area>191.0706</area>
				<perimeter>56</perimeter>
				<distanceFromOrigin>609.7376485013862</distanceFromOrigin>
				<angle>0</angle>
				<shape>rectangular</shape>
				<triangleMeasure>0.4874250000000001</triangleMeasure>
				<rectangleMeasure>0.9748500000000001</rectangleMeasure>
				<circleMeasure>0.5849833005488307</circleMeasure>
				<centroid>
					<x>344</x>
					<y>183</y>
				</centroid>
			</pseudo3D>
		</spatialEntity>
		<spatialEntity>
			<pseudo3D type="cluster">
				<clusteredness>1</clusteredness>
				<density>1</density>
				<area>191.0706</area>
				<perimeter>56</perimeter>
				<distanceFromOrigin>628.6811592532418</distanceFromOrigin>
				<angle>0</angle>
				<shape>rectangular</shape>
				<triangleMeasure>0.4874250000000001</triangleMeasure>
				<rectangleMeasure>0.9748500000000001</rectangleMeasure>
				<circleMeasure>0.5849833005488307</circleMeasure>
				<centroid>
					<x>1048</x>
					<y>183</y>
				</centroid>
			</pseudo3D>
		</spatialEntity>
		<spatialEntity>
			<pseudo3D type="cluster">
				<clusteredness>1</clusteredness>
				<density>1</density>
				<area>191.0706</area>
				<perimeter>54</perimeter>
				<distanceFromOrigin>512.5085365142711</distanceFromOrigin>
				<angle>0</angle>
				<shape>rectangular</shape>
				<triangleMeasure>0.5249192307692309</triangleMeasure>
				<rectangleMeasure>1</rectangleMeasure>
				<circleMeasure>0.6282560906835513</circleMeasure>
				<centroid>
					<x>794</x>
					<y>196.5</y>
				</centroid>
			</pseudo3D>
		</spatialEntity>
		<spatialEntity>
			<pseudo3D type="cluster">
				<clusteredness>1</clusteredness>
				<density>1</density>
				<area>191.0706</area>
				<perimeter>54</perimeter>
				<distanceFromOrigin>699.3890190730764</distanceFromOrigin>
				<angle>0</angle>
				<shape>rectangular</shape>
				<triangleMeasure>0.5249192307692309</triangleMeasure>
				<rectangleMeasure>1</rectangleMeasure>
				<circleMeasure>0.6282560906835513</circleMeasure>
				<centroid>
					<x>1174</x>
					<y>196.5</y>
				</centroid>
			</pseudo3D>
		</spatialEntity>
		<spatialEntity>
			<pseudo3D type="cluster">
				<clusteredness>0.1472753851495372</clusteredness>
				<density>1</density>
				<area>382.1412</area>
				<perimeter>82</perimeter>
				<distanceFromOrigin>795.4935574849113</distanceFromOrigin>
				<angle>54.46232220802562</angle>
				<shape>rectangular</shape>
				<triangleMeasure>0.5054777777777778</triangleMeasure>
				<rectangleMeasure>1</rectangleMeasure>
				<circleMeasure>0.4958128693722084</circleMeasure>
				<centroid>
					<x>1315</x>
					<y>203.5</y>
				</centroid>
			</pseudo3D>
		</spatialEntity>
		<spatialEntity>
			<pseudo3D type="cluster">
				<clusteredness>1</clusteredness>
				<density>1</density>
				<area>191.0706</area>
				<perimeter>56</perimeter>
				<distanceFromOrigin>617.5305660451149</distanceFromOrigin>
				<angle>0</angle>
				<shape>rectangular</shape>
				<triangleMeasure>0.4874250000000001</triangleMeasure>
				<rectangleMeasure>0.9748500000000001</rectangleMeasure>
				<circleMeasure>0.5849833005488307</circleMeasure>
				<centroid>
					<x>260</x>
					<y>237</y>
				</centroid>
			</pseudo3D>
		</spatialEntity>
		<spatialEntity>
			<pseudo3D type="cluster">
				<clusteredness>1</clusteredness>
				<density>1</density>
				<area>191.0706</area>
				<perimeter>54</perimeter>
				<distanceFromOrigin>686.0357133560905</distanceFromOrigin>
				<angle>81.2538377374448</angle>
				<shape>rectangular</shape>
				<triangleMeasure>0.5249192307692309</triangleMeasure>
				<rectangleMeasure>1</rectangleMeasure>
				<circleMeasure>0.6282560906835513</circleMeasure>
				<centroid>
					<x>119</x>
					<y>291.5</y>
				</centroid>
			</pseudo3D>
		</spatialEntity>
		<spatialEntity>
			<pseudo3D type="cluster">
				<clusteredness>1</clusteredness>
				<density>1</density>
				<area>191.0706</area>
				<perimeter>56</perimeter>
				<distanceFromOrigin>415.2505267907555</distanceFromOrigin>
				<angle>0</angle>
				<shape>rectangular</shape>
				<triangleMeasure>0.4874250000000001</triangleMeasure>
				<rectangleMeasure>0.9748500000000001</rectangleMeasure>
				<circleMeasure>0.5849833005488307</circleMeasure>
				<centroid>
					<x>823</x>
					<y>305</y>
				</centroid>
			</pseudo3D>
		</spatialEntity>
		<spatialEntity>
			<pseudo3D type="cluster">
				<clusteredness>1</clusteredness>
				<density>1</density>
				<area>191.0706</area>
				<perimeter>56</perimeter>
				<distanceFromOrigin>739.5958355750795</distanceFromOrigin>
				<angle>0</angle>
				<shape>rectangular</shape>
				<triangleMeasure>0.4874250000000001</triangleMeasure>
				<rectangleMeasure>0.9748500000000001</rectangleMeasure>
				<circleMeasure>0.5849833005488307</circleMeasure>
				<centroid>
					<x>21</x>
					<y>346</y>
				</centroid>
			</pseudo3D>
		</spatialEntity>
		<spatialEntity>
			<pseudo3D type="cluster">
				<clusteredness>1</clusteredness>
				<density>1</density>
				<area>191.0706</area>
				<perimeter>54</perimeter>
				<distanceFromOrigin>364.7094734168555</distanceFromOrigin>
				<angle>85.60129464500447</angle>
				<shape>rectangular</shape>
				<triangleMeasure>0.5249192307692309</triangleMeasure>
				<rectangleMeasure>1</rectangleMeasure>
				<circleMeasure>0.6282560906835513</circleMeasure>
				<centroid>
					<x>823</x>
					<y>359.5</y>
				</centroid>
			</pseudo3D>
		</spatialEntity>
		<spatialEntity>
			<pseudo3D type="cluster">
				<clusteredness>1</clusteredness>
				<density>1</density>
				<area>191.0706</area>
				<perimeter>56</perimeter>
				<distanceFromOrigin>405</distanceFromOrigin>
				<angle>0</angle>
				<shape>rectangular</shape>
				<triangleMeasure>0.4874250000000001</triangleMeasure>
				<rectangleMeasure>0.9748500000000001</rectangleMeasure>
				<circleMeasure>0.5849833005488307</circleMeasure>
				<centroid>
					<x>429</x>
					<y>373</y>
				</centroid>
			</pseudo3D>
		</spatialEntity>
		<spatialEntity>
			<pseudo3D type="cluster">
				<clusteredness>1</clusteredness>
				<density>1</density>
				<area>191.0706</area>
				<perimeter>56</perimeter>
				<distanceFromOrigin>327.2491405641885</distanceFromOrigin>
				<angle>0</angle>
				<shape>rectangular</shape>
				<triangleMeasure>0.4874250000000001</triangleMeasure>
				<rectangleMeasure>0.9748500000000001</rectangleMeasure>
				<circleMeasure>0.5849833005488307</circleMeasure>
				<centroid>
					<x>626</x>
					<y>373</y>
				</centroid>
			</pseudo3D>
		</spatialEntity>
		<spatialEntity>
			<pseudo3D type="cluster">
				<clusteredness>1</clusteredness>
				<density>1</density>
				<area>191.0706</area>
				<perimeter>56</perimeter>
				<distanceFromOrigin>658.2590675410404</distanceFromOrigin>
				<angle>0</angle>
				<shape>rectangular</shape>
				<triangleMeasure>0.4874250000000001</triangleMeasure>
				<rectangleMeasure>0.9748500000000001</rectangleMeasure>
				<circleMeasure>0.5849833005488307</circleMeasure>
				<centroid>
					<x>1259</x>
					<y>373</y>
				</centroid>
			</pseudo3D>
		</spatialEntity>
		<spatialEntity>
			<pseudo3D type="cluster">
				<clusteredness>0.1472752196678577</clusteredness>
				<density>1</density>
				<area>382.1412</area>
				<perimeter>82</perimeter>
				<distanceFromOrigin>690.1028908793239</distanceFromOrigin>
				<angle>54.46232220802562</angle>
				<shape>rectangular</shape>
				<triangleMeasure>0.5054777777777778</triangleMeasure>
				<rectangleMeasure>1</rectangleMeasure>
				<circleMeasure>0.4958128693722084</circleMeasure>
				<centroid>
					<x>21</x>
					<y>461.5</y>
				</centroid>
			</pseudo3D>
		</spatialEntity>
		<spatialEntity>
			<pseudo3D type="cluster">
				<clusteredness>1</clusteredness>
				<density>1</density>
				<area>191.0706</area>
				<perimeter>56</perimeter>
				<distanceFromOrigin>238.3212118129647</distanceFromOrigin>
				<angle>0</angle>
				<shape>rectangular</shape>
				<triangleMeasure>0.4874250000000001</triangleMeasure>
				<rectangleMeasure>0.9748500000000001</rectangleMeasure>
				<circleMeasure>0.5849833005488307</circleMeasure>
				<centroid>
					<x>752</x>
					<y>468</y>
				</centroid>
			</pseudo3D>
		</spatialEntity>
		<spatialEntity>
			<pseudo3D type="cluster">
				<clusteredness>1</clusteredness>
				<density>1</density>
				<area>191.0706</area>
				<perimeter>54</perimeter>
				<distanceFromOrigin>469.847847712427</distanceFromOrigin>
				<angle>0</angle>
				<shape>rectangular</shape>
				<triangleMeasure>0.5249192307692309</triangleMeasure>
				<rectangleMeasure>1</rectangleMeasure>
				<circleMeasure>0.6282560906835513</circleMeasure>
				<centroid>
					<x>218</x>
					<y>576.5</y>
				</centroid>
			</pseudo3D>
		</spatialEntity>
		<spatialEntity>
			<pseudo3D type="cluster">
				<clusteredness>0.01376817492721643</clusteredness>
				<density>1.142857142857143</density>
				<area>6687.471</area>
				<perimeter>545.3760738372803</perimeter>
				<distanceFromOrigin>46.04345773288535</distanceFromOrigin>
				<angle>79.59112136319185</angle>
				<shape>rectangular</shape>
				<triangleMeasure>0.207076103701066</triangleMeasure>
				<rectangleMeasure>0.2386834953202426</rectangleMeasure>
				<circleMeasure>0.2210838858395215</circleMeasure>
				<centroid>
					<x>712.4811</x>
					<y>682.9428</y>
				</centroid>
			</pseudo3D>
		</spatialEntity>
		<spatialEntity>
			<pseudo3D type="cluster">
				<clusteredness>1</clusteredness>
				<density>1</density>
				<area>191.0706</area>
				<perimeter>54</perimeter>
				<distanceFromOrigin>288.3210016630769</distanceFromOrigin>
				<angle>85.60129464500447</angle>
				<shape>rectangular</shape>
				<triangleMeasure>0.5249192307692309</triangleMeasure>
				<rectangleMeasure>1</rectangleMeasure>
				<circleMeasure>0.6282560906835513</circleMeasure>
				<centroid>
					<x>963</x>
					<y>617.5</y>
				</centroid>
			</pseudo3D>
		</spatialEntity>
		<spatialEntity>
			<pseudo3D type="cluster">
				<clusteredness>1</clusteredness>
				<density>1</density>
				<area>191.0706</area>
				<perimeter>56</perimeter>
				<distanceFromOrigin>216.4486082191336</distanceFromOrigin>
				<angle>0</angle>
				<shape>rectangular</shape>
				<triangleMeasure>0.4874250000000001</triangleMeasure>
				<rectangleMeasure>0.9748500000000001</rectangleMeasure>
				<circleMeasure>0.5849833005488307</circleMeasure>
				<centroid>
					<x>457</x>
					<y>672</y>
				</centroid>
			</pseudo3D>
		</spatialEntity>
		<spatialEntity>
			<pseudo3D type="cluster">
				<clusteredness>1</clusteredness>
				<density>1</density>
				<area>191.0706</area>
				<perimeter>56</perimeter>
				<distanceFromOrigin>454.2477297686803</distanceFromOrigin>
				<angle>0</angle>
				<shape>rectangular</shape>
				<triangleMeasure>0.4874250000000001</triangleMeasure>
				<rectangleMeasure>0.9748500000000001</rectangleMeasure>
				<circleMeasure>0.5849833005488307</circleMeasure>
				<centroid>
					<x>218</x>
					<y>726</y>
				</centroid>
			</pseudo3D>
		</spatialEntity>
		<spatialEntity>
			<pseudo3D type="cluster">
				<clusteredness>1</clusteredness>
				<density>1</density>
				<area>191.0706</area>
				<perimeter>54</perimeter>
				<distanceFromOrigin>147.8715658941908</distanceFromOrigin>
				<angle>0</angle>
				<shape>rectangular</shape>
				<triangleMeasure>0.5249192307692309</triangleMeasure>
				<rectangleMeasure>1</rectangleMeasure>
				<circleMeasure>0.6282560906835513</circleMeasure>
				<centroid>
					<x>527</x>
					<y>739.5</y>
				</centroid>
			</pseudo3D>
		</spatialEntity>
		<spatialEntity>
			<pseudo3D type="cluster">
				<clusteredness>1</clusteredness>
				<density>1</density>
				<area>191.0706</area>
				<perimeter>54</perimeter>
				<distanceFromOrigin>629.6681665766502</distanceFromOrigin>
				<angle>0</angle>
				<shape>rectangular</shape>
				<triangleMeasure>0.5249192307692309</triangleMeasure>
				<rectangleMeasure>1</rectangleMeasure>
				<circleMeasure>0.6282560906835513</circleMeasure>
				<centroid>
					<x>1315</x>
					<y>739.5</y>
				</centroid>
			</pseudo3D>
		</spatialEntity>
		<spatialEntity>
			<pseudo3D type="cluster">
				<clusteredness>1</clusteredness>
				<density>1</density>
				<area>191.0706</area>
				<perimeter>54</perimeter>
				<distanceFromOrigin>660.7185482487986</distanceFromOrigin>
				<angle>0</angle>
				<shape>rectangular</shape>
				<triangleMeasure>0.5249192307692309</triangleMeasure>
				<rectangleMeasure>1</rectangleMeasure>
				<circleMeasure>0.6282560906835513</circleMeasure>
				<centroid>
					<x>1343</x>
					<y>780.5</y>
				</centroid>
			</pseudo3D>
		</spatialEntity>
		<spatialEntity>
			<pseudo3D type="cluster">
				<clusteredness>1</clusteredness>
				<density>1</density>
				<area>191.0706</area>
				<perimeter>56</perimeter>
				<distanceFromOrigin>453.6573596890058</distanceFromOrigin>
				<angle>0</angle>
				<shape>rectangular</shape>
				<triangleMeasure>0.4874250000000001</triangleMeasure>
				<rectangleMeasure>0.9748500000000001</rectangleMeasure>
				<circleMeasure>0.5849833005488307</circleMeasure>
				<centroid>
					<x>1132</x>
					<y>794</y>
				</centroid>
			</pseudo3D>
		</spatialEntity>
		<spatialEntity>
			<pseudo3D type="cluster">
				<clusteredness>1</clusteredness>
				<density>1</density>
				<area>191.0706</area>
				<perimeter>56</perimeter>
				<distanceFromOrigin>144.4022160494776</distanceFromOrigin>
				<angle>0</angle>
				<shape>rectangular</shape>
				<triangleMeasure>0.4899246153846154</triangleMeasure>
				<rectangleMeasure>0.9798492307692308</rectangleMeasure>
				<circleMeasure>0.582013761610809</circleMeasure>
				<centroid>
					<x>597.5</x>
					<y>834.5</y>
				</centroid>
			</pseudo3D>
		</spatialEntity>
		<spatialEntity>
			<pseudo3D type="cluster">
				<clusteredness>0.04909181343672658</clusteredness>
				<density>1</density>
				<area>382.1412</area>
				<perimeter>136</perimeter>
				<distanceFromOrigin>682.3613412261864</distanceFromOrigin>
				<angle>0</angle>
				<shape>rectangular</shape>
				<triangleMeasure>0.2527388888888889</triangleMeasure>
				<rectangleMeasure>0.5054777777777778</rectangleMeasure>
				<circleMeasure>0.1473737023452796</circleMeasure>
				<centroid>
					<x>1357</x>
					<y>855</y>
				</centroid>
			</pseudo3D>
		</spatialEntity>
		<spatialEntity>
			<pseudo3D type="cluster">
				<clusteredness>1</clusteredness>
				<density>1</density>
				<area>191.0706</area>
				<perimeter>54</perimeter>
				<distanceFromOrigin>658.0227959577085</distanceFromOrigin>
				<angle>0</angle>
				<shape>rectangular</shape>
				<triangleMeasure>0.5249192307692309</triangleMeasure>
				<rectangleMeasure>1</rectangleMeasure>
				<circleMeasure>0.6282560906835513</circleMeasure>
				<centroid>
					<x>35</x>
					<y>875.5</y>
				</centroid>
			</pseudo3D>
		</spatialEntity>
		<spatialEntity>
			<pseudo3D type="cluster">
				<clusteredness>1</clusteredness>
				<density>1</density>
				<area>191.0706</area>
				<perimeter>56</perimeter>
				<distanceFromOrigin>398.0200999949625</distanceFromOrigin>
				<angle>0</angle>
				<shape>rectangular</shape>
				<triangleMeasure>0.4874250000000001</triangleMeasure>
				<rectangleMeasure>0.9748500000000001</rectangleMeasure>
				<circleMeasure>0.5849833005488307</circleMeasure>
				<centroid>
					<x>316</x>
					<y>889</y>
				</centroid>
			</pseudo3D>
		</spatialEntity>
		<spatialEntity>
			<pseudo3D type="cluster">
				<clusteredness>1</clusteredness>
				<density>1</density>
				<area>191.0706</area>
				<perimeter>58</perimeter>
				<distanceFromOrigin>745.8753247024599</distanceFromOrigin>
				<angle>0</angle>
				<shape>rectangular</shape>
				<triangleMeasure>0.4549300000000001</triangleMeasure>
				<rectangleMeasure>0.9098600000000001</rectangleMeasure>
				<circleMeasure>0.5446875469621394</circleMeasure>
				<centroid>
					<x>1399.5</x>
					<y>930</y>
				</centroid>
			</pseudo3D>
		</spatialEntity>
		<spatialEntity>
			<pseudo3D type="cluster">
				<clusteredness>1</clusteredness>
				<density>1</density>
				<area>191.0706</area>
				<perimeter>54</perimeter>
				<distanceFromOrigin>457.1389285545479</distanceFromOrigin>
				<angle>0</angle>
				<shape>rectangular</shape>
				<triangleMeasure>0.5249192307692309</triangleMeasure>
				<rectangleMeasure>1</rectangleMeasure>
				<circleMeasure>0.6282560906835513</circleMeasure>
				<centroid>
					<x>1062</x>
					<y>970.5</y>
				</centroid>
			</pseudo3D>
		</spatialEntity>
		<spatialEntity>
			<pseudo3D type="cluster">
				<clusteredness>0.07107332256070449</clusteredness>
				<density>1</density>
				<area>382.1412</area>
				<perimeter>114</perimeter>
				<distanceFromOrigin>357.6940033045005</distanceFromOrigin>
				<angle>37.8749836510982</angle>
				<shape>rectangular</shape>
				<triangleMeasure>0.317393023255814</triangleMeasure>
				<rectangleMeasure>0.634786046511628</rectangleMeasure>
				<circleMeasure>0.2242674305599941</circleMeasure>
				<centroid>
					<x>808.5</x>
					<y>1052</y>
				</centroid>
			</pseudo3D>
		</spatialEntity>
		<spatialEntity>
			<pseudo3D type="cluster">
				<clusteredness>1</clusteredness>
				<density>1</density>
				<area>191.0706</area>
				<perimeter>56</perimeter>
				<distanceFromOrigin>423.0189121067756</distanceFromOrigin>
				<angle>0</angle>
				<shape>rectangular</shape>
				<triangleMeasure>0.4874250000000001</triangleMeasure>
				<rectangleMeasure>0.9748500000000001</rectangleMeasure>
				<circleMeasure>0.5849833005488307</circleMeasure>
				<centroid>
					<x>794</x>
					<y>1120</y>
				</centroid>
			</pseudo3D>
		</spatialEntity>
		<spatialEntity>
			<pseudo3D type="cluster">
				<clusteredness>0.03116195619315107</clusteredness>
				<density>1</density>
				<area>573.2118</area>
				<perimeter>198.7843189239502</perimeter>
				<distanceFromOrigin>566.692156289462</distanceFromOrigin>
				<angle>105.4992753765008</angle>
				<shape>triangular</shape>
				<triangleMeasure>0.2201168530696491</triangleMeasure>
				<rectangleMeasure>0.1960541863712404</rectangleMeasure>
				<circleMeasure>0.08801693894885732</circleMeasure>
				<centroid>
					<x>1058.977</x>
					<y>1151.765</y>
				</centroid>
			</pseudo3D>
		</spatialEntity>
		<spatialEntity>
			<pseudo3D type="cluster">
				<clusteredness>0.06265826273952112</clusteredness>
				<density>1</density>
				<area>573.2118</area>
				<perimeter>127.4138126373291</perimeter>
				<distanceFromOrigin>760.4110730387873</distanceFromOrigin>
				<angle>57.52880770915151</angle>
				<shape>rectangular</shape>
				<triangleMeasure>0.4781496689432251</triangleMeasure>
				<rectangleMeasure>0.4993135739147143</rectangleMeasure>
				<circleMeasure>0.2790833112918877</circleMeasure>
				<centroid>
					<x>43.83942</x>
					<y>1162.766</y>
				</centroid>
			</pseudo3D>
		</spatialEntity>
		<spatialEntity>
			<pseudo3D type="cluster">
				<clusteredness>1</clusteredness>
				<density>1</density>
				<area>191.0706</area>
				<perimeter>54</perimeter>
				<distanceFromOrigin>610.1180213696363</distanceFromOrigin>
				<angle>0</angle>
				<shape>rectangular</shape>
				<triangleMeasure>0.5249192307692309</triangleMeasure>
				<rectangleMeasure>1</rectangleMeasure>
				<circleMeasure>0.6282560906835513</circleMeasure>
				<centroid>
					<x>260</x>
					<y>1160.5</y>
				</centroid>
			</pseudo3D>
		</spatialEntity>
		<spatialEntity>
			<pseudo3D type="cluster">
				<clusteredness>1</clusteredness>
				<density>1</density>
				<area>191.0706</area>
				<perimeter>56</perimeter>
				<distanceFromOrigin>463.0172782953137</distanceFromOrigin>
				<angle>0</angle>
				<shape>rectangular</shape>
				<triangleMeasure>0.4874250000000001</triangleMeasure>
				<rectangleMeasure>0.9748500000000001</rectangleMeasure>
				<circleMeasure>0.5849833005488307</circleMeasure>
				<centroid>
					<x>668</x>
					<y>1174</y>
				</centroid>
			</pseudo3D>
		</spatialEntity>
		<spatialEntity>
			<pseudo3D type="cluster">
				<clusteredness>1</clusteredness>
				<density>1</density>
				<area>191.0706</area>
				<perimeter>56</perimeter>
				<distanceFromOrigin>778.301997941673</distanceFromOrigin>
				<angle>0</angle>
				<shape>rectangular</shape>
				<triangleMeasure>0.4874250000000001</triangleMeasure>
				<rectangleMeasure>0.9748500000000001</rectangleMeasure>
				<circleMeasure>0.5849833005488307</circleMeasure>
				<centroid>
					<x>1301</x>
					<y>1188</y>
				</centroid>
			</pseudo3D>
		</spatialEntity>
		<spatialEntity>
			<pseudo3D type="cluster">
				<clusteredness>1</clusteredness>
				<density>1</density>
				<area>191.0706</area>
				<perimeter>56</perimeter>
				<distanceFromOrigin>517.4021646649732</distanceFromOrigin>
				<angle>0</angle>
				<shape>rectangular</shape>
				<triangleMeasure>0.4874250000000001</triangleMeasure>
				<rectangleMeasure>0.9748500000000001</rectangleMeasure>
				<circleMeasure>0.5849833005488307</circleMeasure>
				<centroid>
					<x>555</x>
					<y>1215</y>
				</centroid>
			</pseudo3D>
		</spatialEntity>
		<spatialEntity>
			<pseudo3D type="cluster">
				<clusteredness>1</clusteredness>
				<density>1</density>
				<area>191.0706</area>
				<perimeter>54</perimeter>
				<distanceFromOrigin>767.9928385082767</distanceFromOrigin>
				<angle>0</angle>
				<shape>rectangular</shape>
				<triangleMeasure>0.5249192307692309</triangleMeasure>
				<rectangleMeasure>1</rectangleMeasure>
				<circleMeasure>0.6282560906835513</circleMeasure>
				<centroid>
					<x>105</x>
					<y>1228.5</y>
				</centroid>
			</pseudo3D>
		</spatialEntity>
		<spatialEntity>
			<pseudo3D type="cluster">
				<clusteredness>1</clusteredness>
				<density>1</density>
				<area>191.0706</area>
				<perimeter>56</perimeter>
				<distanceFromOrigin>721.1830558187013</distanceFromOrigin>
				<angle>0</angle>
				<shape>rectangular</shape>
				<triangleMeasure>0.4874250000000001</triangleMeasure>
				<rectangleMeasure>0.9748500000000001</rectangleMeasure>
				<circleMeasure>0.5849833005488307</circleMeasure>
				<centroid>
					<x>1174</x>
					<y>1242</y>
				</centroid>
			</pseudo3D>
		</spatialEntity>
		<spatialEntity>
			<pseudo3D type="cluster">
				<clusteredness>1</clusteredness>
				<density>1</density>
				<area>191.0706</area>
				<perimeter>56</perimeter>
				<distanceFromOrigin>799.7905975941453</distanceFromOrigin>
				<angle>0</angle>
				<shape>rectangular</shape>
				<triangleMeasure>0.4874250000000001</triangleMeasure>
				<rectangleMeasure>0.9748500000000001</rectangleMeasure>
				<circleMeasure>0.5849833005488307</circleMeasure>
				<centroid>
					<x>1245</x>
					<y>1283</y>
				</centroid>
			</pseudo3D>
		</spatialEntity>
		<spatialEntity>
			<pseudo3D type="cluster">
				<clusteredness>1</clusteredness>
				<density>1</density>
				<area>191.0706</area>
				<perimeter>56</perimeter>
				<distanceFromOrigin>667.2008693039901</distanceFromOrigin>
				<angle>81.2538377374448</angle>
				<shape>rectangular</shape>
				<triangleMeasure>0.4899246153846154</triangleMeasure>
				<rectangleMeasure>0.9798492307692308</rectangleMeasure>
				<circleMeasure>0.582013761610809</circleMeasure>
				<centroid>
					<x>1005.5</x>
					<y>1296.5</y>
				</centroid>
			</pseudo3D>
		</spatialEntity>
		<spatialEntity>
			<pseudo3D type="cluster">
				<clusteredness>1</clusteredness>
				<density>1</density>
				<area>191.0706</area>
				<perimeter>56</perimeter>
				<distanceFromOrigin>697.3729274928874</distanceFromOrigin>
				<angle>0</angle>
				<shape>rectangular</shape>
				<triangleMeasure>0.4874250000000001</triangleMeasure>
				<rectangleMeasure>0.9748500000000001</rectangleMeasure>
				<circleMeasure>0.5849833005488307</circleMeasure>
				<centroid>
					<x>963</x>
					<y>1351</y>
				</centroid>
			</pseudo3D>
		</spatialEntity>
		<numericStateVariable>
			<name>avgClusterednessClusters</name>
			<value>0.9664533177931663</value>
		</numericStateVariable>
		<numericStateVariable>
			<name>avgDensityClusters</name>
			<value>1.002747252747253</value>
		</numericStateVariable>
	</timepoint>
	<timepoint>
		<spatialEntity>
			<pseudo3D type="cluster">
				<clusteredness>0.07107316840402042</clusteredness>
				<density>1</density>
				<area>382.1412</area>
				<perimeter>110</perimeter>
				<distanceFromOrigin>888.7980648043739</distanceFromOrigin>
				<angle>34.38034472384487</angle>
				<shape>rectangular</shape>
				<triangleMeasure>0.3499461538461539</triangleMeasure>
				<rectangleMeasure>0.6998923076923077</rectangleMeasure>
				<circleMeasure>0.2372617093713138</circleMeasure>
				<centroid>
					<x>1259</x>
					<y>6.5</y>
				</centroid>
			</pseudo3D>
		</spatialEntity>
		<spatialEntity>
			<pseudo3D type="cluster">
				<clusteredness>1</clusteredness>
				<density>1</density>
				<area>191.0706</area>
				<perimeter>56</perimeter>
				<distanceFromOrigin>677.0118167358676</distanceFromOrigin>
				<angle>0</angle>
				<shape>rectangular</shape>
				<triangleMeasure>0.4874250000000001</triangleMeasure>
				<rectangleMeasure>0.9748500000000001</rectangleMeasure>
				<circleMeasure>0.5849833005488307</circleMeasure>
				<centroid>
					<x>682</x>
					<y>20</y>
				</centroid>
			</pseudo3D>
		</spatialEntity>
		<spatialEntity>
			<pseudo3D type="cluster">
				<clusteredness>1</clusteredness>
				<density>1</density>
				<area>191.0706</area>
				<perimeter>56</perimeter>
				<distanceFromOrigin>754.9543032528525</distanceFromOrigin>
				<angle>0</angle>
				<shape>rectangular</shape>
				<triangleMeasure>0.4874250000000001</triangleMeasure>
				<rectangleMeasure>0.9748500000000001</rectangleMeasure>
				<circleMeasure>0.5849833005488307</circleMeasure>
				<centroid>
					<x>288</x>
					<y>47</y>
				</centroid>
			</pseudo3D>
		</spatialEntity>
		<spatialEntity>
			<pseudo3D type="cluster">
				<clusteredness>1</clusteredness>
				<density>1</density>
				<area>191.0706</area>
				<perimeter>56</perimeter>
				<distanceFromOrigin>904.5114703529193</distanceFromOrigin>
				<angle>0</angle>
				<shape>rectangular</shape>
				<triangleMeasure>0.4874250000000001</triangleMeasure>
				<rectangleMeasure>0.9748500000000001</rectangleMeasure>
				<circleMeasure>0.5849833005488307</circleMeasure>
				<centroid>
					<x>1315</x>
					<y>47</y>
				</centroid>
			</pseudo3D>
		</spatialEntity>
		<spatialEntity>
			<pseudo3D type="cluster">
				<clusteredness>1</clusteredness>
				<density>1</density>
				<area>191.0706</area>
				<perimeter>56</perimeter>
				<distanceFromOrigin>698.4590181249005</distanceFromOrigin>
				<angle>0</angle>
				<shape>rectangular</shape>
				<triangleMeasure>0.4874250000000001</triangleMeasure>
				<rectangleMeasure>0.9748500000000001</rectangleMeasure>
				<circleMeasure>0.5849833005488307</circleMeasure>
				<centroid>
					<x>330</x>
					<y>88</y>
				</centroid>
			</pseudo3D>
		</spatialEntity>
		<spatialEntity>
			<pseudo3D type="cluster">
				<clusteredness>1</clusteredness>
				<density>1</density>
				<area>191.0706</area>
				<perimeter>56</perimeter>
				<distanceFromOrigin>746.6625743935476</distanceFromOrigin>
				<angle>0</angle>
				<shape>rectangular</shape>
				<triangleMeasure>0.4874250000000001</triangleMeasure>
				<rectangleMeasure>0.9748500000000001</rectangleMeasure>
				<circleMeasure>0.5849833005488307</circleMeasure>
				<centroid>
					<x>1118</x>
					<y>88</y>
				</centroid>
			</pseudo3D>
		</spatialEntity>
		<spatialEntity>
			<pseudo3D type="cluster">
				<clusteredness>1</clusteredness>
				<density>1</density>
				<area>191.0706</area>
				<perimeter>54</perimeter>
				<distanceFromOrigin>605.7061994069402</distanceFromOrigin>
				<angle>85.60129464500447</angle>
				<shape>rectangular</shape>
				<triangleMeasure>0.5249192307692309</triangleMeasure>
				<rectangleMeasure>1</rectangleMeasure>
				<circleMeasure>0.6282560906835513</circleMeasure>
				<centroid>
					<x>794</x>
					<y>101.5</y>
				</centroid>
			</pseudo3D>
		</spatialEntity>
		<spatialEntity>
			<pseudo3D type="cluster">
				<clusteredness>1</clusteredness>
				<density>1</density>
				<area>191.0706</area>
				<perimeter>56</perimeter>
				<distanceFromOrigin>657.0760990935524</distanceFromOrigin>
				<angle>0</angle>
				<shape>rectangular</shape>
				<triangleMeasure>0.4874250000000001</triangleMeasure>
				<rectangleMeasure>0.9748500000000001</rectangleMeasure>
				<circleMeasure>0.5849833005488307</circleMeasure>
				<centroid>
					<x>991</x>
					<y>115</y>
				</centroid>
			</pseudo3D>
		</spatialEntity>
		<spatialEntity>
			<pseudo3D type="cluster">
				<clusteredness>1</clusteredness>
				<density>1</density>
				<area>191.0706</area>
				<perimeter>54</perimeter>
				<distanceFromOrigin>624.347659561562</distanceFromOrigin>
				<angle>0</angle>
				<shape>rectangular</shape>
				<triangleMeasure>0.5249192307692309</triangleMeasure>
				<rectangleMeasure>1</rectangleMeasure>
				<circleMeasure>0.6282560906835513</circleMeasure>
				<centroid>
					<x>415</x>
					<y>128.5</y>
				</centroid>
			</pseudo3D>
		</spatialEntity>
		<spatialEntity>
			<pseudo3D type="cluster">
				<clusteredness>1</clusteredness>
				<density>1</density>
				<area>191.0706</area>
				<perimeter>54</perimeter>
				<distanceFromOrigin>693.1002813446262</distanceFromOrigin>
				<angle>85.60129464500447</angle>
				<shape>rectangular</shape>
				<triangleMeasure>0.5249192307692309</triangleMeasure>
				<rectangleMeasure>1</rectangleMeasure>
				<circleMeasure>0.6282560906835513</circleMeasure>
				<centroid>
					<x>1118</x>
					<y>155.5</y>
				</centroid>
			</pseudo3D>
		</spatialEntity>
		<spatialEntity>
			<pseudo3D type="cluster">
				<clusteredness>0.1421469534361146</clusteredness>
				<density>1</density>
				<area>382.1412</area>
				<perimeter>82</perimeter>
				<distanceFromOrigin>830.3041611361465</distanceFromOrigin>
				<angle>52.43140797117251</angle>
				<shape>rectangular</shape>
				<triangleMeasure>0.5249192307692309</triangleMeasure>
				<rectangleMeasure>1</rectangleMeasure>
				<circleMeasure>0.4812454245808204</circleMeasure>
				<centroid>
					<x>1322</x>
					<y>155.5</y>
				</centroid>
			</pseudo3D>
		</spatialEntity>
		<spatialEntity>
			<pseudo3D type="cluster">
				<clusteredness>1</clusteredness>
				<density>1</density>
				<area>191.0706</area>
				<perimeter>56</perimeter>
				<distanceFromOrigin>656.3299475111585</distanceFromOrigin>
				<angle>0</angle>
				<shape>rectangular</shape>
				<triangleMeasure>0.4874250000000001</triangleMeasure>
				<rectangleMeasure>0.9748500000000001</rectangleMeasure>
				<circleMeasure>0.5849833005488307</circleMeasure>
				<centroid>
					<x>232</x>
					<y>210</y>
				</centroid>
			</pseudo3D>
		</spatialEntity>
		<spatialEntity>
			<pseudo3D type="cluster">
				<clusteredness>1</clusteredness>
				<density>1</density>
				<area>191.0706</area>
				<perimeter>54</perimeter>
				<distanceFromOrigin>539.1892061234164</distanceFromOrigin>
				<angle>81.2538377374448</angle>
				<shape>rectangular</shape>
				<triangleMeasure>0.5249192307692309</triangleMeasure>
				<rectangleMeasure>1</rectangleMeasure>
				<circleMeasure>0.6282560906835513</circleMeasure>
				<centroid>
					<x>415</x>
					<y>223.5</y>
				</centroid>
			</pseudo3D>
		</spatialEntity>
		<spatialEntity>
			<pseudo3D type="cluster">
				<clusteredness>1</clusteredness>
				<density>1</density>
				<area>191.0706</area>
				<perimeter>56</perimeter>
				<distanceFromOrigin>426.5688690000713</distanceFromOrigin>
				<angle>0</angle>
				<shape>rectangular</shape>
				<triangleMeasure>0.4874250000000001</triangleMeasure>
				<rectangleMeasure>0.9748500000000001</rectangleMeasure>
				<circleMeasure>0.5849833005488307</circleMeasure>
				<centroid>
					<x>766</x>
					<y>278</y>
				</centroid>
			</pseudo3D>
		</spatialEntity>
		<spatialEntity>
			<pseudo3D type="cluster">
				<clusteredness>1</clusteredness>
				<density>1</density>
				<area>191.0706</area>
				<perimeter>56</perimeter>
				<distanceFromOrigin>653.8845463841457</distanceFromOrigin>
				<angle>0</angle>
				<shape>rectangular</shape>
				<triangleMeasure>0.4874250000000001</triangleMeasure>
				<rectangleMeasure>0.9748500000000001</rectangleMeasure>
				<circleMeasure>0.5849833005488307</circleMeasure>
				<centroid>
					<x>1188</x>
					<y>278</y>
				</centroid>
			</pseudo3D>
		</spatialEntity>
		<spatialEntity>
			<pseudo3D type="cluster">
				<clusteredness>0.1022779194486391</clusteredness>
				<density>1</density>
				<area>382.1412</area>
				<perimeter>93.90396308898926</perimeter>
				<distanceFromOrigin>739.5958355750795</distanceFromOrigin>
				<angle>85.91438322002512</angle>
				<shape>rectangular</shape>
				<triangleMeasure>0.4546593694229625</triangleMeasure>
				<rectangleMeasure>0.5054777777777778</rectangleMeasure>
				<circleMeasure>0.3031241850905896</circleMeasure>
				<centroid>
					<x>14.11523</x>
					<y>352.5555</y>
				</centroid>
			</pseudo3D>
		</spatialEntity>
		<spatialEntity>
			<pseudo3D type="cluster">
				<clusteredness>1</clusteredness>
				<density>1</density>
				<area>191.0706</area>
				<perimeter>54</perimeter>
				<distanceFromOrigin>338.0236678104064</distanceFromOrigin>
				<angle>85.60129464500447</angle>
				<shape>rectangular</shape>
				<triangleMeasure>0.5249192307692309</triangleMeasure>
				<rectangleMeasure>1</rectangleMeasure>
				<circleMeasure>0.6282560906835513</circleMeasure>
				<centroid>
					<x>682</x>
					<y>359.5</y>
				</centroid>
			</pseudo3D>
		</spatialEntity>
		<spatialEntity>
			<pseudo3D type="cluster">
				<clusteredness>1</clusteredness>
				<density>1</density>
				<area>191.0706</area>
				<perimeter>56</perimeter>
				<distanceFromOrigin>328.1463088318989</distanceFromOrigin>
				<angle>0</angle>
				<shape>rectangular</shape>
				<triangleMeasure>0.4874250000000001</triangleMeasure>
				<rectangleMeasure>0.9748500000000001</rectangleMeasure>
				<circleMeasure>0.5849833005488307</circleMeasure>
				<centroid>
					<x>738</x>
					<y>373</y>
				</centroid>
			</pseudo3D>
		</spatialEntity>
		<spatialEntity>
			<pseudo3D type="cluster">
				<clusteredness>1</clusteredness>
				<density>1</density>
				<area>191.0706</area>
				<perimeter>56</perimeter>
				<distanceFromOrigin>695.1266071731106</distanceFromOrigin>
				<angle>0</angle>
				<shape>rectangular</shape>
				<triangleMeasure>0.4874250000000001</triangleMeasure>
				<rectangleMeasure>0.9748500000000001</rectangleMeasure>
				<circleMeasure>0.5849833005488307</circleMeasure>
				<centroid>
					<x>1301</x>
					<y>373</y>
				</centroid>
			</pseudo3D>
		</spatialEntity>
		<spatialEntity>
			<pseudo3D type="cluster">
				<clusteredness>1</clusteredness>
				<density>1</density>
				<area>191.0706</area>
				<perimeter>54</perimeter>
				<distanceFromOrigin>697.4417538404193</distanceFromOrigin>
				<angle>81.2538377374448</angle>
				<shape>rectangular</shape>
				<triangleMeasure>0.5249192307692309</triangleMeasure>
				<rectangleMeasure>1</rectangleMeasure>
				<circleMeasure>0.6282560906835513</circleMeasure>
				<centroid>
					<x>35</x>
					<y>413.5</y>
				</centroid>
			</pseudo3D>
		</spatialEntity>
		<spatialEntity>
			<pseudo3D type="cluster">
				<clusteredness>1</clusteredness>
				<density>1</density>
				<area>191.0706</area>
				<perimeter>54</perimeter>
				<distanceFromOrigin>284.0281676172277</distanceFromOrigin>
				<angle>81.2538377374448</angle>
				<shape>rectangular</shape>
				<triangleMeasure>0.5249192307692309</triangleMeasure>
				<rectangleMeasure>1</rectangleMeasure>
				<circleMeasure>0.6282560906835513</circleMeasure>
				<centroid>
					<x>668</x>
					<y>413.5</y>
				</centroid>
			</pseudo3D>
		</spatialEntity>
		<spatialEntity>
			<pseudo3D type="cluster">
				<clusteredness>1</clusteredness>
				<density>1</density>
				<area>191.0706</area>
				<perimeter>54</perimeter>
				<distanceFromOrigin>315.3569406244296</distanceFromOrigin>
				<angle>0</angle>
				<shape>rectangular</shape>
				<triangleMeasure>0.5249192307692309</triangleMeasure>
				<rectangleMeasure>1</rectangleMeasure>
				<circleMeasure>0.6282560906835513</circleMeasure>
				<centroid>
					<x>471</x>
					<y>454.5</y>
				</centroid>
			</pseudo3D>
		</spatialEntity>
		<spatialEntity>
			<pseudo3D type="cluster">
				<clusteredness>1</clusteredness>
				<density>1</density>
				<area>191.0706</area>
				<perimeter>54</perimeter>
				<distanceFromOrigin>672.6254529825644</distanceFromOrigin>
				<angle>81.2538377374448</angle>
				<shape>rectangular</shape>
				<triangleMeasure>0.5249192307692309</triangleMeasure>
				<rectangleMeasure>1</rectangleMeasure>
				<circleMeasure>0.6282560906835513</circleMeasure>
				<centroid>
					<x>35</x>
					<y>481.5</y>
				</centroid>
			</pseudo3D>
		</spatialEntity>
		<spatialEntity>
			<pseudo3D type="cluster">
				<clusteredness>1</clusteredness>
				<density>1</density>
				<area>191.0706</area>
				<perimeter>56</perimeter>
				<distanceFromOrigin>473.3624404196007</distanceFromOrigin>
				<angle>0</angle>
				<shape>rectangular</shape>
				<triangleMeasure>0.4874250000000001</triangleMeasure>
				<rectangleMeasure>0.9748500000000001</rectangleMeasure>
				<circleMeasure>0.5849833005488307</circleMeasure>
				<centroid>
					<x>218</x>
					<y>563</y>
				</centroid>
			</pseudo3D>
		</spatialEntity>
		<spatialEntity>
			<pseudo3D type="cluster">
				<clusteredness>0.01156584100591463</clusteredness>
				<density>1.023809523809524</density>
				<area>8024.965200000001</area>
				<perimeter>638.7665863037109</perimeter>
				<distanceFromOrigin>54.3783044972901</distanceFromOrigin>
				<angle>86.80101052850952</angle>
				<shape>rectangular</shape>
				<triangleMeasure>0.1838051016157455</triangleMeasure>
				<rectangleMeasure>0.2229361164585819</rectangleMeasure>
				<circleMeasure>0.1958887772189402</circleMeasure>
				<centroid>
					<x>709.2024</x>
					<y>682.8372</y>
				</centroid>
			</pseudo3D>
		</spatialEntity>
		<spatialEntity>
			<pseudo3D type="cluster">
				<clusteredness>1</clusteredness>
				<density>1</density>
				<area>191.0706</area>
				<perimeter>56</perimeter>
				<distanceFromOrigin>183.199344976995</distanceFromOrigin>
				<angle>0</angle>
				<shape>rectangular</shape>
				<triangleMeasure>0.4874250000000001</triangleMeasure>
				<rectangleMeasure>0.9748500000000001</rectangleMeasure>
				<circleMeasure>0.5849833005488307</circleMeasure>
				<centroid>
					<x>865</x>
					<y>658</y>
				</centroid>
			</pseudo3D>
		</spatialEntity>
		<spatialEntity>
			<pseudo3D type="cluster">
				<clusteredness>1</clusteredness>
				<density>1</density>
				<area>191.0706</area>
				<perimeter>54</perimeter>
				<distanceFromOrigin>412.1747202340289</distanceFromOrigin>
				<angle>81.2538377374448</angle>
				<shape>rectangular</shape>
				<triangleMeasure>0.5249192307692309</triangleMeasure>
				<rectangleMeasure>1</rectangleMeasure>
				<circleMeasure>0.6282560906835513</circleMeasure>
				<centroid>
					<x>260</x>
					<y>685.5</y>
				</centroid>
			</pseudo3D>
		</spatialEntity>
		<spatialEntity>
			<pseudo3D type="cluster">
				<clusteredness>1</clusteredness>
				<density>1</density>
				<area>191.0706</area>
				<perimeter>56</perimeter>
				<distanceFromOrigin>145.0137924474772</distanceFromOrigin>
				<angle>0</angle>
				<shape>rectangular</shape>
				<triangleMeasure>0.4874250000000001</triangleMeasure>
				<rectangleMeasure>0.9748500000000001</rectangleMeasure>
				<circleMeasure>0.5849833005488307</circleMeasure>
				<centroid>
					<x>527</x>
					<y>699</y>
				</centroid>
			</pseudo3D>
		</spatialEntity>
		<spatialEntity>
			<pseudo3D type="cluster">
				<clusteredness>1</clusteredness>
				<density>1</density>
				<area>191.0706</area>
				<perimeter>54</perimeter>
				<distanceFromOrigin>474.0042193905029</distanceFromOrigin>
				<angle>90</angle>
				<shape>rectangular</shape>
				<triangleMeasure>0.5249192307692309</triangleMeasure>
				<rectangleMeasure>1</rectangleMeasure>
				<circleMeasure>0.6282560906835513</circleMeasure>
				<centroid>
					<x>1160</x>
					<y>712.5</y>
				</centroid>
			</pseudo3D>
		</spatialEntity>
		<spatialEntity>
			<pseudo3D type="cluster">
				<clusteredness>0.0511389453681108</clusteredness>
				<density>1</density>
				<area>382.1412</area>
				<perimeter>133.7946014404297</perimeter>
				<distanceFromOrigin>631.487925458595</distanceFromOrigin>
				<angle>37.68765575408641</angle>
				<shape>rectangular</shape>
				<triangleMeasure>0.2481033598441812</triangleMeasure>
				<rectangleMeasure>0.3289016505385297</rectangleMeasure>
				<circleMeasure>0.1331282816744427</circleMeasure>
				<centroid>
					<x>1329</x>
					<y>780.5</y>
				</centroid>
			</pseudo3D>
		</spatialEntity>
		<spatialEntity>
			<pseudo3D type="cluster">
				<clusteredness>1</clusteredness>
				<density>1</density>
				<area>191.0706</area>
				<perimeter>56</perimeter>
				<distanceFromOrigin>298.0771712157776</distanceFromOrigin>
				<angle>0</angle>
				<shape>rectangular</shape>
				<triangleMeasure>0.4874250000000001</triangleMeasure>
				<rectangleMeasure>0.9748500000000001</rectangleMeasure>
				<circleMeasure>0.5849833005488307</circleMeasure>
				<centroid>
					<x>415</x>
					<y>862</y>
				</centroid>
			</pseudo3D>
		</spatialEntity>
		<spatialEntity>
			<pseudo3D type="cluster">
				<clusteredness>0.04421951129699114</clusteredness>
				<density>1</density>
				<area>573.2118</area>
				<perimeter>157.7222938537598</perimeter>
				<distanceFromOrigin>707.7492493814458</distanceFromOrigin>
				<angle>0</angle>
				<shape>triangular</shape>
				<triangleMeasure>0.2839439256965944</triangleMeasure>
				<rectangleMeasure>0.2643448794594379</rectangleMeasure>
				<circleMeasure>0.1824321398324459</circleMeasure>
				<centroid>
					<x>1386.26</x>
					<y>895.587</y>
				</centroid>
			</pseudo3D>
		</spatialEntity>
		<spatialEntity>
			<pseudo3D type="cluster">
				<clusteredness>1</clusteredness>
				<density>1</density>
				<area>191.0706</area>
				<perimeter>56</perimeter>
				<distanceFromOrigin>695.8807369082722</distanceFromOrigin>
				<angle>0</angle>
				<shape>rectangular</shape>
				<triangleMeasure>0.4874250000000001</triangleMeasure>
				<rectangleMeasure>0.9748500000000001</rectangleMeasure>
				<circleMeasure>0.5849833005488307</circleMeasure>
				<centroid>
					<x>7</x>
					<y>916</y>
				</centroid>
			</pseudo3D>
		</spatialEntity>
		<spatialEntity>
			<pseudo3D type="cluster">
				<clusteredness>1</clusteredness>
				<density>1</density>
				<area>191.0706</area>
				<perimeter>58</perimeter>
				<distanceFromOrigin>379.1912446246616</distanceFromOrigin>
				<angle>85.91438322002512</angle>
				<shape>rectangular</shape>
				<triangleMeasure>0.4549300000000001</triangleMeasure>
				<rectangleMeasure>0.9098600000000001</rectangleMeasure>
				<circleMeasure>0.5446875469621394</circleMeasure>
				<centroid>
					<x>1005.5</x>
					<y>916</y>
				</centroid>
			</pseudo3D>
		</spatialEntity>
		<spatialEntity>
			<pseudo3D type="cluster">
				<clusteredness>0.0464024394715962</clusteredness>
				<density>1</density>
				<area>382.1412</area>
				<perimeter>141.982120513916</perimeter>
				<distanceFromOrigin>306.6480066786673</distanceFromOrigin>
				<angle>34.04593735660167</angle>
				<shape>rectangular</shape>
				<triangleMeasure>0.2453948948466849</triangleMeasure>
				<rectangleMeasure>0.3435015146652236</rectangleMeasure>
				<circleMeasure>0.1220726300978504</circleMeasure>
				<centroid>
					<x>801.398</x>
					<y>1018.281</y>
				</centroid>
			</pseudo3D>
		</spatialEntity>
		<spatialEntity>
			<pseudo3D type="cluster">
				<clusteredness>1</clusteredness>
				<density>1</density>
				<area>191.0706</area>
				<perimeter>56</perimeter>
				<distanceFromOrigin>525.950568019467</distanceFromOrigin>
				<angle>0</angle>
				<shape>rectangular</shape>
				<triangleMeasure>0.4874250000000001</triangleMeasure>
				<rectangleMeasure>0.9748500000000001</rectangleMeasure>
				<circleMeasure>0.5849833005488307</circleMeasure>
				<centroid>
					<x>1118</x>
					<y>1011</y>
				</centroid>
			</pseudo3D>
		</spatialEntity>
		<spatialEntity>
			<pseudo3D type="cluster">
				<clusteredness>1</clusteredness>
				<density>1</density>
				<area>191.0706</area>
				<perimeter>54</perimeter>
				<distanceFromOrigin>384.7596652457219</distanceFromOrigin>
				<angle>0</angle>
				<shape>rectangular</shape>
				<triangleMeasure>0.5249192307692309</triangleMeasure>
				<rectangleMeasure>1</rectangleMeasure>
				<circleMeasure>0.6282560906835513</circleMeasure>
				<centroid>
					<x>626</x>
					<y>1092.5</y>
				</centroid>
			</pseudo3D>
		</spatialEntity>
		<spatialEntity>
			<pseudo3D type="cluster">
				<clusteredness>1</clusteredness>
				<density>1</density>
				<area>191.0706</area>
				<perimeter>56</perimeter>
				<distanceFromOrigin>738.5837799464595</distanceFromOrigin>
				<angle>0</angle>
				<shape>rectangular</shape>
				<triangleMeasure>0.4874250000000001</triangleMeasure>
				<rectangleMeasure>0.9748500000000001</rectangleMeasure>
				<circleMeasure>0.5849833005488307</circleMeasure>
				<centroid>
					<x>1301</x>
					<y>1120</y>
				</centroid>
			</pseudo3D>
		</spatialEntity>
		<spatialEntity>
			<pseudo3D type="cluster">
				<clusteredness>1</clusteredness>
				<density>1</density>
				<area>191.0706</area>
				<perimeter>54</perimeter>
				<distanceFromOrigin>444.6324324652892</distanceFromOrigin>
				<angle>0</angle>
				<shape>rectangular</shape>
				<triangleMeasure>0.5249192307692309</triangleMeasure>
				<rectangleMeasure>1</rectangleMeasure>
				<circleMeasure>0.6282560906835513</circleMeasure>
				<centroid>
					<x>823</x>
					<y>1133.5</y>
				</centroid>
			</pseudo3D>
		</spatialEntity>
		<spatialEntity>
			<pseudo3D type="cluster">
				<clusteredness>1</clusteredness>
				<density>1</density>
				<area>191.0706</area>
				<perimeter>56</perimeter>
				<distanceFromOrigin>650.6804131061576</distanceFromOrigin>
				<angle>0</angle>
				<shape>rectangular</shape>
				<triangleMeasure>0.4874250000000001</triangleMeasure>
				<rectangleMeasure>0.9748500000000001</rectangleMeasure>
				<circleMeasure>0.5849833005488307</circleMeasure>
				<centroid>
					<x>189</x>
					<y>1147</y>
				</centroid>
			</pseudo3D>
		</spatialEntity>
		<spatialEntity>
			<pseudo3D type="cluster">
				<clusteredness>1</clusteredness>
				<density>1</density>
				<area>191.0706</area>
				<perimeter>56</perimeter>
				<distanceFromOrigin>469.0682253148256</distanceFromOrigin>
				<angle>0</angle>
				<shape>rectangular</shape>
				<triangleMeasure>0.4874250000000001</triangleMeasure>
				<rectangleMeasure>0.9748500000000001</rectangleMeasure>
				<circleMeasure>0.5849833005488307</circleMeasure>
				<centroid>
					<x>499</x>
					<y>1147</y>
				</centroid>
			</pseudo3D>
		</spatialEntity>
		<spatialEntity>
			<pseudo3D type="cluster">
				<clusteredness>1</clusteredness>
				<density>1</density>
				<area>191.0706</area>
				<perimeter>54</perimeter>
				<distanceFromOrigin>543.6221113972463</distanceFromOrigin>
				<angle>0</angle>
				<shape>rectangular</shape>
				<triangleMeasure>0.5249192307692309</triangleMeasure>
				<rectangleMeasure>1</rectangleMeasure>
				<circleMeasure>0.6282560906835513</circleMeasure>
				<centroid>
					<x>991</x>
					<y>1160.5</y>
				</centroid>
			</pseudo3D>
		</spatialEntity>
		<spatialEntity>
			<pseudo3D type="cluster">
				<clusteredness>1</clusteredness>
				<density>1</density>
				<area>191.0706</area>
				<perimeter>56</perimeter>
				<distanceFromOrigin>662.6047087064806</distanceFromOrigin>
				<angle>0</angle>
				<shape>rectangular</shape>
				<triangleMeasure>0.4874250000000001</triangleMeasure>
				<rectangleMeasure>0.9748500000000001</rectangleMeasure>
				<circleMeasure>0.5849833005488307</circleMeasure>
				<centroid>
					<x>1160</x>
					<y>1174</y>
				</centroid>
			</pseudo3D>
		</spatialEntity>
		<spatialEntity>
			<pseudo3D type="cluster">
				<clusteredness>0.0459600269797067</clusteredness>
				<density>1</density>
				<area>573.2118</area>
				<perimeter>152.3243598937988</perimeter>
				<distanceFromOrigin>818.384994974859</distanceFromOrigin>
				<angle>0</angle>
				<shape>rectangular</shape>
				<triangleMeasure>0.3720092755004646</triangleMeasure>
				<rectangleMeasure>0.3791083333333334</rectangleMeasure>
				<circleMeasure>0.1859298260145781</circleMeasure>
				<centroid>
					<x>11.81333</x>
					<y>1211.124</y>
				</centroid>
			</pseudo3D>
		</spatialEntity>
		<spatialEntity>
			<pseudo3D type="cluster">
				<clusteredness>0.07107347671805728</clusteredness>
				<density>1</density>
				<area>382.1412</area>
				<perimeter>112</perimeter>
				<distanceFromOrigin>667.2158571257131</distanceFromOrigin>
				<angle>37.8749836510982</angle>
				<shape>rectangular</shape>
				<triangleMeasure>0.32495</triangleMeasure>
				<rectangleMeasure>0.6499</rectangleMeasure>
				<circleMeasure>0.2339933167889357</circleMeasure>
				<centroid>
					<x>1104</x>
					<y>1242</y>
				</centroid>
			</pseudo3D>
		</spatialEntity>
		<spatialEntity>
			<pseudo3D type="cluster">
				<clusteredness>1</clusteredness>
				<density>1</density>
				<area>191.0706</area>
				<perimeter>56</perimeter>
				<distanceFromOrigin>761.0440197518144</distanceFromOrigin>
				<angle>0</angle>
				<shape>rectangular</shape>
				<triangleMeasure>0.4874250000000001</triangleMeasure>
				<rectangleMeasure>0.9748500000000001</rectangleMeasure>
				<circleMeasure>0.5849833005488307</circleMeasure>
				<centroid>
					<x>1188</x>
					<y>1283</y>
				</centroid>
			</pseudo3D>
		</spatialEntity>
		<spatialEntity>
			<pseudo3D type="cluster">
				<clusteredness>1</clusteredness>
				<density>1</density>
				<area>191.0706</area>
				<perimeter>56</perimeter>
				<distanceFromOrigin>799.3028212135873</distanceFromOrigin>
				<angle>0</angle>
				<shape>rectangular</shape>
				<triangleMeasure>0.4874250000000001</triangleMeasure>
				<rectangleMeasure>0.9748500000000001</rectangleMeasure>
				<circleMeasure>0.5849833005488307</circleMeasure>
				<centroid>
					<x>175</x>
					<y>1337</y>
				</centroid>
			</pseudo3D>
		</spatialEntity>
		<spatialEntity>
			<pseudo3D type="cluster">
				<clusteredness>1</clusteredness>
				<density>1</density>
				<area>191.0706</area>
				<perimeter>56</perimeter>
				<distanceFromOrigin>703.0512072388468</distanceFromOrigin>
				<angle>0</angle>
				<shape>rectangular</shape>
				<triangleMeasure>0.4874250000000001</triangleMeasure>
				<rectangleMeasure>0.9748500000000001</rectangleMeasure>
				<circleMeasure>0.5849833005488307</circleMeasure>
				<centroid>
					<x>977</x>
					<y>1351</y>
				</centroid>
			</pseudo3D>
		</spatialEntity>
		<numericStateVariable>
			<name>avgClusterednessClusters</name>
			<value>0.9608296448007199</value>
		</numericStateVariable>
		<numericStateVariable>
			<name>avgDensityClusters</name>
			<value>1.000496031746032</value>
		</numericStateVariable>
	</timepoint>
	<timepoint>
		<spatialEntity>
			<pseudo3D type="cluster">
				<clusteredness>1</clusteredness>
				<density>1</density>
				<area>191.0706</area>
				<perimeter>54</perimeter>
				<distanceFromOrigin>854.0989404044475</distanceFromOrigin>
				<angle>0</angle>
				<shape>rectangular</shape>
				<triangleMeasure>0.5249192307692309</triangleMeasure>
				<rectangleMeasure>1</rectangleMeasure>
				<circleMeasure>0.6282560906835513</circleMeasure>
				<centroid>
					<x>1188</x>
					<y>6.5</y>
				</centroid>
			</pseudo3D>
		</spatialEntity>
		<spatialEntity>
			<pseudo3D type="cluster">
				<clusteredness>1</clusteredness>
				<density>1</density>
				<area>191.0706</area>
				<perimeter>56</perimeter>
				<distanceFromOrigin>693.9373170539253</distanceFromOrigin>
				<angle>0</angle>
				<shape>rectangular</shape>
				<triangleMeasure>0.4874250000000001</triangleMeasure>
				<rectangleMeasure>0.9748500000000001</rectangleMeasure>
				<circleMeasure>0.5849833005488307</circleMeasure>
				<centroid>
					<x>429</x>
					<y>47</y>
				</centroid>
			</pseudo3D>
		</spatialEntity>
		<spatialEntity>
			<pseudo3D type="cluster">
				<clusteredness>1</clusteredness>
				<density>1</density>
				<area>191.0706</area>
				<perimeter>54</perimeter>
				<distanceFromOrigin>710.1865951987548</distanceFromOrigin>
				<angle>0</angle>
				<shape>rectangular</shape>
				<triangleMeasure>0.5249192307692309</triangleMeasure>
				<rectangleMeasure>1</rectangleMeasure>
				<circleMeasure>0.6282560906835513</circleMeasure>
				<centroid>
					<x>358</x>
					<y>60.5</y>
				</centroid>
			</pseudo3D>
		</spatialEntity>
		<spatialEntity>
			<pseudo3D type="cluster">
				<clusteredness>0.0428838171872905</clusteredness>
				<density>1</density>
				<area>573.2118</area>
				<perimeter>159.6088714599609</perimeter>
				<distanceFromOrigin>876.7354218919183</distanceFromOrigin>
				<angle>64.89058212996042</angle>
				<shape>triangular</shape>
				<triangleMeasure>0.3036808291184822</triangleMeasure>
				<rectangleMeasure>0.2527388888888889</rectangleMeasure>
				<circleMeasure>0.1859298260145781</circleMeasure>
				<centroid>
					<x>1329.325</x>
					<y>79.07246</y>
				</centroid>
			</pseudo3D>
		</spatialEntity>
		<spatialEntity>
			<pseudo3D type="cluster">
				<clusteredness>0.05113898200857808</clusteredness>
				<density>1</density>
				<area>382.1412</area>
				<perimeter>131.7946014404297</perimeter>
				<distanceFromOrigin>570.2674810998783</distanceFromOrigin>
				<angle>51.21049830151758</angle>
				<shape>rectangular</shape>
				<triangleMeasure>0.2575089028223068</triangleMeasure>
				<rectangleMeasure>0.3453979346741824</rectangleMeasure>
				<circleMeasure>0.136333793994412</circleMeasure>
				<centroid>
					<x>710</x>
					<y>115</y>
				</centroid>
			</pseudo3D>
		</spatialEntity>
		<spatialEntity>
			<pseudo3D type="cluster">
				<clusteredness>1</clusteredness>
				<density>1</density>
				<area>191.0706</area>
				<perimeter>54</perimeter>
				<distanceFromOrigin>626.4702706433882</distanceFromOrigin>
				<angle>85.60129464500447</angle>
				<shape>rectangular</shape>
				<triangleMeasure>0.5249192307692309</triangleMeasure>
				<rectangleMeasure>1</rectangleMeasure>
				<circleMeasure>0.6282560906835513</circleMeasure>
				<centroid>
					<x>879</x>
					<y>101.5</y>
				</centroid>
			</pseudo3D>
		</spatialEntity>
		<spatialEntity>
			<pseudo3D type="cluster">
				<clusteredness>1</clusteredness>
				<density>2</density>
				<area>191.0706</area>
				<perimeter>56</perimeter>
				<distanceFromOrigin>720.850192481073</distanceFromOrigin>
				<angle>0</angle>
				<shape>rectangular</shape>
				<triangleMeasure>0.4874250000000001</triangleMeasure>
				<rectangleMeasure>0.9748500000000001</rectangleMeasure>
				<circleMeasure>0.5849833005488307</circleMeasure>
				<centroid>
					<x>1146</x>
					<y>142</y>
				</centroid>
			</pseudo3D>
		</spatialEntity>
		<spatialEntity>
			<pseudo3D type="cluster">
				<clusteredness>1</clusteredness>
				<density>1</density>
				<area>191.0706</area>
				<perimeter>56</perimeter>
				<distanceFromOrigin>892.5390747748806</distanceFromOrigin>
				<angle>0</angle>
				<shape>rectangular</shape>
				<triangleMeasure>0.4874250000000001</triangleMeasure>
				<rectangleMeasure>0.9748500000000001</rectangleMeasure>
				<circleMeasure>0.5849833005488307</circleMeasure>
				<centroid>
					<x>1385</x>
					<y>142</y>
				</centroid>
			</pseudo3D>
		</spatialEntity>
		<spatialEntity>
			<pseudo3D type="cluster">
				<clusteredness>1</clusteredness>
				<density>1</density>
				<area>191.0706</area>
				<perimeter>56</perimeter>
				<distanceFromOrigin>570.0956060170961</distanceFromOrigin>
				<angle>0</angle>
				<shape>rectangular</shape>
				<triangleMeasure>0.4874250000000001</triangleMeasure>
				<rectangleMeasure>0.9748500000000001</rectangleMeasure>
				<circleMeasure>0.5849833005488307</circleMeasure>
				<centroid>
					<x>457</x>
					<y>169</y>
				</centroid>
			</pseudo3D>
		</spatialEntity>
		<spatialEntity>
			<pseudo3D type="cluster">
				<clusteredness>1</clusteredness>
				<density>2</density>
				<area>191.0706</area>
				<perimeter>56</perimeter>
				<distanceFromOrigin>658.7412238504586</distanceFromOrigin>
				<angle>0</angle>
				<shape>rectangular</shape>
				<triangleMeasure>0.4874250000000001</triangleMeasure>
				<rectangleMeasure>0.9748500000000001</rectangleMeasure>
				<circleMeasure>0.5849833005488307</circleMeasure>
				<centroid>
					<x>260</x>
					<y>183</y>
				</centroid>
			</pseudo3D>
		</spatialEntity>
		<spatialEntity>
			<pseudo3D type="cluster">
				<clusteredness>1</clusteredness>
				<density>1</density>
				<area>191.0706</area>
				<perimeter>54</perimeter>
				<distanceFromOrigin>572.758238701112</distanceFromOrigin>
				<angle>85.60129464500447</angle>
				<shape>rectangular</shape>
				<triangleMeasure>0.5249192307692309</triangleMeasure>
				<rectangleMeasure>1</rectangleMeasure>
				<circleMeasure>0.6282560906835513</circleMeasure>
				<centroid>
					<x>1090</x>
					<y>291.5</y>
				</centroid>
			</pseudo3D>
		</spatialEntity>
		<spatialEntity>
			<pseudo3D type="cluster">
				<clusteredness>1</clusteredness>
				<density>1</density>
				<area>191.0706</area>
				<perimeter>54</perimeter>
				<distanceFromOrigin>350.8275929855005</distanceFromOrigin>
				<angle>85.60129464500447</angle>
				<shape>rectangular</shape>
				<triangleMeasure>0.5249192307692309</triangleMeasure>
				<rectangleMeasure>1</rectangleMeasure>
				<circleMeasure>0.6282560906835513</circleMeasure>
				<centroid>
					<x>780</x>
					<y>359.5</y>
				</centroid>
			</pseudo3D>
		</spatialEntity>
		<spatialEntity>
			<pseudo3D type="cluster">
				<clusteredness>1</clusteredness>
				<density>1</density>
				<area>191.0706</area>
				<perimeter>56</perimeter>
				<distanceFromOrigin>720.017360901805</distanceFromOrigin>
				<angle>0</angle>
				<shape>rectangular</shape>
				<triangleMeasure>0.4874250000000001</triangleMeasure>
				<rectangleMeasure>0.9748500000000001</rectangleMeasure>
				<circleMeasure>0.5849833005488307</circleMeasure>
				<centroid>
					<x>1329</x>
					<y>373</y>
				</centroid>
			</pseudo3D>
		</spatialEntity>
		<spatialEntity>
			<pseudo3D type="cluster">
				<clusteredness>0.06538494551320145</clusteredness>
				<density>1.5</density>
				<area>382.1412</area>
				<perimeter>114.8276252746582</perimeter>
				<distanceFromOrigin>708.8652904466405</distanceFromOrigin>
				<angle>73.41266144307259</angle>
				<shape>rectangular</shape>
				<triangleMeasure>0.3283523408511546</triangleMeasure>
				<rectangleMeasure>0.4288148604280203</rectangleMeasure>
				<circleMeasure>0.1923770677781546</circleMeasure>
				<centroid>
					<x>28</x>
					<y>400</y>
				</centroid>
			</pseudo3D>
		</spatialEntity>
		<spatialEntity>
			<pseudo3D type="cluster">
				<clusteredness>1</clusteredness>
				<density>1</density>
				<area>191.0706</area>
				<perimeter>56</perimeter>
				<distanceFromOrigin>299.4211081403581</distanceFromOrigin>
				<angle>0</angle>
				<shape>rectangular</shape>
				<triangleMeasure>0.4874250000000001</triangleMeasure>
				<rectangleMeasure>0.9748500000000001</rectangleMeasure>
				<circleMeasure>0.5849833005488307</circleMeasure>
				<centroid>
					<x>724</x>
					<y>400</y>
				</centroid>
			</pseudo3D>
		</spatialEntity>
		<spatialEntity>
			<pseudo3D type="cluster">
				<clusteredness>1</clusteredness>
				<density>1</density>
				<area>191.0706</area>
				<perimeter>56</perimeter>
				<distanceFromOrigin>271.9062338380641</distanceFromOrigin>
				<angle>85.60129464500447</angle>
				<shape>rectangular</shape>
				<triangleMeasure>0.4899246153846154</triangleMeasure>
				<rectangleMeasure>0.9798492307692308</rectangleMeasure>
				<circleMeasure>0.582013761610809</circleMeasure>
				<centroid>
					<x>808.5</x>
					<y>454.5</y>
				</centroid>
			</pseudo3D>
		</spatialEntity>
		<spatialEntity>
			<pseudo3D type="cluster">
				<clusteredness>1</clusteredness>
				<density>1</density>
				<area>191.0706</area>
				<perimeter>56</perimeter>
				<distanceFromOrigin>257.1575392633862</distanceFromOrigin>
				<angle>0</angle>
				<shape>rectangular</shape>
				<triangleMeasure>0.4874250000000001</triangleMeasure>
				<rectangleMeasure>0.9748500000000001</rectangleMeasure>
				<circleMeasure>0.5849833005488307</circleMeasure>
				<centroid>
					<x>555</x>
					<y>468</y>
				</centroid>
			</pseudo3D>
		</spatialEntity>
		<spatialEntity>
			<pseudo3D type="cluster">
				<clusteredness>1</clusteredness>
				<density>1</density>
				<area>191.0706</area>
				<perimeter>54</perimeter>
				<distanceFromOrigin>674.1112667801956</distanceFromOrigin>
				<angle>0</angle>
				<shape>rectangular</shape>
				<triangleMeasure>0.5249192307692309</triangleMeasure>
				<rectangleMeasure>1</rectangleMeasure>
				<circleMeasure>0.6282560906835513</circleMeasure>
				<centroid>
					<x>21</x>
					<y>522.5</y>
				</centroid>
			</pseudo3D>
		</spatialEntity>
		<spatialEntity>
			<pseudo3D type="cluster">
				<clusteredness>1</clusteredness>
				<density>1</density>
				<area>191.0706</area>
				<perimeter>56</perimeter>
				<distanceFromOrigin>161.0496817755316</distanceFromOrigin>
				<angle>0</angle>
				<shape>rectangular</shape>
				<triangleMeasure>0.4874250000000001</triangleMeasure>
				<rectangleMeasure>0.9748500000000001</rectangleMeasure>
				<circleMeasure>0.5849833005488307</circleMeasure>
				<centroid>
					<x>682</x>
					<y>536</y>
				</centroid>
			</pseudo3D>
		</spatialEntity>
		<spatialEntity>
			<pseudo3D type="cluster">
				<clusteredness>0.01230033256923627</clusteredness>
				<density>1.073170731707317</density>
				<area>7833.894600000001</area>
				<perimeter>624.8533477783203</perimeter>
				<distanceFromOrigin>45.69463863518345</distanceFromOrigin>
				<angle>110.1562910346145</angle>
				<shape>rectangular</shape>
				<triangleMeasure>0.1993699833940944</triangleMeasure>
				<rectangleMeasure>0.2449511325867704</rectangleMeasure>
				<circleMeasure>0.1735940181442839</circleMeasure>
				<centroid>
					<x>719.0897</x>
					<y>688.9243</y>
				</centroid>
			</pseudo3D>
		</spatialEntity>
		<spatialEntity>
			<pseudo3D type="cluster">
				<clusteredness>1</clusteredness>
				<density>1</density>
				<area>191.0706</area>
				<perimeter>56</perimeter>
				<distanceFromOrigin>546.9643498437536</distanceFromOrigin>
				<angle>0</angle>
				<shape>rectangular</shape>
				<triangleMeasure>0.4874250000000001</triangleMeasure>
				<rectangleMeasure>0.9748500000000001</rectangleMeasure>
				<circleMeasure>0.5849833005488307</circleMeasure>
				<centroid>
					<x>133</x>
					<y>604</y>
				</centroid>
			</pseudo3D>
		</spatialEntity>
		<spatialEntity>
			<pseudo3D type="cluster">
				<clusteredness>1</clusteredness>
				<density>1</density>
				<area>191.0706</area>
				<perimeter>56</perimeter>
				<distanceFromOrigin>440.0045454310671</distanceFromOrigin>
				<angle>0</angle>
				<shape>rectangular</shape>
				<triangleMeasure>0.4874250000000001</triangleMeasure>
				<rectangleMeasure>0.9748500000000001</rectangleMeasure>
				<circleMeasure>0.5849833005488307</circleMeasure>
				<centroid>
					<x>232</x>
					<y>699</y>
				</centroid>
			</pseudo3D>
		</spatialEntity>
		<spatialEntity>
			<pseudo3D type="cluster">
				<clusteredness>1</clusteredness>
				<density>1</density>
				<area>191.0706</area>
				<perimeter>54</perimeter>
				<distanceFromOrigin>89.02246907382428</distanceFromOrigin>
				<angle>0</angle>
				<shape>rectangular</shape>
				<triangleMeasure>0.5249192307692309</triangleMeasure>
				<rectangleMeasure>1</rectangleMeasure>
				<circleMeasure>0.6282560906835513</circleMeasure>
				<centroid>
					<x>583</x>
					<y>712.5</y>
				</centroid>
			</pseudo3D>
		</spatialEntity>
		<spatialEntity>
			<pseudo3D type="cluster">
				<clusteredness>1</clusteredness>
				<density>1</density>
				<area>191.0706</area>
				<perimeter>56</perimeter>
				<distanceFromOrigin>463.3961588101481</distanceFromOrigin>
				<angle>0</angle>
				<shape>rectangular</shape>
				<triangleMeasure>0.4874250000000001</triangleMeasure>
				<rectangleMeasure>0.9748500000000001</rectangleMeasure>
				<circleMeasure>0.5849833005488307</circleMeasure>
				<centroid>
					<x>1146</x>
					<y>767</y>
				</centroid>
			</pseudo3D>
		</spatialEntity>
		<spatialEntity>
			<pseudo3D type="cluster">
				<clusteredness>1</clusteredness>
				<density>1</density>
				<area>191.0706</area>
				<perimeter>54</perimeter>
				<distanceFromOrigin>591.1590310567876</distanceFromOrigin>
				<angle>0</angle>
				<shape>rectangular</shape>
				<triangleMeasure>0.5249192307692309</triangleMeasure>
				<rectangleMeasure>1</rectangleMeasure>
				<circleMeasure>0.6282560906835513</circleMeasure>
				<centroid>
					<x>1273</x>
					<y>780.5</y>
				</centroid>
			</pseudo3D>
		</spatialEntity>
		<spatialEntity>
			<pseudo3D type="cluster">
				<clusteredness>1</clusteredness>
				<density>1</density>
				<area>191.0706</area>
				<perimeter>54</perimeter>
				<distanceFromOrigin>677.9749257900324</distanceFromOrigin>
				<angle>0</angle>
				<shape>rectangular</shape>
				<triangleMeasure>0.5249192307692309</triangleMeasure>
				<rectangleMeasure>1</rectangleMeasure>
				<circleMeasure>0.6282560906835513</circleMeasure>
				<centroid>
					<x>1357</x>
					<y>807.5</y>
				</centroid>
			</pseudo3D>
		</spatialEntity>
		<spatialEntity>
			<pseudo3D type="cluster">
				<clusteredness>1</clusteredness>
				<density>1</density>
				<area>191.0706</area>
				<perimeter>56</perimeter>
				<distanceFromOrigin>137.0583817210753</distanceFromOrigin>
				<angle>0</angle>
				<shape>rectangular</shape>
				<triangleMeasure>0.4874250000000001</triangleMeasure>
				<rectangleMeasure>0.9748500000000001</rectangleMeasure>
				<circleMeasure>0.5849833005488307</circleMeasure>
				<centroid>
					<x>682</x>
					<y>848</y>
				</centroid>
			</pseudo3D>
		</spatialEntity>
		<spatialEntity>
			<pseudo3D type="cluster">
				<clusteredness>0.04640246092203549</clusteredness>
				<density>1</density>
				<area>382.1412</area>
				<perimeter>143.982120513916</perimeter>
				<distanceFromOrigin>712.2990944820863</distanceFromOrigin>
				<angle>0</angle>
				<shape>rectangular</shape>
				<triangleMeasure>0.2401704454395475</triangleMeasure>
				<rectangleMeasure>0.3323704671627503</rectangleMeasure>
				<circleMeasure>0.1186308637965229</circleMeasure>
				<centroid>
					<x>1392.401</x>
					<y>868.7834</y>
				</centroid>
			</pseudo3D>
		</spatialEntity>
		<spatialEntity>
			<pseudo3D type="cluster">
				<clusteredness>1</clusteredness>
				<density>1</density>
				<area>191.0706</area>
				<perimeter>56</perimeter>
				<distanceFromOrigin>248.2196607845559</distanceFromOrigin>
				<angle>0</angle>
				<shape>rectangular</shape>
				<triangleMeasure>0.4874250000000001</triangleMeasure>
				<rectangleMeasure>0.9748500000000001</rectangleMeasure>
				<circleMeasure>0.5849833005488307</circleMeasure>
				<centroid>
					<x>499</x>
					<y>889</y>
				</centroid>
			</pseudo3D>
		</spatialEntity>
		<spatialEntity>
			<pseudo3D type="cluster">
				<clusteredness>1</clusteredness>
				<density>1</density>
				<area>191.0706</area>
				<perimeter>54</perimeter>
				<distanceFromOrigin>684.4800946704001</distanceFromOrigin>
				<angle>0</angle>
				<shape>rectangular</shape>
				<triangleMeasure>0.5249192307692309</triangleMeasure>
				<rectangleMeasure>1</rectangleMeasure>
				<circleMeasure>0.6282560906835513</circleMeasure>
				<centroid>
					<x>1343</x>
					<y>902.5</y>
				</centroid>
			</pseudo3D>
		</spatialEntity>
		<spatialEntity>
			<pseudo3D type="cluster">
				<clusteredness>0.1472758815968071</clusteredness>
				<density>1</density>
				<area>382.1412</area>
				<perimeter>84</perimeter>
				<distanceFromOrigin>440.5961870012041</distanceFromOrigin>
				<angle>54.46232220802562</angle>
				<shape>rectangular</shape>
				<triangleMeasure>0.4874250000000001</triangleMeasure>
				<rectangleMeasure>0.9748500000000001</rectangleMeasure>
				<circleMeasure>0.4679865765064302</circleMeasure>
				<centroid>
					<x>1076</x>
					<y>923</y>
				</centroid>
			</pseudo3D>
		</spatialEntity>
		<spatialEntity>
			<pseudo3D type="cluster">
				<clusteredness>1</clusteredness>
				<density>1</density>
				<area>191.0706</area>
				<perimeter>54</perimeter>
				<distanceFromOrigin>665.1450969525371</distanceFromOrigin>
				<angle>0</angle>
				<shape>rectangular</shape>
				<triangleMeasure>0.5249192307692309</triangleMeasure>
				<rectangleMeasure>1</rectangleMeasure>
				<circleMeasure>0.6282560906835513</circleMeasure>
				<centroid>
					<x>49</x>
					<y>943.5</y>
				</centroid>
			</pseudo3D>
		</spatialEntity>
		<spatialEntity>
			<pseudo3D type="cluster">
				<clusteredness>1</clusteredness>
				<density>1</density>
				<area>191.0706</area>
				<perimeter>56</perimeter>
				<distanceFromOrigin>307.1742176680849</distanceFromOrigin>
				<angle>0</angle>
				<shape>rectangular</shape>
				<triangleMeasure>0.4874250000000001</triangleMeasure>
				<rectangleMeasure>0.9748500000000001</rectangleMeasure>
				<circleMeasure>0.5849833005488307</circleMeasure>
				<centroid>
					<x>752</x>
					<y>1011</y>
				</centroid>
			</pseudo3D>
		</spatialEntity>
		<spatialEntity>
			<pseudo3D type="cluster">
				<clusteredness>1</clusteredness>
				<density>1</density>
				<area>191.0706</area>
				<perimeter>56</perimeter>
				<distanceFromOrigin>406.3520641020542</distanceFromOrigin>
				<angle>0</angle>
				<shape>rectangular</shape>
				<triangleMeasure>0.4874250000000001</triangleMeasure>
				<rectangleMeasure>0.9748500000000001</rectangleMeasure>
				<circleMeasure>0.5849833005488307</circleMeasure>
				<centroid>
					<x>907</x>
					<y>1052</y>
				</centroid>
			</pseudo3D>
		</spatialEntity>
		<spatialEntity>
			<pseudo3D type="cluster">
				<clusteredness>1</clusteredness>
				<density>1</density>
				<area>191.0706</area>
				<perimeter>54</perimeter>
				<distanceFromOrigin>396.9735507562185</distanceFromOrigin>
				<angle>85.60129464500447</angle>
				<shape>rectangular</shape>
				<triangleMeasure>0.5249192307692309</triangleMeasure>
				<rectangleMeasure>1</rectangleMeasure>
				<circleMeasure>0.6282560906835513</circleMeasure>
				<centroid>
					<x>794</x>
					<y>1092.5</y>
				</centroid>
			</pseudo3D>
		</spatialEntity>
		<spatialEntity>
			<pseudo3D type="cluster">
				<clusteredness>1</clusteredness>
				<density>1</density>
				<area>191.0706</area>
				<perimeter>56</perimeter>
				<distanceFromOrigin>429.467111662814</distanceFromOrigin>
				<angle>0</angle>
				<shape>rectangular</shape>
				<triangleMeasure>0.4874250000000001</triangleMeasure>
				<rectangleMeasure>0.9748500000000001</rectangleMeasure>
				<circleMeasure>0.5849833005488307</circleMeasure>
				<centroid>
					<x>541</x>
					<y>1120</y>
				</centroid>
			</pseudo3D>
		</spatialEntity>
		<spatialEntity>
			<pseudo3D type="cluster">
				<clusteredness>1</clusteredness>
				<density>1</density>
				<area>191.0706</area>
				<perimeter>56</perimeter>
				<distanceFromOrigin>429.424032862624</distanceFromOrigin>
				<angle>85.60129464500447</angle>
				<shape>rectangular</shape>
				<triangleMeasure>0.4899246153846154</triangleMeasure>
				<rectangleMeasure>0.9798492307692308</rectangleMeasure>
				<circleMeasure>0.582013761610809</circleMeasure>
				<centroid>
					<x>597.5</x>
					<y>1133.5</y>
				</centroid>
			</pseudo3D>
		</spatialEntity>
		<spatialEntity>
			<pseudo3D type="cluster">
				<clusteredness>1</clusteredness>
				<density>1</density>
				<area>191.0706</area>
				<perimeter>54</perimeter>
				<distanceFromOrigin>619.6579701738693</distanceFromOrigin>
				<angle>0</angle>
				<shape>rectangular</shape>
				<triangleMeasure>0.5249192307692309</triangleMeasure>
				<rectangleMeasure>1</rectangleMeasure>
				<circleMeasure>0.6282560906835513</circleMeasure>
				<centroid>
					<x>246</x>
					<y>1160.5</y>
				</centroid>
			</pseudo3D>
		</spatialEntity>
		<spatialEntity>
			<pseudo3D type="cluster">
				<clusteredness>1</clusteredness>
				<density>1</density>
				<area>191.0706</area>
				<perimeter>54</perimeter>
				<distanceFromOrigin>762.0531477528323</distanceFromOrigin>
				<angle>0</angle>
				<shape>rectangular</shape>
				<triangleMeasure>0.5249192307692309</triangleMeasure>
				<rectangleMeasure>1</rectangleMeasure>
				<circleMeasure>0.6282560906835513</circleMeasure>
				<centroid>
					<x>1301</x>
					<y>1160.5</y>
				</centroid>
			</pseudo3D>
		</spatialEntity>
		<spatialEntity>
			<pseudo3D type="cluster">
				<clusteredness>0.06400940219943066</clusteredness>
				<density>1</density>
				<area>382.1412</area>
				<perimeter>118.6099052429199</perimeter>
				<distanceFromOrigin>642.8724601349788</distanceFromOrigin>
				<angle>41.46770541610911</angle>
				<shape>rectangular</shape>
				<triangleMeasure>0.311952</triangleMeasure>
				<rectangleMeasure>0.4061875316220912</rectangleMeasure>
				<circleMeasure>0.179994856762336</circleMeasure>
				<centroid>
					<x>1146</x>
					<y>1181</y>
				</centroid>
			</pseudo3D>
		</spatialEntity>
		<spatialEntity>
			<pseudo3D type="cluster">
				<clusteredness>1</clusteredness>
				<density>1</density>
				<area>191.0706</area>
				<perimeter>56</perimeter>
				<distanceFromOrigin>807.0501843132186</distanceFromOrigin>
				<angle>0</angle>
				<shape>rectangular</shape>
				<triangleMeasure>0.4874250000000001</triangleMeasure>
				<rectangleMeasure>0.9748500000000001</rectangleMeasure>
				<circleMeasure>0.5849833005488307</circleMeasure>
				<centroid>
					<x>21</x>
					<y>1188</y>
				</centroid>
			</pseudo3D>
		</spatialEntity>
		<spatialEntity>
			<pseudo3D type="cluster">
				<clusteredness>0.06538488758995922</clusteredness>
				<density>1</density>
				<area>382.1412</area>
				<perimeter>114.8276252746582</perimeter>
				<distanceFromOrigin>778.3861509559378</distanceFromOrigin>
				<angle>0</angle>
				<shape>rectangular</shape>
				<triangleMeasure>0.3283528918962462</triangleMeasure>
				<rectangleMeasure>0.4288148604280203</rectangleMeasure>
				<circleMeasure>0.1923770677781546</circleMeasure>
				<centroid>
					<x>98</x>
					<y>1242</y>
				</centroid>
			</pseudo3D>
		</spatialEntity>
		<spatialEntity>
			<pseudo3D type="cluster">
				<clusteredness>1</clusteredness>
				<density>1</density>
				<area>191.0706</area>
				<perimeter>54</perimeter>
				<distanceFromOrigin>640.0781202322104</distanceFromOrigin>
				<angle>0</angle>
				<shape>rectangular</shape>
				<triangleMeasure>0.5249192307692309</triangleMeasure>
				<rectangleMeasure>1</rectangleMeasure>
				<circleMeasure>0.6282560906835513</circleMeasure>
				<centroid>
					<x>1062</x>
					<y>1228.5</y>
				</centroid>
			</pseudo3D>
		</spatialEntity>
		<spatialEntity>
			<pseudo3D type="cluster">
				<clusteredness>1</clusteredness>
				<density>1</density>
				<area>191.0706</area>
				<perimeter>56</perimeter>
				<distanceFromOrigin>716.8040178458823</distanceFromOrigin>
				<angle>0</angle>
				<shape>rectangular</shape>
				<triangleMeasure>0.4874250000000001</triangleMeasure>
				<rectangleMeasure>0.9748500000000001</rectangleMeasure>
				<circleMeasure>0.5849833005488307</circleMeasure>
				<centroid>
					<x>1118</x>
					<y>1283</y>
				</centroid>
			</pseudo3D>
		</spatialEntity>
		<spatialEntity>
			<pseudo3D type="cluster">
				<clusteredness>1</clusteredness>
				<density>1</density>
				<area>191.0706</area>
				<perimeter>56</perimeter>
				<distanceFromOrigin>691.0354549514808</distanceFromOrigin>
				<angle>81.2538377374448</angle>
				<shape>rectangular</shape>
				<triangleMeasure>0.4899246153846154</triangleMeasure>
				<rectangleMeasure>0.9798492307692308</rectangleMeasure>
				<circleMeasure>0.582013761610809</circleMeasure>
				<centroid>
					<x>1005.5</x>
					<y>1323.5</y>
				</centroid>
			</pseudo3D>
		</spatialEntity>
		<spatialEntity>
			<pseudo3D type="cluster">
				<clusteredness>1</clusteredness>
				<density>1</density>
				<area>191.0706</area>
				<perimeter>58</perimeter>
				<distanceFromOrigin>792.8581209775176</distanceFromOrigin>
				<angle>0</angle>
				<shape>rectangular</shape>
				<triangleMeasure>0.4549300000000001</triangleMeasure>
				<rectangleMeasure>0.9098600000000001</rectangleMeasure>
				<circleMeasure>0.5446875469621394</circleMeasure>
				<centroid>
					<x>203.5</x>
					<y>1351</y>
				</centroid>
			</pseudo3D>
		</spatialEntity>
		<numericStateVariable>
			<name>avgClusterednessClusters</name>
			<value>0.9558657829513805</value>
		</numericStateVariable>
		<numericStateVariable>
			<name>avgDensityClusters</name>
			<value>1.05593849416755</value>
		</numericStateVariable>
	</timepoint>
	<timepoint>
		<spatialEntity>
			<pseudo3D type="cluster">
				<clusteredness>1</clusteredness>
				<density>1</density>
				<area>191.0706</area>
				<perimeter>54</perimeter>
				<distanceFromOrigin>771.0025940293586</distanceFromOrigin>
				<angle>0</angle>
				<shape>rectangular</shape>
				<triangleMeasure>0.5249192307692309</triangleMeasure>
				<rectangleMeasure>1</rectangleMeasure>
				<circleMeasure>0.6282560906835513</circleMeasure>
				<centroid>
					<x>330</x>
					<y>6.5</y>
				</centroid>
			</pseudo3D>
		</spatialEntity>
		<spatialEntity>
			<pseudo3D type="cluster">
				<clusteredness>1</clusteredness>
				<density>1</density>
				<area>191.0706</area>
				<perimeter>54</perimeter>
				<distanceFromOrigin>727.9574163369723</distanceFromOrigin>
				<angle>0</angle>
				<shape>rectangular</shape>
				<triangleMeasure>0.5249192307692309</triangleMeasure>
				<rectangleMeasure>1</rectangleMeasure>
				<circleMeasure>0.6282560906835513</circleMeasure>
				<centroid>
					<x>443</x>
					<y>6.5</y>
				</centroid>
			</pseudo3D>
		</spatialEntity>
		<spatialEntity>
			<pseudo3D type="cluster">
				<clusteredness>1</clusteredness>
				<density>1</density>
				<area>191.0706</area>
				<perimeter>54</perimeter>
				<distanceFromOrigin>880.0602252118886</distanceFromOrigin>
				<angle>0</angle>
				<shape>rectangular</shape>
				<triangleMeasure>0.5249192307692309</triangleMeasure>
				<rectangleMeasure>1</rectangleMeasure>
				<circleMeasure>0.6282560906835513</circleMeasure>
				<centroid>
					<x>1231</x>
					<y>6.5</y>
				</centroid>
			</pseudo3D>
		</spatialEntity>
		<spatialEntity>
			<pseudo3D type="cluster">
				<clusteredness>1</clusteredness>
				<density>1</density>
				<area>191.0706</area>
				<perimeter>56</perimeter>
				<distanceFromOrigin>803.0896587554842</distanceFromOrigin>
				<angle>0</angle>
				<shape>rectangular</shape>
				<triangleMeasure>0.4874250000000001</triangleMeasure>
				<rectangleMeasure>0.9748500000000001</rectangleMeasure>
				<circleMeasure>0.5849833005488307</circleMeasure>
				<centroid>
					<x>1118</x>
					<y>20</y>
				</centroid>
			</pseudo3D>
		</spatialEntity>
		<spatialEntity>
			<pseudo3D type="cluster">
				<clusteredness>1</clusteredness>
				<density>1</density>
				<area>191.0706</area>
				<perimeter>54</perimeter>
				<distanceFromOrigin>905.0530371199249</distanceFromOrigin>
				<angle>85.60129464500447</angle>
				<shape>rectangular</shape>
				<triangleMeasure>0.5249192307692309</triangleMeasure>
				<rectangleMeasure>1</rectangleMeasure>
				<circleMeasure>0.6282560906835513</circleMeasure>
				<centroid>
					<x>1301</x>
					<y>33.5</y>
				</centroid>
			</pseudo3D>
		</spatialEntity>
		<spatialEntity>
			<pseudo3D type="cluster">
				<clusteredness>1</clusteredness>
				<density>1</density>
				<area>191.0706</area>
				<perimeter>56</perimeter>
				<distanceFromOrigin>650.4429260127287</distanceFromOrigin>
				<angle>0</angle>
				<shape>rectangular</shape>
				<triangleMeasure>0.4874250000000001</triangleMeasure>
				<rectangleMeasure>0.9748500000000001</rectangleMeasure>
				<circleMeasure>0.5849833005488307</circleMeasure>
				<centroid>
					<x>710</x>
					<y>47</y>
				</centroid>
			</pseudo3D>
		</spatialEntity>
		<spatialEntity>
			<pseudo3D type="cluster">
				<clusteredness>0.04640245315824199</clusteredness>
				<density>1</density>
				<area>382.1412</area>
				<perimeter>142.6487197875977</perimeter>
				<distanceFromOrigin>877.7089494815465</distanceFromOrigin>
				<angle>32.3052660151894</angle>
				<shape>rectangular</shape>
				<triangleMeasure>0.2428678642714571</triangleMeasure>
				<rectangleMeasure>0.3519196688482196</rectangleMeasure>
				<circleMeasure>0.1204061127513527</circleMeasure>
				<centroid>
					<x>1350</x>
					<y>94.5</y>
				</centroid>
			</pseudo3D>
		</spatialEntity>
		<spatialEntity>
			<pseudo3D type="cluster">
				<clusteredness>1</clusteredness>
				<density>1</density>
				<area>191.0706</area>
				<perimeter>56</perimeter>
				<distanceFromOrigin>738.650797061778</distanceFromOrigin>
				<angle>0</angle>
				<shape>rectangular</shape>
				<triangleMeasure>0.4874250000000001</triangleMeasure>
				<rectangleMeasure>0.9748500000000001</rectangleMeasure>
				<circleMeasure>0.5849833005488307</circleMeasure>
				<centroid>
					<x>1104</x>
					<y>88</y>
				</centroid>
			</pseudo3D>
		</spatialEntity>
		<spatialEntity>
			<pseudo3D type="cluster">
				<clusteredness>1</clusteredness>
				<density>1</density>
				<area>191.0706</area>
				<perimeter>54</perimeter>
				<distanceFromOrigin>716.6728681902225</distanceFromOrigin>
				<angle>81.2538377374448</angle>
				<shape>rectangular</shape>
				<triangleMeasure>0.5249192307692309</triangleMeasure>
				<rectangleMeasure>1</rectangleMeasure>
				<circleMeasure>0.6282560906835513</circleMeasure>
				<centroid>
					<x>274</x>
					<y>101.5</y>
				</centroid>
			</pseudo3D>
		</spatialEntity>
		<spatialEntity>
			<pseudo3D type="cluster">
				<clusteredness>1</clusteredness>
				<density>1</density>
				<area>191.0706</area>
				<perimeter>56</perimeter>
				<distanceFromOrigin>912.2115982599652</distanceFromOrigin>
				<angle>0</angle>
				<shape>rectangular</shape>
				<triangleMeasure>0.4899246153846154</triangleMeasure>
				<rectangleMeasure>0.9798492307692308</rectangleMeasure>
				<circleMeasure>0.582013761610809</circleMeasure>
				<centroid>
					<x>1399.5</x>
					<y>128.5</y>
				</centroid>
			</pseudo3D>
		</spatialEntity>
		<spatialEntity>
			<pseudo3D type="cluster">
				<clusteredness>1</clusteredness>
				<density>1</density>
				<area>191.0706</area>
				<perimeter>56</perimeter>
				<distanceFromOrigin>555.2918151746882</distanceFromOrigin>
				<angle>0</angle>
				<shape>rectangular</shape>
				<triangleMeasure>0.4874250000000001</triangleMeasure>
				<rectangleMeasure>0.9748500000000001</rectangleMeasure>
				<circleMeasure>0.5849833005488307</circleMeasure>
				<centroid>
					<x>654</x>
					<y>142</y>
				</centroid>
			</pseudo3D>
		</spatialEntity>
		<spatialEntity>
			<pseudo3D type="cluster">
				<clusteredness>1</clusteredness>
				<density>1</density>
				<area>191.0706</area>
				<perimeter>56</perimeter>
				<distanceFromOrigin>565.173424711389</distanceFromOrigin>
				<angle>0</angle>
				<shape>rectangular</shape>
				<triangleMeasure>0.4874250000000001</triangleMeasure>
				<rectangleMeasure>0.9748500000000001</rectangleMeasure>
				<circleMeasure>0.5849833005488307</circleMeasure>
				<centroid>
					<x>921</x>
					<y>183</y>
				</centroid>
			</pseudo3D>
		</spatialEntity>
		<spatialEntity>
			<pseudo3D type="cluster">
				<clusteredness>1</clusteredness>
				<density>1</density>
				<area>191.0706</area>
				<perimeter>56</perimeter>
				<distanceFromOrigin>564.769864635145</distanceFromOrigin>
				<angle>0</angle>
				<shape>rectangular</shape>
				<triangleMeasure>0.4874250000000001</triangleMeasure>
				<rectangleMeasure>0.9748500000000001</rectangleMeasure>
				<circleMeasure>0.5849833005488307</circleMeasure>
				<centroid>
					<x>386</x>
					<y>210</y>
				</centroid>
			</pseudo3D>
		</spatialEntity>
		<spatialEntity>
			<pseudo3D type="cluster">
				<clusteredness>1</clusteredness>
				<density>1</density>
				<area>191.0706</area>
				<perimeter>56</perimeter>
				<distanceFromOrigin>538.1542529795709</distanceFromOrigin>
				<angle>0</angle>
				<shape>rectangular</shape>
				<triangleMeasure>0.4874250000000001</triangleMeasure>
				<rectangleMeasure>0.9748500000000001</rectangleMeasure>
				<circleMeasure>0.5849833005488307</circleMeasure>
				<centroid>
					<x>443</x>
					<y>210</y>
				</centroid>
			</pseudo3D>
		</spatialEntity>
		<spatialEntity>
			<pseudo3D type="cluster">
				<clusteredness>1</clusteredness>
				<density>1</density>
				<area>191.0706</area>
				<perimeter>56</perimeter>
				<distanceFromOrigin>543.1758462965746</distanceFromOrigin>
				<angle>0</angle>
				<shape>rectangular</shape>
				<triangleMeasure>0.4874250000000001</triangleMeasure>
				<rectangleMeasure>0.9748500000000001</rectangleMeasure>
				<circleMeasure>0.5849833005488307</circleMeasure>
				<centroid>
					<x>1062</x>
					<y>305</y>
				</centroid>
			</pseudo3D>
		</spatialEntity>
		<spatialEntity>
			<pseudo3D type="cluster">
				<clusteredness>1</clusteredness>
				<density>1</density>
				<area>191.0706</area>
				<perimeter>54</perimeter>
				<distanceFromOrigin>751.3221679146703</distanceFromOrigin>
				<angle>0</angle>
				<shape>rectangular</shape>
				<triangleMeasure>0.5249192307692309</triangleMeasure>
				<rectangleMeasure>1</rectangleMeasure>
				<circleMeasure>0.6282560906835513</circleMeasure>
				<centroid>
					<x>1357</x>
					<y>359.5</y>
				</centroid>
			</pseudo3D>
		</spatialEntity>
		<spatialEntity>
			<pseudo3D type="cluster">
				<clusteredness>1</clusteredness>
				<density>1</density>
				<area>191.0706</area>
				<perimeter>54</perimeter>
				<distanceFromOrigin>683.8143022780381</distanceFromOrigin>
				<angle>0</angle>
				<shape>rectangular</shape>
				<triangleMeasure>0.5249192307692309</triangleMeasure>
				<rectangleMeasure>1</rectangleMeasure>
				<circleMeasure>0.6282560906835513</circleMeasure>
				<centroid>
					<x>63</x>
					<y>386.5</y>
				</centroid>
			</pseudo3D>
		</spatialEntity>
		<spatialEntity>
			<pseudo3D type="cluster">
				<clusteredness>1</clusteredness>
				<density>1</density>
				<area>191.0706</area>
				<perimeter>56</perimeter>
				<distanceFromOrigin>699.5262682701773</distanceFromOrigin>
				<angle>0</angle>
				<shape>rectangular</shape>
				<triangleMeasure>0.4874250000000001</triangleMeasure>
				<rectangleMeasure>0.9748500000000001</rectangleMeasure>
				<circleMeasure>0.5849833005488307</circleMeasure>
				<centroid>
					<x>21</x>
					<y>441</y>
				</centroid>
			</pseudo3D>
		</spatialEntity>
		<spatialEntity>
			<pseudo3D type="cluster">
				<clusteredness>1</clusteredness>
				<density>1</density>
				<area>191.0706</area>
				<perimeter>56</perimeter>
				<distanceFromOrigin>212.5088233462319</distanceFromOrigin>
				<angle>0</angle>
				<shape>rectangular</shape>
				<triangleMeasure>0.4874250000000001</triangleMeasure>
				<rectangleMeasure>0.9748500000000001</rectangleMeasure>
				<circleMeasure>0.5849833005488307</circleMeasure>
				<centroid>
					<x>752</x>
					<y>495</y>
				</centroid>
			</pseudo3D>
		</spatialEntity>
		<spatialEntity>
			<pseudo3D type="cluster">
				<clusteredness>0.1022781204358026</clusteredness>
				<density>1</density>
				<area>382.1412</area>
				<perimeter>97.31727409362793</perimeter>
				<distanceFromOrigin>232.6220109963801</distanceFromOrigin>
				<angle>0</angle>
				<shape>rectangular</shape>
				<triangleMeasure>0.4229857627118644</triangleMeasure>
				<rectangleMeasure>0.4706172413793104</rectangleMeasure>
				<circleMeasure>0.282231962015061</circleMeasure>
				<centroid>
					<x>815.5555</x>
					<y>501.8927</y>
				</centroid>
			</pseudo3D>
		</spatialEntity>
		<spatialEntity>
			<pseudo3D type="cluster">
				<clusteredness>0.06400943035186016</clusteredness>
				<density>1</density>
				<area>382.1412</area>
				<perimeter>117.175651550293</perimeter>
				<distanceFromOrigin>589.4149641805848</distanceFromOrigin>
				<angle>39.31114274139432</angle>
				<shape>rectangular</shape>
				<triangleMeasure>0.3305719723183391</triangleMeasure>
				<rectangleMeasure>0.415495077489383</rectangleMeasure>
				<circleMeasure>0.1839658725400239</circleMeasure>
				<centroid>
					<x>91.21605</x>
					<y>529.4167</y>
				</centroid>
			</pseudo3D>
		</spatialEntity>
		<spatialEntity>
			<pseudo3D type="cluster">
				<clusteredness>1</clusteredness>
				<density>1</density>
				<area>191.0706</area>
				<perimeter>56</perimeter>
				<distanceFromOrigin>169.1449082887215</distanceFromOrigin>
				<angle>0</angle>
				<shape>rectangular</shape>
				<triangleMeasure>0.4874250000000001</triangleMeasure>
				<rectangleMeasure>0.9748500000000001</rectangleMeasure>
				<circleMeasure>0.5849833005488307</circleMeasure>
				<centroid>
[truncated: 1,005,331 more chars]
