# Supplementary material for: Automatic validation of computational models using pseudo-3D spatio-temporal model checking
Source: BMC Syst Biol. 2014 Dec 2;8:124. doi: 10.1186/s12918-014-0124-0 (PMC4272535; doi:10.1186/s12918-014-0124-0)
Supplement: Additional file 12 — Dataset of STML files for the chemotaxis case study. The subdataset of 250 STML files corresponding to the stochastic model simulations for the chemotaxis case study. We recommend using the freely available 7zip software (Download link: http://www.7-zip.org/download.html) to extract this archive. [file 12918_2014_124_MOESM12_ESM.zip › stml_dataset_chemotaxis2D/chemotaxis2D_stml_40.xml]

<?xml version="1.0" encoding="utf-8"?>
<!--Warning! This xml file was automatically generated by a C++ program using the Boost PropertyTree library.-->
<experiment>
	<timepoint>
		<spatialEntity>
			<pseudo3D type="cluster">
				<clusteredness>1</clusteredness>
				<density>1</density>
				<area>191.0706</area>
				<perimeter>54</perimeter>
				<distanceFromOrigin>780.0801240898271</distanceFromOrigin>
				<angle>0</angle>
				<shape>rectangular</shape>
				<triangleMeasure>0.5249192307692309</triangleMeasure>
				<rectangleMeasure>1</rectangleMeasure>
				<circleMeasure>0.6282560906835513</circleMeasure>
				<centroid>
					<x>1048</x>
					<y>6.5</y>
				</centroid>
			</pseudo3D>
		</spatialEntity>
		<spatialEntity>
			<pseudo3D type="cluster">
				<clusteredness>1</clusteredness>
				<density>1</density>
				<area>191.0706</area>
				<perimeter>54</perimeter>
				<distanceFromOrigin>702.3795270364876</distanceFromOrigin>
				<angle>81.2538377374448</angle>
				<shape>rectangular</shape>
				<triangleMeasure>0.5249192307692309</triangleMeasure>
				<rectangleMeasure>1</rectangleMeasure>
				<circleMeasure>0.6282560906835513</circleMeasure>
				<centroid>
					<x>443</x>
					<y>33.5</y>
				</centroid>
			</pseudo3D>
		</spatialEntity>
		<spatialEntity>
			<pseudo3D type="cluster">
				<clusteredness>1</clusteredness>
				<density>1</density>
				<area>191.0706</area>
				<perimeter>54</perimeter>
				<distanceFromOrigin>669.9380568380931</distanceFromOrigin>
				<angle>81.2538377374448</angle>
				<shape>rectangular</shape>
				<triangleMeasure>0.5249192307692309</triangleMeasure>
				<rectangleMeasure>1</rectangleMeasure>
				<circleMeasure>0.6282560906835513</circleMeasure>
				<centroid>
					<x>583</x>
					<y>33.5</y>
				</centroid>
			</pseudo3D>
		</spatialEntity>
		<spatialEntity>
			<pseudo3D type="cluster">
				<clusteredness>1</clusteredness>
				<density>1</density>
				<area>191.0706</area>
				<perimeter>56</perimeter>
				<distanceFromOrigin>826.8137637944835</distanceFromOrigin>
				<angle>0</angle>
				<shape>rectangular</shape>
				<triangleMeasure>0.4874250000000001</triangleMeasure>
				<rectangleMeasure>0.9748500000000001</rectangleMeasure>
				<circleMeasure>0.5849833005488307</circleMeasure>
				<centroid>
					<x>161</x>
					<y>47</y>
				</centroid>
			</pseudo3D>
		</spatialEntity>
		<spatialEntity>
			<pseudo3D type="cluster">
				<clusteredness>0.04738214652633831</clusteredness>
				<density>1</density>
				<area>382.1412</area>
				<perimeter>140</perimeter>
				<distanceFromOrigin>728.0686780792042</distanceFromOrigin>
				<angle>27.40757543781841</angle>
				<shape>rectangular</shape>
				<triangleMeasure>0.2437125</triangleMeasure>
				<rectangleMeasure>0.4874250000000001</rectangleMeasure>
				<circleMeasure>0.1376431214782586</circleMeasure>
				<centroid>
					<x>323</x>
					<y>47</y>
				</centroid>
			</pseudo3D>
		</spatialEntity>
		<spatialEntity>
			<pseudo3D type="cluster">
				<clusteredness>1</clusteredness>
				<density>1</density>
				<area>191.0706</area>
				<perimeter>56</perimeter>
				<distanceFromOrigin>686.5427881785665</distanceFromOrigin>
				<angle>0</angle>
				<shape>rectangular</shape>
				<triangleMeasure>0.4874250000000001</triangleMeasure>
				<rectangleMeasure>0.9748500000000001</rectangleMeasure>
				<circleMeasure>0.5849833005488307</circleMeasure>
				<centroid>
					<x>907</x>
					<y>47</y>
				</centroid>
			</pseudo3D>
		</spatialEntity>
		<spatialEntity>
			<pseudo3D type="cluster">
				<clusteredness>1</clusteredness>
				<density>1</density>
				<area>191.0706</area>
				<perimeter>56</perimeter>
				<distanceFromOrigin>837.0244918758351</distanceFromOrigin>
				<angle>0</angle>
				<shape>rectangular</shape>
				<triangleMeasure>0.4874250000000001</triangleMeasure>
				<rectangleMeasure>0.9748500000000001</rectangleMeasure>
				<circleMeasure>0.5849833005488307</circleMeasure>
				<centroid>
					<x>1245</x>
					<y>74</y>
				</centroid>
			</pseudo3D>
		</spatialEntity>
		<spatialEntity>
			<pseudo3D type="cluster">
				<clusteredness>1</clusteredness>
				<density>1</density>
				<area>191.0706</area>
				<perimeter>56</perimeter>
				<distanceFromOrigin>644.5564366290977</distanceFromOrigin>
				<angle>0</angle>
				<shape>rectangular</shape>
				<triangleMeasure>0.4874250000000001</triangleMeasure>
				<rectangleMeasure>0.9748500000000001</rectangleMeasure>
				<circleMeasure>0.5849833005488307</circleMeasure>
				<centroid>
					<x>963</x>
					<y>115</y>
				</centroid>
			</pseudo3D>
		</spatialEntity>
		<spatialEntity>
			<pseudo3D type="cluster">
				<clusteredness>1</clusteredness>
				<density>1</density>
				<area>191.0706</area>
				<perimeter>54</perimeter>
				<distanceFromOrigin>626.4000319284794</distanceFromOrigin>
				<angle>0</angle>
				<shape>rectangular</shape>
				<triangleMeasure>0.5249192307692309</triangleMeasure>
				<rectangleMeasure>1</rectangleMeasure>
				<circleMeasure>0.6282560906835513</circleMeasure>
				<centroid>
					<x>1062</x>
					<y>196.5</y>
				</centroid>
			</pseudo3D>
		</spatialEntity>
		<spatialEntity>
			<pseudo3D type="cluster">
				<clusteredness>1</clusteredness>
				<density>1</density>
				<area>191.0706</area>
				<perimeter>58</perimeter>
				<distanceFromOrigin>533.8923112388865</distanceFromOrigin>
				<angle>0</angle>
				<shape>rectangular</shape>
				<triangleMeasure>0.4549300000000001</triangleMeasure>
				<rectangleMeasure>0.9098600000000001</rectangleMeasure>
				<circleMeasure>0.5446875469621394</circleMeasure>
				<centroid>
					<x>400.5</x>
					<y>237</y>
				</centroid>
			</pseudo3D>
		</spatialEntity>
		<spatialEntity>
			<pseudo3D type="cluster">
				<clusteredness>1</clusteredness>
				<density>1</density>
				<area>191.0706</area>
				<perimeter>56</perimeter>
				<distanceFromOrigin>491.4560000651126</distanceFromOrigin>
				<angle>0</angle>
				<shape>rectangular</shape>
				<triangleMeasure>0.4874250000000001</triangleMeasure>
				<rectangleMeasure>0.9748500000000001</rectangleMeasure>
				<circleMeasure>0.5849833005488307</circleMeasure>
				<centroid>
					<x>499</x>
					<y>237</y>
				</centroid>
			</pseudo3D>
		</spatialEntity>
		<spatialEntity>
			<pseudo3D type="cluster">
				<clusteredness>1</clusteredness>
				<density>1</density>
				<area>191.0706</area>
				<perimeter>56</perimeter>
				<distanceFromOrigin>460.6256614649253</distanceFromOrigin>
				<angle>0</angle>
				<shape>rectangular</shape>
				<triangleMeasure>0.4874250000000001</triangleMeasure>
				<rectangleMeasure>0.9748500000000001</rectangleMeasure>
				<circleMeasure>0.5849833005488307</circleMeasure>
				<centroid>
					<x>710</x>
					<y>237</y>
				</centroid>
			</pseudo3D>
		</spatialEntity>
		<spatialEntity>
			<pseudo3D type="cluster">
				<clusteredness>1</clusteredness>
				<density>1</density>
				<area>191.0706</area>
				<perimeter>54</perimeter>
				<distanceFromOrigin>731.9269089191898</distanceFromOrigin>
				<angle>81.2538377374448</angle>
				<shape>rectangular</shape>
				<triangleMeasure>0.5249192307692309</triangleMeasure>
				<rectangleMeasure>1</rectangleMeasure>
				<circleMeasure>0.6282560906835513</circleMeasure>
				<centroid>
					<x>63</x>
					<y>291.5</y>
				</centroid>
			</pseudo3D>
		</spatialEntity>
		<spatialEntity>
			<pseudo3D type="cluster">
				<clusteredness>1</clusteredness>
				<density>1</density>
				<area>191.0706</area>
				<perimeter>56</perimeter>
				<distanceFromOrigin>529.5280917949491</distanceFromOrigin>
				<angle>0</angle>
				<shape>rectangular</shape>
				<triangleMeasure>0.4874250000000001</triangleMeasure>
				<rectangleMeasure>0.9748500000000001</rectangleMeasure>
				<circleMeasure>0.5849833005488307</circleMeasure>
				<centroid>
					<x>316</x>
					<y>305</y>
				</centroid>
			</pseudo3D>
		</spatialEntity>
		<spatialEntity>
			<pseudo3D type="cluster">
				<clusteredness>1</clusteredness>
				<density>1</density>
				<area>191.0706</area>
				<perimeter>54</perimeter>
				<distanceFromOrigin>758.4787406381275</distanceFromOrigin>
				<angle>0</angle>
				<shape>rectangular</shape>
				<triangleMeasure>0.5249192307692309</triangleMeasure>
				<rectangleMeasure>1</rectangleMeasure>
				<circleMeasure>0.6282560906835513</circleMeasure>
				<centroid>
					<x>1343</x>
					<y>318.5</y>
				</centroid>
			</pseudo3D>
		</spatialEntity>
		<spatialEntity>
			<pseudo3D type="cluster">
				<clusteredness>1</clusteredness>
				<density>1</density>
				<area>191.0706</area>
				<perimeter>56</perimeter>
				<distanceFromOrigin>690.8154601628427</distanceFromOrigin>
				<angle>0</angle>
				<shape>rectangular</shape>
				<triangleMeasure>0.4874250000000001</triangleMeasure>
				<rectangleMeasure>0.9748500000000001</rectangleMeasure>
				<circleMeasure>0.5849833005488307</circleMeasure>
				<centroid>
					<x>77</x>
					<y>346</y>
				</centroid>
			</pseudo3D>
		</spatialEntity>
		<spatialEntity>
			<pseudo3D type="cluster">
				<clusteredness>1</clusteredness>
				<density>1</density>
				<area>191.0706</area>
				<perimeter>54</perimeter>
				<distanceFromOrigin>446.0100895719737</distanceFromOrigin>
				<angle>85.60129464500447</angle>
				<shape>rectangular</shape>
				<triangleMeasure>0.5249192307692309</triangleMeasure>
				<rectangleMeasure>1</rectangleMeasure>
				<circleMeasure>0.6282560906835513</circleMeasure>
				<centroid>
					<x>977</x>
					<y>359.5</y>
				</centroid>
			</pseudo3D>
		</spatialEntity>
		<spatialEntity>
			<pseudo3D type="cluster">
				<clusteredness>1</clusteredness>
				<density>1</density>
				<area>191.0706</area>
				<perimeter>58</perimeter>
				<distanceFromOrigin>569.2099788303083</distanceFromOrigin>
				<angle>0</angle>
				<shape>rectangular</shape>
				<triangleMeasure>0.4549300000000001</triangleMeasure>
				<rectangleMeasure>0.9098600000000001</rectangleMeasure>
				<circleMeasure>0.5446875469621394</circleMeasure>
				<centroid>
					<x>203.5</x>
					<y>373</y>
				</centroid>
			</pseudo3D>
		</spatialEntity>
		<spatialEntity>
			<pseudo3D type="cluster">
				<clusteredness>0.1421469534361146</clusteredness>
				<density>1</density>
				<area>382.1412</area>
				<perimeter>84</perimeter>
				<distanceFromOrigin>658.2590675410404</distanceFromOrigin>
				<angle>54.46232220802562</angle>
				<shape>rectangular</shape>
				<triangleMeasure>0.4874250000000001</triangleMeasure>
				<rectangleMeasure>0.9748500000000001</rectangleMeasure>
				<circleMeasure>0.4679865765064302</circleMeasure>
				<centroid>
					<x>1266</x>
					<y>373</y>
				</centroid>
			</pseudo3D>
		</spatialEntity>
		<spatialEntity>
			<pseudo3D type="cluster">
				<clusteredness>1</clusteredness>
				<density>1</density>
				<area>191.0706</area>
				<perimeter>54</perimeter>
				<distanceFromOrigin>487.9518418860615</distanceFromOrigin>
				<angle>0</angle>
				<shape>rectangular</shape>
				<triangleMeasure>0.5249192307692309</triangleMeasure>
				<rectangleMeasure>1</rectangleMeasure>
				<circleMeasure>0.6282560906835513</circleMeasure>
				<centroid>
					<x>1062</x>
					<y>386.5</y>
				</centroid>
			</pseudo3D>
		</spatialEntity>
		<spatialEntity>
			<pseudo3D type="cluster">
				<clusteredness>1</clusteredness>
				<density>1</density>
				<area>191.0706</area>
				<perimeter>56</perimeter>
				<distanceFromOrigin>354.2005081871001</distanceFromOrigin>
				<angle>0</angle>
				<shape>rectangular</shape>
				<triangleMeasure>0.4874250000000001</triangleMeasure>
				<rectangleMeasure>0.9748500000000001</rectangleMeasure>
				<circleMeasure>0.5849833005488307</circleMeasure>
				<centroid>
					<x>879</x>
					<y>400</y>
				</centroid>
			</pseudo3D>
		</spatialEntity>
		<spatialEntity>
			<pseudo3D type="cluster">
				<clusteredness>1</clusteredness>
				<density>1</density>
				<area>191.0706</area>
				<perimeter>54</perimeter>
				<distanceFromOrigin>596.8927876930663</distanceFromOrigin>
				<angle>81.2538377374448</angle>
				<shape>rectangular</shape>
				<triangleMeasure>0.5249192307692309</triangleMeasure>
				<rectangleMeasure>1</rectangleMeasure>
				<circleMeasure>0.6282560906835513</circleMeasure>
				<centroid>
					<x>147</x>
					<y>413.5</y>
				</centroid>
			</pseudo3D>
		</spatialEntity>
		<spatialEntity>
			<pseudo3D type="cluster">
				<clusteredness>1</clusteredness>
				<density>1</density>
				<area>191.0706</area>
				<perimeter>56</perimeter>
				<distanceFromOrigin>504.3570164080202</distanceFromOrigin>
				<angle>0</angle>
				<shape>rectangular</shape>
				<triangleMeasure>0.4874250000000001</triangleMeasure>
				<rectangleMeasure>0.9748500000000001</rectangleMeasure>
				<circleMeasure>0.5849833005488307</circleMeasure>
				<centroid>
					<x>246</x>
					<y>427</y>
				</centroid>
			</pseudo3D>
		</spatialEntity>
		<spatialEntity>
			<pseudo3D type="cluster">
				<clusteredness>1</clusteredness>
				<density>1</density>
				<area>191.0706</area>
				<perimeter>56</perimeter>
				<distanceFromOrigin>300.1016494456503</distanceFromOrigin>
				<angle>0</angle>
				<shape>rectangular</shape>
				<triangleMeasure>0.4874250000000001</triangleMeasure>
				<rectangleMeasure>0.9748500000000001</rectangleMeasure>
				<circleMeasure>0.5849833005488307</circleMeasure>
				<centroid>
					<x>541</x>
					<y>427</y>
				</centroid>
			</pseudo3D>
		</spatialEntity>
		<spatialEntity>
			<pseudo3D type="cluster">
				<clusteredness>1</clusteredness>
				<density>1</density>
				<area>191.0706</area>
				<perimeter>56</perimeter>
				<distanceFromOrigin>514.2489669411111</distanceFromOrigin>
				<angle>0</angle>
				<shape>rectangular</shape>
				<triangleMeasure>0.4874250000000001</triangleMeasure>
				<rectangleMeasure>0.9748500000000001</rectangleMeasure>
				<circleMeasure>0.5849833005488307</circleMeasure>
				<centroid>
					<x>1132</x>
					<y>441</y>
				</centroid>
			</pseudo3D>
		</spatialEntity>
		<spatialEntity>
			<pseudo3D type="cluster">
				<clusteredness>1</clusteredness>
				<density>1</density>
				<area>191.0706</area>
				<perimeter>56</perimeter>
				<distanceFromOrigin>705.1134660464229</distanceFromOrigin>
				<angle>0</angle>
				<shape>rectangular</shape>
				<triangleMeasure>0.4874250000000001</triangleMeasure>
				<rectangleMeasure>0.9748500000000001</rectangleMeasure>
				<circleMeasure>0.5849833005488307</circleMeasure>
				<centroid>
					<x>1343</x>
					<y>441</y>
				</centroid>
			</pseudo3D>
		</spatialEntity>
		<spatialEntity>
			<pseudo3D type="cluster">
				<clusteredness>1</clusteredness>
				<density>1</density>
				<area>191.0706</area>
				<perimeter>54</perimeter>
				<distanceFromOrigin>245.0979396078229</distanceFromOrigin>
				<angle>0</angle>
				<shape>rectangular</shape>
				<triangleMeasure>0.5249192307692309</triangleMeasure>
				<rectangleMeasure>1</rectangleMeasure>
				<circleMeasure>0.6282560906835513</circleMeasure>
				<centroid>
					<x>640</x>
					<y>454.5</y>
				</centroid>
			</pseudo3D>
		</spatialEntity>
		<spatialEntity>
			<pseudo3D type="cluster">
				<clusteredness>1</clusteredness>
				<density>1</density>
				<area>191.0706</area>
				<perimeter>56</perimeter>
				<distanceFromOrigin>459.1786144846034</distanceFromOrigin>
				<angle>0</angle>
				<shape>rectangular</shape>
				<triangleMeasure>0.4874250000000001</triangleMeasure>
				<rectangleMeasure>0.9748500000000001</rectangleMeasure>
				<circleMeasure>0.5849833005488307</circleMeasure>
				<centroid>
					<x>274</x>
					<y>468</y>
				</centroid>
			</pseudo3D>
		</spatialEntity>
		<spatialEntity>
			<pseudo3D type="cluster">
				<clusteredness>1</clusteredness>
				<density>1</density>
				<area>191.0706</area>
				<perimeter>56</perimeter>
				<distanceFromOrigin>348.726253671845</distanceFromOrigin>
				<angle>0</angle>
				<shape>rectangular</shape>
				<triangleMeasure>0.4874250000000001</triangleMeasure>
				<rectangleMeasure>0.9748500000000001</rectangleMeasure>
				<circleMeasure>0.5849833005488307</circleMeasure>
				<centroid>
					<x>949</x>
					<y>468</y>
				</centroid>
			</pseudo3D>
		</spatialEntity>
		<spatialEntity>
			<pseudo3D type="cluster">
				<clusteredness>1</clusteredness>
				<density>1</density>
				<area>191.0706</area>
				<perimeter>54</perimeter>
				<distanceFromOrigin>217.329243315298</distanceFromOrigin>
				<angle>85.60129464500447</angle>
				<shape>rectangular</shape>
				<triangleMeasure>0.5249192307692309</triangleMeasure>
				<rectangleMeasure>1</rectangleMeasure>
				<circleMeasure>0.6282560906835513</circleMeasure>
				<centroid>
					<x>710</x>
					<y>481.5</y>
				</centroid>
			</pseudo3D>
		</spatialEntity>
		<spatialEntity>
			<pseudo3D type="cluster">
				<clusteredness>1</clusteredness>
				<density>1</density>
				<area>191.0706</area>
				<perimeter>56</perimeter>
				<distanceFromOrigin>531.3689866749846</distanceFromOrigin>
				<angle>0</angle>
				<shape>rectangular</shape>
				<triangleMeasure>0.4874250000000001</triangleMeasure>
				<rectangleMeasure>0.9748500000000001</rectangleMeasure>
				<circleMeasure>0.5849833005488307</circleMeasure>
				<centroid>
					<x>175</x>
					<y>509</y>
				</centroid>
			</pseudo3D>
		</spatialEntity>
		<spatialEntity>
			<pseudo3D type="cluster">
				<clusteredness>0.03116196170948063</clusteredness>
				<density>1</density>
				<area>573.2118</area>
				<perimeter>198.7843189239502</perimeter>
				<distanceFromOrigin>629.922217420532</distanceFromOrigin>
				<angle>44.48383577023517</angle>
				<shape>triangular</shape>
				<triangleMeasure>0.2201099194962478</triangleMeasure>
				<rectangleMeasure>0.1960541863712404</rectangleMeasure>
				<circleMeasure>0.08801693894885732</circleMeasure>
				<centroid>
					<x>38.02348</x>
					<y>558.2347</y>
				</centroid>
			</pseudo3D>
		</spatialEntity>
		<spatialEntity>
			<pseudo3D type="cluster">
				<clusteredness>0.04640237736140274</clusteredness>
				<density>1</density>
				<area>382.1412</area>
				<perimeter>140.7036018371582</perimeter>
				<distanceFromOrigin>349.6069221282668</distanceFromOrigin>
				<angle>31.44203748654251</angle>
				<shape>rectangular</shape>
				<triangleMeasure>0.2480077554911068</triangleMeasure>
				<rectangleMeasure>0.3574563762187256</rectangleMeasure>
				<circleMeasure>0.1239532173430521</circleMeasure>
				<centroid>
					<x>336.9309</x>
					<y>556</y>
				</centroid>
			</pseudo3D>
		</spatialEntity>
		<spatialEntity>
			<pseudo3D type="cluster">
				<clusteredness>1</clusteredness>
				<density>1</density>
				<area>191.0706</area>
				<perimeter>54</perimeter>
				<distanceFromOrigin>265.9793225045887</distanceFromOrigin>
				<angle>85.60129464500447</angle>
				<shape>rectangular</shape>
				<triangleMeasure>0.5249192307692309</triangleMeasure>
				<rectangleMeasure>1</rectangleMeasure>
				<circleMeasure>0.6282560906835513</circleMeasure>
				<centroid>
					<x>907</x>
					<y>549.5</y>
				</centroid>
			</pseudo3D>
		</spatialEntity>
		<spatialEntity>
			<pseudo3D type="cluster">
				<clusteredness>1</clusteredness>
				<density>1</density>
				<area>191.0706</area>
				<perimeter>56</perimeter>
				<distanceFromOrigin>163.682619724881</distanceFromOrigin>
				<angle>0</angle>
				<shape>rectangular</shape>
				<triangleMeasure>0.4874250000000001</triangleMeasure>
				<rectangleMeasure>0.9748500000000001</rectangleMeasure>
				<circleMeasure>0.5849833005488307</circleMeasure>
				<centroid>
					<x>780</x>
					<y>563</y>
				</centroid>
			</pseudo3D>
		</spatialEntity>
		<spatialEntity>
			<pseudo3D type="cluster">
				<clusteredness>0.06400934785560973</clusteredness>
				<density>1</density>
				<area>382.1412</area>
				<perimeter>117.175651550293</perimeter>
				<distanceFromOrigin>386.0051813123757</distanceFromOrigin>
				<angle>0</angle>
				<shape>rectangular</shape>
				<triangleMeasure>0.3305719723183391</triangleMeasure>
				<rectangleMeasure>0.415495077489383</rectangleMeasure>
				<circleMeasure>0.1839658725400239</circleMeasure>
				<centroid>
					<x>1061.784</x>
					<y>569.5833</y>
				</centroid>
			</pseudo3D>
		</spatialEntity>
		<spatialEntity>
			<pseudo3D type="cluster">
				<clusteredness>1</clusteredness>
				<density>1</density>
				<area>191.0706</area>
				<perimeter>54</perimeter>
				<distanceFromOrigin>122.3315167894194</distanceFromOrigin>
				<angle>0</angle>
				<shape>rectangular</shape>
				<triangleMeasure>0.5249192307692309</triangleMeasure>
				<rectangleMeasure>1</rectangleMeasure>
				<circleMeasure>0.6282560906835513</circleMeasure>
				<centroid>
					<x>654</x>
					<y>576.5</y>
				</centroid>
			</pseudo3D>
		</spatialEntity>
		<spatialEntity>
			<pseudo3D type="cluster">
				<clusteredness>1</clusteredness>
				<density>1</density>
				<area>191.0706</area>
				<perimeter>56</perimeter>
				<distanceFromOrigin>574.5763656817081</distanceFromOrigin>
				<angle>0</angle>
				<shape>rectangular</shape>
				<triangleMeasure>0.4874250000000001</triangleMeasure>
				<rectangleMeasure>0.9748500000000001</rectangleMeasure>
				<circleMeasure>0.5849833005488307</circleMeasure>
				<centroid>
					<x>105</x>
					<y>604</y>
				</centroid>
			</pseudo3D>
		</spatialEntity>
		<spatialEntity>
			<pseudo3D type="cluster">
				<clusteredness>1</clusteredness>
				<density>1</density>
				<area>191.0706</area>
				<perimeter>54</perimeter>
				<distanceFromOrigin>153.4959282847594</distanceFromOrigin>
				<angle>81.2538377374448</angle>
				<shape>rectangular</shape>
				<triangleMeasure>0.5249192307692309</triangleMeasure>
				<rectangleMeasure>1</rectangleMeasure>
				<circleMeasure>0.6282560906835513</circleMeasure>
				<centroid>
					<x>541</x>
					<y>617.5</y>
				</centroid>
			</pseudo3D>
		</spatialEntity>
		<spatialEntity>
			<pseudo3D type="cluster">
				<clusteredness>1</clusteredness>
				<density>1</density>
				<area>191.0706</area>
				<perimeter>56</perimeter>
				<distanceFromOrigin>638.192760848946</distanceFromOrigin>
				<angle>0</angle>
				<shape>rectangular</shape>
				<triangleMeasure>0.4874250000000001</triangleMeasure>
				<rectangleMeasure>0.9748500000000001</rectangleMeasure>
				<circleMeasure>0.5849833005488307</circleMeasure>
				<centroid>
					<x>35</x>
					<y>658</y>
				</centroid>
			</pseudo3D>
		</spatialEntity>
		<spatialEntity>
			<pseudo3D type="cluster">
				<clusteredness>1</clusteredness>
				<density>1</density>
				<area>191.0706</area>
				<perimeter>56</perimeter>
				<distanceFromOrigin>54.45181356024793</distanceFromOrigin>
				<angle>0</angle>
				<shape>rectangular</shape>
				<triangleMeasure>0.4874250000000001</triangleMeasure>
				<rectangleMeasure>0.9748500000000001</rectangleMeasure>
				<circleMeasure>0.5849833005488307</circleMeasure>
				<centroid>
					<x>724</x>
					<y>658</y>
				</centroid>
			</pseudo3D>
		</spatialEntity>
		<spatialEntity>
			<pseudo3D type="cluster">
				<clusteredness>0.1421463368080408</clusteredness>
				<density>1</density>
				<area>382.1412</area>
				<perimeter>84</perimeter>
				<distanceFromOrigin>384.8129415703168</distanceFromOrigin>
				<angle>51.84277341263093</angle>
				<shape>rectangular</shape>
				<triangleMeasure>0.4874250000000001</triangleMeasure>
				<rectangleMeasure>0.9748500000000001</rectangleMeasure>
				<circleMeasure>0.4679865765064302</circleMeasure>
				<centroid>
					<x>281</x>
					<y>672</y>
				</centroid>
			</pseudo3D>
		</spatialEntity>
		<spatialEntity>
			<pseudo3D type="cluster">
				<clusteredness>0.02836403046704704</clusteredness>
				<density>1</density>
				<area>764.2824000000001</area>
				<perimeter>225.6581649780273</perimeter>
				<distanceFromOrigin>539.0037105623671</distanceFromOrigin>
				<angle>43.84654954889464</angle>
				<shape>triangular</shape>
				<triangleMeasure>0.2440207113476894</triangleMeasure>
				<rectangleMeasure>0.2219171518278051</rectangleMeasure>
				<circleMeasure>0.1146388242490318</circleMeasure>
				<centroid>
					<x>91.46667</x>
					<y>711.3333</y>
				</centroid>
			</pseudo3D>
		</spatialEntity>
		<spatialEntity>
			<pseudo3D type="cluster">
				<clusteredness>1</clusteredness>
				<density>1</density>
				<area>191.0706</area>
				<perimeter>54</perimeter>
				<distanceFromOrigin>671.0029806193114</distanceFromOrigin>
				<angle>0</angle>
				<shape>rectangular</shape>
				<triangleMeasure>0.5249192307692309</triangleMeasure>
				<rectangleMeasure>1</rectangleMeasure>
				<circleMeasure>0.6282560906835513</circleMeasure>
				<centroid>
					<x>1357</x>
					<y>712.5</y>
				</centroid>
			</pseudo3D>
		</spatialEntity>
		<spatialEntity>
			<pseudo3D type="cluster">
				<clusteredness>1</clusteredness>
				<density>1</density>
				<area>191.0706</area>
				<perimeter>56</perimeter>
				<distanceFromOrigin>48.38388161361178</distanceFromOrigin>
				<angle>0</angle>
				<shape>rectangular</shape>
				<triangleMeasure>0.4874250000000001</triangleMeasure>
				<rectangleMeasure>0.9748500000000001</rectangleMeasure>
				<circleMeasure>0.5849833005488307</circleMeasure>
				<centroid>
					<x>626</x>
					<y>726</y>
				</centroid>
			</pseudo3D>
		</spatialEntity>
		<spatialEntity>
			<pseudo3D type="cluster">
				<clusteredness>1</clusteredness>
				<density>1</density>
				<area>191.0706</area>
				<perimeter>54</perimeter>
				<distanceFromOrigin>488.8609209171868</distanceFromOrigin>
				<angle>0</angle>
				<shape>rectangular</shape>
				<triangleMeasure>0.5249192307692309</triangleMeasure>
				<rectangleMeasure>1</rectangleMeasure>
				<circleMeasure>0.6282560906835513</circleMeasure>
				<centroid>
					<x>1174</x>
					<y>739.5</y>
				</centroid>
			</pseudo3D>
		</spatialEntity>
		<spatialEntity>
			<pseudo3D type="cluster">
				<clusteredness>1</clusteredness>
				<density>1</density>
				<area>191.0706</area>
				<perimeter>56</perimeter>
				<distanceFromOrigin>252.5173261382276</distanceFromOrigin>
				<angle>0</angle>
				<shape>rectangular</shape>
				<triangleMeasure>0.4874250000000001</triangleMeasure>
				<rectangleMeasure>0.9748500000000001</rectangleMeasure>
				<circleMeasure>0.5849833005488307</circleMeasure>
				<centroid>
					<x>935</x>
					<y>753</y>
				</centroid>
			</pseudo3D>
		</spatialEntity>
		<spatialEntity>
			<pseudo3D type="cluster">
				<clusteredness>1</clusteredness>
				<density>1</density>
				<area>191.0706</area>
				<perimeter>54</perimeter>
				<distanceFromOrigin>341.2565017695634</distanceFromOrigin>
				<angle>0</angle>
				<shape>rectangular</shape>
				<triangleMeasure>0.5249192307692309</triangleMeasure>
				<rectangleMeasure>1</rectangleMeasure>
				<circleMeasure>0.6282560906835513</circleMeasure>
				<centroid>
					<x>1020</x>
					<y>780.5</y>
				</centroid>
			</pseudo3D>
		</spatialEntity>
		<spatialEntity>
			<pseudo3D type="cluster">
				<clusteredness>0.05113888994326549</clusteredness>
				<density>1</density>
				<area>382.1412</area>
				<perimeter>133.7946014404297</perimeter>
				<distanceFromOrigin>88.95504482602435</distanceFromOrigin>
				<angle>57.2647737278924</angle>
				<shape>rectangular</shape>
				<triangleMeasure>0.2481234964694424</triangleMeasure>
				<rectangleMeasure>0.3289016505385297</rectangleMeasure>
				<circleMeasure>0.1331282816744427</circleMeasure>
				<centroid>
					<x>654</x>
					<y>807.5</y>
				</centroid>
			</pseudo3D>
		</spatialEntity>
		<spatialEntity>
			<pseudo3D type="cluster">
				<clusteredness>1</clusteredness>
				<density>1</density>
				<area>191.0706</area>
				<perimeter>54</perimeter>
				<distanceFromOrigin>403.524472615974</distanceFromOrigin>
				<angle>85.60129464500447</angle>
				<shape>rectangular</shape>
				<triangleMeasure>0.5249192307692309</triangleMeasure>
				<rectangleMeasure>1</rectangleMeasure>
				<circleMeasure>0.6282560906835513</circleMeasure>
				<centroid>
					<x>288</x>
					<y>834.5</y>
				</centroid>
			</pseudo3D>
		</spatialEntity>
		<spatialEntity>
			<pseudo3D type="cluster">
				<clusteredness>1</clusteredness>
				<density>1</density>
				<area>191.0706</area>
				<perimeter>56</perimeter>
				<distanceFromOrigin>698.5656733622116</distanceFromOrigin>
				<angle>0</angle>
				<shape>rectangular</shape>
				<triangleMeasure>0.4874250000000001</triangleMeasure>
				<rectangleMeasure>0.9748500000000001</rectangleMeasure>
				<circleMeasure>0.5849833005488307</circleMeasure>
				<centroid>
					<x>1371</x>
					<y>848</y>
				</centroid>
			</pseudo3D>
		</spatialEntity>
		<spatialEntity>
			<pseudo3D type="cluster">
				<clusteredness>0.04510524280273503</clusteredness>
				<density>1</density>
				<area>382.1412</area>
				<perimeter>145.1940422058105</perimeter>
				<distanceFromOrigin>456.8380457010996</distanceFromOrigin>
				<angle>31.41461108772558</angle>
				<shape>rectangular</shape>
				<triangleMeasure>0.24878984375</triangleMeasure>
				<rectangleMeasure>0.3453175056576684</rectangleMeasure>
				<circleMeasure>0.1152908206146807</circleMeasure>
				<centroid>
					<x>224.1857</x>
					<y>882.4638</y>
				</centroid>
			</pseudo3D>
		</spatialEntity>
		<spatialEntity>
			<pseudo3D type="cluster">
				<clusteredness>1</clusteredness>
				<density>1</density>
				<area>191.0706</area>
				<perimeter>54</perimeter>
				<distanceFromOrigin>219.658826364888</distanceFromOrigin>
				<angle>0</angle>
				<shape>rectangular</shape>
				<triangleMeasure>0.5249192307692309</triangleMeasure>
				<rectangleMeasure>1</rectangleMeasure>
				<circleMeasure>0.6282560906835513</circleMeasure>
				<centroid>
					<x>527</x>
					<y>875.5</y>
				</centroid>
			</pseudo3D>
		</spatialEntity>
		<spatialEntity>
			<pseudo3D type="cluster">
				<clusteredness>0.06400934785560973</clusteredness>
				<density>1</density>
				<area>382.1412</area>
				<perimeter>117.175651550293</perimeter>
				<distanceFromOrigin>454.3214720877718</distanceFromOrigin>
				<angle>0</angle>
				<shape>rectangular</shape>
				<triangleMeasure>0.3305719723183391</triangleMeasure>
				<rectangleMeasure>0.415495077489383</rectangleMeasure>
				<circleMeasure>0.1839658725400239</circleMeasure>
				<centroid>
					<x>1117.784</x>
					<y>882.4167</y>
				</centroid>
			</pseudo3D>
		</spatialEntity>
		<spatialEntity>
			<pseudo3D type="cluster">
				<clusteredness>1</clusteredness>
				<density>1</density>
				<area>191.0706</area>
				<perimeter>54</perimeter>
				<distanceFromOrigin>392.2091278897012</distanceFromOrigin>
				<angle>85.60129464500447</angle>
				<shape>rectangular</shape>
				<triangleMeasure>0.5249192307692309</triangleMeasure>
				<rectangleMeasure>1</rectangleMeasure>
				<circleMeasure>0.6282560906835513</circleMeasure>
				<centroid>
					<x>330</x>
					<y>902.5</y>
				</centroid>
			</pseudo3D>
		</spatialEntity>
		<spatialEntity>
			<pseudo3D type="cluster">
				<clusteredness>1</clusteredness>
				<density>1</density>
				<area>191.0706</area>
				<perimeter>56</perimeter>
				<distanceFromOrigin>642.5776217703196</distanceFromOrigin>
				<angle>0</angle>
				<shape>rectangular</shape>
				<triangleMeasure>0.4874250000000001</triangleMeasure>
				<rectangleMeasure>0.9748500000000001</rectangleMeasure>
				<circleMeasure>0.5849833005488307</circleMeasure>
				<centroid>
					<x>63</x>
					<y>916</y>
				</centroid>
			</pseudo3D>
		</spatialEntity>
		<spatialEntity>
			<pseudo3D type="cluster">
				<clusteredness>1</clusteredness>
				<density>1</density>
				<area>191.0706</area>
				<perimeter>56</perimeter>
				<distanceFromOrigin>276.8483339303309</distanceFromOrigin>
				<angle>0</angle>
				<shape>rectangular</shape>
				<triangleMeasure>0.4874250000000001</triangleMeasure>
				<rectangleMeasure>0.9748500000000001</rectangleMeasure>
				<circleMeasure>0.5849833005488307</circleMeasure>
				<centroid>
					<x>626</x>
					<y>984</y>
				</centroid>
			</pseudo3D>
		</spatialEntity>
		<spatialEntity>
			<pseudo3D type="cluster">
				<clusteredness>1</clusteredness>
				<density>1</density>
				<area>191.0706</area>
				<perimeter>58</perimeter>
				<distanceFromOrigin>299.0200662162993</distanceFromOrigin>
				<angle>0</angle>
				<shape>rectangular</shape>
				<triangleMeasure>0.4549300000000001</triangleMeasure>
				<rectangleMeasure>0.9098600000000001</rectangleMeasure>
				<circleMeasure>0.5446875469621394</circleMeasure>
				<centroid>
					<x>808.5</x>
					<y>984</y>
				</centroid>
			</pseudo3D>
		</spatialEntity>
		<spatialEntity>
			<pseudo3D type="cluster">
				<clusteredness>0.04738211226934695</clusteredness>
				<density>1</density>
				<area>382.1412</area>
				<perimeter>138</perimeter>
				<distanceFromOrigin>415.173457725804</distanceFromOrigin>
				<angle>25.70995378081127</angle>
				<shape>rectangular</shape>
				<triangleMeasure>0.2624596153846154</triangleMeasure>
				<rectangleMeasure>0.5249192307692309</rectangleMeasure>
				<circleMeasure>0.1387676016678596</circleMeasure>
				<centroid>
					<x>351</x>
					<y>997.5</y>
				</centroid>
			</pseudo3D>
		</spatialEntity>
		<spatialEntity>
			<pseudo3D type="cluster">
				<clusteredness>1</clusteredness>
				<density>1</density>
				<area>191.0706</area>
				<perimeter>54</perimeter>
				<distanceFromOrigin>358.6000557724441</distanceFromOrigin>
				<angle>0</angle>
				<shape>rectangular</shape>
				<triangleMeasure>0.5249192307692309</triangleMeasure>
				<rectangleMeasure>1</rectangleMeasure>
				<circleMeasure>0.6282560906835513</circleMeasure>
				<centroid>
					<x>457</x>
					<y>997.5</y>
				</centroid>
			</pseudo3D>
		</spatialEntity>
		<spatialEntity>
			<pseudo3D type="cluster">
				<clusteredness>1</clusteredness>
				<density>1</density>
				<area>191.0706</area>
				<perimeter>54</perimeter>
				<distanceFromOrigin>353.8615548487854</distanceFromOrigin>
				<angle>0</angle>
				<shape>rectangular</shape>
				<triangleMeasure>0.5249192307692309</triangleMeasure>
				<rectangleMeasure>1</rectangleMeasure>
				<circleMeasure>0.6282560906835513</circleMeasure>
				<centroid>
					<x>893</x>
					<y>997.5</y>
				</centroid>
			</pseudo3D>
		</spatialEntity>
		<spatialEntity>
			<pseudo3D type="cluster">
				<clusteredness>1</clusteredness>
				<density>1</density>
				<area>191.0706</area>
				<perimeter>56</perimeter>
				<distanceFromOrigin>592.5546388308845</distanceFromOrigin>
				<angle>0</angle>
				<shape>rectangular</shape>
				<triangleMeasure>0.4874250000000001</triangleMeasure>
				<rectangleMeasure>0.9748500000000001</rectangleMeasure>
				<circleMeasure>0.5849833005488307</circleMeasure>
				<centroid>
					<x>161</x>
					<y>1011</y>
				</centroid>
			</pseudo3D>
		</spatialEntity>
		<spatialEntity>
			<pseudo3D type="cluster">
				<clusteredness>1</clusteredness>
				<density>1</density>
				<area>191.0706</area>
				<perimeter>56</perimeter>
				<distanceFromOrigin>314.0254766734699</distanceFromOrigin>
				<angle>0</angle>
				<shape>rectangular</shape>
				<triangleMeasure>0.4874250000000001</triangleMeasure>
				<rectangleMeasure>0.9748500000000001</rectangleMeasure>
				<circleMeasure>0.5849833005488307</circleMeasure>
				<centroid>
					<x>668</x>
					<y>1025</y>
				</centroid>
			</pseudo3D>
		</spatialEntity>
		<spatialEntity>
			<pseudo3D type="cluster">
				<clusteredness>1</clusteredness>
				<density>1</density>
				<area>191.0706</area>
				<perimeter>56</perimeter>
				<distanceFromOrigin>641.1528678872146</distanceFromOrigin>
				<angle>0</angle>
				<shape>rectangular</shape>
				<triangleMeasure>0.4874250000000001</triangleMeasure>
				<rectangleMeasure>0.9748500000000001</rectangleMeasure>
				<circleMeasure>0.5849833005488307</circleMeasure>
				<centroid>
					<x>1245</x>
					<y>1025</y>
				</centroid>
			</pseudo3D>
		</spatialEntity>
		<spatialEntity>
			<pseudo3D type="cluster">
				<clusteredness>1</clusteredness>
				<density>1</density>
				<area>191.0706</area>
				<perimeter>54</perimeter>
				<distanceFromOrigin>691.7116451238912</distanceFromOrigin>
				<angle>0</angle>
				<shape>rectangular</shape>
				<triangleMeasure>0.5249192307692309</triangleMeasure>
				<rectangleMeasure>1</rectangleMeasure>
				<circleMeasure>0.6282560906835513</circleMeasure>
				<centroid>
					<x>63</x>
					<y>1038.5</y>
				</centroid>
			</pseudo3D>
		</spatialEntity>
		<spatialEntity>
			<pseudo3D type="cluster">
				<clusteredness>1</clusteredness>
				<density>1</density>
				<area>191.0706</area>
				<perimeter>54</perimeter>
				<distanceFromOrigin>425.73465914816</distanceFromOrigin>
				<angle>0</angle>
				<shape>rectangular</shape>
				<triangleMeasure>0.5249192307692309</triangleMeasure>
				<rectangleMeasure>1</rectangleMeasure>
				<circleMeasure>0.6282560906835513</circleMeasure>
				<centroid>
					<x>921</x>
					<y>1065.5</y>
				</centroid>
			</pseudo3D>
		</spatialEntity>
		<spatialEntity>
			<pseudo3D type="cluster">
				<clusteredness>1</clusteredness>
				<density>1</density>
				<area>191.0706</area>
				<perimeter>56</perimeter>
				<distanceFromOrigin>516.2053854813993</distanceFromOrigin>
				<angle>0</angle>
				<shape>rectangular</shape>
				<triangleMeasure>0.4874250000000001</triangleMeasure>
				<rectangleMeasure>0.9748500000000001</rectangleMeasure>
				<circleMeasure>0.5849833005488307</circleMeasure>
				<centroid>
					<x>1048</x>
					<y>1079</y>
				</centroid>
			</pseudo3D>
		</spatialEntity>
		<spatialEntity>
			<pseudo3D type="cluster">
				<clusteredness>0.07107316840402042</clusteredness>
				<density>1</density>
				<area>382.1412</area>
				<perimeter>110</perimeter>
				<distanceFromOrigin>425.3151772509418</distanceFromOrigin>
				<angle>34.38034472384487</angle>
				<shape>rectangular</shape>
				<triangleMeasure>0.3499461538461539</triangleMeasure>
				<rectangleMeasure>0.6998923076923077</rectangleMeasure>
				<circleMeasure>0.2372617093713138</circleMeasure>
				<centroid>
					<x>471</x>
					<y>1092.5</y>
				</centroid>
			</pseudo3D>
		</spatialEntity>
		<spatialEntity>
			<pseudo3D type="cluster">
				<clusteredness>1</clusteredness>
				<density>1</density>
				<area>191.0706</area>
				<perimeter>56</perimeter>
				<distanceFromOrigin>395.4099138868422</distanceFromOrigin>
				<angle>0</angle>
				<shape>rectangular</shape>
				<triangleMeasure>0.4874250000000001</triangleMeasure>
				<rectangleMeasure>0.9748500000000001</rectangleMeasure>
				<circleMeasure>0.5849833005488307</circleMeasure>
				<centroid>
					<x>654</x>
					<y>1106</y>
				</centroid>
			</pseudo3D>
		</spatialEntity>
		<spatialEntity>
			<pseudo3D type="cluster">
				<clusteredness>1</clusteredness>
				<density>1</density>
				<area>191.0706</area>
				<perimeter>56</perimeter>
				<distanceFromOrigin>575.1078159788824</distanceFromOrigin>
				<angle>0</angle>
				<shape>rectangular</shape>
				<triangleMeasure>0.4874250000000001</triangleMeasure>
				<rectangleMeasure>0.9748500000000001</rectangleMeasure>
				<circleMeasure>0.5849833005488307</circleMeasure>
				<centroid>
					<x>1104</x>
					<y>1106</y>
				</centroid>
			</pseudo3D>
		</spatialEntity>
		<spatialEntity>
			<pseudo3D type="cluster">
				<clusteredness>1</clusteredness>
				<density>1</density>
				<area>191.0706</area>
				<perimeter>56</perimeter>
				<distanceFromOrigin>715.4369294354325</distanceFromOrigin>
				<angle>0</angle>
				<shape>rectangular</shape>
				<triangleMeasure>0.4874250000000001</triangleMeasure>
				<rectangleMeasure>0.9748500000000001</rectangleMeasure>
				<circleMeasure>0.5849833005488307</circleMeasure>
				<centroid>
					<x>1273</x>
					<y>1120</y>
				</centroid>
			</pseudo3D>
		</spatialEntity>
		<spatialEntity>
			<pseudo3D type="cluster">
				<clusteredness>1</clusteredness>
				<density>1</density>
				<area>191.0706</area>
				<perimeter>56</perimeter>
				<distanceFromOrigin>669.0724923354718</distanceFromOrigin>
				<angle>0</angle>
				<shape>rectangular</shape>
				<triangleMeasure>0.4874250000000001</triangleMeasure>
				<rectangleMeasure>0.9748500000000001</rectangleMeasure>
				<circleMeasure>0.5849833005488307</circleMeasure>
				<centroid>
					<x>189</x>
					<y>1174</y>
				</centroid>
			</pseudo3D>
		</spatialEntity>
		<spatialEntity>
			<pseudo3D type="cluster">
				<clusteredness>1</clusteredness>
				<density>1</density>
				<area>191.0706</area>
				<perimeter>56</perimeter>
				<distanceFromOrigin>612.3601881246037</distanceFromOrigin>
				<angle>0</angle>
				<shape>rectangular</shape>
				<triangleMeasure>0.4874250000000001</triangleMeasure>
				<rectangleMeasure>0.9748500000000001</rectangleMeasure>
				<circleMeasure>0.5849833005488307</circleMeasure>
				<centroid>
					<x>288</x>
					<y>1188</y>
				</centroid>
			</pseudo3D>
		</spatialEntity>
		<spatialEntity>
			<pseudo3D type="cluster">
				<clusteredness>1</clusteredness>
				<density>1</density>
				<area>191.0706</area>
				<perimeter>56</perimeter>
				<distanceFromOrigin>811.8977768167616</distanceFromOrigin>
				<angle>0</angle>
				<shape>rectangular</shape>
				<triangleMeasure>0.4874250000000001</triangleMeasure>
				<rectangleMeasure>0.9748500000000001</rectangleMeasure>
				<circleMeasure>0.5849833005488307</circleMeasure>
				<centroid>
					<x>1343</x>
					<y>1188</y>
				</centroid>
			</pseudo3D>
		</spatialEntity>
		<spatialEntity>
			<pseudo3D type="cluster">
				<clusteredness>1</clusteredness>
				<density>1</density>
				<area>191.0706</area>
				<perimeter>56</perimeter>
				<distanceFromOrigin>547.9425152331219</distanceFromOrigin>
				<angle>0</angle>
				<shape>rectangular</shape>
				<triangleMeasure>0.4874250000000001</triangleMeasure>
				<rectangleMeasure>0.9748500000000001</rectangleMeasure>
				<circleMeasure>0.5849833005488307</circleMeasure>
				<centroid>
					<x>457</x>
					<y>1215</y>
				</centroid>
			</pseudo3D>
		</spatialEntity>
		<spatialEntity>
			<pseudo3D type="cluster">
				<clusteredness>1</clusteredness>
				<density>1</density>
				<area>191.0706</area>
				<perimeter>54</perimeter>
				<distanceFromOrigin>620.7157159279923</distanceFromOrigin>
				<angle>0</angle>
				<shape>rectangular</shape>
				<triangleMeasure>0.5249192307692309</triangleMeasure>
				<rectangleMeasure>1</rectangleMeasure>
				<circleMeasure>0.6282560906835513</circleMeasure>
				<centroid>
					<x>330</x>
					<y>1228.5</y>
				</centroid>
			</pseudo3D>
		</spatialEntity>
		<spatialEntity>
			<pseudo3D type="cluster">
				<clusteredness>1</clusteredness>
				<density>1</density>
				<area>191.0706</area>
				<perimeter>56</perimeter>
				<distanceFromOrigin>658.8330592798148</distanceFromOrigin>
				<angle>0</angle>
				<shape>rectangular</shape>
				<triangleMeasure>0.4874250000000001</triangleMeasure>
				<rectangleMeasure>0.9748500000000001</rectangleMeasure>
				<circleMeasure>0.5849833005488307</circleMeasure>
				<centroid>
					<x>1076</x>
					<y>1242</y>
				</centroid>
			</pseudo3D>
		</spatialEntity>
		<spatialEntity>
			<pseudo3D type="cluster">
				<clusteredness>1</clusteredness>
				<density>1</density>
				<area>191.0706</area>
				<perimeter>56</perimeter>
				<distanceFromOrigin>855.6880272622727</distanceFromOrigin>
				<angle>0</angle>
				<shape>rectangular</shape>
				<triangleMeasure>0.4874250000000001</triangleMeasure>
				<rectangleMeasure>0.9748500000000001</rectangleMeasure>
				<circleMeasure>0.5849833005488307</circleMeasure>
				<centroid>
					<x>1357</x>
					<y>1242</y>
				</centroid>
			</pseudo3D>
		</spatialEntity>
		<spatialEntity>
			<pseudo3D type="cluster">
				<clusteredness>1</clusteredness>
				<density>1</density>
				<area>191.0706</area>
				<perimeter>54</perimeter>
				<distanceFromOrigin>859.7964875480709</distanceFromOrigin>
				<angle>0</angle>
				<shape>rectangular</shape>
				<triangleMeasure>0.5249192307692309</triangleMeasure>
				<rectangleMeasure>1</rectangleMeasure>
				<circleMeasure>0.6282560906835513</circleMeasure>
				<centroid>
					<x>7</x>
					<y>1255.5</y>
				</centroid>
			</pseudo3D>
		</spatialEntity>
		<spatialEntity>
			<pseudo3D type="cluster">
				<clusteredness>1</clusteredness>
				<density>1</density>
				<area>191.0706</area>
				<perimeter>56</perimeter>
				<distanceFromOrigin>815.7137978482403</distanceFromOrigin>
				<angle>0</angle>
				<shape>rectangular</shape>
				<triangleMeasure>0.4874250000000001</triangleMeasure>
				<rectangleMeasure>0.9748500000000001</rectangleMeasure>
				<circleMeasure>0.5849833005488307</circleMeasure>
				<centroid>
					<x>77</x>
					<y>1269</y>
				</centroid>
			</pseudo3D>
		</spatialEntity>
		<spatialEntity>
			<pseudo3D type="cluster">
				<clusteredness>1</clusteredness>
				<density>1</density>
				<area>191.0706</area>
				<perimeter>56</perimeter>
				<distanceFromOrigin>568.3555225384899</distanceFromOrigin>
				<angle>0</angle>
				<shape>rectangular</shape>
				<triangleMeasure>0.4874250000000001</triangleMeasure>
				<rectangleMeasure>0.9748500000000001</rectangleMeasure>
				<circleMeasure>0.5849833005488307</circleMeasure>
				<centroid>
					<x>794</x>
					<y>1269</y>
				</centroid>
			</pseudo3D>
		</spatialEntity>
		<spatialEntity>
			<pseudo3D type="cluster">
				<clusteredness>0.07363760983392885</clusteredness>
				<density>1</density>
				<area>382.1412</area>
				<perimeter>110</perimeter>
				<distanceFromOrigin>616.8735688939834</distanceFromOrigin>
				<angle>41.18592516570966</angle>
				<shape>rectangular</shape>
				<triangleMeasure>0.3328756097560976</triangleMeasure>
				<rectangleMeasure>0.6657514318862857</rectangleMeasure>
				<circleMeasure>0.2443403519505201</circleMeasure>
				<centroid>
					<x>949</x>
					<y>1282.5</y>
				</centroid>
			</pseudo3D>
		</spatialEntity>
		<spatialEntity>
			<pseudo3D type="cluster">
				<clusteredness>1</clusteredness>
				<density>1</density>
				<area>191.0706</area>
				<perimeter>56</perimeter>
				<distanceFromOrigin>621.3099065683726</distanceFromOrigin>
				<angle>0</angle>
				<shape>rectangular</shape>
				<triangleMeasure>0.4874250000000001</triangleMeasure>
				<rectangleMeasure>0.9748500000000001</rectangleMeasure>
				<circleMeasure>0.5849833005488307</circleMeasure>
				<centroid>
					<x>851</x>
					<y>1310</y>
				</centroid>
			</pseudo3D>
		</spatialEntity>
		<spatialEntity>
			<pseudo3D type="cluster">
				<clusteredness>1</clusteredness>
				<density>1</density>
				<area>191.0706</area>
				<perimeter>56</perimeter>
				<distanceFromOrigin>626.0127794222734</distanceFromOrigin>
				<angle>0</angle>
				<shape>rectangular</shape>
				<triangleMeasure>0.4874250000000001</triangleMeasure>
				<rectangleMeasure>0.9748500000000001</rectangleMeasure>
				<circleMeasure>0.5849833005488307</circleMeasure>
				<centroid>
					<x>682</x>
					<y>1337</y>
				</centroid>
			</pseudo3D>
		</spatialEntity>
		<numericStateVariable>
			<name>avgClusterednessClusters</name>
			<value>0.9680500448195405</value>
		</numericStateVariable>
		<numericStateVariable>
			<name>avgDensityClusters</name>
			<value>1</value>
		</numericStateVariable>
	</timepoint>
	<timepoint>
		<spatialEntity>
			<pseudo3D type="cluster">
				<clusteredness>1</clusteredness>
				<density>1</density>
				<area>191.0706</area>
				<perimeter>54</perimeter>
				<distanceFromOrigin>793.4614042283342</distanceFromOrigin>
				<angle>0</angle>
				<shape>rectangular</shape>
				<triangleMeasure>0.5249192307692309</triangleMeasure>
				<rectangleMeasure>1</rectangleMeasure>
				<circleMeasure>0.6282560906835513</circleMeasure>
				<centroid>
					<x>1076</x>
					<y>6.5</y>
				</centroid>
			</pseudo3D>
		</spatialEntity>
		<spatialEntity>
			<pseudo3D type="cluster">
				<clusteredness>0.07107316840402042</clusteredness>
				<density>1</density>
				<area>382.1412</area>
				<perimeter>112</perimeter>
				<distanceFromOrigin>764.8954176879347</distanceFromOrigin>
				<angle>36.38435181583588</angle>
				<shape>rectangular</shape>
				<triangleMeasure>0.32495</triangleMeasure>
				<rectangleMeasure>0.6499</rectangleMeasure>
				<circleMeasure>0.2339933167889357</circleMeasure>
				<centroid>
					<x>302</x>
					<y>20</y>
				</centroid>
			</pseudo3D>
		</spatialEntity>
		<spatialEntity>
			<pseudo3D type="cluster">
				<clusteredness>1</clusteredness>
				<density>1</density>
				<area>191.0706</area>
				<perimeter>56</perimeter>
				<distanceFromOrigin>693.6353508869051</distanceFromOrigin>
				<angle>0</angle>
				<shape>rectangular</shape>
				<triangleMeasure>0.4874250000000001</triangleMeasure>
				<rectangleMeasure>0.9748500000000001</rectangleMeasure>
				<circleMeasure>0.5849833005488307</circleMeasure>
				<centroid>
					<x>837</x>
					<y>20</y>
				</centroid>
			</pseudo3D>
		</spatialEntity>
		<spatialEntity>
			<pseudo3D type="cluster">
				<clusteredness>1</clusteredness>
				<density>1</density>
				<area>191.0706</area>
				<perimeter>54</perimeter>
				<distanceFromOrigin>707.0678892440244</distanceFromOrigin>
				<angle>81.2538377374448</angle>
				<shape>rectangular</shape>
				<triangleMeasure>0.5249192307692309</triangleMeasure>
				<rectangleMeasure>1</rectangleMeasure>
				<circleMeasure>0.6282560906835513</circleMeasure>
				<centroid>
					<x>429</x>
					<y>33.5</y>
				</centroid>
			</pseudo3D>
		</spatialEntity>
		<spatialEntity>
			<pseudo3D type="cluster">
				<clusteredness>1</clusteredness>
				<density>1</density>
				<area>191.0706</area>
				<perimeter>54</perimeter>
				<distanceFromOrigin>877.05473033329</distanceFromOrigin>
				<angle>85.60129464500447</angle>
				<shape>rectangular</shape>
				<triangleMeasure>0.5249192307692309</triangleMeasure>
				<rectangleMeasure>1</rectangleMeasure>
				<circleMeasure>0.6282560906835513</circleMeasure>
				<centroid>
					<x>1259</x>
					<y>33.5</y>
				</centroid>
			</pseudo3D>
		</spatialEntity>
		<spatialEntity>
			<pseudo3D type="cluster">
				<clusteredness>1</clusteredness>
				<density>1</density>
				<area>191.0706</area>
				<perimeter>56</perimeter>
				<distanceFromOrigin>743.2072389313764</distanceFromOrigin>
				<angle>0</angle>
				<shape>rectangular</shape>
				<triangleMeasure>0.4874250000000001</triangleMeasure>
				<rectangleMeasure>0.9748500000000001</rectangleMeasure>
				<circleMeasure>0.5849833005488307</circleMeasure>
				<centroid>
					<x>246</x>
					<y>88</y>
				</centroid>
			</pseudo3D>
		</spatialEntity>
		<spatialEntity>
			<pseudo3D type="cluster">
				<clusteredness>1</clusteredness>
				<density>1</density>
				<area>191.0706</area>
				<perimeter>56</perimeter>
				<distanceFromOrigin>599.7907968617058</distanceFromOrigin>
				<angle>0</angle>
				<shape>rectangular</shape>
				<triangleMeasure>0.4874250000000001</triangleMeasure>
				<rectangleMeasure>0.9748500000000001</rectangleMeasure>
				<circleMeasure>0.5849833005488307</circleMeasure>
				<centroid>
					<x>527</x>
					<y>115</y>
				</centroid>
			</pseudo3D>
		</spatialEntity>
		<spatialEntity>
			<pseudo3D type="cluster">
				<clusteredness>1</clusteredness>
				<density>1</density>
				<area>191.0706</area>
				<perimeter>54</perimeter>
				<distanceFromOrigin>615.6183882893688</distanceFromOrigin>
				<angle>0</angle>
				<shape>rectangular</shape>
				<triangleMeasure>0.5249192307692309</triangleMeasure>
				<rectangleMeasure>1</rectangleMeasure>
				<circleMeasure>0.6282560906835513</circleMeasure>
				<centroid>
					<x>921</x>
					<y>128.5</y>
				</centroid>
			</pseudo3D>
		</spatialEntity>
		<spatialEntity>
			<pseudo3D type="cluster">
				<clusteredness>1</clusteredness>
				<density>1</density>
				<area>191.0706</area>
				<perimeter>54</perimeter>
				<distanceFromOrigin>697.8373736050542</distanceFromOrigin>
				<angle>0</angle>
				<shape>rectangular</shape>
				<triangleMeasure>0.5249192307692309</triangleMeasure>
				<rectangleMeasure>1</rectangleMeasure>
				<circleMeasure>0.6282560906835513</circleMeasure>
				<centroid>
					<x>1090</x>
					<y>128.5</y>
				</centroid>
			</pseudo3D>
		</spatialEntity>
		<spatialEntity>
			<pseudo3D type="cluster">
				<clusteredness>1</clusteredness>
				<density>1</density>
				<area>191.0706</area>
				<perimeter>56</perimeter>
				<distanceFromOrigin>590.2762065338565</distanceFromOrigin>
				<angle>0</angle>
				<shape>rectangular</shape>
				<triangleMeasure>0.4874250000000001</triangleMeasure>
				<rectangleMeasure>0.9748500000000001</rectangleMeasure>
				<circleMeasure>0.5849833005488307</circleMeasure>
				<centroid>
					<x>471</x>
					<y>142</y>
				</centroid>
			</pseudo3D>
		</spatialEntity>
		<spatialEntity>
			<pseudo3D type="cluster">
				<clusteredness>1</clusteredness>
				<density>1</density>
				<area>191.0706</area>
				<perimeter>54</perimeter>
				<distanceFromOrigin>619.4868844455062</distanceFromOrigin>
				<angle>81.2538377374448</angle>
				<shape>rectangular</shape>
				<triangleMeasure>0.5249192307692309</triangleMeasure>
				<rectangleMeasure>1</rectangleMeasure>
				<circleMeasure>0.6282560906835513</circleMeasure>
				<centroid>
					<x>372</x>
					<y>155.5</y>
				</centroid>
			</pseudo3D>
		</spatialEntity>
		<spatialEntity>
			<pseudo3D type="cluster">
				<clusteredness>0.1421464138862575</clusteredness>
				<density>1</density>
				<area>382.1412</area>
				<perimeter>82</perimeter>
				<distanceFromOrigin>749.8246461673556</distanceFromOrigin>
				<angle>47.29061004263853</angle>
				<shape>rectangular</shape>
				<triangleMeasure>0.5249192307692309</triangleMeasure>
				<rectangleMeasure>1</rectangleMeasure>
				<circleMeasure>0.4812454245808204</circleMeasure>
				<centroid>
					<x>84</x>
					<y>223.5</y>
				</centroid>
			</pseudo3D>
		</spatialEntity>
		<spatialEntity>
			<pseudo3D type="cluster">
				<clusteredness>1</clusteredness>
				<density>1</density>
				<area>191.0706</area>
				<perimeter>54</perimeter>
				<distanceFromOrigin>526.7722468012148</distanceFromOrigin>
				<angle>0</angle>
				<shape>rectangular</shape>
				<triangleMeasure>0.5249192307692309</triangleMeasure>
				<rectangleMeasure>1</rectangleMeasure>
				<circleMeasure>0.6282560906835513</circleMeasure>
				<centroid>
					<x>372</x>
					<y>264.5</y>
				</centroid>
			</pseudo3D>
		</spatialEntity>
		<spatialEntity>
			<pseudo3D type="cluster">
				<clusteredness>1</clusteredness>
				<density>1</density>
				<area>191.0706</area>
				<perimeter>54</perimeter>
				<distanceFromOrigin>772.3244137019107</distanceFromOrigin>
				<angle>85.60129464500447</angle>
				<shape>rectangular</shape>
				<triangleMeasure>0.5249192307692309</triangleMeasure>
				<rectangleMeasure>1</rectangleMeasure>
				<circleMeasure>0.6282560906835513</circleMeasure>
				<centroid>
					<x>1343</x>
					<y>291.5</y>
				</centroid>
			</pseudo3D>
		</spatialEntity>
		<spatialEntity>
			<pseudo3D type="cluster">
				<clusteredness>1</clusteredness>
				<density>1</density>
				<area>191.0706</area>
				<perimeter>54</perimeter>
				<distanceFromOrigin>492.1757816065313</distanceFromOrigin>
				<angle>0</angle>
				<shape>rectangular</shape>
				<triangleMeasure>0.5249192307692309</triangleMeasure>
				<rectangleMeasure>1</rectangleMeasure>
				<circleMeasure>0.6282560906835513</circleMeasure>
				<centroid>
					<x>358</x>
					<y>318.5</y>
				</centroid>
			</pseudo3D>
		</spatialEntity>
		<spatialEntity>
			<pseudo3D type="cluster">
				<clusteredness>1</clusteredness>
				<density>1</density>
				<area>191.0706</area>
				<perimeter>54</perimeter>
				<distanceFromOrigin>469.4358316106686</distanceFromOrigin>
				<angle>0</angle>
				<shape>rectangular</shape>
				<triangleMeasure>0.5249192307692309</triangleMeasure>
				<rectangleMeasure>1</rectangleMeasure>
				<circleMeasure>0.6282560906835513</circleMeasure>
				<centroid>
					<x>963</x>
					<y>318.5</y>
				</centroid>
			</pseudo3D>
		</spatialEntity>
		<spatialEntity>
			<pseudo3D type="cluster">
				<clusteredness>1</clusteredness>
				<density>1</density>
				<area>191.0706</area>
				<perimeter>56</perimeter>
				<distanceFromOrigin>554.931527307649</distanceFromOrigin>
				<angle>0</angle>
				<shape>rectangular</shape>
				<triangleMeasure>0.4874250000000001</triangleMeasure>
				<rectangleMeasure>0.9748500000000001</rectangleMeasure>
				<circleMeasure>0.5849833005488307</circleMeasure>
				<centroid>
					<x>1104</x>
					<y>332</y>
				</centroid>
			</pseudo3D>
		</spatialEntity>
		<spatialEntity>
			<pseudo3D type="cluster">
				<clusteredness>1</clusteredness>
				<density>1</density>
				<area>191.0706</area>
				<perimeter>56</perimeter>
				<distanceFromOrigin>435.4962686407313</distanceFromOrigin>
				<angle>0</angle>
				<shape>rectangular</shape>
				<triangleMeasure>0.4874250000000001</triangleMeasure>
				<rectangleMeasure>0.9748500000000001</rectangleMeasure>
				<circleMeasure>0.5849833005488307</circleMeasure>
				<centroid>
					<x>977</x>
					<y>373</y>
				</centroid>
			</pseudo3D>
		</spatialEntity>
		<spatialEntity>
			<pseudo3D type="cluster">
				<clusteredness>1</clusteredness>
				<density>1</density>
				<area>191.0706</area>
				<perimeter>54</perimeter>
				<distanceFromOrigin>646.6915802761004</distanceFromOrigin>
				<angle>0</angle>
				<shape>rectangular</shape>
				<triangleMeasure>0.5249192307692309</triangleMeasure>
				<rectangleMeasure>1</rectangleMeasure>
				<circleMeasure>0.6282560906835513</circleMeasure>
				<centroid>
					<x>105</x>
					<y>386.5</y>
				</centroid>
			</pseudo3D>
		</spatialEntity>
		<spatialEntity>
			<pseudo3D type="cluster">
				<clusteredness>1</clusteredness>
				<density>1</density>
				<area>191.0706</area>
				<perimeter>56</perimeter>
				<distanceFromOrigin>422.1480782853334</distanceFromOrigin>
				<angle>0</angle>
				<shape>rectangular</shape>
				<triangleMeasure>0.4874250000000001</triangleMeasure>
				<rectangleMeasure>0.9748500000000001</rectangleMeasure>
				<circleMeasure>0.5849833005488307</circleMeasure>
				<centroid>
					<x>372</x>
					<y>400</y>
				</centroid>
			</pseudo3D>
		</spatialEntity>
		<spatialEntity>
			<pseudo3D type="cluster">
				<clusteredness>1</clusteredness>
				<density>1</density>
				<area>191.0706</area>
				<perimeter>54</perimeter>
				<distanceFromOrigin>359.8569160096829</distanceFromOrigin>
				<angle>85.60129464500447</angle>
				<shape>rectangular</shape>
				<triangleMeasure>0.5249192307692309</triangleMeasure>
				<rectangleMeasure>1</rectangleMeasure>
				<circleMeasure>0.6282560906835513</circleMeasure>
				<centroid>
					<x>907</x>
					<y>413.5</y>
				</centroid>
			</pseudo3D>
		</spatialEntity>
		<spatialEntity>
			<pseudo3D type="cluster">
				<clusteredness>1</clusteredness>
				<density>1</density>
				<area>191.0706</area>
				<perimeter>54</perimeter>
				<distanceFromOrigin>614.5575644315185</distanceFromOrigin>
				<angle>85.60129464500447</angle>
				<shape>rectangular</shape>
				<triangleMeasure>0.5249192307692309</triangleMeasure>
				<rectangleMeasure>1</rectangleMeasure>
				<circleMeasure>0.6282560906835513</circleMeasure>
				<centroid>
					<x>1231</x>
					<y>413.5</y>
				</centroid>
			</pseudo3D>
		</spatialEntity>
		<spatialEntity>
			<pseudo3D type="cluster">
				<clusteredness>1</clusteredness>
				<density>1</density>
				<area>191.0706</area>
				<perimeter>56</perimeter>
				<distanceFromOrigin>274.9618155308115</distanceFromOrigin>
				<angle>0</angle>
				<shape>rectangular</shape>
				<triangleMeasure>0.4874250000000001</triangleMeasure>
				<rectangleMeasure>0.9748500000000001</rectangleMeasure>
				<circleMeasure>0.5849833005488307</circleMeasure>
				<centroid>
					<x>738</x>
					<y>427</y>
				</centroid>
			</pseudo3D>
		</spatialEntity>
		<spatialEntity>
			<pseudo3D type="cluster">
				<clusteredness>1</clusteredness>
				<density>1</density>
				<area>191.0706</area>
				<perimeter>56</perimeter>
				<distanceFromOrigin>497.003018099488</distanceFromOrigin>
				<angle>0</angle>
				<shape>rectangular</shape>
				<triangleMeasure>0.4874250000000001</triangleMeasure>
				<rectangleMeasure>0.9748500000000001</rectangleMeasure>
				<circleMeasure>0.5849833005488307</circleMeasure>
				<centroid>
					<x>246</x>
					<y>441</y>
				</centroid>
			</pseudo3D>
		</spatialEntity>
		<spatialEntity>
			<pseudo3D type="cluster">
				<clusteredness>1</clusteredness>
				<density>1</density>
				<area>191.0706</area>
				<perimeter>54</perimeter>
				<distanceFromOrigin>553.2250898142636</distanceFromOrigin>
				<angle>0</angle>
				<shape>rectangular</shape>
				<triangleMeasure>0.5249192307692309</triangleMeasure>
				<rectangleMeasure>1</rectangleMeasure>
				<circleMeasure>0.6282560906835513</circleMeasure>
				<centroid>
					<x>175</x>
					<y>454.5</y>
				</centroid>
			</pseudo3D>
		</spatialEntity>
		<spatialEntity>
			<pseudo3D type="cluster">
				<clusteredness>1</clusteredness>
				<density>1</density>
				<area>191.0706</area>
				<perimeter>56</perimeter>
				<distanceFromOrigin>551.7653486764098</distanceFromOrigin>
				<angle>0</angle>
				<shape>rectangular</shape>
				<triangleMeasure>0.4874250000000001</triangleMeasure>
				<rectangleMeasure>0.9748500000000001</rectangleMeasure>
				<circleMeasure>0.5849833005488307</circleMeasure>
				<centroid>
					<x>1188</x>
					<y>468</y>
				</centroid>
			</pseudo3D>
		</spatialEntity>
		<spatialEntity>
			<pseudo3D type="cluster">
				<clusteredness>0.04640240841647991</clusteredness>
				<density>1</density>
				<area>382.1412</area>
				<perimeter>140.6487197875977</perimeter>
				<distanceFromOrigin>277.2183255125822</distanceFromOrigin>
				<angle>31.44203748654251</angle>
				<shape>rectangular</shape>
				<triangleMeasure>0.2480027257240205</triangleMeasure>
				<rectangleMeasure>0.3640759741545078</rectangleMeasure>
				<circleMeasure>0.1239532173430521</circleMeasure>
				<centroid>
					<x>450</x>
					<y>502</y>
				</centroid>
			</pseudo3D>
		</spatialEntity>
		<spatialEntity>
			<pseudo3D type="cluster">
				<clusteredness>1</clusteredness>
				<density>1</density>
				<area>191.0706</area>
				<perimeter>54</perimeter>
				<distanceFromOrigin>340.3307215048327</distanceFromOrigin>
				<angle>85.60129464500447</angle>
				<shape>rectangular</shape>
				<triangleMeasure>0.5249192307692309</triangleMeasure>
				<rectangleMeasure>1</rectangleMeasure>
				<circleMeasure>0.6282560906835513</circleMeasure>
				<centroid>
					<x>949</x>
					<y>481.5</y>
				</centroid>
			</pseudo3D>
		</spatialEntity>
		<spatialEntity>
			<pseudo3D type="cluster">
				<clusteredness>1</clusteredness>
				<density>1</density>
				<area>191.0706</area>
				<perimeter>54</perimeter>
				<distanceFromOrigin>540.135168268092</distanceFromOrigin>
				<angle>0</angle>
				<shape>rectangular</shape>
				<triangleMeasure>0.5249192307692309</triangleMeasure>
				<rectangleMeasure>1</rectangleMeasure>
				<circleMeasure>0.6282560906835513</circleMeasure>
				<centroid>
					<x>161</x>
					<y>522.5</y>
				</centroid>
			</pseudo3D>
		</spatialEntity>
		<spatialEntity>
			<pseudo3D type="cluster">
				<clusteredness>1</clusteredness>
				<density>1</density>
				<area>191.0706</area>
				<perimeter>54</perimeter>
				<distanceFromOrigin>175.045708316428</distanceFromOrigin>
				<angle>0</angle>
				<shape>rectangular</shape>
				<triangleMeasure>0.5249192307692309</triangleMeasure>
				<rectangleMeasure>1</rectangleMeasure>
				<circleMeasure>0.6282560906835513</circleMeasure>
				<centroid>
					<x>668</x>
					<y>522.5</y>
				</centroid>
			</pseudo3D>
		</spatialEntity>
		<spatialEntity>
			<pseudo3D type="cluster">
				<clusteredness>0.03057286771530895</clusteredness>
				<density>1</density>
				<area>573.2118</area>
				<perimeter>203.2772808074951</perimeter>
				<distanceFromOrigin>626.4862328894387</distanceFromOrigin>
				<angle>24.9513533901938</angle>
				<shape>rectangular</shape>
				<triangleMeasure>0.2132484375</triangleMeasure>
				<rectangleMeasure>0.2981251697898881</rectangleMeasure>
				<circleMeasure>0.08104858832340199</circleMeasure>
				<centroid>
					<x>34.5812</x>
					<y>597.5584</y>
				</centroid>
			</pseudo3D>
		</spatialEntity>
		<spatialEntity>
			<pseudo3D type="cluster">
				<clusteredness>1</clusteredness>
				<density>1</density>
				<area>191.0706</area>
				<perimeter>56</perimeter>
				<distanceFromOrigin>569.0035149276321</distanceFromOrigin>
				<angle>0</angle>
				<shape>rectangular</shape>
				<triangleMeasure>0.4874250000000001</triangleMeasure>
				<rectangleMeasure>0.9748500000000001</rectangleMeasure>
				<circleMeasure>0.5849833005488307</circleMeasure>
				<centroid>
					<x>119</x>
					<y>563</y>
				</centroid>
			</pseudo3D>
		</spatialEntity>
		<spatialEntity>
			<pseudo3D type="cluster">
				<clusteredness>1</clusteredness>
				<density>1</density>
				<area>191.0706</area>
				<perimeter>56</perimeter>
				<distanceFromOrigin>246.5866987491418</distanceFromOrigin>
				<angle>0</angle>
				<shape>rectangular</shape>
				<triangleMeasure>0.4874250000000001</triangleMeasure>
				<rectangleMeasure>0.9748500000000001</rectangleMeasure>
				<circleMeasure>0.5849833005488307</circleMeasure>
				<centroid>
					<x>893</x>
					<y>563</y>
				</centroid>
			</pseudo3D>
		</spatialEntity>
		<spatialEntity>
			<pseudo3D type="cluster">
				<clusteredness>1</clusteredness>
				<density>1</density>
				<area>191.0706</area>
				<perimeter>56</perimeter>
				<distanceFromOrigin>711.7281784501721</distanceFromOrigin>
				<angle>0</angle>
				<shape>rectangular</shape>
				<triangleMeasure>0.4874250000000001</triangleMeasure>
				<rectangleMeasure>0.9748500000000001</rectangleMeasure>
				<circleMeasure>0.5849833005488307</circleMeasure>
				<centroid>
					<x>1385</x>
					<y>563</y>
				</centroid>
			</pseudo3D>
		</spatialEntity>
		<spatialEntity>
			<pseudo3D type="cluster">
				<clusteredness>1</clusteredness>
				<density>1</density>
				<area>191.0706</area>
				<perimeter>54</perimeter>
				<distanceFromOrigin>310.5430726968483</distanceFromOrigin>
				<angle>0</angle>
				<shape>rectangular</shape>
				<triangleMeasure>0.5249192307692309</triangleMeasure>
				<rectangleMeasure>1</rectangleMeasure>
				<circleMeasure>0.6282560906835513</circleMeasure>
				<centroid>
					<x>386</x>
					<y>576.5</y>
				</centroid>
			</pseudo3D>
		</spatialEntity>
		<spatialEntity>
			<pseudo3D type="cluster">
				<clusteredness>1</clusteredness>
				<density>1</density>
				<area>191.0706</area>
				<perimeter>56</perimeter>
				<distanceFromOrigin>364.0782882842645</distanceFromOrigin>
				<angle>0</angle>
				<shape>rectangular</shape>
				<triangleMeasure>0.4874250000000001</triangleMeasure>
				<rectangleMeasure>0.9748500000000001</rectangleMeasure>
				<circleMeasure>0.5849833005488307</circleMeasure>
				<centroid>
					<x>1034</x>
					<y>590</y>
				</centroid>
			</pseudo3D>
		</spatialEntity>
		<spatialEntity>
			<pseudo3D type="cluster">
				<clusteredness>1</clusteredness>
				<density>1</density>
				<area>191.0706</area>
				<perimeter>56</perimeter>
				<distanceFromOrigin>122.6743657004184</distanceFromOrigin>
				<angle>0</angle>
				<shape>rectangular</shape>
				<triangleMeasure>0.4874250000000001</triangleMeasure>
				<rectangleMeasure>0.9748500000000001</rectangleMeasure>
				<circleMeasure>0.5849833005488307</circleMeasure>
				<centroid>
					<x>766</x>
					<y>604</y>
				</centroid>
			</pseudo3D>
		</spatialEntity>
		<spatialEntity>
			<pseudo3D type="cluster">
				<clusteredness>1</clusteredness>
				<density>1</density>
				<area>191.0706</area>
				<perimeter>56</perimeter>
				<distanceFromOrigin>251.8034948129196</distanceFromOrigin>
				<angle>0</angle>
				<shape>rectangular</shape>
				<triangleMeasure>0.4874250000000001</triangleMeasure>
				<rectangleMeasure>0.9748500000000001</rectangleMeasure>
				<circleMeasure>0.5849833005488307</circleMeasure>
				<centroid>
					<x>429</x>
					<y>631</y>
				</centroid>
			</pseudo3D>
		</spatialEntity>
		<spatialEntity>
			<pseudo3D type="cluster">
				<clusteredness>1</clusteredness>
				<density>1</density>
				<area>191.0706</area>
				<perimeter>56</perimeter>
				<distanceFromOrigin>89.19641248391103</distanceFromOrigin>
				<angle>0</angle>
				<shape>rectangular</shape>
				<triangleMeasure>0.4874250000000001</triangleMeasure>
				<rectangleMeasure>0.9748500000000001</rectangleMeasure>
				<circleMeasure>0.5849833005488307</circleMeasure>
				<centroid>
					<x>612</x>
					<y>631</y>
				</centroid>
			</pseudo3D>
		</spatialEntity>
		<spatialEntity>
			<pseudo3D type="cluster">
				<clusteredness>1</clusteredness>
				<density>1</density>
				<area>191.0706</area>
				<perimeter>56</perimeter>
				<distanceFromOrigin>66.12110101926616</distanceFromOrigin>
				<angle>0</angle>
				<shape>rectangular</shape>
				<triangleMeasure>0.4874250000000001</triangleMeasure>
				<rectangleMeasure>0.9748500000000001</rectangleMeasure>
				<circleMeasure>0.5849833005488307</circleMeasure>
				<centroid>
					<x>682</x>
					<y>631</y>
				</centroid>
			</pseudo3D>
		</spatialEntity>
		<spatialEntity>
			<pseudo3D type="cluster">
				<clusteredness>0.06691530049235486</clusteredness>
				<density>1</density>
				<area>573.2118</area>
				<perimeter>122.2099456787109</perimeter>
				<distanceFromOrigin>142.4429710445552</distanceFromOrigin>
				<angle>66.03751102542182</angle>
				<shape>rectangular</shape>
				<triangleMeasure>0.4743167563094746</triangleMeasure>
				<rectangleMeasure>0.5054777777777778</rectangleMeasure>
				<circleMeasure>0.3509899751834036</circleMeasure>
				<centroid>
					<x>837</x>
					<y>653.2524</y>
				</centroid>
			</pseudo3D>
		</spatialEntity>
		<spatialEntity>
			<pseudo3D type="cluster">
				<clusteredness>0.03129774932502736</clusteredness>
				<density>1</density>
				<area>764.2824000000001</area>
				<perimeter>214.8926048278809</perimeter>
				<distanceFromOrigin>32.0624390837628</distanceFromOrigin>
				<angle>0</angle>
				<shape>triangular</shape>
				<triangleMeasure>0.2711002372137363</triangleMeasure>
				<rectangleMeasure>0.2021911111111111</rectangleMeasure>
				<circleMeasure>0.1356884496840229</circleMeasure>
				<centroid>
					<x>689.1241</x>
					<y>707.844</y>
				</centroid>
			</pseudo3D>
		</spatialEntity>
		<spatialEntity>
			<pseudo3D type="cluster">
				<clusteredness>1</clusteredness>
				<density>1</density>
				<area>191.0706</area>
				<perimeter>54</perimeter>
				<distanceFromOrigin>187.0106948813356</distanceFromOrigin>
				<angle>0</angle>
				<shape>rectangular</shape>
				<triangleMeasure>0.5249192307692309</triangleMeasure>
				<rectangleMeasure>1</rectangleMeasure>
				<circleMeasure>0.6282560906835513</circleMeasure>
				<centroid>
					<x>485</x>
					<y>712.5</y>
				</centroid>
			</pseudo3D>
		</spatialEntity>
		<spatialEntity>
			<pseudo3D type="cluster">
				<clusteredness>1</clusteredness>
				<density>1</density>
				<area>191.0706</area>
				<perimeter>54</perimeter>
				<distanceFromOrigin>665.6320304793031</distanceFromOrigin>
				<angle>0</angle>
				<shape>rectangular</shape>
				<triangleMeasure>0.5249192307692309</triangleMeasure>
				<rectangleMeasure>1</rectangleMeasure>
				<circleMeasure>0.6282560906835513</circleMeasure>
				<centroid>
					<x>7</x>
					<y>739.5</y>
				</centroid>
			</pseudo3D>
		</spatialEntity>
		<spatialEntity>
			<pseudo3D type="cluster">
				<clusteredness>1</clusteredness>
				<density>1</density>
				<area>191.0706</area>
				<perimeter>56</perimeter>
				<distanceFromOrigin>560.5755970428966</distanceFromOrigin>
				<angle>0</angle>
				<shape>rectangular</shape>
				<triangleMeasure>0.4874250000000001</triangleMeasure>
				<rectangleMeasure>0.9748500000000001</rectangleMeasure>
				<circleMeasure>0.5849833005488307</circleMeasure>
				<centroid>
					<x>1245</x>
					<y>753</y>
				</centroid>
			</pseudo3D>
		</spatialEntity>
		<spatialEntity>
			<pseudo3D type="cluster">
				<clusteredness>0.03027894846574043</clusteredness>
				<density>1</density>
				<area>573.2118</area>
				<perimeter>203.4238739013672</perimeter>
				<distanceFromOrigin>543.5264482985166</distanceFromOrigin>
				<angle>87.7767343542158</angle>
				<shape>triangular</shape>
				<triangleMeasure>0.2082336040868455</triangleMeasure>
				<rectangleMeasure>0.1547130262424467</rectangleMeasure>
				<circleMeasure>0.1076926001340116</circleMeasure>
				<centroid>
					<x>113.3352</x>
					<y>790.2332</y>
				</centroid>
			</pseudo3D>
		</spatialEntity>
		<spatialEntity>
			<pseudo3D type="cluster">
				<clusteredness>1</clusteredness>
				<density>1</density>
				<area>191.0706</area>
				<perimeter>56</perimeter>
				<distanceFromOrigin>486.2355396307432</distanceFromOrigin>
				<angle>0</angle>
				<shape>rectangular</shape>
				<triangleMeasure>0.4874250000000001</triangleMeasure>
				<rectangleMeasure>0.9748500000000001</rectangleMeasure>
				<circleMeasure>0.5849833005488307</circleMeasure>
				<centroid>
					<x>189</x>
					<y>767</y>
				</centroid>
			</pseudo3D>
		</spatialEntity>
		<spatialEntity>
			<pseudo3D type="cluster">
				<clusteredness>1</clusteredness>
				<density>1</density>
				<area>191.0706</area>
				<perimeter>56</perimeter>
				<distanceFromOrigin>346.5544690232691</distanceFromOrigin>
				<angle>0</angle>
				<shape>rectangular</shape>
				<triangleMeasure>0.4874250000000001</triangleMeasure>
				<rectangleMeasure>0.9748500000000001</rectangleMeasure>
				<circleMeasure>0.5849833005488307</circleMeasure>
				<centroid>
					<x>330</x>
					<y>767</y>
				</centroid>
			</pseudo3D>
		</spatialEntity>
		<spatialEntity>
			<pseudo3D type="cluster">
				<clusteredness>1</clusteredness>
				<density>1</density>
				<area>191.0706</area>
				<perimeter>58</perimeter>
				<distanceFromOrigin>715.1957773924564</distanceFromOrigin>
				<angle>0</angle>
				<shape>rectangular</shape>
				<triangleMeasure>0.4549300000000001</triangleMeasure>
				<rectangleMeasure>0.9098600000000001</rectangleMeasure>
				<circleMeasure>0.5446875469621394</circleMeasure>
				<centroid>
					<x>1399.5</x>
					<y>767</y>
				</centroid>
			</pseudo3D>
		</spatialEntity>
		<spatialEntity>
			<pseudo3D type="cluster">
				<clusteredness>1</clusteredness>
				<density>1</density>
				<area>191.0706</area>
				<perimeter>54</perimeter>
				<distanceFromOrigin>76.96752561957543</distanceFromOrigin>
				<angle>0</angle>
				<shape>rectangular</shape>
				<triangleMeasure>0.5249192307692309</triangleMeasure>
				<rectangleMeasure>1</rectangleMeasure>
				<circleMeasure>0.6282560906835513</circleMeasure>
				<centroid>
					<x>640</x>
					<y>780.5</y>
				</centroid>
			</pseudo3D>
		</spatialEntity>
		<spatialEntity>
			<pseudo3D type="cluster">
				<clusteredness>1</clusteredness>
				<density>1</density>
				<area>191.0706</area>
				<perimeter>56</perimeter>
				<distanceFromOrigin>256.7839558850981</distanceFromOrigin>
				<angle>0</angle>
				<shape>rectangular</shape>
				<triangleMeasure>0.4874250000000001</triangleMeasure>
				<rectangleMeasure>0.9748500000000001</rectangleMeasure>
				<circleMeasure>0.5849833005488307</circleMeasure>
				<centroid>
					<x>429</x>
					<y>794</y>
				</centroid>
			</pseudo3D>
		</spatialEntity>
		<spatialEntity>
			<pseudo3D type="cluster">
				<clusteredness>1</clusteredness>
				<density>1</density>
				<area>191.0706</area>
				<perimeter>56</perimeter>
				<distanceFromOrigin>298.0419433569712</distanceFromOrigin>
				<angle>0</angle>
				<shape>rectangular</shape>
				<triangleMeasure>0.4874250000000001</triangleMeasure>
				<rectangleMeasure>0.9748500000000001</rectangleMeasure>
				<circleMeasure>0.5849833005488307</circleMeasure>
				<centroid>
					<x>963</x>
					<y>821</y>
				</centroid>
			</pseudo3D>
		</spatialEntity>
		<spatialEntity>
			<pseudo3D type="cluster">
				<clusteredness>0.1421463368080408</clusteredness>
				<density>1</density>
				<area>382.1412</area>
				<perimeter>84</perimeter>
				<distanceFromOrigin>155.7080601638849</distanceFromOrigin>
				<angle>54.46232220802562</angle>
				<shape>rectangular</shape>
				<triangleMeasure>0.4874250000000001</triangleMeasure>
				<rectangleMeasure>0.9748500000000001</rectangleMeasure>
				<circleMeasure>0.4679865765064302</circleMeasure>
				<centroid>
					<x>731</x>
					<y>862</y>
				</centroid>
			</pseudo3D>
		</spatialEntity>
		<spatialEntity>
			<pseudo3D type="cluster">
				<clusteredness>1</clusteredness>
				<density>1</density>
				<area>191.0706</area>
				<perimeter>56</perimeter>
				<distanceFromOrigin>213.5462479183373</distanceFromOrigin>
				<angle>0</angle>
				<shape>rectangular</shape>
				<triangleMeasure>0.4874250000000001</triangleMeasure>
				<rectangleMeasure>0.9748500000000001</rectangleMeasure>
				<circleMeasure>0.5849833005488307</circleMeasure>
				<centroid>
					<x>837</x>
					<y>862</y>
				</centroid>
			</pseudo3D>
		</spatialEntity>
		<spatialEntity>
			<pseudo3D type="cluster">
				<clusteredness>1</clusteredness>
				<density>1</density>
				<area>191.0706</area>
				<perimeter>54</perimeter>
				<distanceFromOrigin>524.4120517303163</distanceFromOrigin>
				<angle>0</angle>
				<shape>rectangular</shape>
				<triangleMeasure>0.5249192307692309</triangleMeasure>
				<rectangleMeasure>1</rectangleMeasure>
				<circleMeasure>0.6282560906835513</circleMeasure>
				<centroid>
					<x>1174</x>
					<y>902.5</y>
				</centroid>
			</pseudo3D>
		</spatialEntity>
		<spatialEntity>
			<pseudo3D type="cluster">
				<clusteredness>1</clusteredness>
				<density>1</density>
				<area>191.0706</area>
				<perimeter>56</perimeter>
				<distanceFromOrigin>460.1836589884521</distanceFromOrigin>
				<angle>0</angle>
				<shape>rectangular</shape>
				<triangleMeasure>0.4874250000000001</triangleMeasure>
				<rectangleMeasure>0.9748500000000001</rectangleMeasure>
				<circleMeasure>0.5849833005488307</circleMeasure>
				<centroid>
					<x>260</x>
					<y>916</y>
				</centroid>
			</pseudo3D>
		</spatialEntity>
		<spatialEntity>
			<pseudo3D type="cluster">
				<clusteredness>1</clusteredness>
				<density>1</density>
				<area>191.0706</area>
				<perimeter>54</perimeter>
				<distanceFromOrigin>600.0816611095527</distanceFromOrigin>
				<angle>0</angle>
				<shape>rectangular</shape>
				<triangleMeasure>0.5249192307692309</triangleMeasure>
				<rectangleMeasure>1</rectangleMeasure>
				<circleMeasure>0.6282560906835513</circleMeasure>
				<centroid>
					<x>119</x>
					<y>943.5</y>
				</centroid>
			</pseudo3D>
		</spatialEntity>
		<spatialEntity>
			<pseudo3D type="cluster">
				<clusteredness>1</clusteredness>
				<density>1</density>
				<area>191.0706</area>
				<perimeter>56</perimeter>
				<distanceFromOrigin>300.7407521437692</distanceFromOrigin>
				<angle>0</angle>
				<shape>rectangular</shape>
				<triangleMeasure>0.4874250000000001</triangleMeasure>
				<rectangleMeasure>0.9748500000000001</rectangleMeasure>
				<circleMeasure>0.5849833005488307</circleMeasure>
				<centroid>
					<x>499</x>
					<y>957</y>
				</centroid>
			</pseudo3D>
		</spatialEntity>
		<spatialEntity>
			<pseudo3D type="cluster">
				<clusteredness>1</clusteredness>
				<density>1</density>
				<area>191.0706</area>
				<perimeter>56</perimeter>
				<distanceFromOrigin>675.3939591083118</distanceFromOrigin>
				<angle>0</angle>
				<shape>rectangular</shape>
				<triangleMeasure>0.4874250000000001</triangleMeasure>
				<rectangleMeasure>0.9748500000000001</rectangleMeasure>
				<circleMeasure>0.5849833005488307</circleMeasure>
				<centroid>
					<x>1315</x>
					<y>957</y>
				</centroid>
			</pseudo3D>
		</spatialEntity>
		<spatialEntity>
			<pseudo3D type="cluster">
				<clusteredness>0.102277779886531</clusteredness>
				<density>1</density>
				<area>382.1412</area>
				<perimeter>95.62325668334961</perimeter>
				<distanceFromOrigin>394.7277542813528</distanceFromOrigin>
				<angle>0</angle>
				<shape>rectangular</shape>
				<triangleMeasure>0.4443502325581395</triangleMeasure>
				<rectangleMeasure>0.4880475095785441</rectangleMeasure>
				<circleMeasure>0.2921190257915955</circleMeasure>
				<centroid>
					<x>393.3251</x>
					<y>990.659</y>
				</centroid>
			</pseudo3D>
		</spatialEntity>
		<spatialEntity>
			<pseudo3D type="cluster">
				<clusteredness>0.06538494010141443</clusteredness>
				<density>1</density>
				<area>382.1412</area>
				<perimeter>116.8276252746582</perimeter>
				<distanceFromOrigin>499.2524411557744</distanceFromOrigin>
				<angle>0</angle>
				<shape>rectangular</shape>
				<triangleMeasure>0.3187830656934307</triangleMeasure>
				<rectangleMeasure>0.4108205570071956</rectangleMeasure>
				<circleMeasure>0.1860555408612584</circleMeasure>
				<centroid>
					<x>1097</x>
					<y>997.5</y>
				</centroid>
			</pseudo3D>
		</spatialEntity>
		<spatialEntity>
			<pseudo3D type="cluster">
				<clusteredness>1</clusteredness>
				<density>1</density>
				<area>191.0706</area>
				<perimeter>56</perimeter>
				<distanceFromOrigin>381.0839802458245</distanceFromOrigin>
				<angle>0</angle>
				<shape>rectangular</shape>
				<triangleMeasure>0.4874250000000001</triangleMeasure>
				<rectangleMeasure>0.9748500000000001</rectangleMeasure>
				<circleMeasure>0.5849833005488307</circleMeasure>
				<centroid>
					<x>921</x>
					<y>1011</y>
				</centroid>
			</pseudo3D>
		</spatialEntity>
		<spatialEntity>
			<pseudo3D type="cluster">
				<clusteredness>1</clusteredness>
				<density>1</density>
				<area>191.0706</area>
				<perimeter>56</perimeter>
				<distanceFromOrigin>697.656792413003</distanceFromOrigin>
				<angle>0</angle>
				<shape>rectangular</shape>
				<triangleMeasure>0.4874250000000001</triangleMeasure>
				<rectangleMeasure>0.9748500000000001</rectangleMeasure>
				<circleMeasure>0.5849833005488307</circleMeasure>
				<centroid>
					<x>49</x>
					<y>1025</y>
				</centroid>
			</pseudo3D>
		</spatialEntity>
		<spatialEntity>
			<pseudo3D type="cluster">
				<clusteredness>1</clusteredness>
				<density>1</density>
				<area>191.0706</area>
				<perimeter>56</perimeter>
				<distanceFromOrigin>529.2182914450331</distanceFromOrigin>
				<angle>0</angle>
				<shape>rectangular</shape>
				<triangleMeasure>0.4874250000000001</triangleMeasure>
				<rectangleMeasure>0.9748500000000001</rectangleMeasure>
				<circleMeasure>0.5849833005488307</circleMeasure>
				<centroid>
					<x>246</x>
					<y>1025</y>
				</centroid>
			</pseudo3D>
		</spatialEntity>
		<spatialEntity>
			<pseudo3D type="cluster">
				<clusteredness>1</clusteredness>
				<density>1</density>
				<area>191.0706</area>
				<perimeter>56</perimeter>
				<distanceFromOrigin>351.961645637703</distanceFromOrigin>
				<angle>0</angle>
				<shape>rectangular</shape>
				<triangleMeasure>0.4874250000000001</triangleMeasure>
				<rectangleMeasure>0.9748500000000001</rectangleMeasure>
				<circleMeasure>0.5849833005488307</circleMeasure>
				<centroid>
					<x>513</x>
					<y>1025</y>
				</centroid>
			</pseudo3D>
		</spatialEntity>
		<spatialEntity>
			<pseudo3D type="cluster">
				<clusteredness>1</clusteredness>
				<density>1</density>
				<area>191.0706</area>
				<perimeter>56</perimeter>
				<distanceFromOrigin>319.6810910892291</distanceFromOrigin>
				<angle>0</angle>
				<shape>rectangular</shape>
				<triangleMeasure>0.4874250000000001</triangleMeasure>
				<rectangleMeasure>0.9748500000000001</rectangleMeasure>
				<circleMeasure>0.5849833005488307</circleMeasure>
				<centroid>
					<x>612</x>
					<y>1025</y>
				</centroid>
			</pseudo3D>
		</spatialEntity>
		<spatialEntity>
			<pseudo3D type="cluster">
				<clusteredness>1</clusteredness>
				<density>1</density>
				<area>191.0706</area>
				<perimeter>58</perimeter>
				<distanceFromOrigin>604.0298005893418</distanceFromOrigin>
				<angle>0</angle>
				<shape>rectangular</shape>
				<triangleMeasure>0.4549300000000001</triangleMeasure>
				<rectangleMeasure>0.9098600000000001</rectangleMeasure>
				<circleMeasure>0.5446875469621394</circleMeasure>
				<centroid>
					<x>1202.5</x>
					<y>1025</y>
				</centroid>
			</pseudo3D>
		</spatialEntity>
		<spatialEntity>
			<pseudo3D type="cluster">
				<clusteredness>1</clusteredness>
				<density>1</density>
				<area>191.0706</area>
				<perimeter>54</perimeter>
				<distanceFromOrigin>488.4956499294543</distanceFromOrigin>
				<angle>0</angle>
				<shape>rectangular</shape>
				<triangleMeasure>0.5249192307692309</triangleMeasure>
				<rectangleMeasure>1</rectangleMeasure>
				<circleMeasure>0.6282560906835513</circleMeasure>
				<centroid>
					<x>1048</x>
					<y>1038.5</y>
				</centroid>
			</pseudo3D>
		</spatialEntity>
		<spatialEntity>
			<pseudo3D type="cluster">
				<clusteredness>1</clusteredness>
				<density>1</density>
				<area>191.0706</area>
				<perimeter>54</perimeter>
				<distanceFromOrigin>512.7621280866987</distanceFromOrigin>
				<angle>0</angle>
				<shape>rectangular</shape>
				<triangleMeasure>0.5249192307692309</triangleMeasure>
				<rectangleMeasure>1</rectangleMeasure>
				<circleMeasure>0.6282560906835513</circleMeasure>
				<centroid>
					<x>302</x>
					<y>1065.5</y>
				</centroid>
			</pseudo3D>
		</spatialEntity>
		<spatialEntity>
			<pseudo3D type="cluster">
				<clusteredness>1</clusteredness>
				<density>1</density>
				<area>191.0706</area>
				<perimeter>54</perimeter>
				<distanceFromOrigin>383.3379709864391</distanceFromOrigin>
				<angle>85.60129464500447</angle>
				<shape>rectangular</shape>
				<triangleMeasure>0.5249192307692309</triangleMeasure>
				<rectangleMeasure>1</rectangleMeasure>
				<circleMeasure>0.6282560906835513</circleMeasure>
				<centroid>
					<x>640</x>
					<y>1092.5</y>
				</centroid>
			</pseudo3D>
		</spatialEntity>
		<spatialEntity>
			<pseudo3D type="cluster">
				<clusteredness>1</clusteredness>
				<density>1</density>
				<area>191.0706</area>
				<perimeter>56</perimeter>
				<distanceFromOrigin>561.0142600683159</distanceFromOrigin>
				<angle>0</angle>
				<shape>rectangular</shape>
				<triangleMeasure>0.4874250000000001</triangleMeasure>
				<rectangleMeasure>0.9748500000000001</rectangleMeasure>
				<circleMeasure>0.5849833005488307</circleMeasure>
				<centroid>
					<x>288</x>
					<y>1120</y>
				</centroid>
			</pseudo3D>
		</spatialEntity>
		<spatialEntity>
			<pseudo3D type="cluster">
				<clusteredness>1</clusteredness>
				<density>1</density>
				<area>191.0706</area>
				<perimeter>54</perimeter>
				<distanceFromOrigin>457.0098467210526</distanceFromOrigin>
				<angle>0</angle>
				<shape>rectangular</shape>
				<triangleMeasure>0.5249192307692309</triangleMeasure>
				<rectangleMeasure>1</rectangleMeasure>
				<circleMeasure>0.6282560906835513</circleMeasure>
				<centroid>
					<x>499</x>
					<y>1133.5</y>
				</centroid>
			</pseudo3D>
		</spatialEntity>
		<spatialEntity>
			<pseudo3D type="cluster">
				<clusteredness>1</clusteredness>
				<density>1</density>
				<area>191.0706</area>
				<perimeter>54</perimeter>
				<distanceFromOrigin>817.0250914139663</distanceFromOrigin>
				<angle>0</angle>
				<shape>rectangular</shape>
				<triangleMeasure>0.5249192307692309</triangleMeasure>
				<rectangleMeasure>1</rectangleMeasure>
				<circleMeasure>0.6282560906835513</circleMeasure>
				<centroid>
					<x>1385</x>
					<y>1133.5</y>
				</centroid>
			</pseudo3D>
		</spatialEntity>
		<spatialEntity>
			<pseudo3D type="cluster">
				<clusteredness>1</clusteredness>
				<density>1</density>
				<area>191.0706</area>
				<perimeter>54</perimeter>
				<distanceFromOrigin>614.1856396888485</distanceFromOrigin>
				<angle>0</angle>
				<shape>rectangular</shape>
				<triangleMeasure>0.5249192307692309</triangleMeasure>
				<rectangleMeasure>1</rectangleMeasure>
				<circleMeasure>0.6282560906835513</circleMeasure>
				<centroid>
					<x>1104</x>
					<y>1160.5</y>
				</centroid>
			</pseudo3D>
		</spatialEntity>
		<spatialEntity>
			<pseudo3D type="cluster">
				<clusteredness>1</clusteredness>
				<density>1</density>
				<area>191.0706</area>
				<perimeter>56</perimeter>
				<distanceFromOrigin>607.3755016462221</distanceFromOrigin>
				<angle>0</angle>
				<shape>rectangular</shape>
				<triangleMeasure>0.4874250000000001</triangleMeasure>
				<rectangleMeasure>0.9748500000000001</rectangleMeasure>
				<circleMeasure>0.5849833005488307</circleMeasure>
				<centroid>
					<x>1062</x>
					<y>1188</y>
				</centroid>
			</pseudo3D>
		</spatialEntity>
		<spatialEntity>
			<pseudo3D type="cluster">
				<clusteredness>1</clusteredness>
				<density>1</density>
				<area>191.0706</area>
				<perimeter>56</perimeter>
				<distanceFromOrigin>767.2874298462083</distanceFromOrigin>
				<angle>0</angle>
				<shape>rectangular</shape>
				<triangleMeasure>0.4874250000000001</triangleMeasure>
				<rectangleMeasure>0.9748500000000001</rectangleMeasure>
				<circleMeasure>0.5849833005488307</circleMeasure>
				<centroid>
					<x>1287</x>
					<y>1188</y>
				</centroid>
			</pseudo3D>
		</spatialEntity>
		<spatialEntity>
			<pseudo3D type="cluster">
				<clusteredness>1</clusteredness>
				<density>1</density>
				<area>191.0706</area>
				<perimeter>56</perimeter>
				<distanceFromOrigin>553.5855850724439</distanceFromOrigin>
				<angle>0</angle>
				<shape>rectangular</shape>
				<triangleMeasure>0.4874250000000001</triangleMeasure>
				<rectangleMeasure>0.9748500000000001</rectangleMeasure>
				<circleMeasure>0.5849833005488307</circleMeasure>
				<centroid>
					<x>443</x>
					<y>1215</y>
				</centroid>
			</pseudo3D>
		</spatialEntity>
		<spatialEntity>
			<pseudo3D type="cluster">
				<clusteredness>1</clusteredness>
				<density>1</density>
				<area>191.0706</area>
				<perimeter>56</perimeter>
				<distanceFromOrigin>840.0964230372606</distanceFromOrigin>
				<angle>0</angle>
				<shape>rectangular</shape>
				<triangleMeasure>0.4874250000000001</triangleMeasure>
				<rectangleMeasure>0.9748500000000001</rectangleMeasure>
				<circleMeasure>0.5849833005488307</circleMeasure>
				<centroid>
					<x>21</x>
					<y>1242</y>
				</centroid>
			</pseudo3D>
		</spatialEntity>
		<spatialEntity>
			<pseudo3D type="cluster">
				<clusteredness>1</clusteredness>
				<density>1</density>
				<area>191.0706</area>
				<perimeter>54</perimeter>
				<distanceFromOrigin>776.4238533172457</distanceFromOrigin>
				<angle>0</angle>
				<shape>rectangular</shape>
				<triangleMeasure>0.5249192307692309</triangleMeasure>
				<rectangleMeasure>1</rectangleMeasure>
				<circleMeasure>0.6282560906835513</circleMeasure>
				<centroid>
					<x>119</x>
					<y>1255.5</y>
				</centroid>
			</pseudo3D>
		</spatialEntity>
		<spatialEntity>
			<pseudo3D type="cluster">
				<clusteredness>1</clusteredness>
				<density>1</density>
				<area>191.0706</area>
				<perimeter>56</perimeter>
				<distanceFromOrigin>575.7951024453056</distanceFromOrigin>
				<angle>0</angle>
				<shape>rectangular</shape>
				<triangleMeasure>0.4874250000000001</triangleMeasure>
				<rectangleMeasure>0.9748500000000001</rectangleMeasure>
				<circleMeasure>0.5849833005488307</circleMeasure>
				<centroid>
					<x>752</x>
					<y>1283</y>
				</centroid>
			</pseudo3D>
		</spatialEntity>
		<spatialEntity>
			<pseudo3D type="cluster">
				<clusteredness>1</clusteredness>
				<density>1</density>
				<area>191.0706</area>
				<perimeter>54</perimeter>
				<distanceFromOrigin>671.5504448662066</distanceFromOrigin>
				<angle>0</angle>
				<shape>rectangular</shape>
				<triangleMeasure>0.5249192307692309</triangleMeasure>
				<rectangleMeasure>1</rectangleMeasure>
				<circleMeasure>0.6282560906835513</circleMeasure>
				<centroid>
					<x>344</x>
					<y>1296.5</y>
				</centroid>
			</pseudo3D>
		</spatialEntity>
		<spatialEntity>
			<pseudo3D type="cluster">
				<clusteredness>1</clusteredness>
				<density>1</density>
				<area>191.0706</area>
				<perimeter>54</perimeter>
				<distanceFromOrigin>601.8014622780506</distanceFromOrigin>
				<angle>90</angle>
				<shape>rectangular</shape>
				<triangleMeasure>0.5249192307692309</triangleMeasure>
				<rectangleMeasure>1</rectangleMeasure>
				<circleMeasure>0.6282560906835513</circleMeasure>
				<centroid>
					<x>823</x>
					<y>1296.5</y>
				</centroid>
			</pseudo3D>
		</spatialEntity>
		<spatialEntity>
			<pseudo3D type="cluster">
				<clusteredness>1</clusteredness>
				<density>1</density>
				<area>191.0706</area>
				<perimeter>56</perimeter>
				<distanceFromOrigin>828.9330491662158</distanceFromOrigin>
				<angle>0</angle>
				<shape>rectangular</shape>
				<triangleMeasure>0.4874250000000001</triangleMeasure>
				<rectangleMeasure>0.9748500000000001</rectangleMeasure>
				<circleMeasure>0.5849833005488307</circleMeasure>
				<centroid>
					<x>1259</x>
					<y>1310</y>
				</centroid>
			</pseudo3D>
		</spatialEntity>
		<spatialEntity>
			<pseudo3D type="cluster">
				<clusteredness>1</clusteredness>
				<density>1</density>
				<area>191.0706</area>
				<perimeter>56</perimeter>
				<distanceFromOrigin>639.5600050034399</distanceFromOrigin>
				<angle>0</angle>
				<shape>rectangular</shape>
				<triangleMeasure>0.4874250000000001</triangleMeasure>
				<rectangleMeasure>0.9748500000000001</rectangleMeasure>
				<circleMeasure>0.5849833005488307</circleMeasure>
				<centroid>
					<x>541</x>
					<y>1337</y>
				</centroid>
			</pseudo3D>
		</spatialEntity>
		<spatialEntity>
			<pseudo3D type="cluster">
				<clusteredness>1</clusteredness>
				<density>1</density>
				<area>191.0706</area>
				<perimeter>58</perimeter>
				<distanceFromOrigin>702.5930543351535</distanceFromOrigin>
				<angle>85.91438322002512</angle>
				<shape>rectangular</shape>
				<triangleMeasure>0.4549300000000001</triangleMeasure>
				<rectangleMeasure>0.9098600000000001</rectangleMeasure>
				<circleMeasure>0.5446875469621394</circleMeasure>
				<centroid>
					<x>1005.5</x>
					<y>1337</y>
				</centroid>
			</pseudo3D>
		</spatialEntity>
		<numericStateVariable>
			<name>avgClusterednessClusters</name>
			<value>0.973873934422522</value>
		</numericStateVariable>
		<numericStateVariable>
			<name>avgDensityClusters</name>
			<value>1</value>
		</numericStateVariable>
	</timepoint>
	<timepoint>
		<spatialEntity>
			<pseudo3D type="cluster">
				<clusteredness>1</clusteredness>
				<density>1</density>
				<area>191.0706</area>
				<perimeter>54</perimeter>
				<distanceFromOrigin>819.1953369007907</distanceFromOrigin>
				<angle>0</angle>
				<shape>rectangular</shape>
				<triangleMeasure>0.5249192307692309</triangleMeasure>
				<rectangleMeasure>1</rectangleMeasure>
				<circleMeasure>0.6282560906835513</circleMeasure>
				<centroid>
					<x>232</x>
					<y>6.5</y>
				</centroid>
			</pseudo3D>
		</spatialEntity>
		<spatialEntity>
			<pseudo3D type="cluster">
				<clusteredness>1</clusteredness>
				<density>1</density>
				<area>191.0706</area>
				<perimeter>56</perimeter>
				<distanceFromOrigin>700.2642358424425</distanceFromOrigin>
				<angle>0</angle>
				<shape>rectangular</shape>
				<triangleMeasure>0.4874250000000001</triangleMeasure>
				<rectangleMeasure>0.9748500000000001</rectangleMeasure>
				<circleMeasure>0.5849833005488307</circleMeasure>
				<centroid>
					<x>865</x>
					<y>20</y>
				</centroid>
			</pseudo3D>
		</spatialEntity>
		<spatialEntity>
			<pseudo3D type="cluster">
				<clusteredness>1</clusteredness>
				<density>1</density>
				<area>191.0706</area>
				<perimeter>56</perimeter>
				<distanceFromOrigin>761.2049658272074</distanceFromOrigin>
				<angle>0</angle>
				<shape>rectangular</shape>
				<triangleMeasure>0.4874250000000001</triangleMeasure>
				<rectangleMeasure>0.9748500000000001</rectangleMeasure>
				<circleMeasure>0.5849833005488307</circleMeasure>
				<centroid>
					<x>1034</x>
					<y>20</y>
				</centroid>
			</pseudo3D>
		</spatialEntity>
		<spatialEntity>
			<pseudo3D type="cluster">
				<clusteredness>1</clusteredness>
				<density>1</density>
				<area>191.0706</area>
				<perimeter>54</perimeter>
				<distanceFromOrigin>824.0388340363578</distanceFromOrigin>
				<angle>85.60129464500447</angle>
				<shape>rectangular</shape>
				<triangleMeasure>0.5249192307692309</triangleMeasure>
				<rectangleMeasure>1</rectangleMeasure>
				<circleMeasure>0.6282560906835513</circleMeasure>
				<centroid>
					<x>1174</x>
					<y>33.5</y>
				</centroid>
			</pseudo3D>
		</spatialEntity>
		<spatialEntity>
			<pseudo3D type="cluster">
				<clusteredness>1</clusteredness>
				<density>1</density>
				<area>191.0706</area>
				<perimeter>54</perimeter>
				<distanceFromOrigin>834.4399319303936</distanceFromOrigin>
				<angle>0</angle>
				<shape>rectangular</shape>
				<triangleMeasure>0.5249192307692309</triangleMeasure>
				<rectangleMeasure>1</rectangleMeasure>
				<circleMeasure>0.6282560906835513</circleMeasure>
				<centroid>
					<x>133</x>
					<y>60.5</y>
				</centroid>
			</pseudo3D>
		</spatialEntity>
		<spatialEntity>
			<pseudo3D type="cluster">
				<clusteredness>1</clusteredness>
				<density>1</density>
				<area>191.0706</area>
				<perimeter>54</perimeter>
				<distanceFromOrigin>676.9121065544625</distanceFromOrigin>
				<angle>0</angle>
				<shape>rectangular</shape>
				<triangleMeasure>0.5249192307692309</triangleMeasure>
				<rectangleMeasure>1</rectangleMeasure>
				<circleMeasure>0.6282560906835513</circleMeasure>
				<centroid>
					<x>443</x>
					<y>60.5</y>
				</centroid>
			</pseudo3D>
		</spatialEntity>
		<spatialEntity>
			<pseudo3D type="cluster">
				<clusteredness>1</clusteredness>
				<density>1</density>
				<area>191.0706</area>
				<perimeter>56</perimeter>
				<distanceFromOrigin>730.8194031359594</distanceFromOrigin>
				<angle>0</angle>
				<shape>rectangular</shape>
				<triangleMeasure>0.4874250000000001</triangleMeasure>
				<rectangleMeasure>0.9748500000000001</rectangleMeasure>
				<circleMeasure>0.5849833005488307</circleMeasure>
				<centroid>
					<x>1090</x>
					<y>88</y>
				</centroid>
			</pseudo3D>
		</spatialEntity>
		<spatialEntity>
			<pseudo3D type="cluster">
				<clusteredness>1</clusteredness>
				<density>1</density>
				<area>191.0706</area>
				<perimeter>54</perimeter>
				<distanceFromOrigin>740.8211660043198</distanceFromOrigin>
				<angle>81.2538377374448</angle>
				<shape>rectangular</shape>
				<triangleMeasure>0.5249192307692309</triangleMeasure>
				<rectangleMeasure>1</rectangleMeasure>
				<circleMeasure>0.6282560906835513</circleMeasure>
				<centroid>
					<x>232</x>
					<y>101.5</y>
				</centroid>
			</pseudo3D>
		</spatialEntity>
		<spatialEntity>
			<pseudo3D type="cluster">
				<clusteredness>1</clusteredness>
				<density>1</density>
				<area>191.0706</area>
				<perimeter>54</perimeter>
				<distanceFromOrigin>644.102476318792</distanceFromOrigin>
				<angle>85.60129464500447</angle>
				<shape>rectangular</shape>
				<triangleMeasure>0.5249192307692309</triangleMeasure>
				<rectangleMeasure>1</rectangleMeasure>
				<circleMeasure>0.6282560906835513</circleMeasure>
				<centroid>
					<x>1034</x>
					<y>155.5</y>
				</centroid>
			</pseudo3D>
		</spatialEntity>
		<spatialEntity>
			<pseudo3D type="cluster">
				<clusteredness>1</clusteredness>
				<density>1</density>
				<area>191.0706</area>
				<perimeter>58</perimeter>
				<distanceFromOrigin>533.1603886261619</distanceFromOrigin>
				<angle>0</angle>
				<shape>rectangular</shape>
				<triangleMeasure>0.4549300000000001</triangleMeasure>
				<rectangleMeasure>0.9098600000000001</rectangleMeasure>
				<circleMeasure>0.5446875469621394</circleMeasure>
				<centroid>
					<x>597.5</x>
					<y>169</y>
				</centroid>
			</pseudo3D>
		</spatialEntity>
		<spatialEntity>
			<pseudo3D type="cluster">
				<clusteredness>0.1022779501608973</clusteredness>
				<density>1</density>
				<area>382.1412</area>
				<perimeter>93.90396308898926</perimeter>
				<distanceFromOrigin>556.8213357981176</distanceFromOrigin>
				<angle>0</angle>
				<shape>rectangular</shape>
				<triangleMeasure>0.4546593694229625</triangleMeasure>
				<rectangleMeasure>0.5054777777777778</rectangleMeasure>
				<circleMeasure>0.3031241850905896</circleMeasure>
				<centroid>
					<x>436.1152</x>
					<y>189.5556</y>
				</centroid>
			</pseudo3D>
		</spatialEntity>
		<spatialEntity>
			<pseudo3D type="cluster">
				<clusteredness>1</clusteredness>
				<density>1</density>
				<area>191.0706</area>
				<perimeter>56</perimeter>
				<distanceFromOrigin>790.7578643301626</distanceFromOrigin>
				<angle>0</angle>
				<shape>rectangular</shape>
				<triangleMeasure>0.4874250000000001</triangleMeasure>
				<rectangleMeasure>0.9748500000000001</rectangleMeasure>
				<circleMeasure>0.5849833005488307</circleMeasure>
				<centroid>
					<x>49</x>
					<y>210</y>
				</centroid>
			</pseudo3D>
		</spatialEntity>
		<spatialEntity>
			<pseudo3D type="cluster">
				<clusteredness>1</clusteredness>
				<density>1</density>
				<area>191.0706</area>
				<perimeter>56</perimeter>
				<distanceFromOrigin>736.8704092308226</distanceFromOrigin>
				<angle>0</angle>
				<shape>rectangular</shape>
				<triangleMeasure>0.4874250000000001</triangleMeasure>
				<rectangleMeasure>0.9748500000000001</rectangleMeasure>
				<circleMeasure>0.5849833005488307</circleMeasure>
				<centroid>
					<x>119</x>
					<y>210</y>
				</centroid>
			</pseudo3D>
		</spatialEntity>
		<spatialEntity>
			<pseudo3D type="cluster">
				<clusteredness>1</clusteredness>
				<density>1</density>
				<area>191.0706</area>
				<perimeter>56</perimeter>
				<distanceFromOrigin>637.8973271616679</distanceFromOrigin>
				<angle>0</angle>
				<shape>rectangular</shape>
				<triangleMeasure>0.4874250000000001</triangleMeasure>
				<rectangleMeasure>0.9748500000000001</rectangleMeasure>
				<circleMeasure>0.5849833005488307</circleMeasure>
				<centroid>
					<x>260</x>
					<y>210</y>
				</centroid>
			</pseudo3D>
		</spatialEntity>
		<spatialEntity>
			<pseudo3D type="cluster">
				<clusteredness>1</clusteredness>
				<density>1</density>
				<area>191.0706</area>
				<perimeter>56</perimeter>
				<distanceFromOrigin>540.3156484870673</distanceFromOrigin>
				<angle>0</angle>
				<shape>rectangular</shape>
				<triangleMeasure>0.4874250000000001</triangleMeasure>
				<rectangleMeasure>0.9748500000000001</rectangleMeasure>
				<circleMeasure>0.5849833005488307</circleMeasure>
				<centroid>
					<x>991</x>
					<y>251</y>
				</centroid>
			</pseudo3D>
		</spatialEntity>
		<spatialEntity>
			<pseudo3D type="cluster">
				<clusteredness>1</clusteredness>
				<density>1</density>
				<area>191.0706</area>
				<perimeter>54</perimeter>
				<distanceFromOrigin>504.8128366038249</distanceFromOrigin>
				<angle>81.2538377374448</angle>
				<shape>rectangular</shape>
				<triangleMeasure>0.5249192307692309</triangleMeasure>
				<rectangleMeasure>1</rectangleMeasure>
				<circleMeasure>0.6282560906835513</circleMeasure>
				<centroid>
					<x>372</x>
					<y>291.5</y>
				</centroid>
			</pseudo3D>
		</spatialEntity>
		<spatialEntity>
			<pseudo3D type="cluster">
				<clusteredness>1</clusteredness>
				<density>1</density>
				<area>191.0706</area>
				<perimeter>56</perimeter>
				<distanceFromOrigin>729.3072055039632</distanceFromOrigin>
				<angle>0</angle>
				<shape>rectangular</shape>
				<triangleMeasure>0.4874250000000001</triangleMeasure>
				<rectangleMeasure>0.9748500000000001</rectangleMeasure>
				<circleMeasure>0.5849833005488307</circleMeasure>
				<centroid>
					<x>1301</x>
					<y>305</y>
				</centroid>
			</pseudo3D>
		</spatialEntity>
		<spatialEntity>
			<pseudo3D type="cluster">
				<clusteredness>1</clusteredness>
				<density>1</density>
				<area>191.0706</area>
				<perimeter>54</perimeter>
				<distanceFromOrigin>533.8698343229369</distanceFromOrigin>
				<angle>0</angle>
				<shape>rectangular</shape>
				<triangleMeasure>0.5249192307692309</triangleMeasure>
				<rectangleMeasure>1</rectangleMeasure>
				<circleMeasure>0.6282560906835513</circleMeasure>
				<centroid>
					<x>1062</x>
					<y>318.5</y>
				</centroid>
			</pseudo3D>
		</spatialEntity>
		<spatialEntity>
			<pseudo3D type="cluster">
				<clusteredness>1</clusteredness>
				<density>1</density>
				<area>191.0706</area>
				<perimeter>54</perimeter>
				<distanceFromOrigin>456.373750340661</distanceFromOrigin>
				<angle>0</angle>
				<shape>rectangular</shape>
				<triangleMeasure>0.5249192307692309</triangleMeasure>
				<rectangleMeasure>1</rectangleMeasure>
				<circleMeasure>0.6282560906835513</circleMeasure>
				<centroid>
					<x>1020</x>
					<y>386.5</y>
				</centroid>
			</pseudo3D>
		</spatialEntity>
		<spatialEntity>
			<pseudo3D type="cluster">
				<clusteredness>0.1421464909645577</clusteredness>
				<density>1</density>
				<area>382.1412</area>
				<perimeter>84</perimeter>
				<distanceFromOrigin>615.4104321507721</distanceFromOrigin>
				<angle>51.84277341263093</angle>
				<shape>rectangular</shape>
				<triangleMeasure>0.4874250000000001</triangleMeasure>
				<rectangleMeasure>0.9748500000000001</rectangleMeasure>
				<circleMeasure>0.4679865765064302</circleMeasure>
				<centroid>
					<x>126</x>
					<y>400</y>
				</centroid>
			</pseudo3D>
		</spatialEntity>
		<spatialEntity>
			<pseudo3D type="cluster">
				<clusteredness>1</clusteredness>
				<density>1</density>
				<area>191.0706</area>
				<perimeter>54</perimeter>
				<distanceFromOrigin>466.4289870923547</distanceFromOrigin>
				<angle>81.2538377374448</angle>
				<shape>rectangular</shape>
				<triangleMeasure>0.5249192307692309</triangleMeasure>
				<rectangleMeasure>1</rectangleMeasure>
				<circleMeasure>0.6282560906835513</circleMeasure>
				<centroid>
					<x>302</x>
					<y>413.5</y>
				</centroid>
			</pseudo3D>
		</spatialEntity>
		<spatialEntity>
			<pseudo3D type="cluster">
				<clusteredness>1</clusteredness>
				<density>1</density>
				<area>191.0706</area>
				<perimeter>56</perimeter>
				<distanceFromOrigin>588.992359882537</distanceFromOrigin>
				<angle>85.60129464500447</angle>
				<shape>rectangular</shape>
				<triangleMeasure>0.4899246153846154</triangleMeasure>
				<rectangleMeasure>0.9798492307692308</rectangleMeasure>
				<circleMeasure>0.582013761610809</circleMeasure>
				<centroid>
					<x>1202.5</x>
					<y>413.5</y>
				</centroid>
			</pseudo3D>
		</spatialEntity>
		<spatialEntity>
			<pseudo3D type="cluster">
				<clusteredness>1</clusteredness>
				<density>1</density>
				<area>191.0706</area>
				<perimeter>56</perimeter>
				<distanceFromOrigin>547.2202481633881</distanceFromOrigin>
				<angle>0</angle>
				<shape>rectangular</shape>
				<triangleMeasure>0.4874250000000001</triangleMeasure>
				<rectangleMeasure>0.9748500000000001</rectangleMeasure>
				<circleMeasure>0.5849833005488307</circleMeasure>
				<centroid>
					<x>175</x>
					<y>468</y>
				</centroid>
			</pseudo3D>
		</spatialEntity>
		<spatialEntity>
			<pseudo3D type="cluster">
				<clusteredness>1</clusteredness>
				<density>1</density>
				<area>191.0706</area>
				<perimeter>56</perimeter>
				<distanceFromOrigin>604.0877419713133</distanceFromOrigin>
				<angle>0</angle>
				<shape>rectangular</shape>
				<triangleMeasure>0.4874250000000001</triangleMeasure>
				<rectangleMeasure>0.9748500000000001</rectangleMeasure>
				<circleMeasure>0.5849833005488307</circleMeasure>
				<centroid>
					<x>1245</x>
					<y>468</y>
				</centroid>
			</pseudo3D>
		</spatialEntity>
		<spatialEntity>
			<pseudo3D type="cluster">
				<clusteredness>1</clusteredness>
				<density>1</density>
				<area>191.0706</area>
				<perimeter>54</perimeter>
				<distanceFromOrigin>699.2002574370235</distanceFromOrigin>
				<angle>81.2538377374448</angle>
				<shape>rectangular</shape>
				<triangleMeasure>0.5249192307692309</triangleMeasure>
				<rectangleMeasure>1</rectangleMeasure>
				<circleMeasure>0.6282560906835513</circleMeasure>
				<centroid>
					<x>7</x>
					<y>481.5</y>
				</centroid>
			</pseudo3D>
		</spatialEntity>
		<spatialEntity>
			<pseudo3D type="cluster">
				<clusteredness>0.06538493801153911</clusteredness>
				<density>1</density>
				<area>382.1412</area>
				<perimeter>116.7187652587891</perimeter>
				<distanceFromOrigin>277.2183255125822</distanceFromOrigin>
				<angle>0</angle>
				<shape>rectangular</shape>
				<triangleMeasure>0.3210596093257719</triangleMeasure>
				<rectangleMeasure>0.4135727545914261</rectangleMeasure>
				<circleMeasure>0.1860555408612584</circleMeasure>
				<centroid>
					<x>464.0856</x>
					<y>508.5199</y>
				</centroid>
			</pseudo3D>
		</spatialEntity>
		<spatialEntity>
			<pseudo3D type="cluster">
				<clusteredness>1</clusteredness>
				<density>1</density>
				<area>191.0706</area>
				<perimeter>56</perimeter>
				<distanceFromOrigin>208.585713796511</distanceFromOrigin>
				<angle>0</angle>
				<shape>rectangular</shape>
				<triangleMeasure>0.4874250000000001</triangleMeasure>
				<rectangleMeasure>0.9748500000000001</rectangleMeasure>
				<circleMeasure>0.5849833005488307</circleMeasure>
				<centroid>
					<x>738</x>
					<y>495</y>
				</centroid>
			</pseudo3D>
		</spatialEntity>
		<spatialEntity>
			<pseudo3D type="cluster">
				<clusteredness>1</clusteredness>
				<density>1</density>
				<area>191.0706</area>
				<perimeter>56</perimeter>
				<distanceFromOrigin>250.1379619330101</distanceFromOrigin>
				<angle>0</angle>
				<shape>rectangular</shape>
				<triangleMeasure>0.4874250000000001</triangleMeasure>
				<rectangleMeasure>0.9748500000000001</rectangleMeasure>
				<circleMeasure>0.5849833005488307</circleMeasure>
				<centroid>
					<x>851</x>
					<y>509</y>
				</centroid>
			</pseudo3D>
		</spatialEntity>
		<spatialEntity>
			<pseudo3D type="cluster">
				<clusteredness>1</clusteredness>
				<density>1</density>
				<area>191.0706</area>
				<perimeter>56</perimeter>
				<distanceFromOrigin>334.7730574583325</distanceFromOrigin>
				<angle>0</angle>
				<shape>rectangular</shape>
				<triangleMeasure>0.4874250000000001</triangleMeasure>
				<rectangleMeasure>0.9748500000000001</rectangleMeasure>
				<circleMeasure>0.5849833005488307</circleMeasure>
				<centroid>
					<x>963</x>
					<y>509</y>
				</centroid>
			</pseudo3D>
		</spatialEntity>
		<spatialEntity>
			<pseudo3D type="cluster">
				<clusteredness>1</clusteredness>
				<density>1</density>
				<area>191.0706</area>
				<perimeter>56</perimeter>
				<distanceFromOrigin>161.0496817755316</distanceFromOrigin>
				<angle>0</angle>
				<shape>rectangular</shape>
				<triangleMeasure>0.4874250000000001</triangleMeasure>
				<rectangleMeasure>0.9748500000000001</rectangleMeasure>
				<circleMeasure>0.5849833005488307</circleMeasure>
				<centroid>
					<x>668</x>
					<y>536</y>
				</centroid>
			</pseudo3D>
		</spatialEntity>
		<spatialEntity>
			<pseudo3D type="cluster">
				<clusteredness>1</clusteredness>
				<density>1</density>
				<area>191.0706</area>
				<perimeter>56</perimeter>
				<distanceFromOrigin>728.1984619593754</distanceFromOrigin>
				<angle>0</angle>
				<shape>rectangular</shape>
				<triangleMeasure>0.4899246153846154</triangleMeasure>
				<rectangleMeasure>0.9798492307692308</rectangleMeasure>
				<circleMeasure>0.582013761610809</circleMeasure>
				<centroid>
					<x>1399.5</x>
					<y>549.5</y>
				</centroid>
			</pseudo3D>
		</spatialEntity>
		<spatialEntity>
			<pseudo3D type="cluster">
				<clusteredness>1</clusteredness>
				<density>1</density>
				<area>191.0706</area>
				<perimeter>56</perimeter>
				<distanceFromOrigin>307.7092783781471</distanceFromOrigin>
				<angle>0</angle>
				<shape>rectangular</shape>
				<triangleMeasure>0.4874250000000001</triangleMeasure>
				<rectangleMeasure>0.9748500000000001</rectangleMeasure>
				<circleMeasure>0.5849833005488307</circleMeasure>
				<centroid>
					<x>963</x>
					<y>563</y>
				</centroid>
			</pseudo3D>
		</spatialEntity>
		<spatialEntity>
			<pseudo3D type="cluster">
				<clusteredness>1</clusteredness>
				<density>1</density>
				<area>191.0706</area>
				<perimeter>56</perimeter>
				<distanceFromOrigin>673.5532644119543</distanceFromOrigin>
				<angle>0</angle>
				<shape>rectangular</shape>
				<triangleMeasure>0.4874250000000001</triangleMeasure>
				<rectangleMeasure>0.9748500000000001</rectangleMeasure>
				<circleMeasure>0.5849833005488307</circleMeasure>
				<centroid>
					<x>7</x>
					<y>590</y>
				</centroid>
			</pseudo3D>
		</spatialEntity>
		<spatialEntity>
			<pseudo3D type="cluster">
				<clusteredness>0.06400937600796754</clusteredness>
				<density>1</density>
				<area>382.1412</area>
				<perimeter>119.08544921875</perimeter>
				<distanceFromOrigin>477.1509195212768</distanceFromOrigin>
				<angle>50.06361685303008</angle>
				<shape>rectangular</shape>
				<triangleMeasure>0.3210596093257719</triangleMeasure>
				<rectangleMeasure>0.4018777798096675</rectangleMeasure>
				<circleMeasure>0.1779002722441166</circleMeasure>
				<centroid>
					<x>189.6984</x>
					<y>610.5044</y>
				</centroid>
			</pseudo3D>
		</spatialEntity>
		<spatialEntity>
			<pseudo3D type="cluster">
				<clusteredness>1</clusteredness>
				<density>1</density>
				<area>191.0706</area>
				<perimeter>56</perimeter>
				<distanceFromOrigin>108.9770618066022</distanceFromOrigin>
				<angle>81.2538377374448</angle>
				<shape>rectangular</shape>
				<triangleMeasure>0.4899246153846154</triangleMeasure>
				<rectangleMeasure>0.9798492307692308</rectangleMeasure>
				<circleMeasure>0.582013761610809</circleMeasure>
				<centroid>
					<x>597.5</x>
					<y>617.5</y>
				</centroid>
			</pseudo3D>
		</spatialEntity>
		<spatialEntity>
			<pseudo3D type="cluster">
				<clusteredness>0.01594367170668361</clusteredness>
				<density>1</density>
				<area>2674.9884</area>
				<perimeter>431.4521636962891</perimeter>
				<distanceFromOrigin>50.44799302251776</distanceFromOrigin>
				<angle>117.1851273324574</angle>
				<shape>rectangular</shape>
				<triangleMeasure>0.160529804662886</triangleMeasure>
				<rectangleMeasure>0.1769172222222222</rectangleMeasure>
				<circleMeasure>0.1043383992471699</circleMeasure>
				<centroid>
					<x>693.1856</x>
					<y>681.887</y>
				</centroid>
			</pseudo3D>
		</spatialEntity>
		<spatialEntity>
			<pseudo3D type="cluster">
				<clusteredness>0.05113891865559392</clusteredness>
				<density>1</density>
				<area>382.1412</area>
				<perimeter>133.7946014404297</perimeter>
				<distanceFromOrigin>238.3212118129647</distanceFromOrigin>
				<angle>55.13171189040393</angle>
				<shape>rectangular</shape>
				<triangleMeasure>0.2481234964694424</triangleMeasure>
				<rectangleMeasure>0.3289016505385297</rectangleMeasure>
				<circleMeasure>0.1331282816744427</circleMeasure>
				<centroid>
					<x>429</x>
					<y>644.5</y>
				</centroid>
			</pseudo3D>
		</spatialEntity>
		<spatialEntity>
			<pseudo3D type="cluster">
				<clusteredness>1</clusteredness>
				<density>1</density>
				<area>191.0706</area>
				<perimeter>56</perimeter>
				<distanceFromOrigin>666.1426273704453</distanceFromOrigin>
				<angle>0</angle>
				<shape>rectangular</shape>
				<triangleMeasure>0.4874250000000001</triangleMeasure>
				<rectangleMeasure>0.9748500000000001</rectangleMeasure>
				<circleMeasure>0.5849833005488307</circleMeasure>
				<centroid>
					<x>7</x>
					<y>658</y>
				</centroid>
			</pseudo3D>
		</spatialEntity>
		<spatialEntity>
			<pseudo3D type="cluster">
				<clusteredness>1</clusteredness>
				<density>1</density>
				<area>191.0706</area>
				<perimeter>56</perimeter>
				<distanceFromOrigin>629.0031796422018</distanceFromOrigin>
				<angle>0</angle>
				<shape>rectangular</shape>
				<triangleMeasure>0.4874250000000001</triangleMeasure>
				<rectangleMeasure>0.9748500000000001</rectangleMeasure>
				<circleMeasure>0.5849833005488307</circleMeasure>
				<centroid>
					<x>1315</x>
					<y>699</y>
				</centroid>
			</pseudo3D>
		</spatialEntity>
		<spatialEntity>
			<pseudo3D type="cluster">
				<clusteredness>1</clusteredness>
				<density>1</density>
				<area>191.0706</area>
				<perimeter>54</perimeter>
				<distanceFromOrigin>131.0152662860325</distanceFromOrigin>
				<angle>0</angle>
				<shape>rectangular</shape>
				<triangleMeasure>0.5249192307692309</triangleMeasure>
				<rectangleMeasure>1</rectangleMeasure>
				<circleMeasure>0.6282560906835513</circleMeasure>
				<centroid>
					<x>541</x>
					<y>712.5</y>
				</centroid>
			</pseudo3D>
		</spatialEntity>
		<spatialEntity>
			<pseudo3D type="cluster">
				<clusteredness>0.06538500343653253</clusteredness>
				<density>1</density>
				<area>382.1412</area>
				<perimeter>116.7187652587891</perimeter>
				<distanceFromOrigin>654.752625042466</distanceFromOrigin>
				<angle>71.96571443287014</angle>
				<shape>rectangular</shape>
				<triangleMeasure>0.3210596093257719</triangleMeasure>
				<rectangleMeasure>0.4135727545914261</rectangleMeasure>
				<circleMeasure>0.1860555408612584</circleMeasure>
				<centroid>
					<x>13.91437</x>
					<y>766.5199</y>
				</centroid>
			</pseudo3D>
		</spatialEntity>
		<spatialEntity>
			<pseudo3D type="cluster">
				<clusteredness>1</clusteredness>
				<density>1</density>
				<area>191.0706</area>
				<perimeter>56</perimeter>
				<distanceFromOrigin>414.1352436101038</distanceFromOrigin>
				<angle>0</angle>
				<shape>rectangular</shape>
				<triangleMeasure>0.4874250000000001</triangleMeasure>
				<rectangleMeasure>0.9748500000000001</rectangleMeasure>
				<circleMeasure>0.5849833005488307</circleMeasure>
				<centroid>
					<x>260</x>
					<y>753</y>
				</centroid>
			</pseudo3D>
		</spatialEntity>
		<spatialEntity>
			<pseudo3D type="cluster">
				<clusteredness>1</clusteredness>
				<density>1</density>
				<area>191.0706</area>
				<perimeter>54</perimeter>
				<distanceFromOrigin>128.7012043455694</distanceFromOrigin>
				<angle>0</angle>
				<shape>rectangular</shape>
				<triangleMeasure>0.5249192307692309</triangleMeasure>
				<rectangleMeasure>1</rectangleMeasure>
				<circleMeasure>0.6282560906835513</circleMeasure>
				<centroid>
					<x>794</x>
					<y>780.5</y>
				</centroid>
			</pseudo3D>
		</spatialEntity>
		<spatialEntity>
			<pseudo3D type="cluster">
				<clusteredness>1</clusteredness>
				<density>1</density>
				<area>191.0706</area>
				<perimeter>54</perimeter>
				<distanceFromOrigin>258.65227623201</distanceFromOrigin>
				<angle>0</angle>
				<shape>rectangular</shape>
				<triangleMeasure>0.5249192307692309</triangleMeasure>
				<rectangleMeasure>1</rectangleMeasure>
				<circleMeasure>0.6282560906835513</circleMeasure>
				<centroid>
					<x>935</x>
					<y>780.5</y>
				</centroid>
			</pseudo3D>
		</spatialEntity>
		<spatialEntity>
			<pseudo3D type="cluster">
				<clusteredness>1</clusteredness>
				<density>1</density>
				<area>191.0706</area>
				<perimeter>56</perimeter>
				<distanceFromOrigin>121.6963434126104</distanceFromOrigin>
				<angle>0</angle>
				<shape>rectangular</shape>
				<triangleMeasure>0.4874250000000001</triangleMeasure>
				<rectangleMeasure>0.9748500000000001</rectangleMeasure>
				<circleMeasure>0.5849833005488307</circleMeasure>
				<centroid>
					<x>583</x>
					<y>794</y>
				</centroid>
			</pseudo3D>
		</spatialEntity>
		<spatialEntity>
			<pseudo3D type="cluster">
				<clusteredness>1</clusteredness>
				<density>1</density>
				<area>191.0706</area>
				<perimeter>54</perimeter>
				<distanceFromOrigin>589.0415944566224</distanceFromOrigin>
				<angle>0</angle>
				<shape>rectangular</shape>
				<triangleMeasure>0.5249192307692309</triangleMeasure>
				<rectangleMeasure>1</rectangleMeasure>
				<circleMeasure>0.6282560906835513</circleMeasure>
				<centroid>
					<x>91</x>
					<y>807.5</y>
				</centroid>
			</pseudo3D>
		</spatialEntity>
		<spatialEntity>
			<pseudo3D type="cluster">
				<clusteredness>1</clusteredness>
				<density>1</density>
				<area>191.0706</area>
				<perimeter>54</perimeter>
				<distanceFromOrigin>691.8337950693071</distanceFromOrigin>
				<angle>0</angle>
				<shape>rectangular</shape>
				<triangleMeasure>0.5249192307692309</triangleMeasure>
				<rectangleMeasure>1</rectangleMeasure>
				<circleMeasure>0.6282560906835513</circleMeasure>
				<centroid>
					<x>1371</x>
					<y>807.5</y>
				</centroid>
			</pseudo3D>
		</spatialEntity>
		<spatialEntity>
			<pseudo3D type="cluster">
				<clusteredness>1</clusteredness>
				<density>1</density>
				<area>191.0706</area>
				<perimeter>56</perimeter>
				<distanceFromOrigin>128.2809416865966</distanceFromOrigin>
				<angle>0</angle>
				<shape>rectangular</shape>
				<triangleMeasure>0.4874250000000001</triangleMeasure>
				<rectangleMeasure>0.9748500000000001</rectangleMeasure>
				<circleMeasure>0.5849833005488307</circleMeasure>
				<centroid>
					<x>752</x>
					<y>821</y>
				</centroid>
			</pseudo3D>
		</spatialEntity>
		<spatialEntity>
			<pseudo3D type="cluster">
				<clusteredness>1</clusteredness>
				<density>1</density>
				<area>191.0706</area>
				<perimeter>56</perimeter>
				<distanceFromOrigin>243.2488437793693</distanceFromOrigin>
				<angle>0</angle>
				<shape>rectangular</shape>
				<triangleMeasure>0.4874250000000001</triangleMeasure>
				<rectangleMeasure>0.9748500000000001</rectangleMeasure>
				<circleMeasure>0.5849833005488307</circleMeasure>
				<centroid>
					<x>471</x>
					<y>848</y>
				</centroid>
			</pseudo3D>
		</spatialEntity>
		<spatialEntity>
			<pseudo3D type="cluster">
				<clusteredness>1</clusteredness>
				<density>1</density>
				<area>191.0706</area>
				<perimeter>56</perimeter>
				<distanceFromOrigin>561.9555142535751</distanceFromOrigin>
				<angle>0</angle>
				<shape>rectangular</shape>
				<triangleMeasure>0.4874250000000001</triangleMeasure>
				<rectangleMeasure>0.9748500000000001</rectangleMeasure>
				<circleMeasure>0.5849833005488307</circleMeasure>
				<centroid>
					<x>1231</x>
					<y>848</y>
				</centroid>
			</pseudo3D>
		</spatialEntity>
		<spatialEntity>
			<pseudo3D type="cluster">
				<clusteredness>1</clusteredness>
				<density>1</density>
				<area>191.0706</area>
				<perimeter>56</perimeter>
				<distanceFromOrigin>634.4801021308706</distanceFromOrigin>
				<angle>0</angle>
				<shape>rectangular</shape>
				<triangleMeasure>0.4874250000000001</triangleMeasure>
				<rectangleMeasure>0.9748500000000001</rectangleMeasure>
				<circleMeasure>0.5849833005488307</circleMeasure>
				<centroid>
					<x>63</x>
					<y>889</y>
				</centroid>
			</pseudo3D>
		</spatialEntity>
		<spatialEntity>
			<pseudo3D type="cluster">
				<clusteredness>1</clusteredness>
				<density>1</density>
				<area>191.0706</area>
				<perimeter>56</perimeter>
				<distanceFromOrigin>398.0200999949625</distanceFromOrigin>
				<angle>0</angle>
				<shape>rectangular</shape>
				<triangleMeasure>0.4874250000000001</triangleMeasure>
				<rectangleMeasure>0.9748500000000001</rectangleMeasure>
				<circleMeasure>0.5849833005488307</circleMeasure>
				<centroid>
					<x>316</x>
					<y>889</y>
				</centroid>
			</pseudo3D>
		</spatialEntity>
		<spatialEntity>
			<pseudo3D type="cluster">
				<clusteredness>1</clusteredness>
				<density>1</density>
				<area>191.0706</area>
				<perimeter>54</perimeter>
				<distanceFromOrigin>201.1566553708825</distanceFromOrigin>
				<angle>85.60129464500447</angle>
				<shape>rectangular</shape>
				<triangleMeasure>0.5249192307692309</triangleMeasure>
				<rectangleMeasure>1</rectangleMeasure>
				<circleMeasure>0.6282560906835513</circleMeasure>
				<centroid>
					<x>612</x>
					<y>902.5</y>
				</centroid>
			</pseudo3D>
		</spatialEntity>
		<spatialEntity>
			<pseudo3D type="cluster">
				<clusteredness>1</clusteredness>
				<density>1</density>
				<area>191.0706</area>
				<perimeter>54</perimeter>
				<distanceFromOrigin>434.699896480319</distanceFromOrigin>
				<angle>90</angle>
				<shape>rectangular</shape>
				<triangleMeasure>0.5249192307692309</triangleMeasure>
				<rectangleMeasure>1</rectangleMeasure>
				<circleMeasure>0.6282560906835513</circleMeasure>
				<centroid>
					<x>1076</x>
					<y>902.5</y>
				</centroid>
			</pseudo3D>
		</spatialEntity>
		<spatialEntity>
			<pseudo3D type="cluster">
				<clusteredness>1</clusteredness>
				<density>1</density>
				<area>191.0706</area>
				<perimeter>54</perimeter>
				<distanceFromOrigin>260.0307674103201</distanceFromOrigin>
				<angle>0</angle>
				<shape>rectangular</shape>
				<triangleMeasure>0.5249192307692309</triangleMeasure>
				<rectangleMeasure>1</rectangleMeasure>
				<circleMeasure>0.6282560906835513</circleMeasure>
				<centroid>
					<x>682</x>
					<y>970.5</y>
				</centroid>
			</pseudo3D>
		</spatialEntity>
		<spatialEntity>
			<pseudo3D type="cluster">
				<clusteredness>1</clusteredness>
				<density>1</density>
				<area>191.0706</area>
				<perimeter>54</perimeter>
				<distanceFromOrigin>323.8039530333131</distanceFromOrigin>
				<angle>0</angle>
				<shape>rectangular</shape>
				<triangleMeasure>0.5249192307692309</triangleMeasure>
				<rectangleMeasure>1</rectangleMeasure>
				<circleMeasure>0.6282560906835513</circleMeasure>
				<centroid>
					<x>879</x>
					<y>970.5</y>
				</centroid>
			</pseudo3D>
		</spatialEntity>
		<spatialEntity>
			<pseudo3D type="cluster">
				<clusteredness>1</clusteredness>
				<density>1</density>
				<area>191.0706</area>
				<perimeter>56</perimeter>
				<distanceFromOrigin>590.444747626736</distanceFromOrigin>
				<angle>85.60129464500447</angle>
				<shape>rectangular</shape>
				<triangleMeasure>0.4899246153846154</triangleMeasure>
				<rectangleMeasure>0.9798492307692308</rectangleMeasure>
				<circleMeasure>0.582013761610809</circleMeasure>
				<centroid>
					<x>1202.5</x>
					<y>997.5</y>
				</centroid>
			</pseudo3D>
		</spatialEntity>
		<spatialEntity>
			<pseudo3D type="cluster">
				<clusteredness>0.05529076705364514</clusteredness>
				<density>1</density>
				<area>573.2118</area>
				<perimeter>136.5177555084229</perimeter>
				<distanceFromOrigin>370.8274531369003</distanceFromOrigin>
				<angle>86.75690748076553</angle>
				<shape>triangular</shape>
				<triangleMeasure>0.3666795458180074</triangleMeasure>
				<rectangleMeasure>0.3328756097560976</rectangleMeasure>
				<circleMeasure>0.2664896252808567</circleMeasure>
				<centroid>
					<x>484.354</x>
					<y>1037.998</y>
				</centroid>
			</pseudo3D>
		</spatialEntity>
		<spatialEntity>
			<pseudo3D type="cluster">
				<clusteredness>1</clusteredness>
				<density>1</density>
				<area>191.0706</area>
				<perimeter>56</perimeter>
				<distanceFromOrigin>728.1792361774675</distanceFromOrigin>
				<angle>0</angle>
				<shape>rectangular</shape>
				<triangleMeasure>0.4874250000000001</triangleMeasure>
				<rectangleMeasure>0.9748500000000001</rectangleMeasure>
				<circleMeasure>0.5849833005488307</circleMeasure>
				<centroid>
					<x>1343</x>
					<y>1025</y>
				</centroid>
			</pseudo3D>
		</spatialEntity>
		<spatialEntity>
			<pseudo3D type="cluster">
				<clusteredness>1</clusteredness>
				<density>1</density>
				<area>191.0706</area>
				<perimeter>56</perimeter>
				<distanceFromOrigin>697.9699133916877</distanceFromOrigin>
				<angle>0</angle>
				<shape>rectangular</shape>
				<triangleMeasure>0.4874250000000001</triangleMeasure>
				<rectangleMeasure>0.9748500000000001</rectangleMeasure>
				<circleMeasure>0.5849833005488307</circleMeasure>
				<centroid>
					<x>63</x>
					<y>1052</y>
				</centroid>
			</pseudo3D>
		</spatialEntity>
		<spatialEntity>
			<pseudo3D type="cluster">
				<clusteredness>1</clusteredness>
				<density>1</density>
				<area>191.0706</area>
				<perimeter>56</perimeter>
				<distanceFromOrigin>503.1709451071276</distanceFromOrigin>
				<angle>0</angle>
				<shape>rectangular</shape>
				<triangleMeasure>0.4874250000000001</triangleMeasure>
				<rectangleMeasure>0.9748500000000001</rectangleMeasure>
				<circleMeasure>0.5849833005488307</circleMeasure>
				<centroid>
					<x>302</x>
					<y>1052</y>
				</centroid>
			</pseudo3D>
		</spatialEntity>
		<spatialEntity>
			<pseudo3D type="cluster">
				<clusteredness>1</clusteredness>
				<density>1</density>
				<area>191.0706</area>
				<perimeter>54</perimeter>
				<distanceFromOrigin>357.9678756536681</distanceFromOrigin>
				<angle>0</angle>
				<shape>rectangular</shape>
				<triangleMeasure>0.5249192307692309</triangleMeasure>
				<rectangleMeasure>1</rectangleMeasure>
				<circleMeasure>0.6282560906835513</circleMeasure>
				<centroid>
					<x>626</x>
					<y>1065.5</y>
				</centroid>
			</pseudo3D>
		</spatialEntity>
		<spatialEntity>
			<pseudo3D type="cluster">
				<clusteredness>0.0464024394715962</clusteredness>
				<density>1</density>
				<area>382.1412</area>
				<perimeter>142.0370025634766</perimeter>
				<distanceFromOrigin>477.2693160051251</distanceFromOrigin>
				<angle>34.04593735660167</angle>
				<shape>rectangular</shape>
				<triangleMeasure>0.2453948948466849</triangleMeasure>
				<rectangleMeasure>0.3420320919444987</rectangleMeasure>
				<circleMeasure>0.1220726300978504</circleMeasure>
				<centroid>
					<x>1012.672</x>
					<y>1085.721</y>
				</centroid>
			</pseudo3D>
		</spatialEntity>
		<spatialEntity>
			<pseudo3D type="cluster">
				<clusteredness>1</clusteredness>
				<density>1</density>
				<area>191.0706</area>
				<perimeter>54</perimeter>
				<distanceFromOrigin>695.330856499264</distanceFromOrigin>
				<angle>85.60129464500447</angle>
				<shape>rectangular</shape>
				<triangleMeasure>0.5249192307692309</triangleMeasure>
				<rectangleMeasure>1</rectangleMeasure>
				<circleMeasure>0.6282560906835513</circleMeasure>
				<centroid>
					<x>91</x>
					<y>1092.5</y>
				</centroid>
			</pseudo3D>
		</spatialEntity>
		<spatialEntity>
			<pseudo3D type="cluster">
				<clusteredness>1</clusteredness>
				<density>1</density>
				<area>191.0706</area>
				<perimeter>54</perimeter>
				<distanceFromOrigin>494.489635887346</distanceFromOrigin>
				<angle>0</angle>
				<shape>rectangular</shape>
				<triangleMeasure>0.5249192307692309</triangleMeasure>
				<rectangleMeasure>1</rectangleMeasure>
				<circleMeasure>0.6282560906835513</circleMeasure>
				<centroid>
					<x>358</x>
					<y>1092.5</y>
				</centroid>
			</pseudo3D>
		</spatialEntity>
		<spatialEntity>
			<pseudo3D type="cluster">
				<clusteredness>1</clusteredness>
				<density>1</density>
				<area>191.0706</area>
				<perimeter>54</perimeter>
				<distanceFromOrigin>781.3949065613366</distanceFromOrigin>
				<angle>0</angle>
				<shape>rectangular</shape>
				<triangleMeasure>0.5249192307692309</triangleMeasure>
				<rectangleMeasure>1</rectangleMeasure>
				<circleMeasure>0.6282560906835513</circleMeasure>
				<centroid>
					<x>1343</x>
					<y>1133.5</y>
				</centroid>
			</pseudo3D>
		</spatialEntity>
		<spatialEntity>
			<pseudo3D type="cluster">
				<clusteredness>1</clusteredness>
				<density>1</density>
				<area>191.0706</area>
				<perimeter>54</perimeter>
				<distanceFromOrigin>586.4094132941592</distanceFromOrigin>
				<angle>0</angle>
				<shape>rectangular</shape>
				<triangleMeasure>0.5249192307692309</triangleMeasure>
				<rectangleMeasure>1</rectangleMeasure>
				<circleMeasure>0.6282560906835513</circleMeasure>
				<centroid>
					<x>1062</x>
					<y>1160.5</y>
				</centroid>
			</pseudo3D>
		</spatialEntity>
		<spatialEntity>
			<pseudo3D type="cluster">
				<clusteredness>1</clusteredness>
				<density>1</density>
				<area>191.0706</area>
				<perimeter>54</perimeter>
				<distanceFromOrigin>633.5739893650938</distanceFromOrigin>
				<angle>0</angle>
				<shape>rectangular</shape>
				<triangleMeasure>0.5249192307692309</triangleMeasure>
				<rectangleMeasure>1</rectangleMeasure>
				<circleMeasure>0.6282560906835513</circleMeasure>
				<centroid>
					<x>1132</x>
					<y>1160.5</y>
				</centroid>
			</pseudo3D>
		</spatialEntity>
		<spatialEntity>
			<pseudo3D type="cluster">
				<clusteredness>1</clusteredness>
				<density>1</density>
				<area>191.0706</area>
				<perimeter>56</perimeter>
				<distanceFromOrigin>578.8894540410976</distanceFromOrigin>
				<angle>0</angle>
				<shape>rectangular</shape>
				<triangleMeasure>0.4874250000000001</triangleMeasure>
				<rectangleMeasure>0.9748500000000001</rectangleMeasure>
				<circleMeasure>0.5849833005488307</circleMeasure>
				<centroid>
					<x>344</x>
					<y>1188</y>
				</centroid>
			</pseudo3D>
		</spatialEntity>
		<spatialEntity>
			<pseudo3D type="cluster">
				<clusteredness>1</clusteredness>
				<density>1</density>
				<area>191.0706</area>
				<perimeter>56</perimeter>
				<distanceFromOrigin>773.6827515202856</distanceFromOrigin>
				<angle>0</angle>
				<shape>rectangular</shape>
				<triangleMeasure>0.4874250000000001</triangleMeasure>
				<rectangleMeasure>0.9748500000000001</rectangleMeasure>
				<circleMeasure>0.5849833005488307</circleMeasure>
				<centroid>
					<x>1273</x>
					<y>1215</y>
				</centroid>
			</pseudo3D>
		</spatialEntity>
		<spatialEntity>
			<pseudo3D type="cluster">
				<clusteredness>1</clusteredness>
				<density>1</density>
				<area>191.0706</area>
				<perimeter>54</perimeter>
				<distanceFromOrigin>788.8909937374111</distanceFromOrigin>
				<angle>0</angle>
				<shape>rectangular</shape>
				<triangleMeasure>0.5249192307692309</triangleMeasure>
				<rectangleMeasure>1</rectangleMeasure>
				<circleMeasure>0.6282560906835513</circleMeasure>
				<centroid>
					<x>77</x>
					<y>1228.5</y>
				</centroid>
			</pseudo3D>
		</spatialEntity>
		<spatialEntity>
			<pseudo3D type="cluster">
				<clusteredness>1</clusteredness>
				<density>1</density>
				<area>191.0706</area>
				<perimeter>56</perimeter>
				<distanceFromOrigin>540.8974024711156</distanceFromOrigin>
				<angle>0</angle>
				<shape>rectangular</shape>
				<triangleMeasure>0.4874250000000001</triangleMeasure>
				<rectangleMeasure>0.9748500000000001</rectangleMeasure>
				<circleMeasure>0.5849833005488307</circleMeasure>
				<centroid>
					<x>569</x>
					<y>1242</y>
				</centroid>
			</pseudo3D>
		</spatialEntity>
		<spatialEntity>
			<pseudo3D type="cluster">
				<clusteredness>1</clusteredness>
				<density>1</density>
				<area>191.0706</area>
				<perimeter>54</perimeter>
				<distanceFromOrigin>691.7376670385963</distanceFromOrigin>
				<angle>0</angle>
				<shape>rectangular</shape>
				<triangleMeasure>0.5249192307692309</triangleMeasure>
				<rectangleMeasure>1</rectangleMeasure>
				<circleMeasure>0.6282560906835513</circleMeasure>
				<centroid>
					<x>246</x>
					<y>1255.5</y>
				</centroid>
			</pseudo3D>
		</spatialEntity>
		<spatialEntity>
			<pseudo3D type="cluster">
				<clusteredness>1</clusteredness>
				<density>1</density>
				<area>191.0706</area>
				<perimeter>56</perimeter>
				<distanceFromOrigin>635.5415013986104</distanceFromOrigin>
				<angle>0</angle>
				<shape>rectangular</shape>
				<triangleMeasure>0.4874250000000001</triangleMeasure>
				<rectangleMeasure>0.9748500000000001</rectangleMeasure>
				<circleMeasure>0.5849833005488307</circleMeasure>
				<centroid>
					<x>963</x>
					<y>1283</y>
				</centroid>
			</pseudo3D>
		</spatialEntity>
		<spatialEntity>
			<pseudo3D type="cluster">
				<clusteredness>1</clusteredness>
				<density>1</density>
				<area>191.0706</area>
				<perimeter>54</perimeter>
				<distanceFromOrigin>608.7864978791825</distanceFromOrigin>
				<angle>90</angle>
				<shape>rectangular</shape>
				<triangleMeasure>0.5249192307692309</triangleMeasure>
				<rectangleMeasure>1</rectangleMeasure>
				<circleMeasure>0.6282560906835513</circleMeasure>
				<centroid>
					<x>851</x>
					<y>1296.5</y>
				</centroid>
			</pseudo3D>
		</spatialEntity>
		<spatialEntity>
			<pseudo3D type="cluster">
				<clusteredness>0.07107316840402042</clusteredness>
				<density>1</density>
				<area>382.1412</area>
				<perimeter>114</perimeter>
				<distanceFromOrigin>627.6878204967817</distanceFromOrigin>
				<angle>36.38435181583588</angle>
				<shape>rectangular</shape>
				<triangleMeasure>0.317393023255814</triangleMeasure>
				<rectangleMeasure>0.634786046511628</rectangleMeasure>
				<circleMeasure>0.2242674305599941</circleMeasure>
				<centroid>
					<x>611.5</x>
					<y>1337</y>
				</centroid>
			</pseudo3D>
		</spatialEntity>
		<spatialEntity>
			<pseudo3D type="cluster">
				<clusteredness>1</clusteredness>
				<density>1</density>
				<area>191.0706</area>
				<perimeter>56</perimeter>
				<distanceFromOrigin>917.6693304235464</distanceFromOrigin>
				<angle>0</angle>
				<shape>rectangular</shape>
				<triangleMeasure>0.4874250000000001</triangleMeasure>
				<rectangleMeasure>0.9748500000000001</rectangleMeasure>
				<circleMeasure>0.5849833005488307</circleMeasure>
				<centroid>
					<x>1357</x>
					<y>1337</y>
				</centroid>
			</pseudo3D>
		</spatialEntity>
		<numericStateVariable>
			<name>avgClusterednessClusters</name>
			<value>0.9756612109606689</value>
		</numericStateVariable>
		<numericStateVariable>
			<name>avgDensityClusters</name>
			<value>1</value>
		</numericStateVariable>
	</timepoint>
	<timepoint>
		<spatialEntity>
			<pseudo3D type="cluster">
				<clusteredness>0.04738212939783644</clusteredness>
				<density>1</density>
				<area>382.1412</area>
				<perimeter>140</perimeter>
				<distanceFromOrigin>811.761664529682</distanceFromOrigin>
				<angle>0</angle>
				<shape>rectangular</shape>
				<triangleMeasure>0.257855060728745</triangleMeasure>
				<rectangleMeasure>0.51571012145749</rectangleMeasure>
				<circleMeasure>0.1341798976265746</circleMeasure>
				<centroid>
					<x>224.5</x>
					<y>6.5</y>
				</centroid>
			</pseudo3D>
		</spatialEntity>
		<spatialEntity>
			<pseudo3D type="cluster">
				<clusteredness>1</clusteredness>
				<density>1</density>
				<area>191.0706</area>
				<perimeter>54</perimeter>
				<distanceFromOrigin>710.4266323836684</distanceFromOrigin>
				<angle>0</angle>
				<shape>rectangular</shape>
				<triangleMeasure>0.5249192307692309</triangleMeasure>
				<rectangleMeasure>1</rectangleMeasure>
				<circleMeasure>0.6282560906835513</circleMeasure>
				<centroid>
					<x>851</x>
					<y>6.5</y>
				</centroid>
			</pseudo3D>
		</spatialEntity>
		<spatialEntity>
			<pseudo3D type="cluster">
				<clusteredness>0.0350878315966616</clusteredness>
				<density>1</density>
				<area>573.2118</area>
				<perimeter>182.2571277618408</perimeter>
				<distanceFromOrigin>765.3208477494912</distanceFromOrigin>
				<angle>52.96328264984002</angle>
				<shape>triangular</shape>
				<triangleMeasure>0.2547033148768507</triangleMeasure>
				<rectangleMeasure>0.2155319503857336</rectangleMeasure>
				<circleMeasure>0.1222135887927205</circleMeasure>
				<centroid>
					<x>1118.488</x>
					<y>46.30348</y>
				</centroid>
			</pseudo3D>
		</spatialEntity>
		<spatialEntity>
			<pseudo3D type="cluster">
				<clusteredness>1</clusteredness>
				<density>1</density>
				<area>191.0706</area>
				<perimeter>56</perimeter>
				<distanceFromOrigin>654.6220283491841</distanceFromOrigin>
				<angle>0</angle>
				<shape>rectangular</shape>
				<triangleMeasure>0.4874250000000001</triangleMeasure>
				<rectangleMeasure>0.9748500000000001</rectangleMeasure>
				<circleMeasure>0.5849833005488307</circleMeasure>
				<centroid>
					<x>471</x>
					<y>74</y>
				</centroid>
			</pseudo3D>
		</spatialEntity>
		<spatialEntity>
			<pseudo3D type="cluster">
				<clusteredness>1</clusteredness>
				<density>1</density>
				<area>191.0706</area>
				<perimeter>56</perimeter>
				<distanceFromOrigin>708.4666541200087</distanceFromOrigin>
				<angle>0</angle>
				<shape>rectangular</shape>
				<triangleMeasure>0.4874250000000001</triangleMeasure>
				<rectangleMeasure>0.9748500000000001</rectangleMeasure>
				<circleMeasure>0.5849833005488307</circleMeasure>
				<centroid>
					<x>1048</x>
					<y>88</y>
				</centroid>
			</pseudo3D>
		</spatialEntity>
		<spatialEntity>
			<pseudo3D type="cluster">
				<clusteredness>1</clusteredness>
				<density>1</density>
				<area>191.0706</area>
				<perimeter>56</perimeter>
				<distanceFromOrigin>738.1327793832218</distanceFromOrigin>
				<angle>0</angle>
				<shape>rectangular</shape>
				<triangleMeasure>0.4874250000000001</triangleMeasure>
				<rectangleMeasure>0.9748500000000001</rectangleMeasure>
				<circleMeasure>0.5849833005488307</circleMeasure>
				<centroid>
					<x>218</x>
					<y>115</y>
				</centroid>
			</pseudo3D>
		</spatialEntity>
		<spatialEntity>
			<pseudo3D type="cluster">
				<clusteredness>1</clusteredness>
				<density>1</density>
				<area>191.0706</area>
				<perimeter>54</perimeter>
				<distanceFromOrigin>823.2775959541228</distanceFromOrigin>
				<angle>0</angle>
				<shape>rectangular</shape>
				<triangleMeasure>0.5249192307692309</triangleMeasure>
				<rectangleMeasure>1</rectangleMeasure>
				<circleMeasure>0.6282560906835513</circleMeasure>
				<centroid>
					<x>77</x>
					<y>128.5</y>
				</centroid>
			</pseudo3D>
		</spatialEntity>
		<spatialEntity>
			<pseudo3D type="cluster">
				<clusteredness>1</clusteredness>
				<density>1</density>
				<area>191.0706</area>
				<perimeter>54</perimeter>
				<distanceFromOrigin>542.5311050990533</distanceFromOrigin>
				<angle>85.60129464500447</angle>
				<shape>rectangular</shape>
				<triangleMeasure>0.5249192307692309</triangleMeasure>
				<rectangleMeasure>1</rectangleMeasure>
				<circleMeasure>0.6282560906835513</circleMeasure>
				<centroid>
					<x>710</x>
					<y>155.5</y>
				</centroid>
			</pseudo3D>
		</spatialEntity>
		<spatialEntity>
			<pseudo3D type="cluster">
				<clusteredness>1</clusteredness>
				<density>1</density>
				<area>191.0706</area>
				<perimeter>56</perimeter>
				<distanceFromOrigin>568.5463921264474</distanceFromOrigin>
				<angle>0</angle>
				<shape>rectangular</shape>
				<triangleMeasure>0.4874250000000001</triangleMeasure>
				<rectangleMeasure>0.9748500000000001</rectangleMeasure>
				<circleMeasure>0.5849833005488307</circleMeasure>
				<centroid>
					<x>429</x>
					<y>183</y>
				</centroid>
			</pseudo3D>
		</spatialEntity>
		<spatialEntity>
			<pseudo3D type="cluster">
				<clusteredness>1</clusteredness>
				<density>1</density>
				<area>191.0706</area>
				<perimeter>54</perimeter>
				<distanceFromOrigin>735.8817839843571</distanceFromOrigin>
				<angle>0</angle>
				<shape>rectangular</shape>
				<triangleMeasure>0.5249192307692309</triangleMeasure>
				<rectangleMeasure>1</rectangleMeasure>
				<circleMeasure>0.6282560906835513</circleMeasure>
				<centroid>
					<x>133</x>
					<y>196.5</y>
				</centroid>
			</pseudo3D>
		</spatialEntity>
		<spatialEntity>
			<pseudo3D type="cluster">
				<clusteredness>1</clusteredness>
				<density>1</density>
				<area>191.0706</area>
				<perimeter>54</perimeter>
				<distanceFromOrigin>680.147778060033</distanceFromOrigin>
				<angle>0</angle>
				<shape>rectangular</shape>
				<triangleMeasure>0.5249192307692309</triangleMeasure>
				<rectangleMeasure>1</rectangleMeasure>
				<circleMeasure>0.6282560906835513</circleMeasure>
				<centroid>
					<x>1146</x>
					<y>196.5</y>
				</centroid>
			</pseudo3D>
		</spatialEntity>
		<spatialEntity>
			<pseudo3D type="cluster">
				<clusteredness>1</clusteredness>
				<density>1</density>
				<area>191.0706</area>
				<perimeter>58</perimeter>
				<distanceFromOrigin>582.176949045563</distanceFromOrigin>
				<angle>0</angle>
				<shape>rectangular</shape>
				<triangleMeasure>0.4549300000000001</triangleMeasure>
				<rectangleMeasure>0.9098600000000001</rectangleMeasure>
				<circleMeasure>0.5446875469621394</circleMeasure>
				<centroid>
					<x>1005.5</x>
					<y>210</y>
				</centroid>
			</pseudo3D>
		</spatialEntity>
		<spatialEntity>
			<pseudo3D type="cluster">
				<clusteredness>1</clusteredness>
				<density>1</density>
				<area>191.0706</area>
				<perimeter>54</perimeter>
				<distanceFromOrigin>560.9598916143649</distanceFromOrigin>
				<angle>81.2538377374448</angle>
				<shape>rectangular</shape>
				<triangleMeasure>0.5249192307692309</triangleMeasure>
				<rectangleMeasure>1</rectangleMeasure>
				<circleMeasure>0.6282560906835513</circleMeasure>
				<centroid>
					<x>372</x>
					<y>223.5</y>
				</centroid>
			</pseudo3D>
		</spatialEntity>
		<spatialEntity>
			<pseudo3D type="cluster">
				<clusteredness>1</clusteredness>
				<density>1</density>
				<area>191.0706</area>
				<perimeter>56</perimeter>
				<distanceFromOrigin>607.1737807250903</distanceFromOrigin>
				<angle>0</angle>
				<shape>rectangular</shape>
				<triangleMeasure>0.4874250000000001</triangleMeasure>
				<rectangleMeasure>0.9748500000000001</rectangleMeasure>
				<circleMeasure>0.5849833005488307</circleMeasure>
				<centroid>
					<x>260</x>
					<y>251</y>
				</centroid>
			</pseudo3D>
		</spatialEntity>
		<spatialEntity>
			<pseudo3D type="cluster">
				<clusteredness>1</clusteredness>
				<density>1</density>
				<area>191.0706</area>
				<perimeter>56</perimeter>
				<distanceFromOrigin>516.3303206281809</distanceFromOrigin>
				<angle>77.00538320808349</angle>
				<shape>rectangular</shape>
				<triangleMeasure>0.4899246153846154</triangleMeasure>
				<rectangleMeasure>0.9798492307692308</rectangleMeasure>
				<circleMeasure>0.582013761610809</circleMeasure>
				<centroid>
					<x>1005.5</x>
					<y>291.5</y>
				</centroid>
			</pseudo3D>
		</spatialEntity>
		<spatialEntity>
			<pseudo3D type="cluster">
				<clusteredness>1</clusteredness>
				<density>1</density>
				<area>191.0706</area>
				<perimeter>56</perimeter>
				<distanceFromOrigin>739.7303562785564</distanceFromOrigin>
				<angle>0</angle>
				<shape>rectangular</shape>
				<triangleMeasure>0.4874250000000001</triangleMeasure>
				<rectangleMeasure>0.9748500000000001</rectangleMeasure>
				<circleMeasure>0.5849833005488307</circleMeasure>
				<centroid>
					<x>7</x>
					<y>373</y>
				</centroid>
			</pseudo3D>
		</spatialEntity>
		<spatialEntity>
			<pseudo3D type="cluster">
				<clusteredness>1</clusteredness>
				<density>1</density>
				<area>191.0706</area>
				<perimeter>56</perimeter>
				<distanceFromOrigin>640.0765579210037</distanceFromOrigin>
				<angle>0</angle>
				<shape>rectangular</shape>
				<triangleMeasure>0.4874250000000001</triangleMeasure>
				<rectangleMeasure>0.9748500000000001</rectangleMeasure>
				<circleMeasure>0.5849833005488307</circleMeasure>
				<centroid>
					<x>105</x>
					<y>400</y>
				</centroid>
			</pseudo3D>
		</spatialEntity>
		<spatialEntity>
			<pseudo3D type="cluster">
				<clusteredness>1</clusteredness>
				<density>1</density>
				<area>191.0706</area>
				<perimeter>56</perimeter>
				<distanceFromOrigin>583.2778068810779</distanceFromOrigin>
				<angle>0</angle>
				<shape>rectangular</shape>
				<triangleMeasure>0.4874250000000001</triangleMeasure>
				<rectangleMeasure>0.9748500000000001</rectangleMeasure>
				<circleMeasure>0.5849833005488307</circleMeasure>
				<centroid>
					<x>1188</x>
					<y>400</y>
				</centroid>
			</pseudo3D>
		</spatialEntity>
		<spatialEntity>
			<pseudo3D type="cluster">
				<clusteredness>1</clusteredness>
				<density>1</density>
				<area>191.0706</area>
				<perimeter>56</perimeter>
				<distanceFromOrigin>394.380526902635</distanceFromOrigin>
				<angle>0</angle>
				<shape>rectangular</shape>
				<triangleMeasure>0.4874250000000001</triangleMeasure>
				<rectangleMeasure>0.9748500000000001</rectangleMeasure>
				<circleMeasure>0.5849833005488307</circleMeasure>
				<centroid>
					<x>372</x>
					<y>441</y>
				</centroid>
			</pseudo3D>
		</spatialEntity>
		<spatialEntity>
			<pseudo3D type="cluster">
				<clusteredness>1</clusteredness>
				<density>1</density>
				<area>191.0706</area>
				<perimeter>54</perimeter>
				<distanceFromOrigin>454.4282121523707</distanceFromOrigin>
				<angle>0</angle>
				<shape>rectangular</shape>
				<triangleMeasure>0.5249192307692309</triangleMeasure>
				<rectangleMeasure>1</rectangleMeasure>
				<circleMeasure>0.6282560906835513</circleMeasure>
				<centroid>
					<x>288</x>
					<y>454.5</y>
				</centroid>
			</pseudo3D>
		</spatialEntity>
		<spatialEntity>
			<pseudo3D type="cluster">
				<clusteredness>1</clusteredness>
				<density>1</density>
				<area>191.0706</area>
				<perimeter>56</perimeter>
				<distanceFromOrigin>488.9427369334777</distanceFromOrigin>
				<angle>0</angle>
				<shape>rectangular</shape>
				<triangleMeasure>0.4874250000000001</triangleMeasure>
				<rectangleMeasure>0.9748500000000001</rectangleMeasure>
				<circleMeasure>0.5849833005488307</circleMeasure>
				<centroid>
					<x>1118</x>
					<y>468</y>
				</centroid>
			</pseudo3D>
		</spatialEntity>
		<spatialEntity>
			<pseudo3D type="cluster">
				<clusteredness>1</clusteredness>
				<density>1</density>
				<area>191.0706</area>
				<perimeter>54</perimeter>
				<distanceFromOrigin>646.1710299912864</distanceFromOrigin>
				<angle>81.2538377374448</angle>
				<shape>rectangular</shape>
				<triangleMeasure>0.5249192307692309</triangleMeasure>
				<rectangleMeasure>1</rectangleMeasure>
				<circleMeasure>0.6282560906835513</circleMeasure>
				<centroid>
					<x>63</x>
					<y>481.5</y>
				</centroid>
			</pseudo3D>
		</spatialEntity>
		<spatialEntity>
			<pseudo3D type="cluster">
				<clusteredness>1</clusteredness>
				<density>1</density>
				<area>191.0706</area>
				<perimeter>54</perimeter>
				<distanceFromOrigin>704.9092140126983</distanceFromOrigin>
				<angle>0</angle>
				<shape>rectangular</shape>
				<triangleMeasure>0.5249192307692309</triangleMeasure>
				<rectangleMeasure>1</rectangleMeasure>
				<circleMeasure>0.6282560906835513</circleMeasure>
				<centroid>
					<x>1357</x>
					<y>481.5</y>
				</centroid>
			</pseudo3D>
		</spatialEntity>
		<spatialEntity>
			<pseudo3D type="cluster">
				<clusteredness>1</clusteredness>
				<density>1</density>
				<area>191.0706</area>
				<perimeter>56</perimeter>
				<distanceFromOrigin>229.139695382533</distanceFromOrigin>
				<angle>0</angle>
				<shape>rectangular</shape>
				<triangleMeasure>0.4874250000000001</triangleMeasure>
				<rectangleMeasure>0.9748500000000001</rectangleMeasure>
				<circleMeasure>0.5849833005488307</circleMeasure>
				<centroid>
					<x>541</x>
					<y>509</y>
				</centroid>
			</pseudo3D>
		</spatialEntity>
		<spatialEntity>
			<pseudo3D type="cluster">
				<clusteredness>1</clusteredness>
				<density>1</density>
				<area>191.0706</area>
				<perimeter>56</perimeter>
				<distanceFromOrigin>279.6301128276424</distanceFromOrigin>
				<angle>0</angle>
				<shape>rectangular</shape>
				<triangleMeasure>0.4874250000000001</triangleMeasure>
				<rectangleMeasure>0.9748500000000001</rectangleMeasure>
				<circleMeasure>0.5849833005488307</circleMeasure>
				<centroid>
					<x>893</x>
					<y>509</y>
				</centroid>
			</pseudo3D>
		</spatialEntity>
		<spatialEntity>
			<pseudo3D type="cluster">
				<clusteredness>0.06538488758995922</clusteredness>
				<density>1</density>
				<area>382.1412</area>
				<perimeter>114.8276252746582</perimeter>
				<distanceFromOrigin>662.149529940179</distanceFromOrigin>
				<angle>40.64463486329883</angle>
				<shape>rectangular</shape>
				<triangleMeasure>0.3283523408511546</triangleMeasure>
				<rectangleMeasure>0.4288148604280203</rectangleMeasure>
				<circleMeasure>0.1923770677781546</circleMeasure>
				<centroid>
					<x>14</x>
					<y>563</y>
				</centroid>
			</pseudo3D>
		</spatialEntity>
		<spatialEntity>
			<pseudo3D type="cluster">
				<clusteredness>1</clusteredness>
				<density>2</density>
				<area>191.0706</area>
				<perimeter>56</perimeter>
				<distanceFromOrigin>522.0823689802213</distanceFromOrigin>
				<angle>0</angle>
				<shape>rectangular</shape>
				<triangleMeasure>0.4874250000000001</triangleMeasure>
				<rectangleMeasure>0.9748500000000001</rectangleMeasure>
				<circleMeasure>0.5849833005488307</circleMeasure>
				<centroid>
					<x>161</x>
					<y>590</y>
				</centroid>
			</pseudo3D>
		</spatialEntity>
		<spatialEntity>
			<pseudo3D type="cluster">
				<clusteredness>1</clusteredness>
				<density>1</density>
				<area>191.0706</area>
				<perimeter>56</perimeter>
				<distanceFromOrigin>466.4386347634596</distanceFromOrigin>
				<angle>0</angle>
				<shape>rectangular</shape>
				<triangleMeasure>0.4874250000000001</triangleMeasure>
				<rectangleMeasure>0.9748500000000001</rectangleMeasure>
				<circleMeasure>0.5849833005488307</circleMeasure>
				<centroid>
					<x>218</x>
					<y>590</y>
				</centroid>
			</pseudo3D>
		</spatialEntity>
		<spatialEntity>
			<pseudo3D type="cluster">
				<clusteredness>1</clusteredness>
				<density>1</density>
				<area>191.0706</area>
				<perimeter>56</perimeter>
				<distanceFromOrigin>227.705950734714</distanceFromOrigin>
				<angle>0</angle>
				<shape>rectangular</shape>
				<triangleMeasure>0.4874250000000001</triangleMeasure>
				<rectangleMeasure>0.9748500000000001</rectangleMeasure>
				<circleMeasure>0.5849833005488307</circleMeasure>
				<centroid>
					<x>471</x>
					<y>590</y>
				</centroid>
			</pseudo3D>
		</spatialEntity>
		<spatialEntity>
			<pseudo3D type="cluster">
				<clusteredness>0.07107316840402042</clusteredness>
				<density>1</density>
				<area>382.1412</area>
				<perimeter>112</perimeter>
				<distanceFromOrigin>133.6001497005149</distanceFromOrigin>
				<angle>37.8749836510982</angle>
				<shape>rectangular</shape>
				<triangleMeasure>0.32495</triangleMeasure>
				<rectangleMeasure>0.6499</rectangleMeasure>
				<circleMeasure>0.2339933167889357</circleMeasure>
				<centroid>
					<x>780</x>
					<y>590</y>
				</centroid>
			</pseudo3D>
		</spatialEntity>
		<spatialEntity>
			<pseudo3D type="cluster">
				<clusteredness>1</clusteredness>
				<density>1</density>
				<area>191.0706</area>
				<perimeter>56</perimeter>
				<distanceFromOrigin>233.0193125043502</distanceFromOrigin>
				<angle>0</angle>
				<shape>rectangular</shape>
				<triangleMeasure>0.4874250000000001</triangleMeasure>
				<rectangleMeasure>0.9748500000000001</rectangleMeasure>
				<circleMeasure>0.5849833005488307</circleMeasure>
				<centroid>
					<x>893</x>
					<y>590</y>
				</centroid>
			</pseudo3D>
		</spatialEntity>
		<spatialEntity>
			<pseudo3D type="cluster">
				<clusteredness>0.01369926729275337</clusteredness>
				<density>1.166666666666667</density>
				<area>3439.2708</area>
				<perimeter>489.827507019043</perimeter>
				<distanceFromOrigin>35.34119409414458</distanceFromOrigin>
				<angle>91.57126105127435</angle>
				<shape>triangular</shape>
				<triangleMeasure>0.1580692526886663</triangleMeasure>
				<rectangleMeasure>0.1507130061349693</rectangleMeasure>
				<circleMeasure>0.1364363747152429</circleMeasure>
				<centroid>
					<x>715.2095</x>
					<y>692.833</y>
				</centroid>
			</pseudo3D>
		</spatialEntity>
		<spatialEntity>
			<pseudo3D type="cluster">
				<clusteredness>1</clusteredness>
				<density>1</density>
				<area>191.0706</area>
				<perimeter>56</perimeter>
				<distanceFromOrigin>146.6867410504439</distanceFromOrigin>
				<angle>0</angle>
				<shape>rectangular</shape>
				<triangleMeasure>0.4874250000000001</triangleMeasure>
				<rectangleMeasure>0.9748500000000001</rectangleMeasure>
				<circleMeasure>0.5849833005488307</circleMeasure>
				<centroid>
					<x>541</x>
					<y>631</y>
				</centroid>
			</pseudo3D>
		</spatialEntity>
		<spatialEntity>
			<pseudo3D type="cluster">
				<clusteredness>1</clusteredness>
				<density>1</density>
				<area>191.0706</area>
				<perimeter>54</perimeter>
				<distanceFromOrigin>699.102996703633</distanceFromOrigin>
				<angle>0</angle>
				<shape>rectangular</shape>
				<triangleMeasure>0.5249192307692309</triangleMeasure>
				<rectangleMeasure>1</rectangleMeasure>
				<circleMeasure>0.6282560906835513</circleMeasure>
				<centroid>
					<x>1385</x>
					<y>685.5</y>
				</centroid>
			</pseudo3D>
		</spatialEntity>
		<spatialEntity>
			<pseudo3D type="cluster">
				<clusteredness>1</clusteredness>
				<density>1</density>
				<area>191.0706</area>
				<perimeter>56</perimeter>
				<distanceFromOrigin>257.0077819833477</distanceFromOrigin>
				<angle>0</angle>
				<shape>rectangular</shape>
				<triangleMeasure>0.4874250000000001</triangleMeasure>
				<rectangleMeasure>0.9748500000000001</rectangleMeasure>
				<circleMeasure>0.5849833005488307</circleMeasure>
				<centroid>
					<x>415</x>
					<y>699</y>
				</centroid>
			</pseudo3D>
		</spatialEntity>
		<spatialEntity>
			<pseudo3D type="cluster">
				<clusteredness>1</clusteredness>
				<density>1</density>
				<area>191.0706</area>
				<perimeter>54</perimeter>
				<distanceFromOrigin>173.0115603073968</distanceFromOrigin>
				<angle>0</angle>
				<shape>rectangular</shape>
				<triangleMeasure>0.5249192307692309</triangleMeasure>
				<rectangleMeasure>1</rectangleMeasure>
				<circleMeasure>0.6282560906835513</circleMeasure>
				<centroid>
					<x>499</x>
					<y>712.5</y>
				</centroid>
			</pseudo3D>
		</spatialEntity>
		<spatialEntity>
			<pseudo3D type="cluster">
				<clusteredness>0.1022778085988551</clusteredness>
				<density>1</density>
				<area>382.1412</area>
				<perimeter>95.59798049926758</perimeter>
				<distanceFromOrigin>653.4041628272657</distanceFromOrigin>
				<angle>0</angle>
				<shape>rectangular</shape>
				<triangleMeasure>0.4332666666666667</triangleMeasure>
				<rectangleMeasure>0.4874250000000001</rectangleMeasure>
				<circleMeasure>0.2924916502744154</circleMeasure>
				<centroid>
					<x>14</x>
					<y>760</y>
				</centroid>
			</pseudo3D>
		</spatialEntity>
		<spatialEntity>
			<pseudo3D type="cluster">
				<clusteredness>1</clusteredness>
				<density>1</density>
				<area>191.0706</area>
				<perimeter>54</perimeter>
				<distanceFromOrigin>529.6461082647545</distanceFromOrigin>
				<angle>0</angle>
				<shape>rectangular</shape>
				<triangleMeasure>0.5249192307692309</triangleMeasure>
				<rectangleMeasure>1</rectangleMeasure>
				<circleMeasure>0.6282560906835513</circleMeasure>
				<centroid>
					<x>147</x>
					<y>780.5</y>
				</centroid>
			</pseudo3D>
		</spatialEntity>
		<spatialEntity>
			<pseudo3D type="cluster">
				<clusteredness>1</clusteredness>
				<density>1</density>
				<area>191.0706</area>
				<perimeter>54</perimeter>
				<distanceFromOrigin>267.2264956923246</distanceFromOrigin>
				<angle>0</angle>
				<shape>rectangular</shape>
				<triangleMeasure>0.5249192307692309</triangleMeasure>
				<rectangleMeasure>1</rectangleMeasure>
				<circleMeasure>0.6282560906835513</circleMeasure>
				<centroid>
					<x>935</x>
					<y>807.5</y>
				</centroid>
			</pseudo3D>
		</spatialEntity>
		<spatialEntity>
			<pseudo3D type="cluster">
				<clusteredness>1</clusteredness>
				<density>1</density>
				<area>191.0706</area>
				<perimeter>56</perimeter>
				<distanceFromOrigin>216.9539121564762</distanceFromOrigin>
				<angle>0</angle>
				<shape>rectangular</shape>
				<triangleMeasure>0.4874250000000001</triangleMeasure>
				<rectangleMeasure>0.9748500000000001</rectangleMeasure>
				<circleMeasure>0.5849833005488307</circleMeasure>
				<centroid>
					<x>485</x>
					<y>821</y>
				</centroid>
			</pseudo3D>
		</spatialEntity>
		<spatialEntity>
			<pseudo3D type="cluster">
				<clusteredness>1</clusteredness>
				<density>1</density>
				<area>191.0706</area>
				<perimeter>54</perimeter>
				<distanceFromOrigin>125.2996408614167</distanceFromOrigin>
				<angle>85.60129464500447</angle>
				<shape>rectangular</shape>
				<triangleMeasure>0.5249192307692309</triangleMeasure>
				<rectangleMeasure>1</rectangleMeasure>
				<circleMeasure>0.6282560906835513</circleMeasure>
				<centroid>
					<x>654</x>
					<y>834.5</y>
				</centroid>
			</pseudo3D>
		</spatialEntity>
		<spatialEntity>
			<pseudo3D type="cluster">
				<clusteredness>1</clusteredness>
				<density>1</density>
				<area>191.0706</area>
				<perimeter>54</perimeter>
				<distanceFromOrigin>654.8473104472523</distanceFromOrigin>
				<angle>90</angle>
				<shape>rectangular</shape>
				<triangleMeasure>0.5249192307692309</triangleMeasure>
				<rectangleMeasure>1</rectangleMeasure>
				<circleMeasure>0.6282560906835513</circleMeasure>
				<centroid>
					<x>1329</x>
					<y>834.5</y>
				</centroid>
			</pseudo3D>
		</spatialEntity>
		<spatialEntity>
			<pseudo3D type="cluster">
				<clusteredness>1</clusteredness>
				<density>1</density>
				<area>191.0706</area>
				<perimeter>56</perimeter>
				<distanceFromOrigin>361.0886317789581</distanceFromOrigin>
				<angle>0</angle>
				<shape>rectangular</shape>
				<triangleMeasure>0.4874250000000001</triangleMeasure>
				<rectangleMeasure>0.9748500000000001</rectangleMeasure>
				<circleMeasure>0.5849833005488307</circleMeasure>
				<centroid>
					<x>344</x>
					<y>862</y>
				</centroid>
			</pseudo3D>
		</spatialEntity>
		<spatialEntity>
			<pseudo3D type="cluster">
				<clusteredness>1</clusteredness>
				<density>1</density>
				<area>191.0706</area>
				<perimeter>54</perimeter>
				<distanceFromOrigin>253.9173093745285</distanceFromOrigin>
				<angle>0</angle>
				<shape>rectangular</shape>
				<triangleMeasure>0.5249192307692309</triangleMeasure>
				<rectangleMeasure>1</rectangleMeasure>
				<circleMeasure>0.6282560906835513</circleMeasure>
				<centroid>
					<x>879</x>
					<y>875.5</y>
				</centroid>
			</pseudo3D>
		</spatialEntity>
		<spatialEntity>
			<pseudo3D type="cluster">
				<clusteredness>1</clusteredness>
				<density>1</density>
				<area>191.0706</area>
				<perimeter>56</perimeter>
				<distanceFromOrigin>607.6553299363053</distanceFromOrigin>
				<angle>0</angle>
				<shape>rectangular</shape>
				<triangleMeasure>0.4874250000000001</triangleMeasure>
				<rectangleMeasure>0.9748500000000001</rectangleMeasure>
				<circleMeasure>0.5849833005488307</circleMeasure>
				<centroid>
					<x>91</x>
					<y>889</y>
				</centroid>
			</pseudo3D>
		</spatialEntity>
		<spatialEntity>
			<pseudo3D type="cluster">
				<clusteredness>1</clusteredness>
				<density>1</density>
				<area>191.0706</area>
				<perimeter>56</perimeter>
				<distanceFromOrigin>560.040177130177</distanceFromOrigin>
				<angle>0</angle>
				<shape>rectangular</shape>
				<triangleMeasure>0.4874250000000001</triangleMeasure>
				<rectangleMeasure>0.9748500000000001</rectangleMeasure>
				<circleMeasure>0.5849833005488307</circleMeasure>
				<centroid>
					<x>1217</x>
					<y>889</y>
				</centroid>
			</pseudo3D>
		</spatialEntity>
		<spatialEntity>
			<pseudo3D type="cluster">
				<clusteredness>1</clusteredness>
				<density>1</density>
				<area>191.0706</area>
				<perimeter>54</perimeter>
				<distanceFromOrigin>192.0416621465249</distanceFromOrigin>
				<angle>0</angle>
				<shape>rectangular</shape>
				<triangleMeasure>0.5249192307692309</triangleMeasure>
				<rectangleMeasure>1</rectangleMeasure>
				<circleMeasure>0.6282560906835513</circleMeasure>
				<centroid>
					<x>668</x>
					<y>902.5</y>
				</centroid>
			</pseudo3D>
		</spatialEntity>
		<spatialEntity>
			<pseudo3D type="cluster">
				<clusteredness>1</clusteredness>
				<density>1</density>
				<area>191.0706</area>
				<perimeter>56</perimeter>
				<distanceFromOrigin>277.4779270500629</distanceFromOrigin>
				<angle>0</angle>
				<shape>rectangular</shape>
				<triangleMeasure>0.4874250000000001</triangleMeasure>
				<rectangleMeasure>0.9748500000000001</rectangleMeasure>
				<circleMeasure>0.5849833005488307</circleMeasure>
				<centroid>
					<x>485</x>
					<y>916</y>
				</centroid>
			</pseudo3D>
		</spatialEntity>
		<spatialEntity>
			<pseudo3D type="cluster">
				<clusteredness>0.04510516892290221</clusteredness>
				<density>1</density>
				<area>382.1412</area>
				<perimeter>143.2377853393555</perimeter>
				<distanceFromOrigin>423.0898249781009</distanceFromOrigin>
				<angle>33.23509075177849</angle>
				<shape>rectangular</shape>
				<triangleMeasure>0.2540410171181652</triangleMeasure>
				<rectangleMeasure>0.3549106460245255</rectangleMeasure>
				<circleMeasure>0.1186615655888498</circleMeasure>
				<centroid>
					<x>1068.689</x>
					<y>936.6</y>
				</centroid>
			</pseudo3D>
		</spatialEntity>
		<spatialEntity>
			<pseudo3D type="cluster">
				<clusteredness>1</clusteredness>
				<density>1</density>
				<area>191.0706</area>
				<perimeter>56</perimeter>
				<distanceFromOrigin>246.0325181759517</distanceFromOrigin>
				<angle>0</angle>
				<shape>rectangular</shape>
				<triangleMeasure>0.4874250000000001</triangleMeasure>
				<rectangleMeasure>0.9748500000000001</rectangleMeasure>
				<circleMeasure>0.5849833005488307</circleMeasure>
				<centroid>
					<x>682</x>
					<y>957</y>
				</centroid>
			</pseudo3D>
		</spatialEntity>
		<spatialEntity>
			<pseudo3D type="cluster">
				<clusteredness>1</clusteredness>
				<density>1</density>
				<area>191.0706</area>
				<perimeter>54</perimeter>
				<distanceFromOrigin>623.7699896596502</distanceFromOrigin>
				<angle>0</angle>
				<shape>rectangular</shape>
				<triangleMeasure>0.5249192307692309</triangleMeasure>
				<rectangleMeasure>1</rectangleMeasure>
				<circleMeasure>0.6282560906835513</circleMeasure>
				<centroid>
					<x>105</x>
					<y>970.5</y>
				</centroid>
			</pseudo3D>
		</spatialEntity>
		<spatialEntity>
			<pseudo3D type="cluster">
				<clusteredness>0.02901379482393112</clusteredness>
				<density>1</density>
				<area>573.2118</area>
				<perimeter>210.2494735717773</perimeter>
				<distanceFromOrigin>321.5493741247213</distanceFromOrigin>
				<angle>110.3640425527511</angle>
				<shape>triangular</shape>
				<triangleMeasure>0.2105461157024794</triangleMeasure>
				<rectangleMeasure>0.1741714996849836</rectangleMeasure>
				<circleMeasure>0.08774749379585091</circleMeasure>
				<centroid>
					<x>521.9291</x>
					<y>1011.935</y>
				</centroid>
			</pseudo3D>
		</spatialEntity>
		<spatialEntity>
			<pseudo3D type="cluster">
				<clusteredness>1</clusteredness>
				<density>1</density>
				<area>191.0706</area>
				<perimeter>58</perimeter>
				<distanceFromOrigin>447.6125556773402</distanceFromOrigin>
				<angle>85.91438322002512</angle>
				<shape>rectangular</shape>
				<triangleMeasure>0.4549300000000001</triangleMeasure>
				<rectangleMeasure>0.9098600000000001</rectangleMeasure>
				<circleMeasure>0.5446875469621394</circleMeasure>
				<centroid>
					<x>1005.5</x>
					<y>1025</y>
				</centroid>
			</pseudo3D>
		</spatialEntity>
		<spatialEntity>
			<pseudo3D type="cluster">
				<clusteredness>1</clusteredness>
				<density>1</density>
				<area>191.0706</area>
				<perimeter>56</perimeter>
				<distanceFromOrigin>398.911017646793</distanceFromOrigin>
				<angle>0</angle>
				<shape>rectangular</shape>
				<triangleMeasure>0.4874250000000001</triangleMeasure>
				<rectangleMeasure>0.9748500000000001</rectangleMeasure>
				<circleMeasure>0.5849833005488307</circleMeasure>
				<centroid>
					<x>893</x>
					<y>1052</y>
				</centroid>
			</pseudo3D>
		</spatialEntity>
		<spatialEntity>
			<pseudo3D type="cluster">
				<clusteredness>1</clusteredness>
				<density>1</density>
				<area>191.0706</area>
				<perimeter>54</perimeter>
				<distanceFromOrigin>759.1218611000477</distanceFromOrigin>
				<angle>0</angle>
				<shape>rectangular</shape>
				<triangleMeasure>0.5249192307692309</triangleMeasure>
				<rectangleMeasure>1</rectangleMeasure>
				<circleMeasure>0.6282560906835513</circleMeasure>
				<centroid>
					<x>1357</x>
					<y>1065.5</y>
				</centroid>
			</pseudo3D>
		</spatialEntity>
		<spatialEntity>
			<pseudo3D type="cluster">
				<clusteredness>1</clusteredness>
				<density>1</density>
				<area>191.0706</area>
				<perimeter>54</perimeter>
				<distanceFromOrigin>536.0037313302959</distanceFromOrigin>
				<angle>0</angle>
				<shape>rectangular</shape>
				<triangleMeasure>0.5249192307692309</triangleMeasure>
				<rectangleMeasure>1</rectangleMeasure>
				<circleMeasure>0.6282560906835513</circleMeasure>
				<centroid>
					<x>1062</x>
					<y>1092.5</y>
				</centroid>
			</pseudo3D>
		</spatialEntity>
		<spatialEntity>
			<pseudo3D type="cluster">
				<clusteredness>1</clusteredness>
				<density>1</density>
				<area>191.0706</area>
				<perimeter>54</perimeter>
				<distanceFromOrigin>741.4917396707801</distanceFromOrigin>
				<angle>0</angle>
				<shape>rectangular</shape>
				<triangleMeasure>0.5249192307692309</triangleMeasure>
				<rectangleMeasure>1</rectangleMeasure>
				<circleMeasure>0.6282560906835513</circleMeasure>
				<centroid>
					<x>63</x>
					<y>1133.5</y>
				</centroid>
			</pseudo3D>
		</spatialEntity>
		<spatialEntity>
			<pseudo3D type="cluster">
				<clusteredness>1</clusteredness>
				<density>1</density>
				<area>191.0706</area>
				<perimeter>54</perimeter>
				<distanceFromOrigin>594.6873127955564</distanceFromOrigin>
				<angle>0</angle>
				<shape>rectangular</shape>
				<triangleMeasure>0.5249192307692309</triangleMeasure>
				<rectangleMeasure>1</rectangleMeasure>
				<circleMeasure>0.6282560906835513</circleMeasure>
				<centroid>
					<x>1104</x>
					<y>1133.5</y>
				</centroid>
			</pseudo3D>
		</spatialEntity>
		<spatialEntity>
			<pseudo3D type="cluster">
				<clusteredness>1</clusteredness>
				<density>1</density>
				<area>191.0706</area>
				<perimeter>54</perimeter>
				<distanceFromOrigin>610.1180213696363</distanceFromOrigin>
				<angle>0</angle>
				<shape>rectangular</shape>
				<triangleMeasure>0.5249192307692309</triangleMeasure>
				<rectangleMeasure>1</rectangleMeasure>
				<circleMeasure>0.6282560906835513</circleMeasure>
				<centroid>
					<x>260</x>
					<y>1160.5</y>
				</centroid>
			</pseudo3D>
		</spatialEntity>
		<spatialEntity>
			<pseudo3D type="cluster">
				<clusteredness>0.07107347671805728</clusteredness>
				<density>1</density>
				<area>382.1412</area>
				<perimeter>112</perimeter>
				<distanceFromOrigin>704.5069197672937</distanceFromOrigin>
				<angle>37.8749836510982</angle>
				<shape>rectangular</shape>
				<triangleMeasure>0.32495</triangleMeasure>
				<rectangleMeasure>0.6499</rectangleMeasure>
				<circleMeasure>0.2339933167889357</circleMeasure>
				<centroid>
					<x>1231</x>
					<y>1174</y>
				</centroid>
			</pseudo3D>
		</spatialEntity>
		<spatialEntity>
			<pseudo3D type="cluster">
				<clusteredness>1</clusteredness>
				<density>1</density>
				<area>191.0706</area>
				<perimeter>56</perimeter>
				<distanceFromOrigin>563.4971162304205</distanceFromOrigin>
				<angle>0</angle>
				<shape>rectangular</shape>
				<triangleMeasure>0.4874250000000001</triangleMeasure>
				<rectangleMeasure>0.9748500000000001</rectangleMeasure>
				<circleMeasure>0.5849833005488307</circleMeasure>
				<centroid>
					<x>372</x>
					<y>1188</y>
				</centroid>
			</pseudo3D>
		</spatialEntity>
		<spatialEntity>
			<pseudo3D type="cluster">
				<clusteredness>1</clusteredness>
				<density>1</density>
				<area>191.0706</area>
				<perimeter>54</perimeter>
				<distanceFromOrigin>826.6232515481282</distanceFromOrigin>
				<angle>0</angle>
				<shape>rectangular</shape>
				<triangleMeasure>0.5249192307692309</triangleMeasure>
				<rectangleMeasure>1</rectangleMeasure>
				<circleMeasure>0.6282560906835513</circleMeasure>
				<centroid>
					<x>7</x>
					<y>1201.5</y>
				</centroid>
			</pseudo3D>
		</spatialEntity>
		<spatialEntity>
			<pseudo3D type="cluster">
				<clusteredness>1</clusteredness>
				<density>1</density>
				<area>191.0706</area>
				<perimeter>54</perimeter>
				<distanceFromOrigin>731.5524588161809</distanceFromOrigin>
				<angle>0</angle>
				<shape>rectangular</shape>
				<triangleMeasure>0.5249192307692309</triangleMeasure>
				<rectangleMeasure>1</rectangleMeasure>
				<circleMeasure>0.6282560906835513</circleMeasure>
				<centroid>
					<x>1174</x>
					<y>1255.5</y>
				</centroid>
			</pseudo3D>
		</spatialEntity>
		<spatialEntity>
			<pseudo3D type="cluster">
				<clusteredness>1</clusteredness>
				<density>1</density>
				<area>191.0706</area>
				<perimeter>56</perimeter>
				<distanceFromOrigin>685.3962357643934</distanceFromOrigin>
				<angle>0</angle>
				<shape>rectangular</shape>
				<triangleMeasure>0.4874250000000001</triangleMeasure>
				<rectangleMeasure>0.9748500000000001</rectangleMeasure>
				<circleMeasure>0.5849833005488307</circleMeasure>
				<centroid>
					<x>274</x>
					<y>1269</y>
				</centroid>
			</pseudo3D>
		</spatialEntity>
		<spatialEntity>
			<pseudo3D type="cluster">
				<clusteredness>1</clusteredness>
				<density>1</density>
				<area>191.0706</area>
				<perimeter>56</perimeter>
				<distanceFromOrigin>578.0700649575274</distanceFromOrigin>
				<angle>0</angle>
				<shape>rectangular</shape>
				<triangleMeasure>0.4874250000000001</triangleMeasure>
				<rectangleMeasure>0.9748500000000001</rectangleMeasure>
				<circleMeasure>0.5849833005488307</circleMeasure>
				<centroid>
					<x>837</x>
					<y>1269</y>
				</centroid>
			</pseudo3D>
		</spatialEntity>
		<spatialEntity>
			<pseudo3D type="cluster">
				<clusteredness>1</clusteredness>
				<density>1</density>
				<area>191.0706</area>
				<perimeter>58</perimeter>
				<distanceFromOrigin>576.7668506424411</distanceFromOrigin>
				<angle>0</angle>
				<shape>rectangular</shape>
				<triangleMeasure>0.4549300000000001</triangleMeasure>
				<rectangleMeasure>0.9098600000000001</rectangleMeasure>
				<circleMeasure>0.5446875469621394</circleMeasure>
				<centroid>
					<x>597.5</x>
					<y>1283</y>
				</centroid>
			</pseudo3D>
		</spatialEntity>
		<spatialEntity>
			<pseudo3D type="cluster">
				<clusteredness>1</clusteredness>
				<density>1</density>
				<area>191.0706</area>
				<perimeter>54</perimeter>
				<distanceFromOrigin>607.1877798506817</distanceFromOrigin>
				<angle>85.60129464500447</angle>
				<shape>rectangular</shape>
				<triangleMeasure>0.5249192307692309</triangleMeasure>
				<rectangleMeasure>1</rectangleMeasure>
				<circleMeasure>0.6282560906835513</circleMeasure>
				<centroid>
					<x>513</x>
					<y>1296.5</y>
				</centroid>
			</pseudo3D>
		</spatialEntity>
		<spatialEntity>
			<pseudo3D type="cluster">
				<clusteredness>1</clusteredness>
				<density>1</density>
				<area>191.0706</area>
				<perimeter>56</perimeter>
				<distanceFromOrigin>938.3373593756139</distanceFromOrigin>
				<angle>0</angle>
				<shape>rectangular</shape>
				<triangleMeasure>0.4874250000000001</triangleMeasure>
				<rectangleMeasure>0.9748500000000001</rectangleMeasure>
				<circleMeasure>0.5849833005488307</circleMeasure>
				<centroid>
					<x>1385</x>
					<y>1337</y>
				</centroid>
			</pseudo3D>
		</spatialEntity>
		<spatialEntity>
			<pseudo3D type="cluster">
				<clusteredness>1</clusteredness>
				<density>1</density>
				<area>191.0706</area>
				<perimeter>56</perimeter>
				<distanceFromOrigin>641.6509954796298</distanceFromOrigin>
				<angle>0</angle>
				<shape>rectangular</shape>
				<triangleMeasure>0.4874250000000001</triangleMeasure>
				<rectangleMeasure>0.9748500000000001</rectangleMeasure>
				<circleMeasure>0.5849833005488307</circleMeasure>
				<centroid>
					<x>626</x>
					<y>1351</y>
				</centroid>
			</pseudo3D>
		</spatialEntity>
		<numericStateVariable>
			<name>avgClusterednessClusters</name>
			<value>0.9659473108246731</value>
		</numericStateVariable>
		<numericStateVariable>
			<name>avgDensityClusters</name>
			<value>1.016908212560386</value>
		</numericStateVariable>
	</timepoint>
	<timepoint>
		<spatialEntity>
			<pseudo3D type="cluster">
				<clusteredness>1</clusteredness>
				<density>1</density>
				<area>191.0706</area>
				<perimeter>54</perimeter>
				<distanceFromOrigin>814.9263770427362</distanceFromOrigin>
				<angle>0</angle>
				<shape>rectangular</shape>
				<triangleMeasure>0.5249192307692309</triangleMeasure>
				<rectangleMeasure>1</rectangleMeasure>
				<circleMeasure>0.6282560906835513</circleMeasure>
				<centroid>
					<x>1118</x>
					<y>6.5</y>
				</centroid>
			</pseudo3D>
		</spatialEntity>
		<spatialEntity>
			<pseudo3D type="cluster">
				<clusteredness>1</clusteredness>
				<density>1</density>
				<area>191.0706</area>
				<perimeter>54</perimeter>
				<distanceFromOrigin>687.7041515070271</distanceFromOrigin>
				<angle>85.60129464500447</angle>
				<shape>rectangular</shape>
				<triangleMeasure>0.5249192307692309</triangleMeasure>
				<rectangleMeasure>1</rectangleMeasure>
				<circleMeasure>0.6282560906835513</circleMeasure>
				<centroid>
					<x>865</x>
					<y>33.5</y>
				</centroid>
			</pseudo3D>
		</spatialEntity>
		<spatialEntity>
			<pseudo3D type="cluster">
				<clusteredness>1</clusteredness>
				<density>1</density>
				<area>191.0706</area>
				<perimeter>56</perimeter>
				<distanceFromOrigin>736.6525639675735</distanceFromOrigin>
				<angle>77.00538320808349</angle>
				<shape>rectangular</shape>
				<triangleMeasure>0.4899246153846154</triangleMeasure>
				<rectangleMeasure>0.9798492307692308</rectangleMeasure>
				<circleMeasure>0.582013761610809</circleMeasure>
				<centroid>
					<x>1005.5</x>
					<y>33.5</y>
				</centroid>
			</pseudo3D>
		</spatialEntity>
		<spatialEntity>
			<pseudo3D type="cluster">
				<clusteredness>1</clusteredness>
				<density>1</density>
				<area>191.0706</area>
				<perimeter>56</perimeter>
				<distanceFromOrigin>840.9233020912193</distanceFromOrigin>
				<angle>85.60129464500447</angle>
				<shape>rectangular</shape>
				<triangleMeasure>0.4899246153846154</triangleMeasure>
				<rectangleMeasure>0.9798492307692308</rectangleMeasure>
				<circleMeasure>0.582013761610809</circleMeasure>
				<centroid>
					<x>1202.5</x>
					<y>33.5</y>
				</centroid>
			</pseudo3D>
		</spatialEntity>
		<spatialEntity>
			<pseudo3D type="cluster">
				<clusteredness>1</clusteredness>
				<density>1</density>
				<area>191.0706</area>
				<perimeter>56</perimeter>
				<distanceFromOrigin>890.7193721930606</distanceFromOrigin>
				<angle>0</angle>
				<shape>rectangular</shape>
				<triangleMeasure>0.4874250000000001</triangleMeasure>
				<rectangleMeasure>0.9748500000000001</rectangleMeasure>
				<circleMeasure>0.5849833005488307</circleMeasure>
				<centroid>
					<x>63</x>
					<y>47</y>
				</centroid>
			</pseudo3D>
		</spatialEntity>
		<spatialEntity>
			<pseudo3D type="cluster">
				<clusteredness>1</clusteredness>
				<density>1</density>
				<area>191.0706</area>
				<perimeter>56</perimeter>
				<distanceFromOrigin>754.721803050634</distanceFromOrigin>
				<angle>0</angle>
				<shape>rectangular</shape>
				<triangleMeasure>0.4874250000000001</triangleMeasure>
				<rectangleMeasure>0.9748500000000001</rectangleMeasure>
				<circleMeasure>0.5849833005488307</circleMeasure>
				<centroid>
					<x>246</x>
					<y>74</y>
				</centroid>
			</pseudo3D>
		</spatialEntity>
		<spatialEntity>
			<pseudo3D type="cluster">
				<clusteredness>1</clusteredness>
				<density>1</density>
				<area>191.0706</area>
				<perimeter>56</perimeter>
				<distanceFromOrigin>717.540939598571</distanceFromOrigin>
				<angle>0</angle>
				<shape>rectangular</shape>
				<triangleMeasure>0.4874250000000001</triangleMeasure>
				<rectangleMeasure>0.9748500000000001</rectangleMeasure>
				<circleMeasure>0.5849833005488307</circleMeasure>
				<centroid>
					<x>316</x>
					<y>74</y>
				</centroid>
			</pseudo3D>
		</spatialEntity>
		<spatialEntity>
			<pseudo3D type="cluster">
				<clusteredness>1</clusteredness>
				<density>1</density>
				<area>191.0706</area>
				<perimeter>56</perimeter>
				<distanceFromOrigin>646.5740483502257</distanceFromOrigin>
				<angle>0</angle>
				<shape>rectangular</shape>
				<triangleMeasure>0.4874250000000001</triangleMeasure>
				<rectangleMeasure>0.9748500000000001</rectangleMeasure>
				<circleMeasure>0.5849833005488307</circleMeasure>
				<centroid>
					<x>499</x>
					<y>74</y>
				</centroid>
			</pseudo3D>
		</spatialEntity>
		<spatialEntity>
			<pseudo3D type="cluster">
				<clusteredness>1</clusteredness>
				<density>1</density>
				<area>191.0706</area>
				<perimeter>58</perimeter>
				<distanceFromOrigin>687.4896362855225</distanceFromOrigin>
				<angle>0</angle>
				<shape>rectangular</shape>
				<triangleMeasure>0.4549300000000001</triangleMeasure>
				<rectangleMeasure>0.9098600000000001</rectangleMeasure>
				<circleMeasure>0.5446875469621394</circleMeasure>
				<centroid>
					<x>1005.5</x>
					<y>88</y>
				</centroid>
			</pseudo3D>
		</spatialEntity>
		<spatialEntity>
			<pseudo3D type="cluster">
				<clusteredness>1</clusteredness>
				<density>1</density>
				<area>191.0706</area>
				<perimeter>56</perimeter>
				<distanceFromOrigin>795.4929289440604</distanceFromOrigin>
				<angle>0</angle>
				<shape>rectangular</shape>
				<triangleMeasure>0.4874250000000001</triangleMeasure>
				<rectangleMeasure>0.9748500000000001</rectangleMeasure>
				<circleMeasure>0.5849833005488307</circleMeasure>
				<centroid>
					<x>77</x>
					<y>169</y>
				</centroid>
			</pseudo3D>
		</spatialEntity>
		<spatialEntity>
			<pseudo3D type="cluster">
				<clusteredness>1</clusteredness>
				<density>1</density>
				<area>191.0706</area>
				<perimeter>56</perimeter>
				<distanceFromOrigin>527.1479868120526</distanceFromOrigin>
				<angle>0</angle>
				<shape>rectangular</shape>
				<triangleMeasure>0.4874250000000001</triangleMeasure>
				<rectangleMeasure>0.9748500000000001</rectangleMeasure>
				<circleMeasure>0.5849833005488307</circleMeasure>
				<centroid>
					<x>555</x>
					<y>183</y>
				</centroid>
			</pseudo3D>
		</spatialEntity>
		<spatialEntity>
			<pseudo3D type="cluster">
				<clusteredness>1</clusteredness>
				<density>1</density>
				<area>191.0706</area>
				<perimeter>54</perimeter>
				<distanceFromOrigin>631.2345047603148</distanceFromOrigin>
				<angle>0</angle>
				<shape>rectangular</shape>
				<triangleMeasure>0.5249192307692309</triangleMeasure>
				<rectangleMeasure>1</rectangleMeasure>
				<circleMeasure>0.6282560906835513</circleMeasure>
				<centroid>
					<x>288</x>
					<y>196.5</y>
				</centroid>
			</pseudo3D>
		</spatialEntity>
		<spatialEntity>
			<pseudo3D type="cluster">
				<clusteredness>1</clusteredness>
				<density>1</density>
				<area>191.0706</area>
				<perimeter>54</perimeter>
				<distanceFromOrigin>572.4770737767583</distanceFromOrigin>
				<angle>0</angle>
				<shape>rectangular</shape>
				<triangleMeasure>0.5249192307692309</triangleMeasure>
				<rectangleMeasure>1</rectangleMeasure>
				<circleMeasure>0.6282560906835513</circleMeasure>
				<centroid>
					<x>963</x>
					<y>196.5</y>
				</centroid>
			</pseudo3D>
		</spatialEntity>
		<spatialEntity>
			<pseudo3D type="cluster">
				<clusteredness>1</clusteredness>
				<density>1</density>
				<area>191.0706</area>
				<perimeter>56</perimeter>
				<distanceFromOrigin>801.8341474394814</distanceFromOrigin>
				<angle>0</angle>
				<shape>rectangular</shape>
				<triangleMeasure>0.4874250000000001</triangleMeasure>
				<rectangleMeasure>0.9748500000000001</rectangleMeasure>
				<circleMeasure>0.5849833005488307</circleMeasure>
				<centroid>
					<x>35</x>
					<y>210</y>
				</centroid>
			</pseudo3D>
		</spatialEntity>
		<spatialEntity>
			<pseudo3D type="cluster">
				<clusteredness>1</clusteredness>
				<density>1</density>
				<area>191.0706</area>
				<perimeter>56</perimeter>
				<distanceFromOrigin>521.6684771001599</distanceFromOrigin>
				<angle>0</angle>
				<shape>rectangular</shape>
				<triangleMeasure>0.4874250000000001</triangleMeasure>
				<rectangleMeasure>0.9748500000000001</rectangleMeasure>
				<circleMeasure>0.5849833005488307</circleMeasure>
				<centroid>
					<x>485</x>
					<y>210</y>
				</centroid>
			</pseudo3D>
		</spatialEntity>
		<spatialEntity>
			<pseudo3D type="cluster">
				<clusteredness>1</clusteredness>
				<density>1</density>
				<area>191.0706</area>
				<perimeter>56</perimeter>
				<distanceFromOrigin>460.1086828130937</distanceFromOrigin>
				<angle>0</angle>
				<shape>rectangular</shape>
				<triangleMeasure>0.4874250000000001</triangleMeasure>
				<rectangleMeasure>0.9748500000000001</rectangleMeasure>
				<circleMeasure>0.5849833005488307</circleMeasure>
				<centroid>
					<x>696</x>
					<y>237</y>
				</centroid>
			</pseudo3D>
		</spatialEntity>
		<spatialEntity>
			<pseudo3D type="cluster">
				<clusteredness>1</clusteredness>
				<density>1</density>
				<area>191.0706</area>
				<perimeter>56</perimeter>
				<distanceFromOrigin>518.2528340491733</distanceFromOrigin>
				<angle>0</angle>
				<shape>rectangular</shape>
				<triangleMeasure>0.4874250000000001</triangleMeasure>
				<rectangleMeasure>0.9748500000000001</rectangleMeasure>
				<circleMeasure>0.5849833005488307</circleMeasure>
				<centroid>
					<x>991</x>
					<y>278</y>
				</centroid>
			</pseudo3D>
		</spatialEntity>
		<spatialEntity>
			<pseudo3D type="cluster">
				<clusteredness>1</clusteredness>
				<density>1</density>
				<area>191.0706</area>
				<perimeter>54</perimeter>
				<distanceFromOrigin>733.5155076751956</distanceFromOrigin>
				<angle>81.2538377374448</angle>
				<shape>rectangular</shape>
				<triangleMeasure>0.5249192307692309</triangleMeasure>
				<rectangleMeasure>1</rectangleMeasure>
				<circleMeasure>0.6282560906835513</circleMeasure>
				<centroid>
					<x>21</x>
					<y>359.5</y>
				</centroid>
			</pseudo3D>
		</spatialEntity>
		<spatialEntity>
			<pseudo3D type="cluster">
				<clusteredness>1</clusteredness>
				<density>1</density>
				<area>191.0706</area>
				<perimeter>58</perimeter>
				<distanceFromOrigin>569.2099788303083</distanceFromOrigin>
				<angle>0</angle>
				<shape>rectangular</shape>
				<triangleMeasure>0.4549300000000001</triangleMeasure>
				<rectangleMeasure>0.9098600000000001</rectangleMeasure>
				<circleMeasure>0.5446875469621394</circleMeasure>
				<centroid>
					<x>203.5</x>
					<y>373</y>
				</centroid>
			</pseudo3D>
		</spatialEntity>
		<spatialEntity>
			<pseudo3D type="cluster">
				<clusteredness>1</clusteredness>
				<density>1</density>
				<area>191.0706</area>
				<perimeter>56</perimeter>
				<distanceFromOrigin>585.7644577814533</distanceFromOrigin>
				<angle>0</angle>
				<shape>rectangular</shape>
				<triangleMeasure>0.4874250000000001</triangleMeasure>
				<rectangleMeasure>0.9748500000000001</rectangleMeasure>
				<circleMeasure>0.5849833005488307</circleMeasure>
				<centroid>
					<x>1174</x>
					<y>373</y>
				</centroid>
			</pseudo3D>
		</spatialEntity>
		<spatialEntity>
			<pseudo3D type="cluster">
				<clusteredness>1</clusteredness>
				<density>1</density>
				<area>191.0706</area>
				<perimeter>56</perimeter>
				<distanceFromOrigin>442.4850279952984</distanceFromOrigin>
				<angle>0</angle>
				<shape>rectangular</shape>
				<triangleMeasure>0.4874250000000001</triangleMeasure>
				<rectangleMeasure>0.9748500000000001</rectangleMeasure>
				<circleMeasure>0.5849833005488307</circleMeasure>
				<centroid>
					<x>344</x>
					<y>400</y>
				</centroid>
			</pseudo3D>
		</spatialEntity>
		<spatialEntity>
			<pseudo3D type="cluster">
				<clusteredness>1</clusteredness>
				<density>1</density>
				<area>191.0706</area>
				<perimeter>56</perimeter>
				<distanceFromOrigin>721.0117890853103</distanceFromOrigin>
				<angle>0</angle>
				<shape>rectangular</shape>
				<triangleMeasure>0.4874250000000001</triangleMeasure>
				<rectangleMeasure>0.9748500000000001</rectangleMeasure>
				<circleMeasure>0.5849833005488307</circleMeasure>
				<centroid>
					<x>1343</x>
					<y>400</y>
				</centroid>
			</pseudo3D>
		</spatialEntity>
		<spatialEntity>
			<pseudo3D type="cluster">
				<clusteredness>1</clusteredness>
				<density>1</density>
				<area>191.0706</area>
				<perimeter>54</perimeter>
				<distanceFromOrigin>373.7713204621243</distanceFromOrigin>
				<angle>81.2538377374448</angle>
				<shape>rectangular</shape>
				<triangleMeasure>0.5249192307692309</triangleMeasure>
				<rectangleMeasure>1</rectangleMeasure>
				<circleMeasure>0.6282560906835513</circleMeasure>
				<centroid>
					<x>429</x>
					<y>413.5</y>
				</centroid>
			</pseudo3D>
		</spatialEntity>
		<spatialEntity>
			<pseudo3D type="cluster">
				<clusteredness>1</clusteredness>
				<density>1</density>
				<area>191.0706</area>
				<perimeter>58</perimeter>
				<distanceFromOrigin>417.9246343540902</distanceFromOrigin>
				<angle>0</angle>
				<shape>rectangular</shape>
				<triangleMeasure>0.4549300000000001</triangleMeasure>
				<rectangleMeasure>0.9098600000000001</rectangleMeasure>
				<circleMeasure>0.5446875469621394</circleMeasure>
				<centroid>
					<x>1005.5</x>
					<y>427</y>
				</centroid>
			</pseudo3D>
		</spatialEntity>
		<spatialEntity>
			<pseudo3D type="cluster">
				<clusteredness>1</clusteredness>
				<density>1</density>
				<area>191.0706</area>
				<perimeter>54</perimeter>
				<distanceFromOrigin>687.6408946535976</distanceFromOrigin>
				<angle>0</angle>
				<shape>rectangular</shape>
				<triangleMeasure>0.5249192307692309</triangleMeasure>
				<rectangleMeasure>1</rectangleMeasure>
				<circleMeasure>0.6282560906835513</circleMeasure>
				<centroid>
					<x>7</x>
					<y>522.5</y>
				</centroid>
			</pseudo3D>
		</spatialEntity>
		<spatialEntity>
			<pseudo3D type="cluster">
				<clusteredness>1</clusteredness>
				<density>1</density>
				<area>191.0706</area>
				<perimeter>54</perimeter>
				<distanceFromOrigin>620.2015801334272</distanceFromOrigin>
				<angle>0</angle>
				<shape>rectangular</shape>
				<triangleMeasure>0.5249192307692309</triangleMeasure>
				<rectangleMeasure>1</rectangleMeasure>
				<circleMeasure>0.6282560906835513</circleMeasure>
				<centroid>
					<x>77</x>
					<y>522.5</y>
				</centroid>
			</pseudo3D>
		</spatialEntity>
		<spatialEntity>
			<pseudo3D type="cluster">
				<clusteredness>1</clusteredness>
				<density>1</density>
				<area>191.0706</area>
				<perimeter>54</perimeter>
				<distanceFromOrigin>545.4621893403795</distanceFromOrigin>
				<angle>81.2538377374448</angle>
				<shape>rectangular</shape>
				<triangleMeasure>0.5249192307692309</triangleMeasure>
				<rectangleMeasure>1</rectangleMeasure>
				<circleMeasure>0.6282560906835513</circleMeasure>
				<centroid>
					<x>147</x>
					<y>549.5</y>
				</centroid>
			</pseudo3D>
		</spatialEntity>
		<spatialEntity>
			<pseudo3D type="cluster">
				<clusteredness>1</clusteredness>
				<density>1</density>
				<area>191.0706</area>
				<perimeter>54</perimeter>
				<distanceFromOrigin>404.0792001575929</distanceFromOrigin>
				<angle>85.60129464500447</angle>
				<shape>rectangular</shape>
				<triangleMeasure>0.5249192307692309</triangleMeasure>
				<rectangleMeasure>1</rectangleMeasure>
				<circleMeasure>0.6282560906835513</circleMeasure>
				<centroid>
					<x>1062</x>
					<y>549.5</y>
				</centroid>
			</pseudo3D>
		</spatialEntity>
		<spatialEntity>
			<pseudo3D type="cluster">
				<clusteredness>0.1022778373111878</clusteredness>
				<density>1</density>
				<area>382.1412</area>
				<perimeter>93.90396308898926</perimeter>
				<distanceFromOrigin>456.3343072792139</distanceFromOrigin>
				<angle>50.71059313749964</angle>
				<shape>rectangular</shape>
				<triangleMeasure>0.4546593694229625</triangleMeasure>
				<rectangleMeasure>0.5054777777777778</rectangleMeasure>
				<circleMeasure>0.3031241850905896</circleMeasure>
				<centroid>
					<x>224.8848</x>
					<y>569.5555</y>
				</centroid>
			</pseudo3D>
		</spatialEntity>
		<spatialEntity>
			<pseudo3D type="cluster">
				<clusteredness>0.03530926023549934</clusteredness>
				<density>1</density>
				<area>573.2118</area>
				<perimeter>182.4256057739258</perimeter>
				<distanceFromOrigin>141.315250415516</distanceFromOrigin>
				<angle>45.68913209529779</angle>
				<shape>triangular</shape>
				<triangleMeasure>0.2496567073170732</triangleMeasure>
				<rectangleMeasure>0.2331961990977371</rectangleMeasure>
				<circleMeasure>0.1076926001340116</circleMeasure>
				<centroid>
					<x>552.5137</x>
					<y>615.5792</y>
				</centroid>
			</pseudo3D>
		</spatialEntity>
		<spatialEntity>
			<pseudo3D type="cluster">
				<clusteredness>1</clusteredness>
				<density>1</density>
				<area>191.0706</area>
				<perimeter>56</perimeter>
				<distanceFromOrigin>201.7176244159146</distanceFromOrigin>
				<angle>0</angle>
				<shape>rectangular</shape>
				<triangleMeasure>0.4874250000000001</triangleMeasure>
				<rectangleMeasure>0.9748500000000001</rectangleMeasure>
				<circleMeasure>0.5849833005488307</circleMeasure>
				<centroid>
					<x>865</x>
					<y>604</y>
				</centroid>
			</pseudo3D>
		</spatialEntity>
		<spatialEntity>
			<pseudo3D type="cluster">
				<clusteredness>0.01619778941072123</clusteredness>
				<density>1.083333333333333</density>
				<area>4585.6944</area>
				<perimeter>454.2016639709473</perimeter>
				<distanceFromOrigin>21.63330765278394</distanceFromOrigin>
				<angle>94.04448557418111</angle>
				<shape>rectangular</shape>
				<triangleMeasure>0.237755502772206</triangleMeasure>
				<rectangleMeasure>0.2695881481481482</rectangleMeasure>
				<circleMeasure>0.1789181664351414</circleMeasure>
				<centroid>
					<x>727.3904</x>
					<y>675.7402</y>
				</centroid>
			</pseudo3D>
		</spatialEntity>
		<spatialEntity>
			<pseudo3D type="cluster">
				<clusteredness>1</clusteredness>
				<density>1</density>
				<area>191.0706</area>
				<perimeter>56</perimeter>
				<distanceFromOrigin>375.8403916558198</distanceFromOrigin>
				<angle>0</angle>
				<shape>rectangular</shape>
				<triangleMeasure>0.4874250000000001</triangleMeasure>
				<rectangleMeasure>0.9748500000000001</rectangleMeasure>
				<circleMeasure>0.5849833005488307</circleMeasure>
				<centroid>
					<x>302</x>
					<y>631</y>
				</centroid>
			</pseudo3D>
		</spatialEntity>
		<spatialEntity>
			<pseudo3D type="cluster">
				<clusteredness>1</clusteredness>
				<density>1</density>
				<area>191.0706</area>
				<perimeter>54</perimeter>
				<distanceFromOrigin>659.1342807046225</distanceFromOrigin>
				<angle>0</angle>
				<shape>rectangular</shape>
				<triangleMeasure>0.5249192307692309</triangleMeasure>
				<rectangleMeasure>1</rectangleMeasure>
				<circleMeasure>0.6282560906835513</circleMeasure>
				<centroid>
					<x>1343</x>
					<y>644.5</y>
				</centroid>
			</pseudo3D>
		</spatialEntity>
		<spatialEntity>
			<pseudo3D type="cluster">
				<clusteredness>1</clusteredness>
				<density>1</density>
				<area>191.0706</area>
				<perimeter>56</perimeter>
				<distanceFromOrigin>155.9551217498162</distanceFromOrigin>
				<angle>0</angle>
				<shape>rectangular</shape>
				<triangleMeasure>0.4874250000000001</triangleMeasure>
				<rectangleMeasure>0.9748500000000001</rectangleMeasure>
				<circleMeasure>0.5849833005488307</circleMeasure>
				<centroid>
					<x>837</x>
					<y>658</y>
				</centroid>
			</pseudo3D>
		</spatialEntity>
		<spatialEntity>
			<pseudo3D type="cluster">
				<clusteredness>1</clusteredness>
				<density>1</density>
				<area>191.0706</area>
				<perimeter>54</perimeter>
				<distanceFromOrigin>665.6320304793031</distanceFromOrigin>
				<angle>0</angle>
				<shape>rectangular</shape>
				<triangleMeasure>0.5249192307692309</triangleMeasure>
				<rectangleMeasure>1</rectangleMeasure>
				<circleMeasure>0.6282560906835513</circleMeasure>
				<centroid>
					<x>7</x>
					<y>739.5</y>
				</centroid>
			</pseudo3D>
		</spatialEntity>
		<spatialEntity>
			<pseudo3D type="cluster">
				<clusteredness>0.1022780015860235</clusteredness>
				<density>1</density>
				<area>382.1412</area>
				<perimeter>93.90396308898926</perimeter>
				<distanceFromOrigin>155.4380905698471</distanceFromOrigin>
				<angle>49.76364169072618</angle>
				<shape>rectangular</shape>
				<triangleMeasure>0.4546593694229625</triangleMeasure>
				<rectangleMeasure>0.5054777777777778</rectangleMeasure>
				<circleMeasure>0.3031241850905896</circleMeasure>
				<centroid>
					<x>520.1152</x>
					<y>773.5555</y>
				</centroid>
			</pseudo3D>
		</spatialEntity>
		<spatialEntity>
			<pseudo3D type="cluster">
				<clusteredness>1</clusteredness>
				<density>1</density>
				<area>191.0706</area>
				<perimeter>54</perimeter>
				<distanceFromOrigin>376.5634076752546</distanceFromOrigin>
				<angle>0</angle>
				<shape>rectangular</shape>
				<triangleMeasure>0.5249192307692309</triangleMeasure>
				<rectangleMeasure>1</rectangleMeasure>
				<circleMeasure>0.6282560906835513</circleMeasure>
				<centroid>
					<x>302</x>
					<y>780.5</y>
				</centroid>
			</pseudo3D>
		</spatialEntity>
		<spatialEntity>
			<pseudo3D type="cluster">
				<clusteredness>1</clusteredness>
				<density>1</density>
				<area>191.0706</area>
				<perimeter>54</perimeter>
				<distanceFromOrigin>70.11419257183242</distanceFromOrigin>
				<angle>0</angle>
				<shape>rectangular</shape>
				<triangleMeasure>0.5249192307692309</triangleMeasure>
				<rectangleMeasure>1</rectangleMeasure>
				<circleMeasure>0.6282560906835513</circleMeasure>
				<centroid>
					<x>668</x>
					<y>780.5</y>
				</centroid>
			</pseudo3D>
		</spatialEntity>
		<spatialEntity>
			<pseudo3D type="cluster">
				<clusteredness>1</clusteredness>
				<density>1</density>
				<area>191.0706</area>
				<perimeter>56</perimeter>
				<distanceFromOrigin>632.6365465257284</distanceFromOrigin>
				<angle>0</angle>
				<shape>rectangular</shape>
				<triangleMeasure>0.4874250000000001</triangleMeasure>
				<rectangleMeasure>0.9748500000000001</rectangleMeasure>
				<circleMeasure>0.5849833005488307</circleMeasure>
				<centroid>
					<x>49</x>
					<y>821</y>
				</centroid>
			</pseudo3D>
		</spatialEntity>
		<spatialEntity>
			<pseudo3D type="cluster">
				<clusteredness>1</clusteredness>
				<density>1</density>
				<area>191.0706</area>
				<perimeter>54</perimeter>
				<distanceFromOrigin>124.0644993541666</distanceFromOrigin>
				<angle>90</angle>
				<shape>rectangular</shape>
				<triangleMeasure>0.5249192307692309</triangleMeasure>
				<rectangleMeasure>1</rectangleMeasure>
				<circleMeasure>0.6282560906835513</circleMeasure>
				<centroid>
					<x>682</x>
					<y>834.5</y>
				</centroid>
			</pseudo3D>
		</spatialEntity>
		<spatialEntity>
			<pseudo3D type="cluster">
				<clusteredness>0.1421463368080408</clusteredness>
				<density>1</density>
				<area>382.1412</area>
				<perimeter>84</perimeter>
				<distanceFromOrigin>278.9587783167972</distanceFromOrigin>
				<angle>51.84277341263093</angle>
				<shape>rectangular</shape>
				<triangleMeasure>0.4874250000000001</triangleMeasure>
				<rectangleMeasure>0.9748500000000001</rectangleMeasure>
				<circleMeasure>0.4679865765064302</circleMeasure>
				<centroid>
					<x>422</x>
					<y>848</y>
				</centroid>
			</pseudo3D>
		</spatialEntity>
		<spatialEntity>
			<pseudo3D type="cluster">
				<clusteredness>1</clusteredness>
				<density>1</density>
				<area>191.0706</area>
				<perimeter>56</perimeter>
				<distanceFromOrigin>592.5622330186088</distanceFromOrigin>
				<angle>0</angle>
				<shape>rectangular</shape>
				<triangleMeasure>0.4874250000000001</triangleMeasure>
				<rectangleMeasure>0.9748500000000001</rectangleMeasure>
				<circleMeasure>0.5849833005488307</circleMeasure>
				<centroid>
					<x>1259</x>
					<y>862</y>
				</centroid>
			</pseudo3D>
		</spatialEntity>
		<spatialEntity>
			<pseudo3D type="cluster">
				<clusteredness>1</clusteredness>
				<density>1</density>
				<area>191.0706</area>
				<perimeter>56</perimeter>
				<distanceFromOrigin>660.4922406811453</distanceFromOrigin>
				<angle>0</angle>
				<shape>rectangular</shape>
				<triangleMeasure>0.4874250000000001</triangleMeasure>
				<rectangleMeasure>0.9748500000000001</rectangleMeasure>
				<circleMeasure>0.5849833005488307</circleMeasure>
				<centroid>
					<x>1329</x>
					<y>862</y>
				</centroid>
			</pseudo3D>
		</spatialEntity>
		<spatialEntity>
			<pseudo3D type="cluster">
				<clusteredness>0.04510528713074488</clusteredness>
				<density>1</density>
				<area>382.1412</area>
				<perimeter>145.1940422058105</perimeter>
				<distanceFromOrigin>192.7692921603438</distanceFromOrigin>
				<angle>33.94070363293361</angle>
				<shape>rectangular</shape>
				<triangleMeasure>0.24878984375</triangleMeasure>
				<rectangleMeasure>0.345317467566584</rectangleMeasure>
				<circleMeasure>0.1152908206146807</circleMeasure>
				<centroid>
					<x>576.8143</x>
					<y>882.4638</y>
				</centroid>
			</pseudo3D>
		</spatialEntity>
		<spatialEntity>
			<pseudo3D type="cluster">
				<clusteredness>1</clusteredness>
				<density>1</density>
				<area>191.0706</area>
				<perimeter>56</perimeter>
				<distanceFromOrigin>333.4576434871452</distanceFromOrigin>
				<angle>0</angle>
				<shape>rectangular</shape>
				<triangleMeasure>0.4874250000000001</triangleMeasure>
				<rectangleMeasure>0.9748500000000001</rectangleMeasure>
				<circleMeasure>0.5849833005488307</circleMeasure>
				<centroid>
					<x>949</x>
					<y>916</y>
				</centroid>
			</pseudo3D>
		</spatialEntity>
		<spatialEntity>
			<pseudo3D type="cluster">
				<clusteredness>1</clusteredness>
				<density>1</density>
				<area>191.0706</area>
				<perimeter>56</perimeter>
				<distanceFromOrigin>220.3111436128459</distanceFromOrigin>
				<angle>0</angle>
				<shape>rectangular</shape>
				<triangleMeasure>0.4874250000000001</triangleMeasure>
				<rectangleMeasure>0.9748500000000001</rectangleMeasure>
				<circleMeasure>0.5849833005488307</circleMeasure>
				<centroid>
					<x>710</x>
					<y>930</y>
				</centroid>
			</pseudo3D>
		</spatialEntity>
		<spatialEntity>
			<pseudo3D type="cluster">
				<clusteredness>0.05113895613526695</clusteredness>
				<density>1</density>
				<area>382.1412</area>
				<perimeter>131.7946014404297</perimeter>
				<distanceFromOrigin>636.5225840455309</distanceFromOrigin>
				<angle>51.84277341263093</angle>
				<shape>rectangular</shape>
				<triangleMeasure>0.2575075471698113</triangleMeasure>
				<rectangleMeasure>0.3453979346741824</rectangleMeasure>
				<circleMeasure>0.136333793994412</circleMeasure>
				<centroid>
					<x>77</x>
					<y>957</y>
				</centroid>
			</pseudo3D>
		</spatialEntity>
		<spatialEntity>
			<pseudo3D type="cluster">
				<clusteredness>1</clusteredness>
				<density>1</density>
				<area>191.0706</area>
				<perimeter>54</perimeter>
				<distanceFromOrigin>260.725909721301</distanceFromOrigin>
				<angle>0</angle>
				<shape>rectangular</shape>
				<triangleMeasure>0.5249192307692309</triangleMeasure>
				<rectangleMeasure>1</rectangleMeasure>
				<circleMeasure>0.6282560906835513</circleMeasure>
				<centroid>
					<x>555</x>
					<y>943.5</y>
				</centroid>
			</pseudo3D>
		</spatialEntity>
		<spatialEntity>
			<pseudo3D type="cluster">
				<clusteredness>0.07363760983392885</clusteredness>
				<density>1</density>
				<area>382.1412</area>
				<perimeter>110</perimeter>
				<distanceFromOrigin>453.4015879989835</distanceFromOrigin>
				<angle>37.8749836510982</angle>
				<shape>rectangular</shape>
				<triangleMeasure>0.3328756097560976</triangleMeasure>
				<rectangleMeasure>0.6657514318862857</rectangleMeasure>
				<circleMeasure>0.2443403519505201</circleMeasure>
				<centroid>
					<x>1048</x>
					<y>997.5</y>
				</centroid>
			</pseudo3D>
		</spatialEntity>
		<spatialEntity>
			<pseudo3D type="cluster">
				<clusteredness>1</clusteredness>
				<density>1</density>
				<area>191.0706</area>
				<perimeter>58</perimeter>
				<distanceFromOrigin>466.9496760894048</distanceFromOrigin>
				<angle>85.91438322002512</angle>
				<shape>rectangular</shape>
				<triangleMeasure>0.4549300000000001</triangleMeasure>
				<rectangleMeasure>0.9098600000000001</rectangleMeasure>
				<circleMeasure>0.5446875469621394</circleMeasure>
				<centroid>
					<x>1005.5</x>
					<y>1052</y>
				</centroid>
			</pseudo3D>
		</spatialEntity>
		<spatialEntity>
			<pseudo3D type="cluster">
				<clusteredness>1</clusteredness>
				<density>1</density>
				<area>191.0706</area>
				<perimeter>54</perimeter>
				<distanceFromOrigin>441.3218779983607</distanceFromOrigin>
				<angle>0</angle>
				<shape>rectangular</shape>
				<triangleMeasure>0.5249192307692309</triangleMeasure>
				<rectangleMeasure>1</rectangleMeasure>
				<circleMeasure>0.6282560906835513</circleMeasure>
				<centroid>
					<x>907</x>
					<y>1092.5</y>
				</centroid>
			</pseudo3D>
		</spatialEntity>
		<spatialEntity>
			<pseudo3D type="cluster">
				<clusteredness>1</clusteredness>
				<density>1</density>
				<area>191.0706</area>
				<perimeter>54</perimeter>
				<distanceFromOrigin>796.5707752610562</distanceFromOrigin>
				<angle>0</angle>
				<shape>rectangular</shape>
				<triangleMeasure>0.5249192307692309</triangleMeasure>
				<rectangleMeasure>1</rectangleMeasure>
				<circleMeasure>0.6282560906835513</circleMeasure>
				<centroid>
					<x>1385</x>
					<y>1092.5</y>
				</centroid>
			</pseudo3D>
		</spatialEntity>
		<spatialEntity>
			<pseudo3D type="cluster">
				<clusteredness>1</clusteredness>
				<density>1</density>
				<area>191.0706</area>
				<perimeter>58</perimeter>
				<distanceFromOrigin>658.4352663702028</distanceFromOrigin>
				<angle>0</angle>
				<shape>rectangular</shape>
				<triangleMeasure>0.4549300000000001</triangleMeasure>
				<rectangleMeasure>0.9098600000000001</rectangleMeasure>
				<circleMeasure>0.5446875469621394</circleMeasure>
				<centroid>
					<x>1202.5</x>
					<y>1120</y>
				</centroid>
			</pseudo3D>
		</spatialEntity>
		<spatialEntity>
			<pseudo3D type="cluster">
				<clusteredness>1</clusteredness>
				<density>1</density>
				<area>191.0706</area>
				<perimeter>56</perimeter>
				<distanceFromOrigin>633.7949195126133</distanceFromOrigin>
				<angle>0</angle>
				<shape>rectangular</shape>
				<triangleMeasure>0.4874250000000001</triangleMeasure>
				<rectangleMeasure>0.9748500000000001</rectangleMeasure>
				<circleMeasure>0.5849833005488307</circleMeasure>
				<centroid>
					<x>1146</x>
					<y>1147</y>
				</centroid>
			</pseudo3D>
		</spatialEntity>
		<spatialEntity>
			<pseudo3D type="cluster">
				<clusteredness>0.06400932166396907</clusteredness>
				<density>1</density>
				<area>382.1412</area>
				<perimeter>118.9829807281494</perimeter>
				<distanceFromOrigin>639.2307877441449</distanceFromOrigin>
				<angle>39.14398641457105</angle>
				<shape>rectangular</shape>
				<triangleMeasure>0.3237455893254262</triangleMeasure>
				<rectangleMeasure>0.410762824693473</rectangleMeasure>
				<circleMeasure>0.1779002722441166</circleMeasure>
				<centroid>
					<x>203.277</x>
					<y>1167.415</y>
				</centroid>
			</pseudo3D>
		</spatialEntity>
		<spatialEntity>
			<pseudo3D type="cluster">
				<clusteredness>0.1421464138862575</clusteredness>
				<density>1</density>
				<area>382.1412</area>
				<perimeter>84</perimeter>
				<distanceFromOrigin>807.0501843132186</distanceFromOrigin>
				<angle>51.84277341263093</angle>
				<shape>rectangular</shape>
				<triangleMeasure>0.4874250000000001</triangleMeasure>
				<rectangleMeasure>0.9748500000000001</rectangleMeasure>
				<circleMeasure>0.4679865765064302</circleMeasure>
				<centroid>
					<x>14</x>
					<y>1188</y>
				</centroid>
			</pseudo3D>
		</spatialEntity>
		<spatialEntity>
			<pseudo3D type="cluster">
				<clusteredness>1</clusteredness>
				<density>1</density>
				<area>191.0706</area>
				<perimeter>56</perimeter>
				<distanceFromOrigin>481.5443904771397</distanceFromOrigin>
				<angle>0</angle>
				<shape>rectangular</shape>
				<triangleMeasure>0.4874250000000001</triangleMeasure>
				<rectangleMeasure>0.9748500000000001</rectangleMeasure>
				<circleMeasure>0.5849833005488307</circleMeasure>
				<centroid>
					<x>752</x>
					<y>1188</y>
				</centroid>
			</pseudo3D>
		</spatialEntity>
		<spatialEntity>
			<pseudo3D type="cluster">
				<clusteredness>1</clusteredness>
				<density>1</density>
				<area>191.0706</area>
				<perimeter>56</perimeter>
				<distanceFromOrigin>713.7856821203407</distanceFromOrigin>
				<angle>0</angle>
				<shape>rectangular</shape>
				<triangleMeasure>0.4874250000000001</triangleMeasure>
				<rectangleMeasure>0.9748500000000001</rectangleMeasure>
				<circleMeasure>0.5849833005488307</circleMeasure>
				<centroid>
					<x>1217</x>
					<y>1188</y>
				</centroid>
			</pseudo3D>
		</spatialEntity>
		<spatialEntity>
			<pseudo3D type="cluster">
				<clusteredness>1</clusteredness>
				<density>1</density>
				<area>191.0706</area>
				<perimeter>56</perimeter>
				<distanceFromOrigin>730.7290879662585</distanceFromOrigin>
				<angle>0</angle>
				<shape>rectangular</shape>
				<triangleMeasure>0.4874250000000001</triangleMeasure>
				<rectangleMeasure>0.9748500000000001</rectangleMeasure>
				<circleMeasure>0.5849833005488307</circleMeasure>
				<centroid>
					<x>1188</x>
					<y>1242</y>
				</centroid>
			</pseudo3D>
		</spatialEntity>
		<spatialEntity>
			<pseudo3D type="cluster">
				<clusteredness>1</clusteredness>
				<density>1</density>
				<area>191.0706</area>
				<perimeter>54</perimeter>
				<distanceFromOrigin>548.2928049865327</distanceFromOrigin>
				<angle>0</angle>
				<shape>rectangular</shape>
				<triangleMeasure>0.5249192307692309</triangleMeasure>
				<rectangleMeasure>1</rectangleMeasure>
				<circleMeasure>0.6282560906835513</circleMeasure>
				<centroid>
					<x>612</x>
					<y>1255.5</y>
				</centroid>
			</pseudo3D>
		</spatialEntity>
		<spatialEntity>
			<pseudo3D type="cluster">
				<clusteredness>1</clusteredness>
				<density>1</density>
				<area>191.0706</area>
				<perimeter>58</perimeter>
				<distanceFromOrigin>657.4511388688896</distanceFromOrigin>
				<angle>81.86989764584403</angle>
				<shape>rectangular</shape>
				<triangleMeasure>0.4549300000000001</triangleMeasure>
				<rectangleMeasure>0.9098600000000001</rectangleMeasure>
				<circleMeasure>0.5446875469621394</circleMeasure>
				<centroid>
					<x>400.5</x>
					<y>1310</y>
				</centroid>
			</pseudo3D>
		</spatialEntity>
		<spatialEntity>
			<pseudo3D type="cluster">
				<clusteredness>1</clusteredness>
				<density>1</density>
				<area>191.0706</area>
				<perimeter>56</perimeter>
				<distanceFromOrigin>878.7775600230128</distanceFromOrigin>
				<angle>0</angle>
				<shape>rectangular</shape>
				<triangleMeasure>0.4874250000000001</triangleMeasure>
				<rectangleMeasure>0.9748500000000001</rectangleMeasure>
				<circleMeasure>0.5849833005488307</circleMeasure>
				<centroid>
					<x>1329</x>
					<y>1310</y>
				</centroid>
			</pseudo3D>
		</spatialEntity>
		<spatialEntity>
			<pseudo3D type="cluster">
				<clusteredness>1</clusteredness>
				<density>1</density>
				<area>191.0706</area>
				<perimeter>54</perimeter>
				<distanceFromOrigin>624.0657016693034</distanceFromOrigin>
				<angle>0</angle>
				<shape>rectangular</shape>
				<triangleMeasure>0.5249192307692309</triangleMeasure>
				<rectangleMeasure>1</rectangleMeasure>
				<circleMeasure>0.6282560906835513</circleMeasure>
				<centroid>
					<x>555</x>
					<y>1323.5</y>
				</centroid>
			</pseudo3D>
		</spatialEntity>
		<spatialEntity>
			<pseudo3D type="cluster">
				<clusteredness>1</clusteredness>
				<density>1</density>
				<area>191.0706</area>
				<perimeter>56</perimeter>
				<distanceFromOrigin>628.8688257498538</distanceFromOrigin>
				<angle>0</angle>
				<shape>rectangular</shape>
				<triangleMeasure>0.4874250000000001</triangleMeasure>
				<rectangleMeasure>0.9748500000000001</rectangleMeasure>
				<circleMeasure>0.5849833005488307</circleMeasure>
				<centroid>
					<x>612</x>
					<y>1337</y>
				</centroid>
			</pseudo3D>
		</spatialEntity>
		<numericStateVariable>
			<name>avgClusterednessClusters</name>
			<value>0.9711456591751052</value>
		</numericStateVariable>
		<numericStateVariable>
			<name>avgDensityClusters</name>
			<value>1.001282051282051</value>
		</numericStateVariable>
	</timepoint>
	<timepoint>
		<spatialEntity>
			<pseudo3D type="cluster">
				<clusteredness>1</clusteredness>
				<density>1</density>
				<area>191.0706</area>
				<perimeter>54</perimeter>
				<distanceFromOrigin>915.7958287740778</distanceFromOrigin>
				<angle>0</angle>
				<shape>rectangular</shape>
				<triangleMeasure>0.5249192307692309</triangleMeasure>
				<rectangleMeasure>1</rectangleMeasure>
				<circleMeasure>0.6282560906835513</circleMeasure>
				<centroid>
					<x>1287</x>
					<y>6.5</y>
				</centroid>
			</pseudo3D>
		</spatialEntity>
		<spatialEntity>
			<pseudo3D type="cluster">
				<clusteredness>1</clusteredness>
				<density>2</density>
				<area>191.0706</area>
				<perimeter>56</perimeter>
				<distanceFromOrigin>764.8954176879347</distanceFromOrigin>
				<angle>0</angle>
				<shape>rectangular</shape>
				<triangleMeasure>0.4874250000000001</triangleMeasure>
				<rectangleMeasure>0.9748500000000001</rectangleMeasure>
				<circleMeasure>0.5849833005488307</circleMeasure>
				<centroid>
					<x>316</x>
					<y>20</y>
				</centroid>
			</pseudo3D>
		</spatialEntity>
		<spatialEntity>
			<pseudo3D type="cluster">
				<clusteredness>1</clusteredness>
				<density>1</density>
				<area>191.0706</area>
				<perimeter>54</perimeter>
				<distanceFromOrigin>691.480296176254</distanceFromOrigin>
				<angle>85.60129464500447</angle>
				<shape>rectangular</shape>
				<triangleMeasure>0.5249192307692309</triangleMeasure>
				<rectangleMeasure>1</rectangleMeasure>
				<circleMeasure>0.6282560906835513</circleMeasure>
				<centroid>
					<x>879</x>
					<y>33.5</y>
				</centroid>
			</pseudo3D>
		</spatialEntity>
		<spatialEntity>
			<pseudo3D type="cluster">
				<clusteredness>1</clusteredness>
				<density>1</density>
				<area>191.0706</area>
				<perimeter>54</perimeter>
				<distanceFromOrigin>807.7722451285387</distanceFromOrigin>
				<angle>85.60129464500447</angle>
				<shape>rectangular</shape>
				<triangleMeasure>0.5249192307692309</triangleMeasure>
				<rectangleMeasure>1</rectangleMeasure>
				<circleMeasure>0.6282560906835513</circleMeasure>
				<centroid>
					<x>1146</x>
					<y>33.5</y>
				</centroid>
			</pseudo3D>
		</spatialEntity>
		<spatialEntity>
			<pseudo3D type="cluster">
				<clusteredness>1</clusteredness>
				<density>1</density>
				<area>191.0706</area>
				<perimeter>54</perimeter>
				<distanceFromOrigin>660.0742382490018</distanceFromOrigin>
				<angle>0</angle>
				<shape>rectangular</shape>
				<triangleMeasure>0.5249192307692309</triangleMeasure>
				<rectangleMeasure>1</rectangleMeasure>
				<circleMeasure>0.6282560906835513</circleMeasure>
				<centroid>
					<x>499</x>
					<y>60.5</y>
				</centroid>
			</pseudo3D>
		</spatialEntity>
		<spatialEntity>
			<pseudo3D type="cluster">
				<clusteredness>1</clusteredness>
				<density>1</density>
				<area>191.0706</area>
				<perimeter>54</perimeter>
				<distanceFromOrigin>725.8601793734107</distanceFromOrigin>
				<angle>0</angle>
				<shape>rectangular</shape>
				<triangleMeasure>0.5249192307692309</triangleMeasure>
				<rectangleMeasure>1</rectangleMeasure>
				<circleMeasure>0.6282560906835513</circleMeasure>
				<centroid>
					<x>1034</x>
					<y>60.5</y>
				</centroid>
			</pseudo3D>
		</spatialEntity>
		<spatialEntity>
			<pseudo3D type="cluster">
				<clusteredness>1</clusteredness>
				<density>1</density>
				<area>191.0706</area>
				<perimeter>56</perimeter>
				<distanceFromOrigin>911.2376199433384</distanceFromOrigin>
				<angle>0</angle>
				<shape>rectangular</shape>
				<triangleMeasure>0.4874250000000001</triangleMeasure>
				<rectangleMeasure>0.9748500000000001</rectangleMeasure>
				<circleMeasure>0.5849833005488307</circleMeasure>
				<centroid>
					<x>7</x>
					<y>74</y>
				</centroid>
			</pseudo3D>
		</spatialEntity>
		<spatialEntity>
			<pseudo3D type="cluster">
				<clusteredness>1</clusteredness>
				<density>1</density>
				<area>191.0706</area>
				<perimeter>54</perimeter>
				<distanceFromOrigin>807.5208975624098</distanceFromOrigin>
				<angle>0</angle>
				<shape>rectangular</shape>
				<triangleMeasure>0.5249192307692309</triangleMeasure>
				<rectangleMeasure>1</rectangleMeasure>
				<circleMeasure>0.6282560906835513</circleMeasure>
				<centroid>
					<x>1259</x>
					<y>128.5</y>
				</centroid>
			</pseudo3D>
		</spatialEntity>
		<spatialEntity>
			<pseudo3D type="cluster">
				<clusteredness>1</clusteredness>
				<density>1</density>
				<area>191.0706</area>
				<perimeter>56</perimeter>
				<distanceFromOrigin>715.5927612825608</distanceFromOrigin>
				<angle>0</angle>
				<shape>rectangular</shape>
				<triangleMeasure>0.4874250000000001</triangleMeasure>
				<rectangleMeasure>0.9748500000000001</rectangleMeasure>
				<circleMeasure>0.5849833005488307</circleMeasure>
				<centroid>
					<x>189</x>
					<y>169</y>
				</centroid>
			</pseudo3D>
		</spatialEntity>
		<spatialEntity>
			<pseudo3D type="cluster">
				<clusteredness>1</clusteredness>
				<density>1</density>
				<area>191.0706</area>
				<perimeter>56</perimeter>
				<distanceFromOrigin>540.8077292347068</distanceFromOrigin>
				<angle>0</angle>
				<shape>rectangular</shape>
				<triangleMeasure>0.4874250000000001</triangleMeasure>
				<rectangleMeasure>0.9748500000000001</rectangleMeasure>
				<circleMeasure>0.5849833005488307</circleMeasure>
				<centroid>
					<x>555</x>
					<y>169</y>
				</centroid>
			</pseudo3D>
		</spatialEntity>
		<spatialEntity>
			<pseudo3D type="cluster">
				<clusteredness>1</clusteredness>
				<density>1</density>
				<area>191.0706</area>
				<perimeter>54</perimeter>
				<distanceFromOrigin>816.6400675940411</distanceFromOrigin>
				<angle>81.2538377374448</angle>
				<shape>rectangular</shape>
				<triangleMeasure>0.5249192307692309</triangleMeasure>
				<rectangleMeasure>1</rectangleMeasure>
				<circleMeasure>0.6282560906835513</circleMeasure>
				<centroid>
					<x>7</x>
					<y>223.5</y>
				</centroid>
			</pseudo3D>
		</spatialEntity>
		<spatialEntity>
			<pseudo3D type="cluster">
				<clusteredness>1</clusteredness>
				<density>1</density>
				<area>191.0706</area>
				<perimeter>56</perimeter>
				<distanceFromOrigin>501.9970119432983</distanceFromOrigin>
				<angle>0</angle>
				<shape>rectangular</shape>
				<triangleMeasure>0.4874250000000001</triangleMeasure>
				<rectangleMeasure>0.9748500000000001</rectangleMeasure>
				<circleMeasure>0.5849833005488307</circleMeasure>
				<centroid>
					<x>471</x>
					<y>237</y>
				</centroid>
			</pseudo3D>
		</spatialEntity>
		<spatialEntity>
			<pseudo3D type="cluster">
				<clusteredness>1</clusteredness>
				<density>1</density>
				<area>191.0706</area>
				<perimeter>56</perimeter>
				<distanceFromOrigin>504.1239926843395</distanceFromOrigin>
				<angle>0</angle>
				<shape>rectangular</shape>
				<triangleMeasure>0.4874250000000001</triangleMeasure>
				<rectangleMeasure>0.9748500000000001</rectangleMeasure>
				<circleMeasure>0.5849833005488307</circleMeasure>
				<centroid>
					<x>921</x>
					<y>251</y>
				</centroid>
			</pseudo3D>
		</spatialEntity>
		<spatialEntity>
			<pseudo3D type="cluster">
				<clusteredness>1</clusteredness>
				<density>1</density>
				<area>191.0706</area>
				<perimeter>54</perimeter>
				<distanceFromOrigin>747.2415941313759</distanceFromOrigin>
				<angle>0</angle>
				<shape>rectangular</shape>
				<triangleMeasure>0.5249192307692309</triangleMeasure>
				<rectangleMeasure>1</rectangleMeasure>
				<circleMeasure>0.6282560906835513</circleMeasure>
				<centroid>
					<x>63</x>
					<y>264.5</y>
				</centroid>
			</pseudo3D>
		</spatialEntity>
		<spatialEntity>
			<pseudo3D type="cluster">
				<clusteredness>1</clusteredness>
				<density>1</density>
				<area>191.0706</area>
				<perimeter>56</perimeter>
				<distanceFromOrigin>751.9481365094271</distanceFromOrigin>
				<angle>0</angle>
				<shape>rectangular</shape>
				<triangleMeasure>0.4874250000000001</triangleMeasure>
				<rectangleMeasure>0.9748500000000001</rectangleMeasure>
				<circleMeasure>0.5849833005488307</circleMeasure>
				<centroid>
					<x>7</x>
					<y>346</y>
				</centroid>
			</pseudo3D>
		</spatialEntity>
		<spatialEntity>
			<pseudo3D type="cluster">
				<clusteredness>1</clusteredness>
				<density>1</density>
				<area>191.0706</area>
				<perimeter>56</perimeter>
				<distanceFromOrigin>461.0422974088169</distanceFromOrigin>
				<angle>0</angle>
				<shape>rectangular</shape>
				<triangleMeasure>0.4874250000000001</triangleMeasure>
				<rectangleMeasure>0.9748500000000001</rectangleMeasure>
				<circleMeasure>0.5849833005488307</circleMeasure>
				<centroid>
					<x>344</x>
					<y>373</y>
				</centroid>
			</pseudo3D>
		</spatialEntity>
		<spatialEntity>
			<pseudo3D type="cluster">
				<clusteredness>1</clusteredness>
				<density>1</density>
				<area>191.0706</area>
				<perimeter>56</perimeter>
				<distanceFromOrigin>324.8876728963412</distanceFromOrigin>
				<angle>0</angle>
				<shape>rectangular</shape>
				<triangleMeasure>0.4874250000000001</triangleMeasure>
				<rectangleMeasure>0.9748500000000001</rectangleMeasure>
				<circleMeasure>0.5849833005488307</circleMeasure>
				<centroid>
					<x>710</x>
					<y>373</y>
				</centroid>
			</pseudo3D>
		</spatialEntity>
		<spatialEntity>
			<pseudo3D type="cluster">
				<clusteredness>1</clusteredness>
				<density>1</density>
				<area>191.0706</area>
				<perimeter>56</perimeter>
				<distanceFromOrigin>387.5693486332478</distanceFromOrigin>
				<angle>0</angle>
				<shape>rectangular</shape>
				<triangleMeasure>0.4874250000000001</triangleMeasure>
				<rectangleMeasure>0.9748500000000001</rectangleMeasure>
				<circleMeasure>0.5849833005488307</circleMeasure>
				<centroid>
					<x>935</x>
					<y>400</y>
				</centroid>
			</pseudo3D>
		</spatialEntity>
		<spatialEntity>
			<pseudo3D type="cluster">
				<clusteredness>1</clusteredness>
				<density>1</density>
				<area>191.0706</area>
				<perimeter>56</perimeter>
				<distanceFromOrigin>354.0353089735542</distanceFromOrigin>
				<angle>0</angle>
				<shape>rectangular</shape>
				<triangleMeasure>0.4874250000000001</triangleMeasure>
				<rectangleMeasure>0.9748500000000001</rectangleMeasure>
				<circleMeasure>0.5849833005488307</circleMeasure>
				<centroid>
					<x>443</x>
					<y>427</y>
				</centroid>
			</pseudo3D>
		</spatialEntity>
		<spatialEntity>
			<pseudo3D type="cluster">
				<clusteredness>1</clusteredness>
				<density>1</density>
				<area>191.0706</area>
				<perimeter>56</perimeter>
				<distanceFromOrigin>557.7131879380297</distanceFromOrigin>
				<angle>0</angle>
				<shape>rectangular</shape>
				<triangleMeasure>0.4874250000000001</triangleMeasure>
				<rectangleMeasure>0.9748500000000001</rectangleMeasure>
				<circleMeasure>0.5849833005488307</circleMeasure>
				<centroid>
					<x>1174</x>
					<y>427</y>
				</centroid>
			</pseudo3D>
		</spatialEntity>
		<spatialEntity>
			<pseudo3D type="cluster">
				<clusteredness>1</clusteredness>
				<density>1</density>
				<area>191.0706</area>
				<perimeter>56</perimeter>
				<distanceFromOrigin>485.0566977168751</distanceFromOrigin>
				<angle>0</angle>
				<shape>rectangular</shape>
				<triangleMeasure>0.4874250000000001</triangleMeasure>
				<rectangleMeasure>0.9748500000000001</rectangleMeasure>
				<circleMeasure>0.5849833005488307</circleMeasure>
				<centroid>
					<x>260</x>
					<y>441</y>
				</centroid>
			</pseudo3D>
		</spatialEntity>
		<spatialEntity>
			<pseudo3D type="cluster">
				<clusteredness>1</clusteredness>
				<density>1</density>
				<area>191.0706</area>
				<perimeter>54</perimeter>
				<distanceFromOrigin>578.5101554856233</distanceFromOrigin>
				<angle>0</angle>
				<shape>rectangular</shape>
				<triangleMeasure>0.5249192307692309</triangleMeasure>
				<rectangleMeasure>1</rectangleMeasure>
				<circleMeasure>0.6282560906835513</circleMeasure>
				<centroid>
					<x>147</x>
					<y>454.5</y>
				</centroid>
			</pseudo3D>
		</spatialEntity>
		<spatialEntity>
			<pseudo3D type="cluster">
				<clusteredness>1</clusteredness>
				<density>1</density>
				<area>191.0706</area>
				<perimeter>54</perimeter>
				<distanceFromOrigin>635.3093734551695</distanceFromOrigin>
				<angle>0</angle>
				<shape>rectangular</shape>
				<triangleMeasure>0.5249192307692309</triangleMeasure>
				<rectangleMeasure>1</rectangleMeasure>
				<circleMeasure>0.6282560906835513</circleMeasure>
				<centroid>
					<x>1273</x>
					<y>454.5</y>
				</centroid>
			</pseudo3D>
		</spatialEntity>
		<spatialEntity>
			<pseudo3D type="cluster">
				<clusteredness>1</clusteredness>
				<density>1</density>
				<area>191.0706</area>
				<perimeter>56</perimeter>
				<distanceFromOrigin>348.726253671845</distanceFromOrigin>
				<angle>0</angle>
				<shape>rectangular</shape>
				<triangleMeasure>0.4874250000000001</triangleMeasure>
				<rectangleMeasure>0.9748500000000001</rectangleMeasure>
				<circleMeasure>0.5849833005488307</circleMeasure>
				<centroid>
					<x>949</x>
					<y>468</y>
				</centroid>
			</pseudo3D>
		</spatialEntity>
		<spatialEntity>
			<pseudo3D type="cluster">
				<clusteredness>1</clusteredness>
				<density>1</density>
				<area>191.0706</area>
				<perimeter>56</perimeter>
				<distanceFromOrigin>664.6480271542224</distanceFromOrigin>
				<angle>0</angle>
				<shape>rectangular</shape>
				<triangleMeasure>0.4874250000000001</triangleMeasure>
				<rectangleMeasure>0.9748500000000001</rectangleMeasure>
				<circleMeasure>0.5849833005488307</circleMeasure>
				<centroid>
					<x>21</x>
					<y>563</y>
				</centroid>
			</pseudo3D>
		</spatialEntity>
		<spatialEntity>
			<pseudo3D type="cluster">
				<clusteredness>1</clusteredness>
				<density>1</density>
				<area>191.0706</area>
				<perimeter>56</perimeter>
				<distanceFromOrigin>446.5781006722116</distanceFromOrigin>
				<angle>0</angle>
				<shape>rectangular</shape>
				<triangleMeasure>0.4874250000000001</triangleMeasure>
				<rectangleMeasure>0.9748500000000001</rectangleMeasure>
				<circleMeasure>0.5849833005488307</circleMeasure>
				<centroid>
					<x>246</x>
					<y>563</y>
				</centroid>
			</pseudo3D>
		</spatialEntity>
		<spatialEntity>
			<pseudo3D type="cluster">
				<clusteredness>1</clusteredness>
				<density>1</density>
				<area>191.0706</area>
				<perimeter>56</perimeter>
				<distanceFromOrigin>184.200977196105</distanceFromOrigin>
				<angle>0</angle>
				<shape>rectangular</shape>
				<triangleMeasure>0.4874250000000001</triangleMeasure>
				<rectangleMeasure>0.9748500000000001</rectangleMeasure>
				<circleMeasure>0.5849833005488307</circleMeasure>
				<centroid>
					<x>513</x>
					<y>604</y>
				</centroid>
			</pseudo3D>
		</spatialEntity>
		<spatialEntity>
			<pseudo3D type="cluster">
				<clusteredness>1</clusteredness>
				<density>1</density>
				<area>191.0706</area>
				<perimeter>56</perimeter>
				<distanceFromOrigin>663.5495460024067</distanceFromOrigin>
				<angle>0</angle>
				<shape>rectangular</shape>
				<triangleMeasure>0.4874250000000001</triangleMeasure>
				<rectangleMeasure>0.9748500000000001</rectangleMeasure>
				<circleMeasure>0.5849833005488307</circleMeasure>
				<centroid>
					<x>1343</x>
					<y>604</y>
				</centroid>
			</pseudo3D>
		</spatialEntity>
		<spatialEntity>
			<pseudo3D type="cluster">
				<clusteredness>0.01420829310269362</clusteredness>
				<density>1.033333333333333</density>
				<area>5732.118</area>
				<perimeter>494.3124370574951</perimeter>
				<distanceFromOrigin>34.17601498127012</distanceFromOrigin>
				<angle>93.81928235797636</angle>
				<shape>rectangular</shape>
				<triangleMeasure>0.2064028950542823</triangleMeasure>
				<rectangleMeasure>0.2506008476820242</rectangleMeasure>
				<circleMeasure>0.2384257302814559</circleMeasure>
				<centroid>
					<x>723.523</x>
					<y>689.3271</y>
				</centroid>
			</pseudo3D>
		</spatialEntity>
		<spatialEntity>
			<pseudo3D type="cluster">
				<clusteredness>1</clusteredness>
				<density>1</density>
				<area>191.0706</area>
				<perimeter>56</perimeter>
				<distanceFromOrigin>203.9730374338726</distanceFromOrigin>
				<angle>0</angle>
				<shape>rectangular</shape>
				<triangleMeasure>0.4874250000000001</triangleMeasure>
				<rectangleMeasure>0.9748500000000001</rectangleMeasure>
				<circleMeasure>0.5849833005488307</circleMeasure>
				<centroid>
					<x>879</x>
					<y>631</y>
				</centroid>
			</pseudo3D>
		</spatialEntity>
		<spatialEntity>
			<pseudo3D type="cluster">
				<clusteredness>1</clusteredness>
				<density>1</density>
				<area>191.0706</area>
				<perimeter>56</perimeter>
				<distanceFromOrigin>340.4585143596794</distanceFromOrigin>
				<angle>0</angle>
				<shape>rectangular</shape>
				<triangleMeasure>0.4874250000000001</triangleMeasure>
				<rectangleMeasure>0.9748500000000001</rectangleMeasure>
				<circleMeasure>0.5849833005488307</circleMeasure>
				<centroid>
					<x>1020</x>
					<y>631</y>
				</centroid>
			</pseudo3D>
		</spatialEntity>
		<spatialEntity>
			<pseudo3D type="cluster">
				<clusteredness>0.06538488008831682</clusteredness>
				<density>1</density>
				<area>382.1412</area>
				<perimeter>116.7187652587891</perimeter>
				<distanceFromOrigin>412.7577982303908</distanceFromOrigin>
				<angle>39.43817153435627</angle>
				<shape>rectangular</shape>
				<triangleMeasure>0.3210596093257719</triangleMeasure>
				<rectangleMeasure>0.4135727545914261</rectangleMeasure>
				<circleMeasure>0.1860555408612584</circleMeasure>
				<centroid>
					<x>253.0856</x>
					<y>658.4801</y>
				</centroid>
			</pseudo3D>
		</spatialEntity>
		<spatialEntity>
			<pseudo3D type="cluster">
				<clusteredness>1</clusteredness>
				<density>1</density>
				<area>191.0706</area>
				<perimeter>54</perimeter>
				<distanceFromOrigin>60.03332407921454</distanceFromOrigin>
				<angle>0</angle>
				<shape>rectangular</shape>
				<triangleMeasure>0.5249192307692309</triangleMeasure>
				<rectangleMeasure>1</rectangleMeasure>
				<circleMeasure>0.6282560906835513</circleMeasure>
				<centroid>
					<x>612</x>
					<y>712.5</y>
				</centroid>
			</pseudo3D>
		</spatialEntity>
		<spatialEntity>
			<pseudo3D type="cluster">
				<clusteredness>1</clusteredness>
				<density>1</density>
				<area>191.0706</area>
				<perimeter>56</perimeter>
				<distanceFromOrigin>328.3428086619227</distanceFromOrigin>
				<angle>0</angle>
				<shape>rectangular</shape>
				<triangleMeasure>0.4874250000000001</triangleMeasure>
				<rectangleMeasure>0.9748500000000001</rectangleMeasure>
				<circleMeasure>0.5849833005488307</circleMeasure>
				<centroid>
					<x>344</x>
					<y>726</y>
				</centroid>
			</pseudo3D>
		</spatialEntity>
		<spatialEntity>
			<pseudo3D type="cluster">
				<clusteredness>1</clusteredness>
				<density>1</density>
				<area>191.0706</area>
				<perimeter>56</perimeter>
				<distanceFromOrigin>257.4373710244882</distanceFromOrigin>
				<angle>0</angle>
				<shape>rectangular</shape>
				<triangleMeasure>0.4874250000000001</triangleMeasure>
				<rectangleMeasure>0.9748500000000001</rectangleMeasure>
				<circleMeasure>0.5849833005488307</circleMeasure>
				<centroid>
					<x>415</x>
					<y>726</y>
				</centroid>
			</pseudo3D>
		</spatialEntity>
		<spatialEntity>
			<pseudo3D type="cluster">
				<clusteredness>0.04023055933446935</clusteredness>
				<density>1</density>
				<area>764.2824000000001</area>
				<perimeter>172.7187652587891</perimeter>
				<distanceFromOrigin>52.80151512977634</distanceFromOrigin>
				<angle>72.89727103094764</angle>
				<shape>rectangular</shape>
				<triangleMeasure>0.28433125</triangleMeasure>
				<rectangleMeasure>0.3308582867220116</rectangleMeasure>
				<circleMeasure>0.2396312062726681</circleMeasure>
				<centroid>
					<x>628.7915</x>
					<y>774.0085</y>
				</centroid>
			</pseudo3D>
		</spatialEntity>
		<spatialEntity>
			<pseudo3D type="cluster">
				<clusteredness>1</clusteredness>
				<density>1</density>
				<area>191.0706</area>
				<perimeter>54</perimeter>
				<distanceFromOrigin>654.752625042466</distanceFromOrigin>
				<angle>0</angle>
				<shape>rectangular</shape>
				<triangleMeasure>0.5249192307692309</triangleMeasure>
				<rectangleMeasure>1</rectangleMeasure>
				<circleMeasure>0.6282560906835513</circleMeasure>
				<centroid>
					<x>21</x>
					<y>780.5</y>
				</centroid>
			</pseudo3D>
		</spatialEntity>
		<spatialEntity>
			<pseudo3D type="cluster">
				<clusteredness>0.05019474491032429</clusteredness>
				<density>1</density>
				<area>573.2118</area>
				<perimeter>144.6099052429199</perimeter>
				<distanceFromOrigin>171.058469536004</distanceFromOrigin>
				<angle>0</angle>
				<shape>triangular</shape>
				<triangleMeasure>0.3789830082644629</triangleMeasure>
				<rectangleMeasure>0.3328757277417076</rectangleMeasure>
				<circleMeasure>0.2483539232699808</circleMeasure>
				<centroid>
					<x>530.4386</x>
					<y>834.5</y>
				</centroid>
			</pseudo3D>
		</spatialEntity>
		<spatialEntity>
			<pseudo3D type="cluster">
				<clusteredness>1</clusteredness>
				<density>1</density>
				<area>191.0706</area>
				<perimeter>54</perimeter>
				<distanceFromOrigin>517.0880002475401</distanceFromOrigin>
				<angle>0</angle>
				<shape>rectangular</shape>
				<triangleMeasure>0.5249192307692309</triangleMeasure>
				<rectangleMeasure>1</rectangleMeasure>
				<circleMeasure>0.6282560906835513</circleMeasure>
				<centroid>
					<x>1188</x>
					<y>834.5</y>
				</centroid>
			</pseudo3D>
		</spatialEntity>
		<spatialEntity>
			<pseudo3D type="cluster">
				<clusteredness>1</clusteredness>
				<density>1</density>
				<area>191.0706</area>
				<perimeter>54</perimeter>
				<distanceFromOrigin>625.2111643277013</distanceFromOrigin>
				<angle>0</angle>
				<shape>rectangular</shape>
				<triangleMeasure>0.5249192307692309</triangleMeasure>
				<rectangleMeasure>1</rectangleMeasure>
				<circleMeasure>0.6282560906835513</circleMeasure>
				<centroid>
					<x>77</x>
					<y>902.5</y>
				</centroid>
			</pseudo3D>
		</spatialEntity>
		<spatialEntity>
			<pseudo3D type="cluster">
				<clusteredness>1</clusteredness>
				<density>1</density>
				<area>191.0706</area>
				<perimeter>54</perimeter>
				<distanceFromOrigin>282.3349075123372</distanceFromOrigin>
				<angle>0</angle>
				<shape>rectangular</shape>
				<triangleMeasure>0.5249192307692309</triangleMeasure>
				<rectangleMeasure>1</rectangleMeasure>
				<circleMeasure>0.6282560906835513</circleMeasure>
				<centroid>
					<x>893</x>
					<y>902.5</y>
				</centroid>
			</pseudo3D>
		</spatialEntity>
		<spatialEntity>
			<pseudo3D type="cluster">
				<clusteredness>1</clusteredness>
				<density>1</density>
				<area>191.0706</area>
				<perimeter>56</perimeter>
				<distanceFromOrigin>732.5039249041605</distanceFromOrigin>
				<angle>0</angle>
				<shape>rectangular</shape>
				<triangleMeasure>0.4874250000000001</triangleMeasure>
				<rectangleMeasure>0.9748500000000001</rectangleMeasure>
				<circleMeasure>0.5849833005488307</circleMeasure>
				<centroid>
					<x>1385</x>
					<y>930</y>
				</centroid>
			</pseudo3D>
		</spatialEntity>
		<spatialEntity>
			<pseudo3D type="cluster">
				<clusteredness>0.1472752196678577</clusteredness>
				<density>1</density>
				<area>382.1412</area>
				<perimeter>82</perimeter>
				<distanceFromOrigin>442.3403666861075</distanceFromOrigin>
				<angle>60.25511870305779</angle>
				<shape>rectangular</shape>
				<triangleMeasure>0.5054777777777778</triangleMeasure>
				<rectangleMeasure>1</rectangleMeasure>
				<circleMeasure>0.4958128693722084</circleMeasure>
				<centroid>
					<x>1062</x>
					<y>950.5</y>
				</centroid>
			</pseudo3D>
		</spatialEntity>
		<spatialEntity>
			<pseudo3D type="cluster">
				<clusteredness>1</clusteredness>
				<density>1</density>
				<area>191.0706</area>
				<perimeter>56</perimeter>
				<distanceFromOrigin>695.9288756762433</distanceFromOrigin>
				<angle>0</angle>
				<shape>rectangular</shape>
				<triangleMeasure>0.4874250000000001</triangleMeasure>
				<rectangleMeasure>0.9748500000000001</rectangleMeasure>
				<circleMeasure>0.5849833005488307</circleMeasure>
				<centroid>
					<x>21</x>
					<y>957</y>
				</centroid>
			</pseudo3D>
		</spatialEntity>
		<spatialEntity>
			<pseudo3D type="cluster">
				<clusteredness>1</clusteredness>
				<density>1</density>
				<area>191.0706</area>
				<perimeter>56</perimeter>
				<distanceFromOrigin>641.942365014181</distanceFromOrigin>
				<angle>0</angle>
				<shape>rectangular</shape>
				<triangleMeasure>0.4874250000000001</triangleMeasure>
				<rectangleMeasure>0.9748500000000001</rectangleMeasure>
				<circleMeasure>0.5849833005488307</circleMeasure>
				<centroid>
					<x>91</x>
					<y>984</y>
				</centroid>
			</pseudo3D>
		</spatialEntity>
		<spatialEntity>
			<pseudo3D type="cluster">
				<clusteredness>1</clusteredness>
				<density>1</density>
				<area>191.0706</area>
				<perimeter>56</perimeter>
				<distanceFromOrigin>311.8541325684173</distanceFromOrigin>
				<angle>85.60129464500447</angle>
				<shape>rectangular</shape>
				<triangleMeasure>0.4899246153846154</triangleMeasure>
				<rectangleMeasure>0.9798492307692308</rectangleMeasure>
				<circleMeasure>0.582013761610809</circleMeasure>
				<centroid>
					<x>808.5</x>
					<y>997.5</y>
				</centroid>
			</pseudo3D>
		</spatialEntity>
		<spatialEntity>
			<pseudo3D type="cluster">
				<clusteredness>1</clusteredness>
				<density>1</density>
				<area>191.0706</area>
				<perimeter>54</perimeter>
				<distanceFromOrigin>418.8006685763527</distanceFromOrigin>
				<angle>0</angle>
				<shape>rectangular</shape>
				<triangleMeasure>0.5249192307692309</triangleMeasure>
				<rectangleMeasure>1</rectangleMeasure>
				<circleMeasure>0.6282560906835513</circleMeasure>
				<centroid>
					<x>991</x>
					<y>997.5</y>
				</centroid>
			</pseudo3D>
		</spatialEntity>
		<spatialEntity>
			<pseudo3D type="cluster">
				<clusteredness>1</clusteredness>
				<density>1</density>
				<area>191.0706</area>
				<perimeter>56</perimeter>
				<distanceFromOrigin>368.5715669988666</distanceFromOrigin>
				<angle>0</angle>
				<shape>rectangular</shape>
				<triangleMeasure>0.4874250000000001</triangleMeasure>
				<rectangleMeasure>0.9748500000000001</rectangleMeasure>
				<circleMeasure>0.5849833005488307</circleMeasure>
				<centroid>
					<x>879</x>
					<y>1025</y>
				</centroid>
			</pseudo3D>
		</spatialEntity>
		<spatialEntity>
			<pseudo3D type="cluster">
				<clusteredness>1</clusteredness>
				<density>1</density>
				<area>191.0706</area>
				<perimeter>56</perimeter>
				<distanceFromOrigin>777.74160233332</distanceFromOrigin>
				<angle>0</angle>
				<shape>rectangular</shape>
				<triangleMeasure>0.4874250000000001</triangleMeasure>
				<rectangleMeasure>0.9748500000000001</rectangleMeasure>
				<circleMeasure>0.5849833005488307</circleMeasure>
				<centroid>
					<x>1385</x>
					<y>1052</y>
				</centroid>
			</pseudo3D>
		</spatialEntity>
		<spatialEntity>
			<pseudo3D type="cluster">
				<clusteredness>1</clusteredness>
				<density>1</density>
				<area>191.0706</area>
				<perimeter>56</perimeter>
				<distanceFromOrigin>546.4796428047434</distanceFromOrigin>
				<angle>0</angle>
				<shape>rectangular</shape>
				<triangleMeasure>0.4874250000000001</triangleMeasure>
				<rectangleMeasure>0.9748500000000001</rectangleMeasure>
				<circleMeasure>0.5849833005488307</circleMeasure>
				<centroid>
					<x>1090</x>
					<y>1079</y>
				</centroid>
			</pseudo3D>
		</spatialEntity>
		<spatialEntity>
			<pseudo3D type="cluster">
				<clusteredness>1</clusteredness>
				<density>1</density>
				<area>191.0706</area>
				<perimeter>56</perimeter>
				<distanceFromOrigin>773.4662242140894</distanceFromOrigin>
				<angle>0</angle>
				<shape>rectangular</shape>
				<triangleMeasure>0.4874250000000001</triangleMeasure>
				<rectangleMeasure>0.9748500000000001</rectangleMeasure>
				<circleMeasure>0.5849833005488307</circleMeasure>
				<centroid>
					<x>7</x>
					<y>1106</y>
				</centroid>
			</pseudo3D>
		</spatialEntity>
		<spatialEntity>
			<pseudo3D type="cluster">
				<clusteredness>0.06691538484517219</clusteredness>
				<density>1</density>
				<area>573.2118</area>
				<perimeter>121.5979804992676</perimeter>
				<distanceFromOrigin>653.5870255750186</distanceFromOrigin>
				<angle>0</angle>
				<shape>rectangular</shape>
				<triangleMeasure>0.4958579584775087</triangleMeasure>
				<rectangleMeasure>0.5054777777777778</rectangleMeasure>
				<circleMeasure>0.3558925640569707</circleMeasure>
				<centroid>
					<x>1174</x>
					<y>1155.346</y>
				</centroid>
			</pseudo3D>
		</spatialEntity>
		<spatialEntity>
			<pseudo3D type="cluster">
				<clusteredness>0.1022775581874837</clusteredness>
				<density>1</density>
				<area>382.1412</area>
				<perimeter>93.90396308898926</perimeter>
				<distanceFromOrigin>698.6343822057429</distanceFromOrigin>
				<angle>54.80609275989709</angle>
				<shape>rectangular</shape>
				<triangleMeasure>0.4546593694229625</triangleMeasure>
				<rectangleMeasure>0.5054777777777778</rectangleMeasure>
				<circleMeasure>0.3031241850905896</circleMeasure>
				<centroid>
					<x>167.8848</x>
					<y>1208.444</y>
				</centroid>
			</pseudo3D>
		</spatialEntity>
		<spatialEntity>
			<pseudo3D type="cluster">
				<clusteredness>1</clusteredness>
				<density>1</density>
				<area>191.0706</area>
				<perimeter>56</perimeter>
				<distanceFromOrigin>840.0964230372606</distanceFromOrigin>
				<angle>0</angle>
				<shape>rectangular</shape>
				<triangleMeasure>0.4874250000000001</triangleMeasure>
				<rectangleMeasure>0.9748500000000001</rectangleMeasure>
				<circleMeasure>0.5849833005488307</circleMeasure>
				<centroid>
					<x>21</x>
					<y>1242</y>
				</centroid>
			</pseudo3D>
		</spatialEntity>
		<spatialEntity>
			<pseudo3D type="cluster">
				<clusteredness>1</clusteredness>
				<density>1</density>
				<area>191.0706</area>
				<perimeter>56</perimeter>
				<distanceFromOrigin>581.1996214726915</distanceFromOrigin>
				<angle>0</angle>
				<shape>rectangular</shape>
				<triangleMeasure>0.4874250000000001</triangleMeasure>
				<rectangleMeasure>0.9748500000000001</rectangleMeasure>
				<circleMeasure>0.5849833005488307</circleMeasure>
				<centroid>
					<x>569</x>
					<y>1283</y>
				</centroid>
			</pseudo3D>
		</spatialEntity>
		<spatialEntity>
			<pseudo3D type="cluster">
				<clusteredness>1</clusteredness>
				<density>1</density>
				<area>191.0706</area>
				<perimeter>56</perimeter>
				<distanceFromOrigin>881.7170748034769</distanceFromOrigin>
				<angle>0</angle>
				<shape>rectangular</shape>
				<triangleMeasure>0.4874250000000001</triangleMeasure>
				<rectangleMeasure>0.9748500000000001</rectangleMeasure>
				<circleMeasure>0.5849833005488307</circleMeasure>
				<centroid>
					<x>1357</x>
					<y>1283</y>
				</centroid>
			</pseudo3D>
		</spatialEntity>
		<spatialEntity>
			<pseudo3D type="cluster">
				<clusteredness>0.1421463368080408</clusteredness>
				<density>1</density>
				<area>382.1412</area>
				<perimeter>82</perimeter>
				<distanceFromOrigin>640.8884458312539</distanceFromOrigin>
				<angle>49.76364169072618</angle>
				<shape>rectangular</shape>
				<triangleMeasure>0.5249192307692309</triangleMeasure>
				<rectangleMeasure>1</rectangleMeasure>
				<circleMeasure>0.4812454245808204</circleMeasure>
				<centroid>
					<x>478</x>
					<y>1323.5</y>
				</centroid>
			</pseudo3D>
		</spatialEntity>
		<spatialEntity>
			<pseudo3D type="cluster">
				<clusteredness>1</clusteredness>
				<density>1</density>
				<area>191.0706</area>
				<perimeter>58</perimeter>
				<distanceFromOrigin>630.3586280840454</distanceFromOrigin>
				<angle>0</angle>
				<shape>rectangular</shape>
				<triangleMeasure>0.4549300000000001</triangleMeasure>
				<rectangleMeasure>0.9098600000000001</rectangleMeasure>
				<circleMeasure>0.5446875469621394</circleMeasure>
				<centroid>
					<x>597.5</x>
					<y>1337</y>
				</centroid>
			</pseudo3D>
		</spatialEntity>
		<numericStateVariable>
			<name>avgClusterednessClusters</name>
			<value>0.9687709134476294</value>
		</numericStateVariable>
		<numericStateVariable>
			<name>avgDensityClusters</name>
			<value>1.017816091954023</value>
		</numericStateVariable>
	</timepoint>
	<timepoint>
		<spatialEntity>
			<pseudo3D type="cluster">
				<clusteredness>1</clusteredness>
				<density>1</density>
				<area>191.0706</area>
				<perimeter>54</perimeter>
				<distanceFromOrigin>790.5295693394397</distanceFromOrigin>
				<angle>0</angle>
				<shape>rectangular</shape>
				<triangleMeasure>0.5249192307692309</triangleMeasure>
				<rectangleMeasure>1</rectangleMeasure>
				<circleMeasure>0.6282560906835513</circleMeasure>
				<centroid>
					<x>288</x>
					<y>6.5</y>
				</centroid>
			</pseudo3D>
		</spatialEntity>
		<spatialEntity>
			<pseudo3D type="cluster">
				<clusteredness>1</clusteredness>
				<density>1</density>
				<area>191.0706</area>
				<perimeter>54</perimeter>
				<distanceFromOrigin>764.8954176879347</distanceFromOrigin>
				<angle>0</angle>
				<shape>rectangular</shape>
				<triangleMeasure>0.5249192307692309</triangleMeasure>
				<rectangleMeasure>1</rectangleMeasure>
				<circleMeasure>0.6282560906835513</circleMeasure>
				<centroid>
					<x>344</x>
					<y>6.5</y>
				</centroid>
			</pseudo3D>
		</spatialEntity>
		<spatialEntity>
			<pseudo3D type="cluster">
				<clusteredness>1</clusteredness>
				<density>1</density>
				<area>191.0706</area>
				<perimeter>54</perimeter>
				<distanceFromOrigin>717.4468621438107</distanceFromOrigin>
				<angle>0</angle>
				<shape>rectangular</shape>
				<triangleMeasure>0.5249192307692309</triangleMeasure>
				<rectangleMeasure>1</rectangleMeasure>
				<circleMeasure>0.6282560906835513</circleMeasure>
				<centroid>
					<x>879</x>
					<y>6.5</y>
				</centroid>
			</pseudo3D>
		</spatialEntity>
		<spatialEntity>
			<pseudo3D type="cluster">
				<clusteredness>1</clusteredness>
				<density>1</density>
				<area>191.0706</area>
				<perimeter>56</perimeter>
				<distanceFromOrigin>939.2177596276595</distanceFromOrigin>
				<angle>0</angle>
				<shape>rectangular</shape>
				<triangleMeasure>0.4874250000000001</triangleMeasure>
				<rectangleMeasure>0.9748500000000001</rectangleMeasure>
				<circleMeasure>0.5849833005488307</circleMeasure>
				<centroid>
					<x>21</x>
					<y>20</y>
				</centroid>
			</pseudo3D>
		</spatialEntity>
		<spatialEntity>
			<pseudo3D type="cluster">
				<clusteredness>1</clusteredness>
				<density>1</density>
				<area>191.0706</area>
				<perimeter>56</perimeter>
				<distanceFromOrigin>742.5321541859315</distanceFromOrigin>
				<angle>0</angle>
				<shape>rectangular</shape>
				<triangleMeasure>0.4874250000000001</triangleMeasure>
				<rectangleMeasure>0.9748500000000001</rectangleMeasure>
				<circleMeasure>0.5849833005488307</circleMeasure>
				<centroid>
					<x>991</x>
					<y>20</y>
				</centroid>
			</pseudo3D>
		</spatialEntity>
		<spatialEntity>
			<pseudo3D type="cluster">
				<clusteredness>0.1421457201853169</clusteredness>
				<density>1</density>
				<area>382.1412</area>
				<perimeter>84</perimeter>
				<distanceFromOrigin>914.6332598369687</distanceFromOrigin>
				<angle>54.46232220802562</angle>
				<shape>rectangular</shape>
				<triangleMeasure>0.4874250000000001</triangleMeasure>
				<rectangleMeasure>0.9748500000000001</rectangleMeasure>
				<circleMeasure>0.4679865765064302</circleMeasure>
				<centroid>
					<x>1308</x>
					<y>20</y>
				</centroid>
			</pseudo3D>
		</spatialEntity>
		<spatialEntity>
			<pseudo3D type="cluster">
				<clusteredness>1</clusteredness>
				<density>1</density>
				<area>191.0706</area>
				<perimeter>54</perimeter>
				<distanceFromOrigin>682.7715576970089</distanceFromOrigin>
				<angle>81.2538377374448</angle>
				<shape>rectangular</shape>
				<triangleMeasure>0.5249192307692309</triangleMeasure>
				<rectangleMeasure>1</rectangleMeasure>
				<circleMeasure>0.6282560906835513</circleMeasure>
				<centroid>
					<x>513</x>
					<y>33.5</y>
				</centroid>
			</pseudo3D>
		</spatialEntity>
		<spatialEntity>
			<pseudo3D type="cluster">
				<clusteredness>1</clusteredness>
				<density>1</density>
				<area>191.0706</area>
				<perimeter>56</perimeter>
				<distanceFromOrigin>839.3217499862612</distanceFromOrigin>
				<angle>0</angle>
				<shape>rectangular</shape>
				<triangleMeasure>0.4874250000000001</triangleMeasure>
				<rectangleMeasure>0.9748500000000001</rectangleMeasure>
				<circleMeasure>0.5849833005488307</circleMeasure>
				<centroid>
					<x>1217</x>
					<y>47</y>
				</centroid>
			</pseudo3D>
		</spatialEntity>
		<spatialEntity>
			<pseudo3D type="cluster">
				<clusteredness>1</clusteredness>
				<density>1</density>
				<area>191.0706</area>
				<perimeter>56</perimeter>
				<distanceFromOrigin>537.9526001424289</distanceFromOrigin>
				<angle>0</angle>
				<shape>rectangular</shape>
				<triangleMeasure>0.4874250000000001</triangleMeasure>
				<rectangleMeasure>0.9748500000000001</rectangleMeasure>
				<circleMeasure>0.5849833005488307</circleMeasure>
				<centroid>
					<x>569</x>
					<y>169</y>
				</centroid>
			</pseudo3D>
		</spatialEntity>
		<spatialEntity>
			<pseudo3D type="cluster">
				<clusteredness>1</clusteredness>
				<density>1</density>
				<area>191.0706</area>
				<perimeter>54</perimeter>
				<distanceFromOrigin>666.7840729951489</distanceFromOrigin>
				<angle>0</angle>
				<shape>rectangular</shape>
				<triangleMeasure>0.5249192307692309</triangleMeasure>
				<rectangleMeasure>1</rectangleMeasure>
				<circleMeasure>0.6282560906835513</circleMeasure>
				<centroid>
					<x>232</x>
					<y>196.5</y>
				</centroid>
			</pseudo3D>
		</spatialEntity>
		<spatialEntity>
			<pseudo3D type="cluster">
				<clusteredness>1</clusteredness>
				<density>1</density>
				<area>191.0706</area>
				<perimeter>56</perimeter>
				<distanceFromOrigin>484.1497702157877</distanceFromOrigin>
				<angle>0</angle>
				<shape>rectangular</shape>
				<triangleMeasure>0.4874250000000001</triangleMeasure>
				<rectangleMeasure>0.9748500000000001</rectangleMeasure>
				<circleMeasure>0.5849833005488307</circleMeasure>
				<centroid>
					<x>837</x>
					<y>237</y>
				</centroid>
			</pseudo3D>
		</spatialEntity>
		<spatialEntity>
			<pseudo3D type="cluster">
				<clusteredness>1</clusteredness>
				<density>1</density>
				<area>191.0706</area>
				<perimeter>56</perimeter>
				<distanceFromOrigin>495.1171578525632</distanceFromOrigin>
				<angle>0</angle>
				<shape>rectangular</shape>
				<triangleMeasure>0.4874250000000001</triangleMeasure>
				<rectangleMeasure>0.9748500000000001</rectangleMeasure>
				<circleMeasure>0.5849833005488307</circleMeasure>
				<centroid>
					<x>457</x>
					<y>251</y>
				</centroid>
			</pseudo3D>
		</spatialEntity>
		<spatialEntity>
			<pseudo3D type="cluster">
				<clusteredness>0.0331369691053315</clusteredness>
				<density>1</density>
				<area>573.2118</area>
				<perimeter>192</perimeter>
				<distanceFromOrigin>751.9481365094271</distanceFromOrigin>
				<angle>0</angle>
				<shape>rectangular</shape>
				<triangleMeasure>0.2496567073170732</triangleMeasure>
				<rectangleMeasure>0.4993135739147143</rectangleMeasure>
				<circleMeasure>0.09941334021710398</circleMeasure>
				<centroid>
					<x>7</x>
					<y>312</y>
				</centroid>
			</pseudo3D>
		</spatialEntity>
		<spatialEntity>
			<pseudo3D type="cluster">
				<clusteredness>1</clusteredness>
				<density>1</density>
				<area>191.0706</area>
				<perimeter>56</perimeter>
				<distanceFromOrigin>453.9878853009185</distanceFromOrigin>
				<angle>0</angle>
				<shape>rectangular</shape>
				<triangleMeasure>0.4874250000000001</triangleMeasure>
				<rectangleMeasure>0.9748500000000001</rectangleMeasure>
				<circleMeasure>0.5849833005488307</circleMeasure>
				<centroid>
					<x>443</x>
					<y>305</y>
				</centroid>
			</pseudo3D>
		</spatialEntity>
		<spatialEntity>
			<pseudo3D type="cluster">
				<clusteredness>1</clusteredness>
				<density>1</density>
				<area>191.0706</area>
				<perimeter>56</perimeter>
				<distanceFromOrigin>633.4263966713102</distanceFromOrigin>
				<angle>0</angle>
				<shape>rectangular</shape>
				<triangleMeasure>0.4874250000000001</triangleMeasure>
				<rectangleMeasure>0.9748500000000001</rectangleMeasure>
				<circleMeasure>0.5849833005488307</circleMeasure>
				<centroid>
					<x>1259</x>
					<y>427</y>
				</centroid>
			</pseudo3D>
		</spatialEntity>
		<spatialEntity>
			<pseudo3D type="cluster">
				<clusteredness>1</clusteredness>
				<density>1</density>
				<area>191.0706</area>
				<perimeter>54</perimeter>
				<distanceFromOrigin>243.2056742759099</distanceFromOrigin>
				<angle>0</angle>
				<shape>rectangular</shape>
				<triangleMeasure>0.5249192307692309</triangleMeasure>
				<rectangleMeasure>1</rectangleMeasure>
				<circleMeasure>0.6282560906835513</circleMeasure>
				<centroid>
					<x>696</x>
					<y>454.5</y>
				</centroid>
			</pseudo3D>
		</spatialEntity>
		<spatialEntity>
			<pseudo3D type="cluster">
				<clusteredness>1</clusteredness>
				<density>1</density>
				<area>191.0706</area>
				<perimeter>56</perimeter>
				<distanceFromOrigin>663.7544726779624</distanceFromOrigin>
				<angle>0</angle>
				<shape>rectangular</shape>
				<triangleMeasure>0.4874250000000001</triangleMeasure>
				<rectangleMeasure>0.9748500000000001</rectangleMeasure>
				<circleMeasure>0.5849833005488307</circleMeasure>
				<centroid>
					<x>49</x>
					<y>468</y>
				</centroid>
			</pseudo3D>
		</spatialEntity>
		<spatialEntity>
			<pseudo3D type="cluster">
				<clusteredness>1</clusteredness>
				<density>1</density>
				<area>191.0706</area>
				<perimeter>54</perimeter>
				<distanceFromOrigin>335.7156534926544</distanceFromOrigin>
				<angle>81.2538377374448</angle>
				<shape>rectangular</shape>
				<triangleMeasure>0.5249192307692309</triangleMeasure>
				<rectangleMeasure>1</rectangleMeasure>
				<circleMeasure>0.6282560906835513</circleMeasure>
				<centroid>
					<x>415</x>
					<y>481.5</y>
				</centroid>
			</pseudo3D>
		</spatialEntity>
		<spatialEntity>
			<pseudo3D type="cluster">
				<clusteredness>1</clusteredness>
				<density>1</density>
				<area>191.0706</area>
				<perimeter>56</perimeter>
				<distanceFromOrigin>409.3165034542341</distanceFromOrigin>
				<angle>0</angle>
				<shape>rectangular</shape>
				<triangleMeasure>0.4874250000000001</triangleMeasure>
				<rectangleMeasure>0.9748500000000001</rectangleMeasure>
				<circleMeasure>0.5849833005488307</circleMeasure>
				<centroid>
					<x>316</x>
					<y>495</y>
				</centroid>
			</pseudo3D>
		</spatialEntity>
		<spatialEntity>
			<pseudo3D type="cluster">
				<clusteredness>1</clusteredness>
				<density>1</density>
				<area>191.0706</area>
				<perimeter>54</perimeter>
				<distanceFromOrigin>222.2476096609365</distanceFromOrigin>
				<angle>0</angle>
				<shape>rectangular</shape>
				<triangleMeasure>0.5249192307692309</triangleMeasure>
				<rectangleMeasure>1</rectangleMeasure>
				<circleMeasure>0.6282560906835513</circleMeasure>
				<centroid>
					<x>823</x>
					<y>522.5</y>
				</centroid>
			</pseudo3D>
		</spatialEntity>
		<spatialEntity>
			<pseudo3D type="cluster">
				<clusteredness>1</clusteredness>
				<density>1</density>
				<area>191.0706</area>
				<perimeter>54</perimeter>
				<distanceFromOrigin>293.0017064796722</distanceFromOrigin>
				<angle>0</angle>
				<shape>rectangular</shape>
				<triangleMeasure>0.5249192307692309</triangleMeasure>
				<rectangleMeasure>1</rectangleMeasure>
				<circleMeasure>0.6282560906835513</circleMeasure>
				<centroid>
					<x>921</x>
					<y>522.5</y>
				</centroid>
			</pseudo3D>
		</spatialEntity>
		<spatialEntity>
			<pseudo3D type="cluster">
				<clusteredness>1</clusteredness>
				<density>1</density>
				<area>191.0706</area>
				<perimeter>54</perimeter>
				<distanceFromOrigin>479.104372762345</distanceFromOrigin>
				<angle>0</angle>
				<shape>rectangular</shape>
				<triangleMeasure>0.5249192307692309</triangleMeasure>
				<rectangleMeasure>1</rectangleMeasure>
				<circleMeasure>0.6282560906835513</circleMeasure>
				<centroid>
					<x>1132</x>
					<y>522.5</y>
				</centroid>
			</pseudo3D>
		</spatialEntity>
		<spatialEntity>
			<pseudo3D type="cluster">
				<clusteredness>1</clusteredness>
				<density>1</density>
				<area>191.0706</area>
				<perimeter>54</perimeter>
				<distanceFromOrigin>675.9186341565085</distanceFromOrigin>
				<angle>0</angle>
				<shape>rectangular</shape>
				<triangleMeasure>0.5249192307692309</triangleMeasure>
				<rectangleMeasure>1</rectangleMeasure>
				<circleMeasure>0.6282560906835513</circleMeasure>
				<centroid>
					<x>7</x>
					<y>576.5</y>
				</centroid>
			</pseudo3D>
		</spatialEntity>
		<spatialEntity>
			<pseudo3D type="cluster">
				<clusteredness>0.07363760983392885</clusteredness>
				<density>1</density>
				<area>382.1412</area>
				<perimeter>110</perimeter>
				<distanceFromOrigin>364.8780618233988</distanceFromOrigin>
				<angle>36.38435181583588</angle>
				<shape>rectangular</shape>
				<triangleMeasure>0.3328756097560976</triangleMeasure>
				<rectangleMeasure>0.6657514318862857</rectangleMeasure>
				<circleMeasure>0.2443403519505201</circleMeasure>
				<centroid>
					<x>316</x>
					<y>603.5</y>
				</centroid>
			</pseudo3D>
		</spatialEntity>
		<spatialEntity>
			<pseudo3D type="cluster">
				<clusteredness>1</clusteredness>
				<density>1</density>
				<area>191.0706</area>
				<perimeter>54</perimeter>
				<distanceFromOrigin>703.56307464221</distanceFromOrigin>
				<angle>0</angle>
				<shape>rectangular</shape>
				<triangleMeasure>0.5249192307692309</triangleMeasure>
				<rectangleMeasure>1</rectangleMeasure>
				<circleMeasure>0.6282560906835513</circleMeasure>
				<centroid>
					<x>1385</x>
					<y>617.5</y>
				</centroid>
			</pseudo3D>
		</spatialEntity>
		<spatialEntity>
			<pseudo3D type="cluster">
				<clusteredness>1</clusteredness>
				<density>1</density>
				<area>191.0706</area>
				<perimeter>56</perimeter>
				<distanceFromOrigin>146.6867410504439</distanceFromOrigin>
				<angle>0</angle>
				<shape>rectangular</shape>
				<triangleMeasure>0.4874250000000001</triangleMeasure>
				<rectangleMeasure>0.9748500000000001</rectangleMeasure>
				<circleMeasure>0.5849833005488307</circleMeasure>
				<centroid>
					<x>541</x>
					<y>631</y>
				</centroid>
			</pseudo3D>
		</spatialEntity>
		<spatialEntity>
			<pseudo3D type="cluster">
				<clusteredness>0.01225902500250128</clusteredness>
				<density>1.027027027027027</density>
				<area>7069.6122</area>
				<perimeter>616.9482765197754</perimeter>
				<distanceFromOrigin>64.49806198638839</distanceFromOrigin>
				<angle>84.75857798850811</angle>
				<shape>triangular</shape>
				<triangleMeasure>0.2035072292928312</triangleMeasure>
				<rectangleMeasure>0.1943305399434453</rectangleMeasure>
				<circleMeasure>0.159841730209492</circleMeasure>
				<centroid>
					<x>704.66</x>
					<y>697.8649</y>
				</centroid>
			</pseudo3D>
		</spatialEntity>
		<spatialEntity>
			<pseudo3D type="cluster">
				<clusteredness>0.102277779886531</clusteredness>
				<density>1</density>
				<area>382.1412</area>
				<perimeter>93.90396308898926</perimeter>
				<distanceFromOrigin>203.9730374338726</distanceFromOrigin>
				<angle>0</angle>
				<shape>rectangular</shape>
				<triangleMeasure>0.4546593694229625</triangleMeasure>
				<rectangleMeasure>0.5054777777777778</rectangleMeasure>
				<circleMeasure>0.3031241850905896</circleMeasure>
				<centroid>
					<x>885.8848</x>
					<y>637.5555</y>
				</centroid>
			</pseudo3D>
		</spatialEntity>
		<spatialEntity>
			<pseudo3D type="cluster">
				<clusteredness>1</clusteredness>
				<density>1</density>
				<area>191.0706</area>
				<perimeter>56</perimeter>
				<distanceFromOrigin>384.0052082980125</distanceFromOrigin>
				<angle>0</angle>
				<shape>rectangular</shape>
				<triangleMeasure>0.4874250000000001</triangleMeasure>
				<rectangleMeasure>0.9748500000000001</rectangleMeasure>
				<circleMeasure>0.5849833005488307</circleMeasure>
				<centroid>
					<x>288</x>
					<y>699</y>
				</centroid>
			</pseudo3D>
		</spatialEntity>
		<spatialEntity>
			<pseudo3D type="cluster">
				<clusteredness>0.07363777531579432</clusteredness>
				<density>1</density>
				<area>382.1412</area>
				<perimeter>110</perimeter>
				<distanceFromOrigin>98.41239759298622</distanceFromOrigin>
				<angle>39.47245984834382</angle>
				<shape>rectangular</shape>
				<triangleMeasure>0.3328756097560976</triangleMeasure>
				<rectangleMeasure>0.6657514318862857</rectangleMeasure>
				<circleMeasure>0.2443403519505201</circleMeasure>
				<centroid>
					<x>583</x>
					<y>766.5</y>
				</centroid>
			</pseudo3D>
		</spatialEntity>
		<spatialEntity>
			<pseudo3D type="cluster">
				<clusteredness>1</clusteredness>
				<density>1</density>
				<area>191.0706</area>
				<perimeter>56</perimeter>
				<distanceFromOrigin>642.384619990236</distanceFromOrigin>
				<angle>0</angle>
				<shape>rectangular</shape>
				<triangleMeasure>0.4874250000000001</triangleMeasure>
				<rectangleMeasure>0.9748500000000001</rectangleMeasure>
				<circleMeasure>0.5849833005488307</circleMeasure>
				<centroid>
					<x>35</x>
					<y>794</y>
				</centroid>
			</pseudo3D>
		</spatialEntity>
		<spatialEntity>
			<pseudo3D type="cluster">
				<clusteredness>1</clusteredness>
				<density>1</density>
				<area>191.0706</area>
				<perimeter>56</perimeter>
				<distanceFromOrigin>418.7075351602834</distanceFromOrigin>
				<angle>0</angle>
				<shape>rectangular</shape>
				<triangleMeasure>0.4874250000000001</triangleMeasure>
				<rectangleMeasure>0.9748500000000001</rectangleMeasure>
				<circleMeasure>0.5849833005488307</circleMeasure>
				<centroid>
					<x>1090</x>
					<y>821</y>
				</centroid>
			</pseudo3D>
		</spatialEntity>
		<spatialEntity>
			<pseudo3D type="cluster">
				<clusteredness>1</clusteredness>
				<density>1</density>
				<area>191.0706</area>
				<perimeter>56</perimeter>
				<distanceFromOrigin>472.9693436154187</distanceFromOrigin>
				<angle>0</angle>
				<shape>rectangular</shape>
				<triangleMeasure>0.4874250000000001</triangleMeasure>
				<rectangleMeasure>0.9748500000000001</rectangleMeasure>
				<circleMeasure>0.5849833005488307</circleMeasure>
				<centroid>
					<x>1146</x>
					<y>821</y>
				</centroid>
			</pseudo3D>
		</spatialEntity>
		<spatialEntity>
			<pseudo3D type="cluster">
				<clusteredness>1</clusteredness>
				<density>1</density>
				<area>191.0706</area>
				<perimeter>54</perimeter>
				<distanceFromOrigin>290.766229125736</distanceFromOrigin>
				<angle>0</angle>
				<shape>rectangular</shape>
				<triangleMeasure>0.5249192307692309</triangleMeasure>
				<rectangleMeasure>1</rectangleMeasure>
				<circleMeasure>0.6282560906835513</circleMeasure>
				<centroid>
					<x>949</x>
					<y>834.5</y>
				</centroid>
			</pseudo3D>
		</spatialEntity>
		<spatialEntity>
			<pseudo3D type="cluster">
				<clusteredness>0.102277779886531</clusteredness>
				<density>1</density>
				<area>382.1412</area>
				<perimeter>95.59798049926758</perimeter>
				<distanceFromOrigin>180.1610390733801</distanceFromOrigin>
				<angle>0</angle>
				<shape>rectangular</shape>
				<triangleMeasure>0.4332666666666667</triangleMeasure>
				<rectangleMeasure>0.4874250000000001</rectangleMeasure>
				<circleMeasure>0.2924916502744154</circleMeasure>
				<centroid>
					<x>562</x>
					<y>855</y>
				</centroid>
			</pseudo3D>
		</spatialEntity>
		<spatialEntity>
			<pseudo3D type="cluster">
				<clusteredness>1</clusteredness>
				<density>1</density>
				<area>191.0706</area>
				<perimeter>56</perimeter>
				<distanceFromOrigin>170.8830009099793</distanceFromOrigin>
				<angle>0</angle>
				<shape>rectangular</shape>
				<triangleMeasure>0.4874250000000001</triangleMeasure>
				<rectangleMeasure>0.9748500000000001</rectangleMeasure>
				<circleMeasure>0.5849833005488307</circleMeasure>
				<centroid>
					<x>766</x>
					<y>862</y>
				</centroid>
			</pseudo3D>
		</spatialEntity>
		<spatialEntity>
			<pseudo3D type="cluster">
				<clusteredness>1</clusteredness>
				<density>1</density>
				<area>191.0706</area>
				<perimeter>54</perimeter>
				<distanceFromOrigin>644.4796350545143</distanceFromOrigin>
				<angle>0</angle>
				<shape>rectangular</shape>
				<triangleMeasure>0.5249192307692309</triangleMeasure>
				<rectangleMeasure>1</rectangleMeasure>
				<circleMeasure>0.6282560906835513</circleMeasure>
				<centroid>
					<x>49</x>
					<y>875.5</y>
				</centroid>
			</pseudo3D>
		</spatialEntity>
		<spatialEntity>
			<pseudo3D type="cluster">
				<clusteredness>1</clusteredness>
				<density>1</density>
				<area>191.0706</area>
				<perimeter>56</perimeter>
				<distanceFromOrigin>242.7117632089553</distanceFromOrigin>
				<angle>0</angle>
				<shape>rectangular</shape>
				<triangleMeasure>0.4874250000000001</triangleMeasure>
				<rectangleMeasure>0.9748500000000001</rectangleMeasure>
				<circleMeasure>0.5849833005488307</circleMeasure>
				<centroid>
					<x>851</x>
					<y>889</y>
				</centroid>
			</pseudo3D>
		</spatialEntity>
		<spatialEntity>
			<pseudo3D type="cluster">
				<clusteredness>1</clusteredness>
				<density>1</density>
				<area>191.0706</area>
				<perimeter>56</perimeter>
				<distanceFromOrigin>667.1828834734896</distanceFromOrigin>
				<angle>0</angle>
				<shape>rectangular</shape>
				<triangleMeasure>0.4874250000000001</triangleMeasure>
				<rectangleMeasure>0.9748500000000001</rectangleMeasure>
				<circleMeasure>0.5849833005488307</circleMeasure>
				<centroid>
					<x>1329</x>
					<y>889</y>
				</centroid>
			</pseudo3D>
		</spatialEntity>
		<spatialEntity>
			<pseudo3D type="cluster">
				<clusteredness>1</clusteredness>
				<density>1</density>
				<area>191.0706</area>
				<perimeter>54</perimeter>
				<distanceFromOrigin>692.1625531621889</distanceFromOrigin>
				<angle>85.60129464500447</angle>
				<shape>rectangular</shape>
				<triangleMeasure>0.5249192307692309</triangleMeasure>
				<rectangleMeasure>1</rectangleMeasure>
				<circleMeasure>0.6282560906835513</circleMeasure>
				<centroid>
					<x>7</x>
					<y>902.5</y>
				</centroid>
			</pseudo3D>
		</spatialEntity>
		<spatialEntity>
			<pseudo3D type="cluster">
				<clusteredness>1</clusteredness>
				<density>1</density>
				<area>191.0706</area>
				<perimeter>56</perimeter>
				<distanceFromOrigin>592.5546388308845</distanceFromOrigin>
				<angle>0</angle>
				<shape>rectangular</shape>
				<triangleMeasure>0.4874250000000001</triangleMeasure>
				<rectangleMeasure>0.9748500000000001</rectangleMeasure>
				<circleMeasure>0.5849833005488307</circleMeasure>
				<centroid>
					<x>161</x>
					<y>1011</y>
				</centroid>
			</pseudo3D>
		</spatialEntity>
		<spatialEntity>
			<pseudo3D type="cluster">
				<clusteredness>1</clusteredness>
				<density>1</density>
				<area>191.0706</area>
				<perimeter>54</perimeter>
				<distanceFromOrigin>741.4910653541282</distanceFromOrigin>
				<angle>85.60129464500447</angle>
				<shape>rectangular</shape>
				<triangleMeasure>0.5249192307692309</triangleMeasure>
				<rectangleMeasure>1</rectangleMeasure>
				<circleMeasure>0.6282560906835513</circleMeasure>
				<centroid>
					<x>7</x>
					<y>1038.5</y>
				</centroid>
			</pseudo3D>
		</spatialEntity>
		<spatialEntity>
			<pseudo3D type="cluster">
				<clusteredness>1</clusteredness>
				<density>1</density>
				<area>191.0706</area>
				<perimeter>54</perimeter>
				<distanceFromOrigin>447.8939606647984</distanceFromOrigin>
				<angle>0</angle>
				<shape>rectangular</shape>
				<triangleMeasure>0.5249192307692309</triangleMeasure>
				<rectangleMeasure>1</rectangleMeasure>
				<circleMeasure>0.6282560906835513</circleMeasure>
				<centroid>
					<x>991</x>
					<y>1038.5</y>
				</centroid>
			</pseudo3D>
		</spatialEntity>
		<spatialEntity>
			<pseudo3D type="cluster">
				<clusteredness>1</clusteredness>
				<density>1</density>
				<area>191.0706</area>
				<perimeter>58</perimeter>
				<distanceFromOrigin>790.3480246068816</distanceFromOrigin>
				<angle>0</angle>
				<shape>rectangular</shape>
				<triangleMeasure>0.4549300000000001</triangleMeasure>
				<rectangleMeasure>0.9098600000000001</rectangleMeasure>
				<circleMeasure>0.5446875469621394</circleMeasure>
				<centroid>
					<x>1399.5</x>
					<y>1052</y>
				</centroid>
			</pseudo3D>
		</spatialEntity>
		<spatialEntity>
			<pseudo3D type="cluster">
				<clusteredness>0.04297899799745837</clusteredness>
				<density>1</density>
				<area>764.2824000000001</area>
				<perimeter>159.7946014404297</perimeter>
				<distanceFromOrigin>615.5331022780172</distanceFromOrigin>
				<angle>47.59975248400887</angle>
				<shape>rectangular</shape>
				<triangleMeasure>0.3235057777777778</triangleMeasure>
				<rectangleMeasure>0.3871362835531176</rectangleMeasure>
				<circleMeasure>0.1959944279975318</circleMeasure>
				<centroid>
					<x>1160</x>
					<y>1140</y>
				</centroid>
			</pseudo3D>
		</spatialEntity>
		<spatialEntity>
			<pseudo3D type="cluster">
				<clusteredness>1</clusteredness>
				<density>1</density>
				<area>191.0706</area>
				<perimeter>54</perimeter>
				<distanceFromOrigin>590.485393553473</distanceFromOrigin>
				<angle>0</angle>
				<shape>rectangular</shape>
				<triangleMeasure>0.5249192307692309</triangleMeasure>
				<rectangleMeasure>1</rectangleMeasure>
				<circleMeasure>0.6282560906835513</circleMeasure>
				<centroid>
					<x>260</x>
					<y>1133.5</y>
				</centroid>
			</pseudo3D>
		</spatialEntity>
		<spatialEntity>
			<pseudo3D type="cluster">
				<clusteredness>1</clusteredness>
				<density>1</density>
				<area>191.0706</area>
				<perimeter>56</perimeter>
				<distanceFromOrigin>678.8357680617603</distanceFromOrigin>
				<angle>0</angle>
				<shape>rectangular</shape>
				<triangleMeasure>0.4874250000000001</triangleMeasure>
				<rectangleMeasure>0.9748500000000001</rectangleMeasure>
				<circleMeasure>0.5849833005488307</circleMeasure>
				<centroid>
					<x>189</x>
					<y>1188</y>
				</centroid>
			</pseudo3D>
		</spatialEntity>
		<spatialEntity>
			<pseudo3D type="cluster">
				<clusteredness>1</clusteredness>
				<density>1</density>
				<area>191.0706</area>
				<perimeter>56</perimeter>
				<distanceFromOrigin>507.5588635813584</distanceFromOrigin>
				<angle>0</angle>
				<shape>rectangular</shape>
				<triangleMeasure>0.4874250000000001</triangleMeasure>
				<rectangleMeasure>0.9748500000000001</rectangleMeasure>
				<circleMeasure>0.5849833005488307</circleMeasure>
				<centroid>
					<x>612</x>
					<y>1215</y>
				</centroid>
			</pseudo3D>
		</spatialEntity>
		<spatialEntity>
			<pseudo3D type="cluster">
				<clusteredness>1</clusteredness>
				<density>1</density>
				<area>191.0706</area>
				<perimeter>56</perimeter>
				<distanceFromOrigin>805.8051873747153</distanceFromOrigin>
				<angle>0</angle>
				<shape>rectangular</shape>
				<triangleMeasure>0.4874250000000001</triangleMeasure>
				<rectangleMeasure>0.9748500000000001</rectangleMeasure>
				<circleMeasure>0.5849833005488307</circleMeasure>
				<centroid>
					<x>133</x>
					<y>1310</y>
				</centroid>
			</pseudo3D>
		</spatialEntity>
		<spatialEntity>
			<pseudo3D type="cluster">
				<clusteredness>1</clusteredness>
				<density>1</density>
				<area>191.0706</area>
				<perimeter>54</perimeter>
				<distanceFromOrigin>919.2355519669591</distanceFromOrigin>
				<angle>0</angle>
				<shape>rectangular</shape>
				<triangleMeasure>0.5249192307692309</triangleMeasure>
				<rectangleMeasure>1</rectangleMeasure>
				<circleMeasure>0.6282560906835513</circleMeasure>
				<centroid>
					<x>1371</x>
					<y>1323.5</y>
				</centroid>
			</pseudo3D>
		</spatialEntity>
		<spatialEntity>
			<pseudo3D type="cluster">
				<clusteredness>0.07107316840402042</clusteredness>
				<density>1</density>
				<area>382.1412</area>
				<perimeter>112</perimeter>
				<distanceFromOrigin>666.7600767892451</distanceFromOrigin>
				<angle>36.38435181583588</angle>
				<shape>rectangular</shape>
				<triangleMeasure>0.32495</triangleMeasure>
				<rectangleMeasure>0.6499</rectangleMeasure>
				<circleMeasure>0.2339933167889357</circleMeasure>
				<centroid>
					<x>471</x>
					<y>1351</y>
				</centroid>
			</pseudo3D>
		</spatialEntity>
		<spatialEntity>
			<pseudo3D type="cluster">
				<clusteredness>1</clusteredness>
				<density>1</density>
				<area>191.0706</area>
				<perimeter>56</perimeter>
				<distanceFromOrigin>641.6509954796298</distanceFromOrigin>
				<angle>0</angle>
				<shape>rectangular</shape>
				<triangleMeasure>0.4874250000000001</triangleMeasure>
				<rectangleMeasure>0.9748500000000001</rectangleMeasure>
				<circleMeasure>0.5849833005488307</circleMeasure>
				<centroid>
					<x>626</x>
					<y>1351</y>
				</centroid>
			</pseudo3D>
		</spatialEntity>
		<numericStateVariable>
			<name>avgClusterednessClusters</name>
			<value>0.9672306098392541</value>
		</numericStateVariable>
		<numericStateVariable>
			<name>avgDensityClusters</name>
			<value>1.000519750519751</value>
		</numericStateVariable>
	</timepoint>
	<timepoint>
		<spatialEntity>
			<pseudo3D type="cluster">
				<clusteredness>1</clusteredness>
				<density>1</density>
				<area>191.0706</area>
				<perimeter>54</perimeter>
				<distanceFromOrigin>959.0130343222661</distanceFromOrigin>
				<angle>0</angle>
				<shape>rectangular</shape>
				<triangleMeasure>0.5249192307692309</triangleMeasure>
				<rectangleMeasure>1</rectangleMeasure>
				<circleMeasure>0.6282560906835513</circleMeasure>
				<centroid>
					<x>7</x>
					<y>6.5</y>
				</centroid>
			</pseudo3D>
		</spatialEntity>
		<spatialEntity>
			<pseudo3D type="cluster">
				<clusteredness>0.1022779536249618</clusteredness>
				<density>1</density>
				<area>382.1412</area>
				<perimeter>93.90396308898926</perimeter>
				<distanceFromOrigin>764.8954176879347</distanceFromOrigin>
				<angle>0</angle>
				<shape>rectangular</shape>
				<triangleMeasure>0.4546593694229625</triangleMeasure>
				<rectangleMeasure>0.5054777777777778</rectangleMeasure>
				<circleMeasure>0.3031241850905896</circleMeasure>
				<centroid>
					<x>322.8848</x>
					<y>13.44444</y>
				</centroid>
			</pseudo3D>
		</spatialEntity>
		<spatialEntity>
			<pseudo3D type="cluster">
				<clusteredness>1</clusteredness>
				<density>1</density>
				<area>191.0706</area>
				<perimeter>54</perimeter>
				<distanceFromOrigin>698.6343822057429</distanceFromOrigin>
				<angle>0</angle>
				<shape>rectangular</shape>
				<triangleMeasure>0.5249192307692309</triangleMeasure>
				<rectangleMeasure>1</rectangleMeasure>
				<circleMeasure>0.6282560906835513</circleMeasure>
				<centroid>
					<x>569</x>
					<y>6.5</y>
				</centroid>
			</pseudo3D>
		</spatialEntity>
		<spatialEntity>
			<pseudo3D type="cluster">
				<clusteredness>1</clusteredness>
				<density>1</density>
				<area>191.0706</area>
				<perimeter>54</perimeter>
				<distanceFromOrigin>880.0602252118886</distanceFromOrigin>
				<angle>0</angle>
				<shape>rectangular</shape>
				<triangleMeasure>0.5249192307692309</triangleMeasure>
				<rectangleMeasure>1</rectangleMeasure>
				<circleMeasure>0.6282560906835513</circleMeasure>
				<centroid>
					<x>1231</x>
					<y>6.5</y>
				</centroid>
			</pseudo3D>
		</spatialEntity>
		<spatialEntity>
			<pseudo3D type="cluster">
				<clusteredness>1</clusteredness>
				<density>1</density>
				<area>191.0706</area>
				<perimeter>56</perimeter>
				<distanceFromOrigin>973.1032833158051</distanceFromOrigin>
				<angle>0</angle>
				<shape>rectangular</shape>
				<triangleMeasure>0.4874250000000001</triangleMeasure>
				<rectangleMeasure>0.9748500000000001</rectangleMeasure>
				<circleMeasure>0.5849833005488307</circleMeasure>
				<centroid>
					<x>1385</x>
					<y>20</y>
				</centroid>
			</pseudo3D>
		</spatialEntity>
		<spatialEntity>
			<pseudo3D type="cluster">
				<clusteredness>1</clusteredness>
				<density>1</density>
				<area>191.0706</area>
				<perimeter>54</perimeter>
				<distanceFromOrigin>763.0674937382669</distanceFromOrigin>
				<angle>85.60129464500447</angle>
				<shape>rectangular</shape>
				<triangleMeasure>0.5249192307692309</triangleMeasure>
				<rectangleMeasure>1</rectangleMeasure>
				<circleMeasure>0.6282560906835513</circleMeasure>
				<centroid>
					<x>1062</x>
					<y>33.5</y>
				</centroid>
			</pseudo3D>
		</spatialEntity>
		<spatialEntity>
			<pseudo3D type="cluster">
				<clusteredness>1</clusteredness>
				<density>1</density>
				<area>191.0706</area>
				<perimeter>56</perimeter>
				<distanceFromOrigin>644.4796350545143</distanceFromOrigin>
				<angle>0</angle>
				<shape>rectangular</shape>
				<triangleMeasure>0.4874250000000001</triangleMeasure>
				<rectangleMeasure>0.9748500000000001</rectangleMeasure>
				<circleMeasure>0.5849833005488307</circleMeasure>
				<centroid>
					<x>851</x>
					<y>74</y>
				</centroid>
			</pseudo3D>
		</spatialEntity>
		<spatialEntity>
			<pseudo3D type="cluster">
				<clusteredness>1</clusteredness>
				<density>1</density>
				<area>191.0706</area>
				<perimeter>54</perimeter>
				<distanceFromOrigin>708.9936530040308</distanceFromOrigin>
				<angle>81.2538377374448</angle>
				<shape>rectangular</shape>
				<triangleMeasure>0.5249192307692309</triangleMeasure>
				<rectangleMeasure>1</rectangleMeasure>
				<circleMeasure>0.6282560906835513</circleMeasure>
				<centroid>
					<x>288</x>
					<y>101.5</y>
				</centroid>
			</pseudo3D>
		</spatialEntity>
		<spatialEntity>
			<pseudo3D type="cluster">
				<clusteredness>1</clusteredness>
				<density>1</density>
				<area>191.0706</area>
				<perimeter>54</perimeter>
				<distanceFromOrigin>846.414201204115</distanceFromOrigin>
				<angle>85.60129464500447</angle>
				<shape>rectangular</shape>
				<triangleMeasure>0.5249192307692309</triangleMeasure>
				<rectangleMeasure>1</rectangleMeasure>
				<circleMeasure>0.6282560906835513</circleMeasure>
				<centroid>
					<x>1287</x>
					<y>101.5</y>
				</centroid>
			</pseudo3D>
		</spatialEntity>
		<spatialEntity>
			<pseudo3D type="cluster">
				<clusteredness>1</clusteredness>
				<density>1</density>
				<area>191.0706</area>
				<perimeter>56</perimeter>
				<distanceFromOrigin>506.4355832680006</distanceFromOrigin>
				<angle>85.60129464500447</angle>
				<shape>rectangular</shape>
				<triangleMeasure>0.4899246153846154</triangleMeasure>
				<rectangleMeasure>0.9798492307692308</rectangleMeasure>
				<circleMeasure>0.582013761610809</circleMeasure>
				<centroid>
					<x>597.5</x>
					<y>196.5</y>
				</centroid>
			</pseudo3D>
		</spatialEntity>
		<spatialEntity>
			<pseudo3D type="cluster">
				<clusteredness>1</clusteredness>
				<density>1</density>
				<area>191.0706</area>
				<perimeter>56</perimeter>
				<distanceFromOrigin>766.1886190749639</distanceFromOrigin>
				<angle>0</angle>
				<shape>rectangular</shape>
				<triangleMeasure>0.4874250000000001</triangleMeasure>
				<rectangleMeasure>0.9748500000000001</rectangleMeasure>
				<circleMeasure>0.5849833005488307</circleMeasure>
				<centroid>
					<x>49</x>
					<y>251</y>
				</centroid>
			</pseudo3D>
		</spatialEntity>
		<spatialEntity>
			<pseudo3D type="cluster">
				<clusteredness>1</clusteredness>
				<density>1</density>
				<area>191.0706</area>
				<perimeter>56</perimeter>
				<distanceFromOrigin>485.9681059493514</distanceFromOrigin>
				<angle>0</angle>
				<shape>rectangular</shape>
				<triangleMeasure>0.4874250000000001</triangleMeasure>
				<rectangleMeasure>0.9748500000000001</rectangleMeasure>
				<circleMeasure>0.5849833005488307</circleMeasure>
				<centroid>
					<x>879</x>
					<y>251</y>
				</centroid>
			</pseudo3D>
		</spatialEntity>
		<spatialEntity>
			<pseudo3D type="cluster">
				<clusteredness>0.1472755506315886</clusteredness>
				<density>1</density>
				<area>382.1412</area>
				<perimeter>82</perimeter>
				<distanceFromOrigin>446.4011648730321</distanceFromOrigin>
				<angle>51.84277341263093</angle>
				<shape>rectangular</shape>
				<triangleMeasure>0.5054777777777778</triangleMeasure>
				<rectangleMeasure>1</rectangleMeasure>
				<circleMeasure>0.4958128693722084</circleMeasure>
				<centroid>
					<x>415</x>
					<y>325.5</y>
				</centroid>
			</pseudo3D>
		</spatialEntity>
		<spatialEntity>
			<pseudo3D type="cluster">
				<clusteredness>0.1421464138862575</clusteredness>
				<density>1</density>
				<area>382.1412</area>
				<perimeter>84</perimeter>
				<distanceFromOrigin>739.5958355750795</distanceFromOrigin>
				<angle>51.84277341263093</angle>
				<shape>rectangular</shape>
				<triangleMeasure>0.4874250000000001</triangleMeasure>
				<rectangleMeasure>0.9748500000000001</rectangleMeasure>
				<circleMeasure>0.4679865765064302</circleMeasure>
				<centroid>
					<x>14</x>
					<y>346</y>
				</centroid>
			</pseudo3D>
		</spatialEntity>
		<spatialEntity>
			<pseudo3D type="cluster">
				<clusteredness>1</clusteredness>
				<density>1</density>
				<area>191.0706</area>
				<perimeter>56</perimeter>
				<distanceFromOrigin>712.5735049803634</distanceFromOrigin>
				<angle>0</angle>
				<shape>rectangular</shape>
				<triangleMeasure>0.4874250000000001</triangleMeasure>
				<rectangleMeasure>0.9748500000000001</rectangleMeasure>
				<circleMeasure>0.5849833005488307</circleMeasure>
				<centroid>
					<x>7</x>
					<y>441</y>
				</centroid>
			</pseudo3D>
		</spatialEntity>
		<spatialEntity>
			<pseudo3D type="cluster">
				<clusteredness>1</clusteredness>
				<density>1</density>
				<area>191.0706</area>
				<perimeter>56</perimeter>
				<distanceFromOrigin>627.5866474041652</distanceFromOrigin>
				<angle>0</angle>
				<shape>rectangular</shape>
				<triangleMeasure>0.4874250000000001</triangleMeasure>
				<rectangleMeasure>0.9748500000000001</rectangleMeasure>
				<circleMeasure>0.5849833005488307</circleMeasure>
				<centroid>
					<x>1259</x>
					<y>441</y>
				</centroid>
			</pseudo3D>
		</spatialEntity>
		<spatialEntity>
			<pseudo3D type="cluster">
				<clusteredness>1</clusteredness>
				<density>1</density>
				<area>191.0706</area>
				<perimeter>54</perimeter>
				<distanceFromOrigin>454.4282121523707</distanceFromOrigin>
				<angle>0</angle>
				<shape>rectangular</shape>
				<triangleMeasure>0.5249192307692309</triangleMeasure>
				<rectangleMeasure>1</rectangleMeasure>
				<circleMeasure>0.6282560906835513</circleMeasure>
				<centroid>
					<x>288</x>
					<y>454.5</y>
				</centroid>
			</pseudo3D>
		</spatialEntity>
		<spatialEntity>
			<pseudo3D type="cluster">
				<clusteredness>1</clusteredness>
				<density>1</density>
				<area>191.0706</area>
				<perimeter>56</perimeter>
				<distanceFromOrigin>488.9427369334777</distanceFromOrigin>
				<angle>0</angle>
				<shape>rectangular</shape>
				<triangleMeasure>0.4874250000000001</triangleMeasure>
				<rectangleMeasure>0.9748500000000001</rectangleMeasure>
				<circleMeasure>0.5849833005488307</circleMeasure>
				<centroid>
					<x>1118</x>
					<y>468</y>
				</centroid>
			</pseudo3D>
		</spatialEntity>
		<spatialEntity>
			<pseudo3D type="cluster">
				<clusteredness>1</clusteredness>
				<density>1</density>
				<area>191.0706</area>
				<perimeter>54</perimeter>
				<distanceFromOrigin>296.5687104196934</distanceFromOrigin>
				<angle>81.2538377374448</angle>
				<shape>rectangular</shape>
				<triangleMeasure>0.5249192307692309</triangleMeasure>
				<rectangleMeasure>1</rectangleMeasure>
				<circleMeasure>0.6282560906835513</circleMeasure>
				<centroid>
					<x>415</x>
					<y>549.5</y>
				</centroid>
			</pseudo3D>
		</spatialEntity>
		<spatialEntity>
			<pseudo3D type="cluster">
				<clusteredness>1</clusteredness>
				<density>1</density>
				<area>191.0706</area>
				<perimeter>54</perimeter>
				<distanceFromOrigin>149.0905764963031</distanceFromOrigin>
				<angle>81.2538377374448</angle>
				<shape>rectangular</shape>
				<triangleMeasure>0.5249192307692309</triangleMeasure>
				<rectangleMeasure>1</rectangleMeasure>
				<circleMeasure>0.6282560906835513</circleMeasure>
				<centroid>
					<x>654</x>
					<y>549.5</y>
				</centroid>
			</pseudo3D>
		</spatialEntity>
		<spatialEntity>
			<pseudo3D type="cluster">
				<clusteredness>1</clusteredness>
				<density>1</density>
				<area>191.0706</area>
				<perimeter>54</perimeter>
				<distanceFromOrigin>232.2606294661237</distanceFromOrigin>
				<angle>85.60129464500447</angle>
				<shape>rectangular</shape>
				<triangleMeasure>0.5249192307692309</triangleMeasure>
				<rectangleMeasure>1</rectangleMeasure>
				<circleMeasure>0.6282560906835513</circleMeasure>
				<centroid>
					<x>865</x>
					<y>549.5</y>
				</centroid>
			</pseudo3D>
		</spatialEntity>
		<spatialEntity>
			<pseudo3D type="cluster">
				<clusteredness>1</clusteredness>
				<density>1</density>
				<area>191.0706</area>
				<perimeter>54</perimeter>
				<distanceFromOrigin>659.8128522543343</distanceFromOrigin>
				<angle>85.60129464500447</angle>
				<shape>rectangular</shape>
				<triangleMeasure>0.5249192307692309</triangleMeasure>
				<rectangleMeasure>1</rectangleMeasure>
				<circleMeasure>0.6282560906835513</circleMeasure>
				<centroid>
					<x>1329</x>
					<y>549.5</y>
				</centroid>
			</pseudo3D>
		</spatialEntity>
		<spatialEntity>
			<pseudo3D type="cluster">
				<clusteredness>1</clusteredness>
				<density>1</density>
				<area>191.0706</area>
				<perimeter>56</perimeter>
				<distanceFromOrigin>241.5719354560873</distanceFromOrigin>
				<angle>0</angle>
				<shape>rectangular</shape>
				<triangleMeasure>0.4874250000000001</triangleMeasure>
				<rectangleMeasure>0.9748500000000001</rectangleMeasure>
				<circleMeasure>0.5849833005488307</circleMeasure>
				<centroid>
					<x>471</x>
					<y>563</y>
				</centroid>
			</pseudo3D>
		</spatialEntity>
		<spatialEntity>
			<pseudo3D type="cluster">
				<clusteredness>1</clusteredness>
				<density>1</density>
				<area>191.0706</area>
				<perimeter>54</perimeter>
				<distanceFromOrigin>662.149529940179</distanceFromOrigin>
				<angle>0</angle>
				<shape>rectangular</shape>
				<triangleMeasure>0.5249192307692309</triangleMeasure>
				<rectangleMeasure>1</rectangleMeasure>
				<circleMeasure>0.6282560906835513</circleMeasure>
				<centroid>
					<x>21</x>
					<y>576.5</y>
				</centroid>
			</pseudo3D>
		</spatialEntity>
		<spatialEntity>
			<pseudo3D type="cluster">
				<clusteredness>0.01121693627479961</clusteredness>
				<density>1.047619047619048</density>
				<area>8024.965200000001</area>
				<perimeter>704.167106628418</perimeter>
				<distanceFromOrigin>97.082439194738</distanceFromOrigin>
				<angle>93.5904181343931</angle>
				<shape>rectangular</shape>
				<triangleMeasure>0.1625354670636397</triangleMeasure>
				<rectangleMeasure>0.1784991592152676</rectangleMeasure>
				<circleMeasure>0.1328730034083508</circleMeasure>
				<centroid>
					<x>699.6335</x>
					<y>702.6827</y>
				</centroid>
			</pseudo3D>
		</spatialEntity>
		<spatialEntity>
			<pseudo3D type="cluster">
				<clusteredness>1</clusteredness>
				<density>1</density>
				<area>191.0706</area>
				<perimeter>56</perimeter>
				<distanceFromOrigin>302.5243791829016</distanceFromOrigin>
				<angle>0</angle>
				<shape>rectangular</shape>
				<triangleMeasure>0.4874250000000001</triangleMeasure>
				<rectangleMeasure>0.9748500000000001</rectangleMeasure>
				<circleMeasure>0.5849833005488307</circleMeasure>
				<centroid>
					<x>372</x>
					<y>658</y>
				</centroid>
			</pseudo3D>
		</spatialEntity>
		<spatialEntity>
			<pseudo3D type="cluster">
				<clusteredness>1</clusteredness>
				<density>1</density>
				<area>191.0706</area>
				<perimeter>54</perimeter>
				<distanceFromOrigin>342.2104615583808</distanceFromOrigin>
				<angle>81.2538377374448</angle>
				<shape>rectangular</shape>
				<triangleMeasure>0.5249192307692309</triangleMeasure>
				<rectangleMeasure>1</rectangleMeasure>
				<circleMeasure>0.6282560906835513</circleMeasure>
				<centroid>
					<x>330</x>
					<y>685.5</y>
				</centroid>
			</pseudo3D>
		</spatialEntity>
		<spatialEntity>
			<pseudo3D type="cluster">
				<clusteredness>0.03846952328251355</clusteredness>
				<density>1</density>
				<area>573.2118</area>
				<perimeter>172.4842147827148</perimeter>
				<distanceFromOrigin>140.6556077801379</distanceFromOrigin>
				<angle>0</angle>
				<shape>rectangular</shape>
				<triangleMeasure>0.2832511442601687</triangleMeasure>
				<rectangleMeasure>0.2950137931034483</rectangleMeasure>
				<circleMeasure>0.1459355669409217</circleMeasure>
				<centroid>
					<x>813.1793</x>
					<y>805.5964</y>
				</centroid>
			</pseudo3D>
		</spatialEntity>
		<spatialEntity>
			<pseudo3D type="cluster">
				<clusteredness>1</clusteredness>
				<density>1</density>
				<area>191.0706</area>
				<perimeter>54</perimeter>
				<distanceFromOrigin>465.2956049652736</distanceFromOrigin>
				<angle>0</angle>
				<shape>rectangular</shape>
				<triangleMeasure>0.5249192307692309</triangleMeasure>
				<rectangleMeasure>1</rectangleMeasure>
				<circleMeasure>0.6282560906835513</circleMeasure>
				<centroid>
					<x>1146</x>
					<y>780.5</y>
				</centroid>
			</pseudo3D>
		</spatialEntity>
		<spatialEntity>
			<pseudo3D type="cluster">
				<clusteredness>1</clusteredness>
				<density>1</density>
				<area>191.0706</area>
				<perimeter>56</perimeter>
				<distanceFromOrigin>628.504574366806</distanceFromOrigin>
				<angle>0</angle>
				<shape>rectangular</shape>
				<triangleMeasure>0.4874250000000001</triangleMeasure>
				<rectangleMeasure>0.9748500000000001</rectangleMeasure>
				<circleMeasure>0.5849833005488307</circleMeasure>
				<centroid>
					<x>49</x>
					<y>794</y>
				</centroid>
			</pseudo3D>
		</spatialEntity>
		<spatialEntity>
			<pseudo3D type="cluster">
				<clusteredness>1</clusteredness>
				<density>1</density>
				<area>191.0706</area>
				<perimeter>56</perimeter>
				<distanceFromOrigin>344.1583937665911</distanceFromOrigin>
				<angle>0</angle>
				<shape>rectangular</shape>
				<triangleMeasure>0.4874250000000001</triangleMeasure>
				<rectangleMeasure>0.9748500000000001</rectangleMeasure>
				<circleMeasure>0.5849833005488307</circleMeasure>
				<centroid>
					<x>1020</x>
					<y>794</y>
				</centroid>
			</pseudo3D>
		</spatialEntity>
		<spatialEntity>
			<pseudo3D type="cluster">
				<clusteredness>1</clusteredness>
				<density>1</density>
				<area>191.0706</area>
				<perimeter>54</perimeter>
				<distanceFromOrigin>662.7043081193905</distanceFromOrigin>
				<angle>0</angle>
				<shape>rectangular</shape>
				<triangleMeasure>0.5249192307692309</triangleMeasure>
				<rectangleMeasure>1</rectangleMeasure>
				<circleMeasure>0.6282560906835513</circleMeasure>
				<centroid>
					<x>21</x>
					<y>834.5</y>
				</centroid>
			</pseudo3D>
		</spatialEntity>
		<spatialEntity>
			<pseudo3D type="cluster">
				<clusteredness>1</clusteredness>
				<density>1</density>
				<area>191.0706</area>
				<perimeter>56</perimeter>
				<distanceFromOrigin>684.8430477123937</distanceFromOrigin>
				<angle>0</angle>
				<shape>rectangular</shape>
				<triangleMeasure>0.4874250000000001</triangleMeasure>
				<rectangleMeasure>0.9748500000000001</rectangleMeasure>
				<circleMeasure>0.5849833005488307</circleMeasure>
				<centroid>
					<x>1357</x>
					<y>848</y>
				</centroid>
			</pseudo3D>
		</spatialEntity>
		<spatialEntity>
			<pseudo3D type="cluster">
				<clusteredness>1</clusteredness>
				<density>1</density>
				<area>191.0706</area>
				<perimeter>54</perimeter>
				<distanceFromOrigin>194.5096398639409</distanceFromOrigin>
				<angle>0</angle>
				<shape>rectangular</shape>
				<triangleMeasure>0.5249192307692309</triangleMeasure>
				<rectangleMeasure>1</rectangleMeasure>
				<circleMeasure>0.6282560906835513</circleMeasure>
				<centroid>
					<x>569</x>
					<y>875.5</y>
				</centroid>
			</pseudo3D>
		</spatialEntity>
		<spatialEntity>
			<pseudo3D type="cluster">
				<clusteredness>1</clusteredness>
				<density>1</density>
				<area>191.0706</area>
				<perimeter>56</perimeter>
				<distanceFromOrigin>686.8493284556665</distanceFromOrigin>
				<angle>0</angle>
				<shape>rectangular</shape>
				<triangleMeasure>0.4874250000000001</triangleMeasure>
				<rectangleMeasure>0.9748500000000001</rectangleMeasure>
				<circleMeasure>0.5849833005488307</circleMeasure>
				<centroid>
					<x>21</x>
					<y>930</y>
				</centroid>
			</pseudo3D>
		</spatialEntity>
		<spatialEntity>
			<pseudo3D type="cluster">
				<clusteredness>1</clusteredness>
				<density>1</density>
				<area>191.0706</area>
				<perimeter>56</perimeter>
				<distanceFromOrigin>626.0239612027642</distanceFromOrigin>
				<angle>0</angle>
				<shape>rectangular</shape>
				<triangleMeasure>0.4874250000000001</triangleMeasure>
				<rectangleMeasure>0.9748500000000001</rectangleMeasure>
				<circleMeasure>0.5849833005488307</circleMeasure>
				<centroid>
					<x>147</x>
					<y>1052</y>
				</centroid>
			</pseudo3D>
		</spatialEntity>
		<spatialEntity>
			<pseudo3D type="cluster">
				<clusteredness>1</clusteredness>
				<density>1</density>
				<area>191.0706</area>
				<perimeter>54</perimeter>
				<distanceFromOrigin>753.8235867893761</distanceFromOrigin>
				<angle>0</angle>
				<shape>rectangular</shape>
				<triangleMeasure>0.5249192307692309</triangleMeasure>
				<rectangleMeasure>1</rectangleMeasure>
				<circleMeasure>0.6282560906835513</circleMeasure>
				<centroid>
					<x>7</x>
					<y>1065.5</y>
				</centroid>
			</pseudo3D>
		</spatialEntity>
		<spatialEntity>
			<pseudo3D type="cluster">
				<clusteredness>1</clusteredness>
				<density>1</density>
				<area>191.0706</area>
				<perimeter>54</perimeter>
				<distanceFromOrigin>497.1207096872952</distanceFromOrigin>
				<angle>0</angle>
				<shape>rectangular</shape>
				<triangleMeasure>0.5249192307692309</triangleMeasure>
				<rectangleMeasure>1</rectangleMeasure>
				<circleMeasure>0.6282560906835513</circleMeasure>
				<centroid>
					<x>1034</x>
					<y>1065.5</y>
				</centroid>
			</pseudo3D>
		</spatialEntity>
		<spatialEntity>
			<pseudo3D type="cluster">
				<clusteredness>0.02561338595841364</clusteredness>
				<density>1</density>
				<area>764.2824000000001</area>
				<perimeter>235.3758316040039</perimeter>
				<distanceFromOrigin>584.9316199351853</distanceFromOrigin>
				<angle>31.46817607027345</angle>
				<shape>triangular</shape>
				<triangleMeasure>0.2423312274582854</triangleMeasure>
				<rectangleMeasure>0.2368769740046024</rectangleMeasure>
				<circleMeasure>0.08876936381617287</circleMeasure>
				<centroid>
					<x>1135.107</x>
					<y>1120.716</y>
				</centroid>
			</pseudo3D>
		</spatialEntity>
		<spatialEntity>
			<pseudo3D type="cluster">
				<clusteredness>1</clusteredness>
				<density>1</density>
				<area>191.0706</area>
				<perimeter>56</perimeter>
				<distanceFromOrigin>797.8132613588219</distanceFromOrigin>
				<angle>0</angle>
				<shape>rectangular</shape>
				<triangleMeasure>0.4874250000000001</triangleMeasure>
				<rectangleMeasure>0.9748500000000001</rectangleMeasure>
				<circleMeasure>0.5849833005488307</circleMeasure>
				<centroid>
					<x>1371</x>
					<y>1120</y>
				</centroid>
			</pseudo3D>
		</spatialEntity>
		<spatialEntity>
			<pseudo3D type="cluster">
				<clusteredness>1</clusteredness>
				<density>1</density>
				<area>191.0706</area>
				<perimeter>56</perimeter>
				<distanceFromOrigin>619.4319978819306</distanceFromOrigin>
				<angle>0</angle>
				<shape>rectangular</shape>
				<triangleMeasure>0.4874250000000001</triangleMeasure>
				<rectangleMeasure>0.9748500000000001</rectangleMeasure>
				<circleMeasure>0.5849833005488307</circleMeasure>
				<centroid>
					<x>232</x>
					<y>1147</y>
				</centroid>
			</pseudo3D>
		</spatialEntity>
		<spatialEntity>
			<pseudo3D type="cluster">
				<clusteredness>1</clusteredness>
				<density>1</density>
				<area>191.0706</area>
				<perimeter>58</perimeter>
				<distanceFromOrigin>482.7059146105422</distanceFromOrigin>
				<angle>0</angle>
				<shape>rectangular</shape>
				<triangleMeasure>0.4549300000000001</triangleMeasure>
				<rectangleMeasure>0.9098600000000001</rectangleMeasure>
				<circleMeasure>0.5446875469621394</circleMeasure>
				<centroid>
					<x>597.5</x>
					<y>1188</y>
				</centroid>
			</pseudo3D>
		</spatialEntity>
		<spatialEntity>
			<pseudo3D type="cluster">
				<clusteredness>1</clusteredness>
				<density>1</density>
				<area>191.0706</area>
				<perimeter>54</perimeter>
				<distanceFromOrigin>650.0438446751111</distanceFromOrigin>
				<angle>0</angle>
				<shape>rectangular</shape>
				<triangleMeasure>0.5249192307692309</triangleMeasure>
				<rectangleMeasure>1</rectangleMeasure>
				<circleMeasure>0.6282560906835513</circleMeasure>
				<centroid>
					<x>246</x>
					<y>1201.5</y>
				</centroid>
			</pseudo3D>
		</spatialEntity>
		<spatialEntity>
			<pseudo3D type="cluster">
				<clusteredness>1</clusteredness>
				<density>1</density>
				<area>191.0706</area>
				<perimeter>54</perimeter>
				<distanceFromOrigin>634.3855294692653</distanceFromOrigin>
				<angle>85.60129464500447</angle>
				<shape>rectangular</shape>
				<triangleMeasure>0.5249192307692309</triangleMeasure>
				<rectangleMeasure>1</rectangleMeasure>
				<circleMeasure>0.6282560906835513</circleMeasure>
				<centroid>
					<x>429</x>
					<y>1296.5</y>
				</centroid>
			</pseudo3D>
		</spatialEntity>
		<spatialEntity>
			<pseudo3D type="cluster">
				<clusteredness>1</clusteredness>
				<density>1</density>
				<area>191.0706</area>
				<perimeter>56</perimeter>
				<distanceFromOrigin>607.7910825275409</distanceFromOrigin>
				<angle>0</angle>
				<shape>rectangular</shape>
				<triangleMeasure>0.4874250000000001</triangleMeasure>
				<rectangleMeasure>0.9748500000000001</rectangleMeasure>
				<circleMeasure>0.5849833005488307</circleMeasure>
				<centroid>
					<x>569</x>
					<y>1310</y>
				</centroid>
			</pseudo3D>
		</spatialEntity>
		<spatialEntity>
			<pseudo3D type="cluster">
				<clusteredness>1</clusteredness>
				<density>1</density>
				<area>191.0706</area>
				<perimeter>56</perimeter>
				<distanceFromOrigin>863.6556026565219</distanceFromOrigin>
				<angle>0</angle>
				<shape>rectangular</shape>
				<triangleMeasure>0.4874250000000001</triangleMeasure>
				<rectangleMeasure>0.9748500000000001</rectangleMeasure>
				<circleMeasure>0.5849833005488307</circleMeasure>
				<centroid>
					<x>77</x>
					<y>1337</y>
				</centroid>
			</pseudo3D>
		</spatialEntity>
		<spatialEntity>
			<pseudo3D type="cluster">
				<clusteredness>1</clusteredness>
				<density>1</density>
				<area>191.0706</area>
				<perimeter>56</perimeter>
				<distanceFromOrigin>938.3373593756139</distanceFromOrigin>
				<angle>0</angle>
				<shape>rectangular</shape>
				<triangleMeasure>0.4874250000000001</triangleMeasure>
				<rectangleMeasure>0.9748500000000001</rectangleMeasure>
				<circleMeasure>0.5849833005488307</circleMeasure>
				<centroid>
					<x>1385</x>
					<y>1337</y>
				</centroid>
			</pseudo3D>
		</spatialEntity>
		<spatialEntity>
			<pseudo3D type="cluster">
				<clusteredness>1</clusteredness>
				<density>1</density>
				<area>191.0706</area>
				<perimeter>56</perimeter>
				<distanceFromOrigin>662.9698334011888</distanceFromOrigin>
				<angle>0</angle>
				<shape>rectangular</shape>
				<triangleMeasure>0.4874250000000001</triangleMeasure>
				<rectangleMeasure>0.9748500000000001</rectangleMeasure>
				<circleMeasure>0.5849833005488307</circleMeasure>
				<centroid>
					<x>499</x>
					<y>1351</y>
				</centroid>
			</pseudo3D>
		</spatialEntity>
		<numericStateVariable>
			<name>avgClusterednessClusters</name>
			<value>0.9698210969765736</value>
		</numericStateVariable>
		<numericStateVariable>
			<name>avgDensityClusters</name>
			<value>1.000992063492063</value>
		</numericStateVariable>
	</timepoint>
	<timepoint>
		<spatialEntity>
			<pseudo3D type="cluster">
				<clusteredness>1</clusteredness>
				<density>1</density>
				<area>191.0706</area>
				<perimeter>54</perimeter>
				<distanceFromOrigin>959.0130343222661</distanceFromOrigin>
				<angle>0</angle>
				<shape>rectangular</shape>
				<triangleMeasure>0.5249192307692309</triangleMeasure>
				<rectangleMeasure>1</rectangleMeasure>
				<circleMeasure>0.6282560906835513</circleMeasure>
				<centroid>
					<x>7</x>
					<y>6.5</y>
				</centroid>
			</pseudo3D>
		</spatialEntity>
		<spatialEntity>
			<pseudo3D type="cluster">
				<clusteredness>1</clusteredness>
				<density>1</density>
				<area>191.0706</area>
				<perimeter>54</perimeter>
				<distanceFromOrigin>696.7079732570885</distanceFromOrigin>
				<angle>0</angle>
				<shape>rectangular</shape>
				<triangleMeasure>0.5249192307692309</triangleMeasure>
				<rectangleMeasure>1</rectangleMeasure>
				<circleMeasure>0.6282560906835513</circleMeasure>
				<centroid>
					<x>583</x>
					<y>6.5</y>
				</centroid>
			</pseudo3D>
		</spatialEntity>
		<spatialEntity>
			<pseudo3D type="cluster">
				<clusteredness>1</clusteredness>
				<density>1</density>
				<area>191.0706</area>
				<perimeter>56</perimeter>
				<distanceFromOrigin>740.4924037422667</distanceFromOrigin>
				<angle>0</angle>
				<shape>rectangular</shape>
				<triangleMeasure>0.4874250000000001</triangleMeasure>
				<rectangleMeasure>0.9748500000000001</rectangleMeasure>
				<circleMeasure>0.5849833005488307</circleMeasure>
				<centroid>
					<x>372</x>
					<y>20</y>
				</centroid>
			</pseudo3D>
		</spatialEntity>
		<spatialEntity>
			<pseudo3D type="cluster">
				<clusteredness>1</clusteredness>
				<density>1</density>
				<area>191.0706</area>
				<perimeter>56</perimeter>
				<distanceFromOrigin>869.1110400863632</distanceFromOrigin>
				<angle>0</angle>
				<shape>rectangular</shape>
				<triangleMeasure>0.4874250000000001</triangleMeasure>
				<rectangleMeasure>0.9748500000000001</rectangleMeasure>
				<circleMeasure>0.5849833005488307</circleMeasure>
				<centroid>
					<x>1231</x>
					<y>20</y>
				</centroid>
			</pseudo3D>
		</spatialEntity>
		<spatialEntity>
			<pseudo3D type="cluster">
				<clusteredness>1</clusteredness>
				<density>1</density>
				<area>191.0706</area>
				<perimeter>54</perimeter>
				<distanceFromOrigin>792.1615996752178</distanceFromOrigin>
				<angle>85.60129464500447</angle>
				<shape>rectangular</shape>
				<triangleMeasure>0.5249192307692309</triangleMeasure>
				<rectangleMeasure>1</rectangleMeasure>
				<circleMeasure>0.6282560906835513</circleMeasure>
				<centroid>
					<x>1118</x>
					<y>33.5</y>
				</centroid>
			</pseudo3D>
		</spatialEntity>
		<spatialEntity>
			<pseudo3D type="cluster">
				<clusteredness>1</clusteredness>
				<density>1</density>
				<area>191.0706</area>
				<perimeter>56</perimeter>
				<distanceFromOrigin>784.9203781276162</distanceFromOrigin>
				<angle>0</angle>
				<shape>rectangular</shape>
				<triangleMeasure>0.4874250000000001</triangleMeasure>
				<rectangleMeasure>0.9748500000000001</rectangleMeasure>
				<circleMeasure>0.5849833005488307</circleMeasure>
				<centroid>
					<x>232</x>
					<y>47</y>
				</centroid>
			</pseudo3D>
		</spatialEntity>
		<spatialEntity>
			<pseudo3D type="cluster">
				<clusteredness>1</clusteredness>
				<density>1</density>
				<area>191.0706</area>
				<perimeter>56</perimeter>
				<distanceFromOrigin>667.3087741068598</distanceFromOrigin>
				<angle>0</angle>
				<shape>rectangular</shape>
				<triangleMeasure>0.4874250000000001</triangleMeasure>
				<rectangleMeasure>0.9748500000000001</rectangleMeasure>
				<circleMeasure>0.5849833005488307</circleMeasure>
				<centroid>
					<x>837</x>
					<y>47</y>
				</centroid>
			</pseudo3D>
		</spatialEntity>
		<spatialEntity>
			<pseudo3D type="cluster">
				<clusteredness>1</clusteredness>
				<density>1</density>
				<area>191.0706</area>
				<perimeter>56</perimeter>
				<distanceFromOrigin>927.0825205988947</distanceFromOrigin>
				<angle>0</angle>
				<shape>rectangular</shape>
				<triangleMeasure>0.4874250000000001</triangleMeasure>
				<rectangleMeasure>0.9748500000000001</rectangleMeasure>
				<circleMeasure>0.5849833005488307</circleMeasure>
				<centroid>
					<x>1385</x>
					<y>88</y>
				</centroid>
			</pseudo3D>
		</spatialEntity>
		<spatialEntity>
			<pseudo3D type="cluster">
				<clusteredness>1</clusteredness>
				<density>1</density>
				<area>191.0706</area>
				<perimeter>56</perimeter>
				<distanceFromOrigin>697.2660898107695</distanceFromOrigin>
				<angle>0</angle>
				<shape>rectangular</shape>
				<triangleMeasure>0.4874250000000001</triangleMeasure>
				<rectangleMeasure>0.9748500000000001</rectangleMeasure>
				<circleMeasure>0.5849833005488307</circleMeasure>
				<centroid>
					<x>288</x>
					<y>115</y>
				</centroid>
			</pseudo3D>
		</spatialEntity>
		<spatialEntity>
			<pseudo3D type="cluster">
				<clusteredness>1</clusteredness>
				<density>1</density>
				<area>191.0706</area>
				<perimeter>54</perimeter>
				<distanceFromOrigin>809.2990794508542</distanceFromOrigin>
				<angle>85.60129464500447</angle>
				<shape>rectangular</shape>
				<triangleMeasure>0.5249192307692309</triangleMeasure>
				<rectangleMeasure>1</rectangleMeasure>
				<circleMeasure>0.6282560906835513</circleMeasure>
				<centroid>
					<x>1287</x>
					<y>155.5</y>
				</centroid>
			</pseudo3D>
		</spatialEntity>
		<spatialEntity>
			<pseudo3D type="cluster">
				<clusteredness>1</clusteredness>
				<density>1</density>
				<area>191.0706</area>
				<perimeter>56</perimeter>
				<distanceFromOrigin>471.3904962979207</distanceFromOrigin>
				<angle>0</angle>
				<shape>rectangular</shape>
				<triangleMeasure>0.4874250000000001</triangleMeasure>
				<rectangleMeasure>0.9748500000000001</rectangleMeasure>
				<circleMeasure>0.5849833005488307</circleMeasure>
				<centroid>
					<x>569</x>
					<y>237</y>
				</centroid>
			</pseudo3D>
		</spatialEntity>
		<spatialEntity>
			<pseudo3D type="cluster">
				<clusteredness>1</clusteredness>
				<density>1</density>
				<area>191.0706</area>
				<perimeter>56</perimeter>
				<distanceFromOrigin>721.3910174101144</distanceFromOrigin>
				<angle>0</angle>
				<shape>rectangular</shape>
				<triangleMeasure>0.4874250000000001</triangleMeasure>
				<rectangleMeasure>0.9748500000000001</rectangleMeasure>
				<circleMeasure>0.5849833005488307</circleMeasure>
				<centroid>
					<x>105</x>
					<y>251</y>
				</centroid>
			</pseudo3D>
		</spatialEntity>
		<spatialEntity>
			<pseudo3D type="cluster">
				<clusteredness>0.0464024394715962</clusteredness>
				<density>1</density>
				<area>382.1412</area>
				<perimeter>140.7036018371582</perimeter>
				<distanceFromOrigin>370.2998784768907</distanceFromOrigin>
				<angle>31.44203748654251</angle>
				<shape>rectangular</shape>
				<triangleMeasure>0.2480052405820616</triangleMeasure>
				<rectangleMeasure>0.3574563762187256</rectangleMeasure>
				<circleMeasure>0.1239532173430521</circleMeasure>
				<centroid>
					<x>463.9309</x>
					<y>366</y>
				</centroid>
			</pseudo3D>
		</spatialEntity>
		<spatialEntity>
			<pseudo3D type="cluster">
				<clusteredness>0.1472752196678577</clusteredness>
				<density>1</density>
				<area>382.1412</area>
				<perimeter>82</perimeter>
				<distanceFromOrigin>739.7303562785564</distanceFromOrigin>
				<angle>0</angle>
				<shape>rectangular</shape>
				<triangleMeasure>0.5054777777777778</triangleMeasure>
				<rectangleMeasure>1</rectangleMeasure>
				<circleMeasure>0.4958128693722084</circleMeasure>
				<centroid>
					<x>7</x>
					<y>366.5</y>
				</centroid>
			</pseudo3D>
		</spatialEntity>
		<spatialEntity>
			<pseudo3D type="cluster">
				<clusteredness>1</clusteredness>
				<density>1</density>
				<area>191.0706</area>
				<perimeter>54</perimeter>
				<distanceFromOrigin>416.473288459176</distanceFromOrigin>
				<angle>0</angle>
				<shape>rectangular</shape>
				<triangleMeasure>0.5249192307692309</triangleMeasure>
				<rectangleMeasure>1</rectangleMeasure>
				<circleMeasure>0.6282560906835513</circleMeasure>
				<centroid>
					<x>963</x>
					<y>386.5</y>
				</centroid>
			</pseudo3D>
		</spatialEntity>
		<spatialEntity>
			<pseudo3D type="cluster">
				<clusteredness>1</clusteredness>
				<density>1</density>
				<area>191.0706</area>
				<perimeter>56</perimeter>
				<distanceFromOrigin>721.0117890853103</distanceFromOrigin>
				<angle>0</angle>
				<shape>rectangular</shape>
				<triangleMeasure>0.4874250000000001</triangleMeasure>
				<rectangleMeasure>0.9748500000000001</rectangleMeasure>
				<circleMeasure>0.5849833005488307</circleMeasure>
				<centroid>
					<x>1343</x>
					<y>400</y>
				</centroid>
			</pseudo3D>
		</spatialEntity>
		<spatialEntity>
			<pseudo3D type="cluster">
				<clusteredness>1</clusteredness>
				<density>1</density>
				<area>191.0706</area>
				<perimeter>56</perimeter>
				<distanceFromOrigin>443.3734317705561</distanceFromOrigin>
				<angle>0</angle>
				<shape>rectangular</shape>
				<triangleMeasure>0.4874250000000001</triangleMeasure>
				<rectangleMeasure>0.9748500000000001</rectangleMeasure>
				<circleMeasure>0.5849833005488307</circleMeasure>
				<centroid>
					<x>1048</x>
					<y>441</y>
				</centroid>
			</pseudo3D>
		</spatialEntity>
		<spatialEntity>
			<pseudo3D type="cluster">
				<clusteredness>1</clusteredness>
				<density>1</density>
				<area>191.0706</area>
				<perimeter>56</perimeter>
				<distanceFromOrigin>695.0028776918841</distanceFromOrigin>
				<angle>0</angle>
				<shape>rectangular</shape>
				<triangleMeasure>0.4874250000000001</triangleMeasure>
				<rectangleMeasure>0.9748500000000001</rectangleMeasure>
				<circleMeasure>0.5849833005488307</circleMeasure>
				<centroid>
					<x>7</x>
					<y>495</y>
				</centroid>
			</pseudo3D>
		</spatialEntity>
		<spatialEntity>
			<pseudo3D type="cluster">
				<clusteredness>1</clusteredness>
				<density>1</density>
				<area>191.0706</area>
				<perimeter>56</perimeter>
				<distanceFromOrigin>296.2853354454115</distanceFromOrigin>
				<angle>0</angle>
				<shape>rectangular</shape>
				<triangleMeasure>0.4874250000000001</triangleMeasure>
				<rectangleMeasure>0.9748500000000001</rectangleMeasure>
				<circleMeasure>0.5849833005488307</circleMeasure>
				<centroid>
					<x>443</x>
					<y>509</y>
				</centroid>
			</pseudo3D>
		</spatialEntity>
		<spatialEntity>
			<pseudo3D type="cluster">
				<clusteredness>1</clusteredness>
				<density>1</density>
				<area>191.0706</area>
				<perimeter>54</perimeter>
				<distanceFromOrigin>396.6875344651001</distanceFromOrigin>
				<angle>0</angle>
				<shape>rectangular</shape>
				<triangleMeasure>0.5249192307692309</triangleMeasure>
				<rectangleMeasure>1</rectangleMeasure>
				<circleMeasure>0.6282560906835513</circleMeasure>
				<centroid>
					<x>316</x>
					<y>522.5</y>
				</centroid>
			</pseudo3D>
		</spatialEntity>
		<spatialEntity>
			<pseudo3D type="cluster">
				<clusteredness>1</clusteredness>
				<density>1</density>
				<area>191.0706</area>
				<perimeter>56</perimeter>
				<distanceFromOrigin>678.3664201594887</distanceFromOrigin>
				<angle>0</angle>
				<shape>rectangular</shape>
				<triangleMeasure>0.4874250000000001</triangleMeasure>
				<rectangleMeasure>0.9748500000000001</rectangleMeasure>
				<circleMeasure>0.5849833005488307</circleMeasure>
				<centroid>
					<x>7</x>
					<y>563</y>
				</centroid>
			</pseudo3D>
		</spatialEntity>
		<spatialEntity>
			<pseudo3D type="cluster">
				<clusteredness>1</clusteredness>
				<density>1</density>
				<area>191.0706</area>
				<perimeter>54</perimeter>
				<distanceFromOrigin>150.2065244921139</distanceFromOrigin>
				<angle>0</angle>
				<shape>rectangular</shape>
				<triangleMeasure>0.5249192307692309</triangleMeasure>
				<rectangleMeasure>1</rectangleMeasure>
				<circleMeasure>0.6282560906835513</circleMeasure>
				<centroid>
					<x>583</x>
					<y>576.5</y>
				</centroid>
			</pseudo3D>
		</spatialEntity>
		<spatialEntity>
			<pseudo3D type="cluster">
				<clusteredness>0.01144741942904902</clusteredness>
				<density>1</density>
				<area>9362.459399999996</area>
				<perimeter>700.0718650817871</perimeter>
				<distanceFromOrigin>71.56116265125938</distanceFromOrigin>
				<angle>89.71644440554553</angle>
				<shape>rectangular</shape>
				<triangleMeasure>0.1849374696296296</triangleMeasure>
				<rectangleMeasure>0.204242185721272</rectangleMeasure>
				<circleMeasure>0.1550185039764091</circleMeasure>
				<centroid>
					<x>724.2311</x>
					<y>683.0878</y>
				</centroid>
			</pseudo3D>
		</spatialEntity>
		<spatialEntity>
			<pseudo3D type="cluster">
				<clusteredness>1</clusteredness>
				<density>1</density>
				<area>191.0706</area>
				<perimeter>56</perimeter>
				<distanceFromOrigin>665.6560673500993</distanceFromOrigin>
				<angle>0</angle>
				<shape>rectangular</shape>
				<triangleMeasure>0.4874250000000001</triangleMeasure>
				<rectangleMeasure>0.9748500000000001</rectangleMeasure>
				<circleMeasure>0.5849833005488307</circleMeasure>
				<centroid>
					<x>1343</x>
					<y>590</y>
				</centroid>
			</pseudo3D>
		</spatialEntity>
		<spatialEntity>
			<pseudo3D type="cluster">
				<clusteredness>1</clusteredness>
				<density>1</density>
				<area>191.0706</area>
				<perimeter>54</perimeter>
				<distanceFromOrigin>100</distanceFromOrigin>
				<angle>81.2538377374448</angle>
				<shape>rectangular</shape>
				<triangleMeasure>0.5249192307692309</triangleMeasure>
				<rectangleMeasure>1</rectangleMeasure>
				<circleMeasure>0.6282560906835513</circleMeasure>
				<centroid>
					<x>612</x>
					<y>617.5</y>
				</centroid>
			</pseudo3D>
		</spatialEntity>
		<spatialEntity>
			<pseudo3D type="cluster">
				<clusteredness>0.102277779886531</clusteredness>
				<density>1</density>
				<area>382.1412</area>
				<perimeter>93.90396308898926</perimeter>
				<distanceFromOrigin>224.9022009674427</distanceFromOrigin>
				<angle>0</angle>
				<shape>rectangular</shape>
				<triangleMeasure>0.4546593694229625</triangleMeasure>
				<rectangleMeasure>0.5054777777777778</rectangleMeasure>
				<circleMeasure>0.3031241850905896</circleMeasure>
				<centroid>
					<x>450.1152</x>
					<y>637.5555</y>
				</centroid>
			</pseudo3D>
		</spatialEntity>
		<spatialEntity>
			<pseudo3D type="cluster">
				<clusteredness>0.1421464138862575</clusteredness>
				<density>1</density>
				<area>382.1412</area>
				<perimeter>82</perimeter>
				<distanceFromOrigin>658.1869035464015</distanceFromOrigin>
				<angle>49.76364169072618</angle>
				<shape>rectangular</shape>
				<triangleMeasure>0.5249192307692309</triangleMeasure>
				<rectangleMeasure>1</rectangleMeasure>
				<circleMeasure>0.4812454245808204</circleMeasure>
				<centroid>
					<x>14</x>
					<y>807.5</y>
				</centroid>
			</pseudo3D>
		</spatialEntity>
		<spatialEntity>
			<pseudo3D type="cluster">
				<clusteredness>1</clusteredness>
				<density>1</density>
				<area>191.0706</area>
				<perimeter>56</perimeter>
				<distanceFromOrigin>500.2439404930358</distanceFromOrigin>
				<angle>0</angle>
				<shape>rectangular</shape>
				<triangleMeasure>0.4874250000000001</triangleMeasure>
				<rectangleMeasure>0.9748500000000001</rectangleMeasure>
				<circleMeasure>0.5849833005488307</circleMeasure>
				<centroid>
					<x>1174</x>
					<y>821</y>
				</centroid>
			</pseudo3D>
		</spatialEntity>
		<spatialEntity>
			<pseudo3D type="cluster">
				<clusteredness>1</clusteredness>
				<density>1</density>
				<area>191.0706</area>
				<perimeter>54</perimeter>
				<distanceFromOrigin>696.132889612321</distanceFromOrigin>
				<angle>0</angle>
				<shape>rectangular</shape>
				<triangleMeasure>0.5249192307692309</triangleMeasure>
				<rectangleMeasure>1</rectangleMeasure>
				<circleMeasure>0.6282560906835513</circleMeasure>
				<centroid>
					<x>1371</x>
					<y>834.5</y>
				</centroid>
			</pseudo3D>
		</spatialEntity>
		<spatialEntity>
			<pseudo3D type="cluster">
				<clusteredness>1</clusteredness>
				<density>1</density>
				<area>191.0706</area>
				<perimeter>56</perimeter>
				<distanceFromOrigin>138.1774221788784</distanceFromOrigin>
				<angle>0</angle>
				<shape>rectangular</shape>
				<triangleMeasure>0.4874250000000001</triangleMeasure>
				<rectangleMeasure>0.9748500000000001</rectangleMeasure>
				<circleMeasure>0.5849833005488307</circleMeasure>
				<centroid>
					<x>654</x>
					<y>848</y>
				</centroid>
			</pseudo3D>
		</spatialEntity>
		<spatialEntity>
			<pseudo3D type="cluster">
				<clusteredness>1</clusteredness>
				<density>1</density>
				<area>191.0706</area>
				<perimeter>54</perimeter>
				<distanceFromOrigin>334.5235417724738</distanceFromOrigin>
				<angle>0</angle>
				<shape>rectangular</shape>
				<triangleMeasure>0.5249192307692309</triangleMeasure>
				<rectangleMeasure>1</rectangleMeasure>
				<circleMeasure>0.6282560906835513</circleMeasure>
				<centroid>
					<x>977</x>
					<y>875.5</y>
				</centroid>
			</pseudo3D>
		</spatialEntity>
		<spatialEntity>
			<pseudo3D type="cluster">
				<clusteredness>1</clusteredness>
				<density>1</density>
				<area>191.0706</area>
				<perimeter>56</perimeter>
				<distanceFromOrigin>718.8560356566536</distanceFromOrigin>
				<angle>0</angle>
				<shape>rectangular</shape>
				<triangleMeasure>0.4874250000000001</triangleMeasure>
				<rectangleMeasure>0.9748500000000001</rectangleMeasure>
				<circleMeasure>0.5849833005488307</circleMeasure>
				<centroid>
					<x>7</x>
					<y>984</y>
				</centroid>
			</pseudo3D>
		</spatialEntity>
		<spatialEntity>
			<pseudo3D type="cluster">
				<clusteredness>1</clusteredness>
				<density>1</density>
				<area>191.0706</area>
				<perimeter>54</perimeter>
				<distanceFromOrigin>722.2644944893802</distanceFromOrigin>
				<angle>0</angle>
				<shape>rectangular</shape>
				<triangleMeasure>0.5249192307692309</triangleMeasure>
				<rectangleMeasure>1</rectangleMeasure>
				<circleMeasure>0.6282560906835513</circleMeasure>
				<centroid>
					<x>1315</x>
					<y>1065.5</y>
				</centroid>
			</pseudo3D>
		</spatialEntity>
		<spatialEntity>
			<pseudo3D type="cluster">
				<clusteredness>0.04515516131094698</clusteredness>
				<density>1</density>
				<area>573.2118</area>
				<perimeter>155.8615684509277</perimeter>
				<distanceFromOrigin>526.1178575186362</distanceFromOrigin>
				<angle>36.2717035864177</angle>
				<shape>rectangular</shape>
				<triangleMeasure>0.2967126755095438</triangleMeasure>
				<rectangleMeasure>0.3587313518639817</rectangleMeasure>
				<circleMeasure>0.1436501081453735</circleMeasure>
				<centroid>
					<x>1075.492</x>
					<y>1100.166</y>
				</centroid>
			</pseudo3D>
		</spatialEntity>
		<spatialEntity>
			<pseudo3D type="cluster">
				<clusteredness>1</clusteredness>
				<density>1</density>
				<area>191.0706</area>
				<perimeter>56</perimeter>
				<distanceFromOrigin>601.7815218166805</distanceFromOrigin>
				<angle>0</angle>
				<shape>rectangular</shape>
				<triangleMeasure>0.4874250000000001</triangleMeasure>
				<rectangleMeasure>0.9748500000000001</rectangleMeasure>
				<circleMeasure>0.5849833005488307</circleMeasure>
				<centroid>
					<x>218</x>
					<y>1106</y>
				</centroid>
			</pseudo3D>
		</spatialEntity>
		<spatialEntity>
			<pseudo3D type="cluster">
				<clusteredness>1</clusteredness>
				<density>1</density>
				<area>191.0706</area>
				<perimeter>56</perimeter>
				<distanceFromOrigin>757.0006605016933</distanceFromOrigin>
				<angle>0</angle>
				<shape>rectangular</shape>
				<triangleMeasure>0.4874250000000001</triangleMeasure>
				<rectangleMeasure>0.9748500000000001</rectangleMeasure>
				<circleMeasure>0.5849833005488307</circleMeasure>
				<centroid>
					<x>35</x>
					<y>1120</y>
				</centroid>
			</pseudo3D>
		</spatialEntity>
		<spatialEntity>
			<pseudo3D type="cluster">
				<clusteredness>1</clusteredness>
				<density>1</density>
				<area>191.0706</area>
				<perimeter>54</perimeter>
				<distanceFromOrigin>452.3450010777172</distanceFromOrigin>
				<angle>0</angle>
				<shape>rectangular</shape>
				<triangleMeasure>0.5249192307692309</triangleMeasure>
				<rectangleMeasure>1</rectangleMeasure>
				<circleMeasure>0.6282560906835513</circleMeasure>
				<centroid>
					<x>626</x>
					<y>1160.5</y>
				</centroid>
			</pseudo3D>
		</spatialEntity>
		<spatialEntity>
			<pseudo3D type="cluster">
				<clusteredness>1</clusteredness>
				<density>1</density>
				<area>191.0706</area>
				<perimeter>54</perimeter>
				<distanceFromOrigin>674.1691182485297</distanceFromOrigin>
				<angle>0</angle>
				<shape>rectangular</shape>
				<triangleMeasure>0.5249192307692309</triangleMeasure>
				<rectangleMeasure>1</rectangleMeasure>
				<circleMeasure>0.6282560906835513</circleMeasure>
				<centroid>
					<x>1188</x>
					<y>1160.5</y>
				</centroid>
			</pseudo3D>
		</spatialEntity>
		<spatialEntity>
			<pseudo3D type="cluster">
				<clusteredness>1</clusteredness>
				<density>1</density>
				<area>191.0706</area>
				<perimeter>56</perimeter>
				<distanceFromOrigin>477.5541854072687</distanceFromOrigin>
				<angle>0</angle>
				<shape>rectangular</shape>
				<triangleMeasure>0.4874250000000001</triangleMeasure>
				<rectangleMeasure>0.9748500000000001</rectangleMeasure>
				<circleMeasure>0.5849833005488307</circleMeasure>
				<centroid>
					<x>555</x>
					<y>1174</y>
				</centroid>
			</pseudo3D>
		</spatialEntity>
		<spatialEntity>
			<pseudo3D type="cluster">
				<clusteredness>1</clusteredness>
				<density>1</density>
				<area>191.0706</area>
				<perimeter>56</perimeter>
				<distanceFromOrigin>595.201646503099</distanceFromOrigin>
				<angle>0</angle>
				<shape>rectangular</shape>
				<triangleMeasure>0.4874250000000001</triangleMeasure>
				<rectangleMeasure>0.9748500000000001</rectangleMeasure>
				<circleMeasure>0.5849833005488307</circleMeasure>
				<centroid>
					<x>316</x>
					<y>1188</y>
				</centroid>
			</pseudo3D>
		</spatialEntity>
		<spatialEntity>
			<pseudo3D type="cluster">
				<clusteredness>1</clusteredness>
				<density>1</density>
				<area>191.0706</area>
				<perimeter>56</perimeter>
				<distanceFromOrigin>742.3213589814051</distanceFromOrigin>
				<angle>0</angle>
				<shape>rectangular</shape>
				<triangleMeasure>0.4874250000000001</triangleMeasure>
				<rectangleMeasure>0.9748500000000001</rectangleMeasure>
				<circleMeasure>0.5849833005488307</circleMeasure>
				<centroid>
					<x>1231</x>
					<y>1215</y>
				</centroid>
			</pseudo3D>
		</spatialEntity>
		<spatialEntity>
			<pseudo3D type="cluster">
				<clusteredness>1</clusteredness>
				<density>1</density>
				<area>191.0706</area>
				<perimeter>54</perimeter>
				<distanceFromOrigin>688.7960510920486</distanceFromOrigin>
				<angle>0</angle>
				<shape>rectangular</shape>
				<triangleMeasure>0.5249192307692309</triangleMeasure>
				<rectangleMeasure>1</rectangleMeasure>
				<circleMeasure>0.6282560906835513</circleMeasure>
				<centroid>
					<x>218</x>
					<y>1228.5</y>
				</centroid>
			</pseudo3D>
		</spatialEntity>
		<spatialEntity>
			<pseudo3D type="cluster">
				<clusteredness>1</clusteredness>
				<density>1</density>
				<area>191.0706</area>
				<perimeter>54</perimeter>
				<distanceFromOrigin>825.6954644419454</distanceFromOrigin>
				<angle>0</angle>
				<shape>rectangular</shape>
				<triangleMeasure>0.5249192307692309</triangleMeasure>
				<rectangleMeasure>1</rectangleMeasure>
				<circleMeasure>0.6282560906835513</circleMeasure>
				<centroid>
					<x>1329</x>
					<y>1228.5</y>
				</centroid>
			</pseudo3D>
		</spatialEntity>
		<spatialEntity>
			<pseudo3D type="cluster">
				<clusteredness>1</clusteredness>
				<density>1</density>
				<area>191.0706</area>
				<perimeter>54</perimeter>
				<distanceFromOrigin>855.2923476800199</distanceFromOrigin>
				<angle>85.60129464500447</angle>
				<shape>rectangular</shape>
				<triangleMeasure>0.5249192307692309</triangleMeasure>
				<rectangleMeasure>1</rectangleMeasure>
				<circleMeasure>0.6282560906835513</circleMeasure>
				<centroid>
					<x>49</x>
					<y>1296.5</y>
				</centroid>
			</pseudo3D>
		</spatialEntity>
		<spatialEntity>
			<pseudo3D type="cluster">
				<clusteredness>0.05113902950552691</clusteredness>
				<density>1</density>
				<area>382.1412</area>
				<perimeter>135.2212066650391</perimeter>
				<distanceFromOrigin>682.4727100771137</distanceFromOrigin>
				<angle>53.76159339051852</angle>
				<shape>rectangular</shape>
				<triangleMeasure>0.2440432346132354</triangleMeasure>
				<rectangleMeasure>0.3142651142512295</rectangleMeasure>
				<circleMeasure>0.1299226396779262</circleMeasure>
				<centroid>
					<x>386.6394</x>
					<y>1337.628</y>
				</centroid>
			</pseudo3D>
		</spatialEntity>
		<numericStateVariable>
			<name>avgClusterednessClusters</name>
			<value>0.9692081498355918</value>
		</numericStateVariable>
		<numericStateVariable>
			<name>avgDensityClusters</name>
			<value>1</value>
		</numericStateVariable>
	</timepoint>
	<timepoint>
		<spatialEntity>
			<pseudo3D type="cluster">
				<clusteredness>1</clusteredness>
				<density>1</density>
				<area>191.0706</area>
				<perimeter>54</perimeter>
				<distanceFromOrigin>930.3816421232741</distanceFromOrigin>
				<angle>0</angle>
				<shape>rectangular</shape>
				<triangleMeasure>0.5249192307692309</triangleMeasure>
				<rectangleMeasure>1</rectangleMeasure>
				<circleMeasure>0.6282560906835513</circleMeasure>
				<centroid>
					<x>49</x>
					<y>6.5</y>
				</centroid>
			</pseudo3D>
		</spatialEntity>
		<spatialEntity>
			<pseudo3D type="cluster">
				<clusteredness>1</clusteredness>
				<density>1</density>
				<area>191.0706</area>
				<perimeter>56</perimeter>
				<distanceFromOrigin>742.2412006888327</distanceFromOrigin>
				<angle>0</angle>
				<shape>rectangular</shape>
				<triangleMeasure>0.4899246153846154</triangleMeasure>
				<rectangleMeasure>0.9798492307692308</rectangleMeasure>
				<circleMeasure>0.582013761610809</circleMeasure>
				<centroid>
					<x>400.5</x>
					<y>6.5</y>
				</centroid>
			</pseudo3D>
		</spatialEntity>
		<spatialEntity>
			<pseudo3D type="cluster">
				<clusteredness>1</clusteredness>
				<density>1</density>
				<area>191.0706</area>
				<perimeter>56</perimeter>
				<distanceFromOrigin>701.6872522712665</distanceFromOrigin>
				<angle>0</angle>
				<shape>rectangular</shape>
				<triangleMeasure>0.4899246153846154</triangleMeasure>
				<rectangleMeasure>0.9798492307692308</rectangleMeasure>
				<circleMeasure>0.582013761610809</circleMeasure>
				<centroid>
					<x>808.5</x>
					<y>6.5</y>
				</centroid>
			</pseudo3D>
		</spatialEntity>
		<spatialEntity>
			<pseudo3D type="cluster">
				<clusteredness>1</clusteredness>
				<density>1</density>
				<area>191.0706</area>
				<perimeter>54</perimeter>
				<distanceFromOrigin>880.0602252118886</distanceFromOrigin>
				<angle>0</angle>
				<shape>rectangular</shape>
				<triangleMeasure>0.5249192307692309</triangleMeasure>
				<rectangleMeasure>1</rectangleMeasure>
				<circleMeasure>0.6282560906835513</circleMeasure>
				<centroid>
					<x>1231</x>
					<y>6.5</y>
				</centroid>
			</pseudo3D>
		</spatialEntity>
		<spatialEntity>
			<pseudo3D type="cluster">
				<clusteredness>1</clusteredness>
				<density>1</density>
				<area>191.0706</area>
				<perimeter>54</perimeter>
				<distanceFromOrigin>682.7715576970089</distanceFromOrigin>
				<angle>81.2538377374448</angle>
				<shape>rectangular</shape>
				<triangleMeasure>0.5249192307692309</triangleMeasure>
				<rectangleMeasure>1</rectangleMeasure>
				<circleMeasure>0.6282560906835513</circleMeasure>
				<centroid>
					<x>513</x>
					<y>33.5</y>
				</centroid>
			</pseudo3D>
		</spatialEntity>
		<spatialEntity>
			<pseudo3D type="cluster">
				<clusteredness>1</clusteredness>
				<density>1</density>
				<area>191.0706</area>
				<perimeter>56</perimeter>
				<distanceFromOrigin>737.2950562698762</distanceFromOrigin>
				<angle>0</angle>
				<shape>rectangular</shape>
				<triangleMeasure>0.4874250000000001</triangleMeasure>
				<rectangleMeasure>0.9748500000000001</rectangleMeasure>
				<circleMeasure>0.5849833005488307</circleMeasure>
				<centroid>
					<x>1034</x>
					<y>47</y>
				</centroid>
			</pseudo3D>
		</spatialEntity>
		<spatialEntity>
			<pseudo3D type="cluster">
				<clusteredness>1</clusteredness>
				<density>1</density>
				<area>191.0706</area>
				<perimeter>56</perimeter>
				<distanceFromOrigin>927.0825205988947</distanceFromOrigin>
				<angle>0</angle>
				<shape>rectangular</shape>
				<triangleMeasure>0.4874250000000001</triangleMeasure>
				<rectangleMeasure>0.9748500000000001</rectangleMeasure>
				<circleMeasure>0.5849833005488307</circleMeasure>
				<centroid>
					<x>1385</x>
					<y>88</y>
				</centroid>
			</pseudo3D>
		</spatialEntity>
		<spatialEntity>
			<pseudo3D type="cluster">
				<clusteredness>1</clusteredness>
				<density>1</density>
				<area>191.0706</area>
				<perimeter>54</perimeter>
				<distanceFromOrigin>710.8002532357456</distanceFromOrigin>
				<angle>0</angle>
				<shape>rectangular</shape>
				<triangleMeasure>0.5249192307692309</triangleMeasure>
				<rectangleMeasure>1</rectangleMeasure>
				<circleMeasure>0.6282560906835513</circleMeasure>
				<centroid>
					<x>246</x>
					<y>128.5</y>
				</centroid>
			</pseudo3D>
		</spatialEntity>
		<spatialEntity>
			<pseudo3D type="cluster">
				<clusteredness>1</clusteredness>
				<density>1</density>
				<area>191.0706</area>
				<perimeter>56</perimeter>
				<distanceFromOrigin>636.8045225970054</distanceFromOrigin>
				<angle>0</angle>
				<shape>rectangular</shape>
				<triangleMeasure>0.4874250000000001</triangleMeasure>
				<rectangleMeasure>0.9748500000000001</rectangleMeasure>
				<circleMeasure>0.5849833005488307</circleMeasure>
				<centroid>
					<x>316</x>
					<y>169</y>
				</centroid>
			</pseudo3D>
		</spatialEntity>
		<spatialEntity>
			<pseudo3D type="cluster">
				<clusteredness>1</clusteredness>
				<density>1</density>
				<area>191.0706</area>
				<perimeter>56</perimeter>
				<distanceFromOrigin>538.0306682708709</distanceFromOrigin>
				<angle>0</angle>
				<shape>rectangular</shape>
				<triangleMeasure>0.4874250000000001</triangleMeasure>
				<rectangleMeasure>0.9748500000000001</rectangleMeasure>
				<circleMeasure>0.5849833005488307</circleMeasure>
				<centroid>
					<x>513</x>
					<y>183</y>
				</centroid>
			</pseudo3D>
		</spatialEntity>
		<spatialEntity>
			<pseudo3D type="cluster">
				<clusteredness>1</clusteredness>
				<density>1</density>
				<area>191.0706</area>
				<perimeter>56</perimeter>
				<distanceFromOrigin>812.3035147037098</distanceFromOrigin>
				<angle>0</angle>
				<shape>rectangular</shape>
				<triangleMeasure>0.4874250000000001</triangleMeasure>
				<rectangleMeasure>0.9748500000000001</rectangleMeasure>
				<circleMeasure>0.5849833005488307</circleMeasure>
				<centroid>
					<x>1315</x>
					<y>183</y>
				</centroid>
			</pseudo3D>
		</spatialEntity>
		<spatialEntity>
			<pseudo3D type="cluster">
				<clusteredness>1</clusteredness>
				<density>1</density>
				<area>191.0706</area>
				<perimeter>54</perimeter>
				<distanceFromOrigin>735.8763483086</distanceFromOrigin>
				<angle>0</angle>
				<shape>rectangular</shape>
				<triangleMeasure>0.5249192307692309</triangleMeasure>
				<rectangleMeasure>1</rectangleMeasure>
				<circleMeasure>0.6282560906835513</circleMeasure>
				<centroid>
					<x>77</x>
					<y>264.5</y>
				</centroid>
			</pseudo3D>
		</spatialEntity>
		<spatialEntity>
			<pseudo3D type="cluster">
				<clusteredness>0.03734525551005303</clusteredness>
				<density>1</density>
				<area>573.2118</area>
				<perimeter>176.4128875732422</perimeter>
				<distanceFromOrigin>722.0484748270022</distanceFromOrigin>
				<angle>50.21688903183449</angle>
				<shape>rectangular</shape>
				<triangleMeasure>0.2466488988244687</triangleMeasure>
				<rectangleMeasure>0.2489161061392984</rectangleMeasure>
				<circleMeasure>0.1116605169874523</circleMeasure>
				<centroid>
					<x>26.40456</x>
					<y>350.933</y>
				</centroid>
			</pseudo3D>
		</spatialEntity>
		<spatialEntity>
			<pseudo3D type="cluster">
				<clusteredness>1</clusteredness>
				<density>1</density>
				<area>191.0706</area>
				<perimeter>56</perimeter>
				<distanceFromOrigin>472.4669300596603</distanceFromOrigin>
				<angle>0</angle>
				<shape>rectangular</shape>
				<triangleMeasure>0.4874250000000001</triangleMeasure>
				<rectangleMeasure>0.9748500000000001</rectangleMeasure>
				<circleMeasure>0.5849833005488307</circleMeasure>
				<centroid>
					<x>372</x>
					<y>332</y>
				</centroid>
			</pseudo3D>
		</spatialEntity>
		<spatialEntity>
			<pseudo3D type="cluster">
				<clusteredness>1</clusteredness>
				<density>1</density>
				<area>191.0706</area>
				<perimeter>56</perimeter>
				<distanceFromOrigin>374.6491692236885</distanceFromOrigin>
				<angle>0</angle>
				<shape>rectangular</shape>
				<triangleMeasure>0.4874250000000001</triangleMeasure>
				<rectangleMeasure>0.9748500000000001</rectangleMeasure>
				<circleMeasure>0.5849833005488307</circleMeasure>
				<centroid>
					<x>541</x>
					<y>346</y>
				</centroid>
			</pseudo3D>
		</spatialEntity>
		<spatialEntity>
			<pseudo3D type="cluster">
				<clusteredness>1</clusteredness>
				<density>1</density>
				<area>191.0706</area>
				<perimeter>58</perimeter>
				<distanceFromOrigin>454.6834063389602</distanceFromOrigin>
				<angle>0</angle>
				<shape>rectangular</shape>
				<triangleMeasure>0.4549300000000001</triangleMeasure>
				<rectangleMeasure>0.9098600000000001</rectangleMeasure>
				<circleMeasure>0.5446875469621394</circleMeasure>
				<centroid>
					<x>1005.5</x>
					<y>373</y>
				</centroid>
			</pseudo3D>
		</spatialEntity>
		<spatialEntity>
			<pseudo3D type="cluster">
				<clusteredness>1</clusteredness>
				<density>1</density>
				<area>191.0706</area>
				<perimeter>54</perimeter>
				<distanceFromOrigin>377.6996160972367</distanceFromOrigin>
				<angle>85.60129464500447</angle>
				<shape>rectangular</shape>
				<triangleMeasure>0.5249192307692309</triangleMeasure>
				<rectangleMeasure>1</rectangleMeasure>
				<circleMeasure>0.6282560906835513</circleMeasure>
				<centroid>
					<x>935</x>
					<y>413.5</y>
				</centroid>
			</pseudo3D>
		</spatialEntity>
		<spatialEntity>
			<pseudo3D type="cluster">
				<clusteredness>1</clusteredness>
				<density>1</density>
				<area>191.0706</area>
				<perimeter>56</perimeter>
				<distanceFromOrigin>658.8634152842302</distanceFromOrigin>
				<angle>0</angle>
				<shape>rectangular</shape>
				<triangleMeasure>0.4874250000000001</triangleMeasure>
				<rectangleMeasure>0.9748500000000001</rectangleMeasure>
				<circleMeasure>0.5849833005488307</circleMeasure>
				<centroid>
					<x>1287</x>
					<y>427</y>
				</centroid>
			</pseudo3D>
		</spatialEntity>
		<spatialEntity>
			<pseudo3D type="cluster">
				<clusteredness>1</clusteredness>
				<density>1</density>
				<area>191.0706</area>
				<perimeter>54</perimeter>
				<distanceFromOrigin>653.9671245559673</distanceFromOrigin>
				<angle>81.2538377374448</angle>
				<shape>rectangular</shape>
				<triangleMeasure>0.5249192307692309</triangleMeasure>
				<rectangleMeasure>1</rectangleMeasure>
				<circleMeasure>0.6282560906835513</circleMeasure>
				<centroid>
					<x>35</x>
					<y>549.5</y>
				</centroid>
			</pseudo3D>
		</spatialEntity>
		<spatialEntity>
			<pseudo3D type="cluster">
				<clusteredness>1</clusteredness>
				<density>1</density>
				<area>191.0706</area>
				<perimeter>56</perimeter>
				<distanceFromOrigin>318.5105963700423</distanceFromOrigin>
				<angle>0</angle>
				<shape>rectangular</shape>
				<triangleMeasure>0.4874250000000001</triangleMeasure>
				<rectangleMeasure>0.9748500000000001</rectangleMeasure>
				<circleMeasure>0.5849833005488307</circleMeasure>
				<centroid>
					<x>372</x>
					<y>590</y>
				</centroid>
			</pseudo3D>
		</spatialEntity>
		<spatialEntity>
			<pseudo3D type="cluster">
				<clusteredness>0.06400934785560973</clusteredness>
				<density>1</density>
				<area>382.1412</area>
				<perimeter>117.175651550293</perimeter>
				<distanceFromOrigin>153.4959282847594</distanceFromOrigin>
				<angle>39.77695182415932</angle>
				<shape>rectangular</shape>
				<triangleMeasure>0.3305719723183391</triangleMeasure>
				<rectangleMeasure>0.415495077489383</rectangleMeasure>
				<circleMeasure>0.1839658725400239</circleMeasure>
				<centroid>
					<x>526.7839</x>
					<y>610.5833</y>
				</centroid>
			</pseudo3D>
		</spatialEntity>
		<spatialEntity>
			<pseudo3D type="cluster">
				<clusteredness>0.01180399854702782</clusteredness>
				<density>1.081632653061225</density>
				<area>9362.459399999996</area>
				<perimeter>704.4795608520508</perimeter>
				<distanceFromOrigin>54.3783044972901</distanceFromOrigin>
				<angle>99.22611057694213</angle>
				<shape>rectangular</shape>
				<triangleMeasure>0.1971809457618417</triangleMeasure>
				<rectangleMeasure>0.2079210929090687</rectangleMeasure>
				<circleMeasure>0.1590106978303726</circleMeasure>
				<centroid>
					<x>713.2433</x>
					<y>695.4095</y>
				</centroid>
			</pseudo3D>
		</spatialEntity>
		<spatialEntity>
			<pseudo3D type="cluster">
				<clusteredness>1</clusteredness>
				<density>1</density>
				<area>191.0706</area>
				<perimeter>56</perimeter>
				<distanceFromOrigin>621.9919613628459</distanceFromOrigin>
				<angle>0</angle>
				<shape>rectangular</shape>
				<triangleMeasure>0.4874250000000001</triangleMeasure>
				<rectangleMeasure>0.9748500000000001</rectangleMeasure>
				<circleMeasure>0.5849833005488307</circleMeasure>
				<centroid>
					<x>1301</x>
					<y>604</y>
				</centroid>
			</pseudo3D>
		</spatialEntity>
		<spatialEntity>
			<pseudo3D type="cluster">
				<clusteredness>1</clusteredness>
				<density>1</density>
				<area>191.0706</area>
				<perimeter>54</perimeter>
				<distanceFromOrigin>626.9202501116071</distanceFromOrigin>
				<angle>85.60129464500447</angle>
				<shape>rectangular</shape>
				<triangleMeasure>0.5249192307692309</triangleMeasure>
				<rectangleMeasure>1</rectangleMeasure>
				<circleMeasure>0.6282560906835513</circleMeasure>
				<centroid>
					<x>49</x>
					<y>780.5</y>
				</centroid>
			</pseudo3D>
		</spatialEntity>
		<spatialEntity>
			<pseudo3D type="cluster">
				<clusteredness>1</clusteredness>
				<density>1</density>
				<area>191.0706</area>
				<perimeter>56</perimeter>
				<distanceFromOrigin>638.5460046073423</distanceFromOrigin>
				<angle>0</angle>
				<shape>rectangular</shape>
				<triangleMeasure>0.4874250000000001</triangleMeasure>
				<rectangleMeasure>0.9748500000000001</rectangleMeasure>
				<circleMeasure>0.5849833005488307</circleMeasure>
				<centroid>
					<x>1315</x>
					<y>821</y>
				</centroid>
			</pseudo3D>
		</spatialEntity>
		<spatialEntity>
			<pseudo3D type="cluster">
				<clusteredness>1</clusteredness>
				<density>1</density>
				<area>191.0706</area>
				<perimeter>54</perimeter>
				<distanceFromOrigin>436.0045871318328</distanceFromOrigin>
				<angle>0</angle>
				<shape>rectangular</shape>
				<triangleMeasure>0.5249192307692309</triangleMeasure>
				<rectangleMeasure>1</rectangleMeasure>
				<circleMeasure>0.6282560906835513</circleMeasure>
				<centroid>
					<x>1104</x>
					<y>834.5</y>
				</centroid>
			</pseudo3D>
		</spatialEntity>
		<spatialEntity>
			<pseudo3D type="cluster">
				<clusteredness>1</clusteredness>
				<density>1</density>
				<area>191.0706</area>
				<perimeter>56</perimeter>
				<distanceFromOrigin>678.9653893977218</distanceFromOrigin>
				<angle>0</angle>
				<shape>rectangular</shape>
				<triangleMeasure>0.4874250000000001</triangleMeasure>
				<rectangleMeasure>0.9748500000000001</rectangleMeasure>
				<circleMeasure>0.5849833005488307</circleMeasure>
				<centroid>
					<x>7</x>
					<y>848</y>
				</centroid>
			</pseudo3D>
		</spatialEntity>
		<spatialEntity>
			<pseudo3D type="cluster">
				<clusteredness>1</clusteredness>
				<density>1</density>
				<area>191.0706</area>
				<perimeter>54</perimeter>
				<distanceFromOrigin>282.3349075123372</distanceFromOrigin>
				<angle>0</angle>
				<shape>rectangular</shape>
				<triangleMeasure>0.5249192307692309</triangleMeasure>
				<rectangleMeasure>1</rectangleMeasure>
				<circleMeasure>0.6282560906835513</circleMeasure>
				<centroid>
					<x>893</x>
					<y>902.5</y>
				</centroid>
			</pseudo3D>
		</spatialEntity>
		<spatialEntity>
			<pseudo3D type="cluster">
				<clusteredness>1</clusteredness>
				<density>1</density>
				<area>191.0706</area>
				<perimeter>54</perimeter>
				<distanceFromOrigin>652.0506115325711</distanceFromOrigin>
				<angle>0</angle>
				<shape>rectangular</shape>
				<triangleMeasure>0.5249192307692309</triangleMeasure>
				<rectangleMeasure>1</rectangleMeasure>
				<circleMeasure>0.6282560906835513</circleMeasure>
				<centroid>
					<x>63</x>
					<y>943.5</y>
				</centroid>
			</pseudo3D>
		</spatialEntity>
		<spatialEntity>
			<pseudo3D type="cluster">
				<clusteredness>1</clusteredness>
				<density>1</density>
				<area>191.0706</area>
				<perimeter>56</perimeter>
				<distanceFromOrigin>461.1030253641804</distanceFromOrigin>
				<angle>0</angle>
				<shape>rectangular</shape>
				<triangleMeasure>0.4874250000000001</triangleMeasure>
				<rectangleMeasure>0.9748500000000001</rectangleMeasure>
				<circleMeasure>0.5849833005488307</circleMeasure>
				<centroid>
					<x>1076</x>
					<y>957</y>
				</centroid>
			</pseudo3D>
		</spatialEntity>
		<spatialEntity>
			<pseudo3D type="cluster">
				<clusteredness>1</clusteredness>
				<density>1</density>
				<area>191.0706</area>
				<perimeter>54</perimeter>
				<distanceFromOrigin>741.4910653541282</distanceFromOrigin>
				<angle>85.60129464500447</angle>
				<shape>rectangular</shape>
				<triangleMeasure>0.5249192307692309</triangleMeasure>
				<rectangleMeasure>1</rectangleMeasure>
				<circleMeasure>0.6282560906835513</circleMeasure>
				<centroid>
					<x>7</x>
					<y>1038.5</y>
				</centroid>
			</pseudo3D>
		</spatialEntity>
		<spatialEntity>
			<pseudo3D type="cluster">
				<clusteredness>0.04738211226934695</clusteredness>
				<density>1</density>
				<area>382.1412</area>
				<perimeter>138</perimeter>
				<distanceFromOrigin>487.4228144024447</distanceFromOrigin>
				<angle>26.56505117707799</angle>
				<shape>rectangular</shape>
				<triangleMeasure>0.2624596153846154</triangleMeasure>
				<rectangleMeasure>0.5249192307692309</rectangleMeasure>
				<circleMeasure>0.1387676016678596</circleMeasure>
				<centroid>
					<x>1041</x>
					<y>1065.5</y>
				</centroid>
			</pseudo3D>
		</spatialEntity>
		<spatialEntity>
			<pseudo3D type="cluster">
				<clusteredness>1</clusteredness>
				<density>1</density>
				<area>191.0706</area>
				<perimeter>56</perimeter>
				<distanceFromOrigin>668.240974499469</distanceFromOrigin>
				<angle>0</angle>
				<shape>rectangular</shape>
				<triangleMeasure>0.4874250000000001</triangleMeasure>
				<rectangleMeasure>0.9748500000000001</rectangleMeasure>
				<circleMeasure>0.5849833005488307</circleMeasure>
				<centroid>
					<x>133</x>
					<y>1106</y>
				</centroid>
			</pseudo3D>
		</spatialEntity>
		<spatialEntity>
			<pseudo3D type="cluster">
				<clusteredness>1</clusteredness>
				<density>1</density>
				<area>191.0706</area>
				<perimeter>54</perimeter>
				<distanceFromOrigin>438.8826722485179</distanceFromOrigin>
				<angle>0</angle>
				<shape>rectangular</shape>
				<triangleMeasure>0.5249192307692309</triangleMeasure>
				<rectangleMeasure>1</rectangleMeasure>
				<circleMeasure>0.6282560906835513</circleMeasure>
				<centroid>
					<x>555</x>
					<y>1133.5</y>
				</centroid>
			</pseudo3D>
		</spatialEntity>
		<spatialEntity>
			<pseudo3D type="cluster">
				<clusteredness>1</clusteredness>
				<density>1</density>
				<area>191.0706</area>
				<perimeter>54</perimeter>
				<distanceFromOrigin>712.2204714833744</distanceFromOrigin>
				<angle>0</angle>
				<shape>rectangular</shape>
				<triangleMeasure>0.5249192307692309</triangleMeasure>
				<rectangleMeasure>1</rectangleMeasure>
				<circleMeasure>0.6282560906835513</circleMeasure>
				<centroid>
					<x>1259</x>
					<y>1133.5</y>
				</centroid>
			</pseudo3D>
		</spatialEntity>
		<spatialEntity>
			<pseudo3D type="cluster">
				<clusteredness>1</clusteredness>
				<density>1</density>
				<area>191.0706</area>
				<perimeter>54</perimeter>
				<distanceFromOrigin>663.8102138412755</distanceFromOrigin>
				<angle>0</angle>
				<shape>rectangular</shape>
				<triangleMeasure>0.5249192307692309</triangleMeasure>
				<rectangleMeasure>1</rectangleMeasure>
				<circleMeasure>0.6282560906835513</circleMeasure>
				<centroid>
					<x>1174</x>
					<y>1160.5</y>
				</centroid>
			</pseudo3D>
		</spatialEntity>
		<spatialEntity>
			<pseudo3D type="cluster">
				<clusteredness>1</clusteredness>
				<density>1</density>
				<area>191.0706</area>
				<perimeter>56</perimeter>
				<distanceFromOrigin>612.3601881246037</distanceFromOrigin>
				<angle>0</angle>
				<shape>rectangular</shape>
				<triangleMeasure>0.4874250000000001</triangleMeasure>
				<rectangleMeasure>0.9748500000000001</rectangleMeasure>
				<circleMeasure>0.5849833005488307</circleMeasure>
				<centroid>
					<x>288</x>
					<y>1188</y>
				</centroid>
			</pseudo3D>
		</spatialEntity>
		<spatialEntity>
			<pseudo3D type="cluster">
				<clusteredness>1</clusteredness>
				<density>1</density>
				<area>191.0706</area>
				<perimeter>56</perimeter>
				<distanceFromOrigin>506.0948527697155</distanceFromOrigin>
				<angle>0</angle>
				<shape>rectangular</shape>
				<triangleMeasure>0.4874250000000001</triangleMeasure>
				<rectangleMeasure>0.9748500000000001</rectangleMeasure>
				<circleMeasure>0.5849833005488307</circleMeasure>
				<centroid>
					<x>626</x>
					<y>1215</y>
				</centroid>
			</pseudo3D>
		</spatialEntity>
		<spatialEntity>
			<pseudo3D type="cluster">
				<clusteredness>1</clusteredness>
				<density>1</density>
				<area>191.0706</area>
				<perimeter>56</perimeter>
				<distanceFromOrigin>773.6827515202856</distanceFromOrigin>
				<angle>0</angle>
				<shape>rectangular</shape>
				<triangleMeasure>0.4874250000000001</triangleMeasure>
				<rectangleMeasure>0.9748500000000001</rectangleMeasure>
				<circleMeasure>0.5849833005488307</circleMeasure>
				<centroid>
					<x>1273</x>
					<y>1215</y>
				</centroid>
			</pseudo3D>
		</spatialEntity>
		<spatialEntity>
			<pseudo3D type="cluster">
				<clusteredness>1</clusteredness>
				<density>1</density>
				<area>191.0706</area>
				<perimeter>54</perimeter>
				<distanceFromOrigin>622.1133337262593</distanceFromOrigin>
				<angle>0</angle>
				<shape>rectangular</shape>
				<triangleMeasure>0.5249192307692309</triangleMeasure>
				<rectangleMeasure>1</rectangleMeasure>
				<circleMeasure>0.6282560906835513</circleMeasure>
				<centroid>
					<x>372</x>
					<y>1255.5</y>
				</centroid>
			</pseudo3D>
		</spatialEntity>
		<spatialEntity>
			<pseudo3D type="cluster">
				<clusteredness>1</clusteredness>
				<density>1</density>
				<area>191.0706</area>
				<perimeter>56</perimeter>
				<distanceFromOrigin>846.8370563455522</distanceFromOrigin>
				<angle>0</angle>
				<shape>rectangular</shape>
				<triangleMeasure>0.4874250000000001</triangleMeasure>
				<rectangleMeasure>0.9748500000000001</rectangleMeasure>
				<circleMeasure>0.5849833005488307</circleMeasure>
				<centroid>
					<x>35</x>
					<y>1269</y>
				</centroid>
			</pseudo3D>
		</spatialEntity>
		<spatialEntity>
			<pseudo3D type="cluster">
				<clusteredness>1</clusteredness>
				<density>1</density>
				<area>191.0706</area>
				<perimeter>56</perimeter>
				<distanceFromOrigin>775.8124773423021</distanceFromOrigin>
				<angle>0</angle>
				<shape>rectangular</shape>
				<triangleMeasure>0.4874250000000001</triangleMeasure>
				<rectangleMeasure>0.9748500000000001</rectangleMeasure>
				<circleMeasure>0.5849833005488307</circleMeasure>
				<centroid>
					<x>133</x>
					<y>1269</y>
				</centroid>
			</pseudo3D>
		</spatialEntity>
		<spatialEntity>
			<pseudo3D type="cluster">
				<clusteredness>1</clusteredness>
				<density>1</density>
				<area>191.0706</area>
				<perimeter>58</perimeter>
				<distanceFromOrigin>914.0858821795686</distanceFromOrigin>
				<angle>0</angle>
				<shape>rectangular</shape>
				<triangleMeasure>0.4549300000000001</triangleMeasure>
				<rectangleMeasure>0.9098600000000001</rectangleMeasure>
				<circleMeasure>0.5446875469621394</circleMeasure>
				<centroid>
					<x>1399.5</x>
					<y>1283</y>
				</centroid>
			</pseudo3D>
		</spatialEntity>
		<spatialEntity>
			<pseudo3D type="cluster">
				<clusteredness>1</clusteredness>
				<density>1</density>
				<area>191.0706</area>
				<perimeter>56</perimeter>
				<distanceFromOrigin>676.7015590347047</distanceFromOrigin>
				<angle>0</angle>
				<shape>rectangular</shape>
				<triangleMeasure>0.4874250000000001</triangleMeasure>
				<rectangleMeasure>0.9748500000000001</rectangleMeasure>
				<circleMeasure>0.5849833005488307</circleMeasure>
				<centroid>
					<x>415</x>
					<y>1337</y>
				</centroid>
			</pseudo3D>
		</spatialEntity>
		<numericStateVariable>
			<name>avgClusterednessClusters</name>
			<value>0.9764824287924317</value>
		</numericStateVariable>
		<numericStateVariable>
			<name>avgDensityClusters</name>
			<value>1.001855287569573</value>
		</numericStateVariable>
	</timepoint>
	<timepoint>
		<spatialEntity>
			<pseudo3D type="cluster">
				<clusteredness>1</clusteredness>
				<density>1</density>
				<area>191.0706</area>
				<perimeter>54</perimeter>
				<distanceFromOrigin>880.0602252118886</distanceFromOrigin>
				<angle>0</angle>
				<shape>rectangular</shape>
				<triangleMeasure>0.5249192307692309</triangleMeasure>
				<rectangleMeasure>1</rectangleMeasure>
				<circleMeasure>0.6282560906835513</circleMeasure>
				<centroid>
					<x>1231</x>
					<y>6.5</y>
				</centroid>
			</pseudo3D>
		</spatialEntity>
		<spatialEntity>
			<pseudo3D type="cluster">
				<clusteredness>1</clusteredness>
				<density>1</density>
				<area>191.0706</area>
				<perimeter>56</perimeter>
				<distanceFromOrigin>948.9752367685892</distanceFromOrigin>
				<angle>0</angle>
				<shape>rectangular</shape>
				<triangleMeasure>0.4874250000000001</triangleMeasure>
				<rectangleMeasure>0.9748500000000001</rectangleMeasure>
				<circleMeasure>0.5849833005488307</circleMeasure>
				<centroid>
					<x>7</x>
					<y>20</y>
				</centroid>
			</pseudo3D>
		</spatialEntity>
		<spatialEntity>
			<pseudo3D type="cluster">
				<clusteredness>1</clusteredness>
				<density>1</density>
				<area>191.0706</area>
				<perimeter>56</perimeter>
				<distanceFromOrigin>795.6462781915089</distanceFromOrigin>
				<angle>0</angle>
				<shape>rectangular</shape>
				<triangleMeasure>0.4874250000000001</triangleMeasure>
				<rectangleMeasure>0.9748500000000001</rectangleMeasure>
				<circleMeasure>0.5849833005488307</circleMeasure>
				<centroid>
					<x>1104</x>
					<y>20</y>
				</centroid>
			</pseudo3D>
		</spatialEntity>
		<spatialEntity>
			<pseudo3D type="cluster">
				<clusteredness>1</clusteredness>
				<density>1</density>
				<area>191.0706</area>
				<perimeter>54</perimeter>
				<distanceFromOrigin>667.2720584589167</distanceFromOrigin>
				<angle>85.60129464500447</angle>
				<shape>rectangular</shape>
				<triangleMeasure>0.5249192307692309</triangleMeasure>
				<rectangleMeasure>1</rectangleMeasure>
				<circleMeasure>0.6282560906835513</circleMeasure>
				<centroid>
					<x>752</x>
					<y>33.5</y>
				</centroid>
			</pseudo3D>
		</spatialEntity>
		<spatialEntity>
			<pseudo3D type="cluster">
				<clusteredness>1</clusteredness>
				<density>1</density>
				<area>191.0706</area>
				<perimeter>56</perimeter>
				<distanceFromOrigin>676.3645466758293</distanceFromOrigin>
				<angle>0</angle>
				<shape>rectangular</shape>
				<triangleMeasure>0.4874250000000001</triangleMeasure>
				<rectangleMeasure>0.9748500000000001</rectangleMeasure>
				<circleMeasure>0.5849833005488307</circleMeasure>
				<centroid>
					<x>485</x>
					<y>47</y>
				</centroid>
			</pseudo3D>
		</spatialEntity>
		<spatialEntity>
			<pseudo3D type="cluster">
				<clusteredness>1</clusteredness>
				<density>1</density>
				<area>191.0706</area>
				<perimeter>56</perimeter>
				<distanceFromOrigin>639.6514675977849</distanceFromOrigin>
				<angle>0</angle>
				<shape>rectangular</shape>
				<triangleMeasure>0.4874250000000001</triangleMeasure>
				<rectangleMeasure>0.9748500000000001</rectangleMeasure>
				<circleMeasure>0.5849833005488307</circleMeasure>
				<centroid>
					<x>527</x>
					<y>74</y>
				</centroid>
			</pseudo3D>
		</spatialEntity>
		<spatialEntity>
			<pseudo3D type="cluster">
				<clusteredness>1</clusteredness>
				<density>1</density>
				<area>191.0706</area>
				<perimeter>58</perimeter>
				<distanceFromOrigin>937.6833154109121</distanceFromOrigin>
				<angle>0</angle>
				<shape>rectangular</shape>
				<triangleMeasure>0.4549300000000001</triangleMeasure>
				<rectangleMeasure>0.9098600000000001</rectangleMeasure>
				<circleMeasure>0.5446875469621394</circleMeasure>
				<centroid>
					<x>1399.5</x>
					<y>88</y>
				</centroid>
			</pseudo3D>
		</spatialEntity>
		<spatialEntity>
			<pseudo3D type="cluster">
				<clusteredness>1</clusteredness>
				<density>1</density>
				<area>191.0706</area>
				<perimeter>54</perimeter>
				<distanceFromOrigin>740.8211660043198</distanceFromOrigin>
				<angle>81.2538377374448</angle>
				<shape>rectangular</shape>
				<triangleMeasure>0.5249192307692309</triangleMeasure>
				<rectangleMeasure>1</rectangleMeasure>
				<circleMeasure>0.6282560906835513</circleMeasure>
				<centroid>
					<x>232</x>
					<y>101.5</y>
				</centroid>
			</pseudo3D>
		</spatialEntity>
		<spatialEntity>
			<pseudo3D type="cluster">
				<clusteredness>1</clusteredness>
				<density>1</density>
				<area>191.0706</area>
				<perimeter>54</perimeter>
				<distanceFromOrigin>837.8460479109513</distanceFromOrigin>
				<angle>0</angle>
				<shape>rectangular</shape>
				<triangleMeasure>0.5249192307692309</triangleMeasure>
				<rectangleMeasure>1</rectangleMeasure>
				<circleMeasure>0.6282560906835513</circleMeasure>
				<centroid>
					<x>1301</x>
					<y>128.5</y>
				</centroid>
			</pseudo3D>
		</spatialEntity>
		<spatialEntity>
			<pseudo3D type="cluster">
				<clusteredness>1</clusteredness>
				<density>1</density>
				<area>191.0706</area>
				<perimeter>56</perimeter>
				<distanceFromOrigin>621.585070605786</distanceFromOrigin>
				<angle>0</angle>
				<shape>rectangular</shape>
				<triangleMeasure>0.4874250000000001</triangleMeasure>
				<rectangleMeasure>0.9748500000000001</rectangleMeasure>
				<circleMeasure>0.5849833005488307</circleMeasure>
				<centroid>
					<x>344</x>
					<y>169</y>
				</centroid>
			</pseudo3D>
		</spatialEntity>
		<spatialEntity>
			<pseudo3D type="cluster">
				<clusteredness>1</clusteredness>
				<density>1</density>
				<area>191.0706</area>
				<perimeter>56</perimeter>
				<distanceFromOrigin>531.3981558116287</distanceFromOrigin>
				<angle>0</angle>
				<shape>rectangular</shape>
				<triangleMeasure>0.4874250000000001</triangleMeasure>
				<rectangleMeasure>0.9748500000000001</rectangleMeasure>
				<circleMeasure>0.5849833005488307</circleMeasure>
				<centroid>
					<x>612</x>
					<y>169</y>
				</centroid>
			</pseudo3D>
		</spatialEntity>
		<spatialEntity>
			<pseudo3D type="cluster">
				<clusteredness>0.04467509601097835</clusteredness>
				<density>1</density>
				<area>764.2824000000001</area>
				<perimeter>157.7989902496338</perimeter>
				<distanceFromOrigin>708.7827593840019</distanceFromOrigin>
				<angle>50.82634202955578</angle>
				<shape>rectangular</shape>
				<triangleMeasure>0.3369851851851852</triangleMeasure>
				<rectangleMeasure>0.5054777777777778</rectangleMeasure>
				<circleMeasure>0.2373231311776997</circleMeasure>
				<centroid>
					<x>26.38284</x>
					<y>353.1122</y>
				</centroid>
			</pseudo3D>
		</spatialEntity>
		<spatialEntity>
			<pseudo3D type="cluster">
				<clusteredness>1</clusteredness>
				<density>1</density>
				<area>191.0706</area>
				<perimeter>56</perimeter>
				<distanceFromOrigin>507.0266265197519</distanceFromOrigin>
				<angle>0</angle>
				<shape>rectangular</shape>
				<triangleMeasure>0.4874250000000001</triangleMeasure>
				<rectangleMeasure>0.9748500000000001</rectangleMeasure>
				<circleMeasure>0.5849833005488307</circleMeasure>
				<centroid>
					<x>1076</x>
					<y>373</y>
				</centroid>
			</pseudo3D>
		</spatialEntity>
		<spatialEntity>
			<pseudo3D type="cluster">
				<clusteredness>1</clusteredness>
				<density>1</density>
				<area>191.0706</area>
				<perimeter>56</perimeter>
				<distanceFromOrigin>682.7715576970089</distanceFromOrigin>
				<angle>0</angle>
				<shape>rectangular</shape>
				<triangleMeasure>0.4874250000000001</triangleMeasure>
				<rectangleMeasure>0.9748500000000001</rectangleMeasure>
				<circleMeasure>0.5849833005488307</circleMeasure>
				<centroid>
					<x>1287</x>
					<y>373</y>
				</centroid>
			</pseudo3D>
		</spatialEntity>
		<spatialEntity>
			<pseudo3D type="cluster">
				<clusteredness>1</clusteredness>
				<density>1</density>
				<area>191.0706</area>
				<perimeter>56</perimeter>
				<distanceFromOrigin>345.1448971084463</distanceFromOrigin>
				<angle>0</angle>
				<shape>rectangular</shape>
				<triangleMeasure>0.4874250000000001</triangleMeasure>
				<rectangleMeasure>0.9748500000000001</rectangleMeasure>
				<circleMeasure>0.5849833005488307</circleMeasure>
				<centroid>
					<x>457</x>
					<y>427</y>
				</centroid>
			</pseudo3D>
		</spatialEntity>
		<spatialEntity>
			<pseudo3D type="cluster">
				<clusteredness>1</clusteredness>
				<density>1</density>
				<area>191.0706</area>
				<perimeter>54</perimeter>
				<distanceFromOrigin>276.739950133695</distanceFromOrigin>
				<angle>81.2538377374448</angle>
				<shape>rectangular</shape>
				<triangleMeasure>0.5249192307692309</triangleMeasure>
				<rectangleMeasure>1</rectangleMeasure>
				<circleMeasure>0.6282560906835513</circleMeasure>
				<centroid>
					<x>499</x>
					<y>481.5</y>
				</centroid>
			</pseudo3D>
		</spatialEntity>
		<spatialEntity>
			<pseudo3D type="cluster">
				<clusteredness>1</clusteredness>
				<density>1</density>
				<area>191.0706</area>
				<perimeter>56</perimeter>
				<distanceFromOrigin>312.0016025599868</distanceFromOrigin>
				<angle>0</angle>
				<shape>rectangular</shape>
				<triangleMeasure>0.4874250000000001</triangleMeasure>
				<rectangleMeasure>0.9748500000000001</rectangleMeasure>
				<circleMeasure>0.5849833005488307</circleMeasure>
				<centroid>
					<x>935</x>
					<y>509</y>
				</centroid>
			</pseudo3D>
		</spatialEntity>
		<spatialEntity>
			<pseudo3D type="cluster">
				<clusteredness>0.01154762800536034</clusteredness>
				<density>1.058823529411765</density>
				<area>9744.600599999994</area>
				<perimeter>657.3886470794678</perimeter>
				<distanceFromOrigin>61.84658438426491</distanceFromOrigin>
				<angle>93.47037019679499</angle>
				<shape>rectangular</shape>
				<triangleMeasure>0.2047604414769831</triangleMeasure>
				<rectangleMeasure>0.2458825370331691</rectangleMeasure>
				<circleMeasure>0.215993828473732</circleMeasure>
				<centroid>
					<x>717.6069</x>
					<y>686.9866</y>
				</centroid>
			</pseudo3D>
		</spatialEntity>
		<spatialEntity>
			<pseudo3D type="cluster">
				<clusteredness>1</clusteredness>
				<density>1</density>
				<area>191.0706</area>
				<perimeter>56</perimeter>
				<distanceFromOrigin>604.5444565952118</distanceFromOrigin>
				<angle>0</angle>
				<shape>rectangular</shape>
				<triangleMeasure>0.4874250000000001</triangleMeasure>
				<rectangleMeasure>0.9748500000000001</rectangleMeasure>
				<circleMeasure>0.5849833005488307</circleMeasure>
				<centroid>
					<x>77</x>
					<y>590</y>
				</centroid>
			</pseudo3D>
		</spatialEntity>
		<spatialEntity>
			<pseudo3D type="cluster">
				<clusteredness>1</clusteredness>
				<density>1</density>
				<area>191.0706</area>
				<perimeter>54</perimeter>
				<distanceFromOrigin>255.8300216940928</distanceFromOrigin>
				<angle>81.2538377374448</angle>
				<shape>rectangular</shape>
				<triangleMeasure>0.5249192307692309</triangleMeasure>
				<rectangleMeasure>1</rectangleMeasure>
				<circleMeasure>0.6282560906835513</circleMeasure>
				<centroid>
					<x>429</x>
					<y>617.5</y>
				</centroid>
			</pseudo3D>
		</spatialEntity>
		<spatialEntity>
			<pseudo3D type="cluster">
				<clusteredness>1</clusteredness>
				<density>1</density>
				<area>191.0706</area>
				<perimeter>54</perimeter>
				<distanceFromOrigin>620.1814250685037</distanceFromOrigin>
				<angle>85.60129464500447</angle>
				<shape>rectangular</shape>
				<triangleMeasure>0.5249192307692309</triangleMeasure>
				<rectangleMeasure>1</rectangleMeasure>
				<circleMeasure>0.6282560906835513</circleMeasure>
				<centroid>
					<x>1301</x>
					<y>617.5</y>
				</centroid>
			</pseudo3D>
		</spatialEntity>
		<spatialEntity>
			<pseudo3D type="cluster">
				<clusteredness>1</clusteredness>
				<density>1</density>
				<area>191.0706</area>
				<perimeter>58</perimeter>
				<distanceFromOrigin>99.15644204992432</distanceFromOrigin>
				<angle>0</angle>
				<shape>rectangular</shape>
				<triangleMeasure>0.4549300000000001</triangleMeasure>
				<rectangleMeasure>0.9098600000000001</rectangleMeasure>
				<circleMeasure>0.5446875469621394</circleMeasure>
				<centroid>
					<x>597.5</x>
					<y>631</y>
				</centroid>
			</pseudo3D>
		</spatialEntity>
		<spatialEntity>
			<pseudo3D type="cluster">
				<clusteredness>1</clusteredness>
				<density>1</density>
				<area>191.0706</area>
				<perimeter>54</perimeter>
				<distanceFromOrigin>575.2373423205416</distanceFromOrigin>
				<angle>0</angle>
				<shape>rectangular</shape>
				<triangleMeasure>0.5249192307692309</triangleMeasure>
				<rectangleMeasure>1</rectangleMeasure>
				<circleMeasure>0.6282560906835513</circleMeasure>
				<centroid>
					<x>105</x>
					<y>807.5</y>
				</centroid>
			</pseudo3D>
		</spatialEntity>
		<spatialEntity>
			<pseudo3D type="cluster">
				<clusteredness>1</clusteredness>
				<density>1</density>
				<area>191.0706</area>
				<perimeter>54</perimeter>
				<distanceFromOrigin>636.4353855655734</distanceFromOrigin>
				<angle>0</angle>
				<shape>rectangular</shape>
				<triangleMeasure>0.5249192307692309</triangleMeasure>
				<rectangleMeasure>1</rectangleMeasure>
				<circleMeasure>0.6282560906835513</circleMeasure>
				<centroid>
					<x>1315</x>
					<y>807.5</y>
				</centroid>
			</pseudo3D>
		</spatialEntity>
		<spatialEntity>
			<pseudo3D type="cluster">
				<clusteredness>1</clusteredness>
				<density>1</density>
				<area>191.0706</area>
				<perimeter>56</perimeter>
				<distanceFromOrigin>522.7054619955678</distanceFromOrigin>
				<angle>0</angle>
				<shape>rectangular</shape>
				<triangleMeasure>0.4874250000000001</triangleMeasure>
				<rectangleMeasure>0.9748500000000001</rectangleMeasure>
				<circleMeasure>0.5849833005488307</circleMeasure>
				<centroid>
					<x>161</x>
					<y>821</y>
				</centroid>
			</pseudo3D>
		</spatialEntity>
		<spatialEntity>
			<pseudo3D type="cluster">
				<clusteredness>1</clusteredness>
				<density>1</density>
				<area>191.0706</area>
				<perimeter>56</perimeter>
				<distanceFromOrigin>285.0771825313278</distanceFromOrigin>
				<angle>0</angle>
				<shape>rectangular</shape>
				<triangleMeasure>0.4874250000000001</triangleMeasure>
				<rectangleMeasure>0.9748500000000001</rectangleMeasure>
				<circleMeasure>0.5849833005488307</circleMeasure>
				<centroid>
					<x>949</x>
					<y>821</y>
				</centroid>
			</pseudo3D>
		</spatialEntity>
		<spatialEntity>
			<pseudo3D type="cluster">
				<clusteredness>1</clusteredness>
				<density>1</density>
				<area>191.0706</area>
				<perimeter>54</perimeter>
				<distanceFromOrigin>617.4544517614235</distanceFromOrigin>
				<angle>0</angle>
				<shape>rectangular</shape>
				<triangleMeasure>0.5249192307692309</triangleMeasure>
				<rectangleMeasure>1</rectangleMeasure>
				<circleMeasure>0.6282560906835513</circleMeasure>
				<centroid>
					<x>77</x>
					<y>875.5</y>
				</centroid>
			</pseudo3D>
		</spatialEntity>
		<spatialEntity>
			<pseudo3D type="cluster">
				<clusteredness>1</clusteredness>
				<density>1</density>
				<area>191.0706</area>
				<perimeter>56</perimeter>
				<distanceFromOrigin>291.3314263858261</distanceFromOrigin>
				<angle>0</angle>
				<shape>rectangular</shape>
				<triangleMeasure>0.4874250000000001</triangleMeasure>
				<rectangleMeasure>0.9748500000000001</rectangleMeasure>
				<circleMeasure>0.5849833005488307</circleMeasure>
				<centroid>
					<x>893</x>
					<y>916</y>
				</centroid>
			</pseudo3D>
		</spatialEntity>
		<spatialEntity>
			<pseudo3D type="cluster">
				<clusteredness>1</clusteredness>
				<density>1</density>
				<area>191.0706</area>
				<perimeter>54</perimeter>
				<distanceFromOrigin>390.2319822874593</distanceFromOrigin>
				<angle>0</angle>
				<shape>rectangular</shape>
				<triangleMeasure>0.5249192307692309</triangleMeasure>
				<rectangleMeasure>1</rectangleMeasure>
				<circleMeasure>0.6282560906835513</circleMeasure>
				<centroid>
					<x>977</x>
					<y>970.5</y>
				</centroid>
			</pseudo3D>
		</spatialEntity>
		<spatialEntity>
			<pseudo3D type="cluster">
				<clusteredness>1</clusteredness>
				<density>1</density>
				<area>191.0706</area>
				<perimeter>56</perimeter>
				<distanceFromOrigin>584.8110806063784</distanceFromOrigin>
				<angle>0</angle>
				<shape>rectangular</shape>
				<triangleMeasure>0.4874250000000001</triangleMeasure>
				<rectangleMeasure>0.9748500000000001</rectangleMeasure>
				<circleMeasure>0.5849833005488307</circleMeasure>
				<centroid>
					<x>1188</x>
					<y>1011</y>
				</centroid>
			</pseudo3D>
		</spatialEntity>
		<spatialEntity>
			<pseudo3D type="cluster">
				<clusteredness>1</clusteredness>
				<density>1</density>
				<area>191.0706</area>
				<perimeter>56</perimeter>
				<distanceFromOrigin>672.7711349337158</distanceFromOrigin>
				<angle>0</angle>
				<shape>rectangular</shape>
				<triangleMeasure>0.4874250000000001</triangleMeasure>
				<rectangleMeasure>0.9748500000000001</rectangleMeasure>
				<circleMeasure>0.5849833005488307</circleMeasure>
				<centroid>
					<x>77</x>
					<y>1025</y>
				</centroid>
			</pseudo3D>
		</spatialEntity>
		<spatialEntity>
			<pseudo3D type="cluster">
				<clusteredness>1</clusteredness>
				<density>1</density>
				<area>191.0706</area>
				<perimeter>56</perimeter>
				<distanceFromOrigin>352.423041244468</distanceFromOrigin>
				<angle>0</angle>
				<shape>rectangular</shape>
				<triangleMeasure>0.4874250000000001</triangleMeasure>
				<rectangleMeasure>0.9748500000000001</rectangleMeasure>
				<circleMeasure>0.5849833005488307</circleMeasure>
				<centroid>
					<x>583</x>
					<y>1052</y>
				</centroid>
			</pseudo3D>
		</spatialEntity>
		<spatialEntity>
			<pseudo3D type="cluster">
				<clusteredness>1</clusteredness>
				<density>1</density>
				<area>191.0706</area>
				<perimeter>54</perimeter>
				<distanceFromOrigin>450.2821337783679</distanceFromOrigin>
				<angle>0</angle>
				<shape>rectangular</shape>
				<triangleMeasure>0.5249192307692309</triangleMeasure>
				<rectangleMeasure>1</rectangleMeasure>
				<circleMeasure>0.6282560906835513</circleMeasure>
				<centroid>
					<x>963</x>
					<y>1065.5</y>
				</centroid>
			</pseudo3D>
		</spatialEntity>
		<spatialEntity>
			<pseudo3D type="cluster">
				<clusteredness>1</clusteredness>
				<density>1</density>
				<area>191.0706</area>
				<perimeter>56</perimeter>
				<distanceFromOrigin>627.8287983200515</distanceFromOrigin>
				<angle>0</angle>
				<shape>rectangular</shape>
				<triangleMeasure>0.4874250000000001</triangleMeasure>
				<rectangleMeasure>0.9748500000000001</rectangleMeasure>
				<circleMeasure>0.5849833005488307</circleMeasure>
				<centroid>
					<x>1174</x>
					<y>1106</y>
				</centroid>
			</pseudo3D>
		</spatialEntity>
		<spatialEntity>
			<pseudo3D type="cluster">
				<clusteredness>1</clusteredness>
				<density>1</density>
				<area>191.0706</area>
				<perimeter>56</perimeter>
				<distanceFromOrigin>409.7035513636659</distanceFromOrigin>
				<angle>0</angle>
				<shape>rectangular</shape>
				<triangleMeasure>0.4874250000000001</triangleMeasure>
				<rectangleMeasure>0.9748500000000001</rectangleMeasure>
				<circleMeasure>0.5849833005488307</circleMeasure>
				<centroid>
					<x>710</x>
					<y>1120</y>
				</centroid>
			</pseudo3D>
		</spatialEntity>
		<spatialEntity>
			<pseudo3D type="cluster">
				<clusteredness>1</clusteredness>
				<density>1</density>
				<area>191.0706</area>
				<perimeter>54</perimeter>
				<distanceFromOrigin>591.5707903539525</distanceFromOrigin>
				<angle>0</angle>
				<shape>rectangular</shape>
				<triangleMeasure>0.5249192307692309</triangleMeasure>
				<rectangleMeasure>1</rectangleMeasure>
				<circleMeasure>0.6282560906835513</circleMeasure>
				<centroid>
					<x>288</x>
					<y>1160.5</y>
				</centroid>
			</pseudo3D>
		</spatialEntity>
		<spatialEntity>
			<pseudo3D type="cluster">
				<clusteredness>1</clusteredness>
				<density>1</density>
				<area>191.0706</area>
				<perimeter>56</perimeter>
				<distanceFromOrigin>751.7246836442182</distanceFromOrigin>
				<angle>0</angle>
				<shape>rectangular</shape>
				<triangleMeasure>0.4874250000000001</triangleMeasure>
				<rectangleMeasure>0.9748500000000001</rectangleMeasure>
				<circleMeasure>0.5849833005488307</circleMeasure>
				<centroid>
					<x>91</x>
					<y>1188</y>
				</centroid>
			</pseudo3D>
		</spatialEntity>
		<spatialEntity>
			<pseudo3D type="cluster">
				<clusteredness>0.07107316840402042</clusteredness>
				<density>1</density>
				<area>382.1412</area>
				<perimeter>114</perimeter>
				<distanceFromOrigin>721.2988285031385</distanceFromOrigin>
				<angle>37.8749836510982</angle>
				<shape>rectangular</shape>
				<triangleMeasure>0.317393023255814</triangleMeasure>
				<rectangleMeasure>0.634786046511628</rectangleMeasure>
				<circleMeasure>0.2242674305599941</circleMeasure>
				<centroid>
					<x>1216.5</x>
					<y>1215</y>
				</centroid>
			</pseudo3D>
		</spatialEntity>
		<spatialEntity>
			<pseudo3D type="cluster">
				<clusteredness>1</clusteredness>
				<density>1</density>
				<area>191.0706</area>
				<perimeter>54</perimeter>
				<distanceFromOrigin>572.1651859384665</distanceFromOrigin>
				<angle>0</angle>
				<shape>rectangular</shape>
				<triangleMeasure>0.5249192307692309</triangleMeasure>
				<rectangleMeasure>1</rectangleMeasure>
				<circleMeasure>0.6282560906835513</circleMeasure>
				<centroid>
					<x>429</x>
					<y>1228.5</y>
				</centroid>
			</pseudo3D>
		</spatialEntity>
		<spatialEntity>
			<pseudo3D type="cluster">
				<clusteredness>1</clusteredness>
				<density>1</density>
				<area>191.0706</area>
				<perimeter>56</perimeter>
				<distanceFromOrigin>877.8166095489422</distanceFromOrigin>
				<angle>0</angle>
				<shape>rectangular</shape>
				<triangleMeasure>0.4874250000000001</triangleMeasure>
				<rectangleMeasure>0.9748500000000001</rectangleMeasure>
				<circleMeasure>0.5849833005488307</circleMeasure>
				<centroid>
					<x>1385</x>
					<y>1242</y>
				</centroid>
			</pseudo3D>
		</spatialEntity>
		<spatialEntity>
			<pseudo3D type="cluster">
				<clusteredness>1</clusteredness>
				<density>1</density>
				<area>191.0706</area>
				<perimeter>54</perimeter>
				<distanceFromOrigin>806.8766944211488</distanceFromOrigin>
				<angle>0</angle>
				<shape>rectangular</shape>
				<triangleMeasure>0.5249192307692309</triangleMeasure>
				<rectangleMeasure>1</rectangleMeasure>
				<circleMeasure>0.6282560906835513</circleMeasure>
				<centroid>
					<x>77</x>
					<y>1255.5</y>
				</centroid>
			</pseudo3D>
		</spatialEntity>
		<spatialEntity>
			<pseudo3D type="cluster">
				<clusteredness>1</clusteredness>
				<density>1</density>
				<area>191.0706</area>
				<perimeter>56</perimeter>
				<distanceFromOrigin>627.0829291250081</distanceFromOrigin>
				<angle>0</angle>
				<shape>rectangular</shape>
				<triangleMeasure>0.4874250000000001</triangleMeasure>
				<rectangleMeasure>0.9748500000000001</rectangleMeasure>
				<circleMeasure>0.5849833005488307</circleMeasure>
				<centroid>
					<x>415</x>
					<y>1283</y>
				</centroid>
			</pseudo3D>
		</spatialEntity>
		<spatialEntity>
			<pseudo3D type="cluster">
				<clusteredness>1</clusteredness>
				<density>1</density>
				<area>191.0706</area>
				<perimeter>56</perimeter>
				<distanceFromOrigin>844.6093771679308</distanceFromOrigin>
				<angle>0</angle>
				<shape>rectangular</shape>
				<triangleMeasure>0.4874250000000001</triangleMeasure>
				<rectangleMeasure>0.9748500000000001</rectangleMeasure>
				<circleMeasure>0.5849833005488307</circleMeasure>
				<centroid>
					<x>105</x>
					<y>1337</y>
				</centroid>
			</pseudo3D>
		</spatialEntity>
		<numericStateVariable>
			<name>avgClusterednessClusters</name>
			<value>0.9792807236490533</value>
		</numericStateVariable>
		<numericStateVariable>
			<name>avgDensityClusters</name>
			<value>1.001367989056088</value>
		</numericStateVariable>
	</timepoint>
	<timepoint>
		<spatialEntity>
			<pseudo3D type="cluster">
				<clusteredness>1</clusteredness>
				<density>1</density>
				<area>191.0706</area>
				<perimeter>54</perimeter>
				<distanceFromOrigin>694.1447975746847</distanceFromOrigin>
				<angle>0</angle>
				<shape>rectangular</shape>
				<triangleMeasure>0.5249192307692309</triangleMeasure>
				<rectangleMeasure>1</rectangleMeasure>
				<circleMeasure>0.6282560906835513</circleMeasure>
				<centroid>
					<x>752</x>
					<y>6.5</y>
				</centroid>
			</pseudo3D>
		</spatialEntity>
		<spatialEntity>
			<pseudo3D type="cluster">
				<clusteredness>1</clusteredness>
				<density>1</density>
				<area>191.0706</area>
				<perimeter>54</perimeter>
				<distanceFromOrigin>822.4335839446247</distanceFromOrigin>
				<angle>0</angle>
				<shape>rectangular</shape>
				<triangleMeasure>0.5249192307692309</triangleMeasure>
				<rectangleMeasure>1</rectangleMeasure>
				<circleMeasure>0.6282560906835513</circleMeasure>
				<centroid>
					<x>1132</x>
					<y>6.5</y>
				</centroid>
			</pseudo3D>
		</spatialEntity>
		<spatialEntity>
			<pseudo3D type="cluster">
				<clusteredness>1</clusteredness>
				<density>1</density>
				<area>191.0706</area>
				<perimeter>56</perimeter>
				<distanceFromOrigin>924.1049723922062</distanceFromOrigin>
				<angle>0</angle>
				<shape>rectangular</shape>
				<triangleMeasure>0.4874250000000001</triangleMeasure>
				<rectangleMeasure>0.9748500000000001</rectangleMeasure>
				<circleMeasure>0.5849833005488307</circleMeasure>
				<centroid>
					<x>1315</x>
					<y>20</y>
				</centroid>
			</pseudo3D>
		</spatialEntity>
		<spatialEntity>
			<pseudo3D type="cluster">
				<clusteredness>1</clusteredness>
				<density>1</density>
				<area>191.0706</area>
				<perimeter>54</perimeter>
				<distanceFromOrigin>964.1042474753443</distanceFromOrigin>
				<angle>0</angle>
				<shape>rectangular</shape>
				<triangleMeasure>0.5249192307692309</triangleMeasure>
				<rectangleMeasure>1</rectangleMeasure>
				<circleMeasure>0.6282560906835513</circleMeasure>
				<centroid>
					<x>1385</x>
					<y>33.5</y>
				</centroid>
			</pseudo3D>
		</spatialEntity>
		<spatialEntity>
			<pseudo3D type="cluster">
				<clusteredness>1</clusteredness>
				<density>1</density>
				<area>191.0706</area>
				<perimeter>56</perimeter>
				<distanceFromOrigin>891.4493816252273</distanceFromOrigin>
				<angle>0</angle>
				<shape>rectangular</shape>
				<triangleMeasure>0.4874250000000001</triangleMeasure>
				<rectangleMeasure>0.9748500000000001</rectangleMeasure>
				<circleMeasure>0.5849833005488307</circleMeasure>
				<centroid>
					<x>21</x>
					<y>88</y>
				</centroid>
			</pseudo3D>
		</spatialEntity>
		<spatialEntity>
			<pseudo3D type="cluster">
				<clusteredness>0.1022778353113624</clusteredness>
				<density>1</density>
				<area>382.1412</area>
				<perimeter>93.90396308898926</perimeter>
				<distanceFromOrigin>610.2270069408597</distanceFromOrigin>
				<angle>0</angle>
				<shape>rectangular</shape>
				<triangleMeasure>0.4546593694229625</triangleMeasure>
				<rectangleMeasure>0.5054777777777778</rectangleMeasure>
				<circleMeasure>0.3031241850905896</circleMeasure>
				<centroid>
					<x>548.1152</x>
					<y>94.55556</y>
				</centroid>
			</pseudo3D>
		</spatialEntity>
		<spatialEntity>
			<pseudo3D type="cluster">
				<clusteredness>1</clusteredness>
				<density>1</density>
				<area>191.0706</area>
				<perimeter>54</perimeter>
				<distanceFromOrigin>767.1407954215445</distanceFromOrigin>
				<angle>81.2538377374448</angle>
				<shape>rectangular</shape>
				<triangleMeasure>0.5249192307692309</triangleMeasure>
				<rectangleMeasure>1</rectangleMeasure>
				<circleMeasure>0.6282560906835513</circleMeasure>
				<centroid>
					<x>189</x>
					<y>101.5</y>
				</centroid>
			</pseudo3D>
		</spatialEntity>
		<spatialEntity>
			<pseudo3D type="cluster">
				<clusteredness>1</clusteredness>
				<density>1</density>
				<area>191.0706</area>
				<perimeter>56</perimeter>
				<distanceFromOrigin>661.3017465575</distanceFromOrigin>
				<angle>0</angle>
				<shape>rectangular</shape>
				<triangleMeasure>0.4874250000000001</triangleMeasure>
				<rectangleMeasure>0.9748500000000001</rectangleMeasure>
				<circleMeasure>0.5849833005488307</circleMeasure>
				<centroid>
					<x>358</x>
					<y>115</y>
				</centroid>
			</pseudo3D>
		</spatialEntity>
		<spatialEntity>
			<pseudo3D type="cluster">
				<clusteredness>1</clusteredness>
				<density>1</density>
				<area>191.0706</area>
				<perimeter>56</perimeter>
				<distanceFromOrigin>748.344840297573</distanceFromOrigin>
				<angle>85.60129464500447</angle>
				<shape>rectangular</shape>
				<triangleMeasure>0.4899246153846154</triangleMeasure>
				<rectangleMeasure>0.9798492307692308</rectangleMeasure>
				<circleMeasure>0.582013761610809</circleMeasure>
				<centroid>
					<x>1202.5</x>
					<y>155.5</y>
				</centroid>
			</pseudo3D>
		</spatialEntity>
		<spatialEntity>
			<pseudo3D type="cluster">
				<clusteredness>1</clusteredness>
				<density>1</density>
				<area>191.0706</area>
				<perimeter>56</perimeter>
				<distanceFromOrigin>487.1026585844097</distanceFromOrigin>
				<angle>0</angle>
				<shape>rectangular</shape>
				<triangleMeasure>0.4874250000000001</triangleMeasure>
				<rectangleMeasure>0.9748500000000001</rectangleMeasure>
				<circleMeasure>0.5849833005488307</circleMeasure>
				<centroid>
					<x>696</x>
					<y>210</y>
				</centroid>
			</pseudo3D>
		</spatialEntity>
		<spatialEntity>
			<pseudo3D type="cluster">
				<clusteredness>0.03606452894135272</clusteredness>
				<density>1</density>
				<area>764.2824000000001</area>
				<perimeter>182.2718887329102</perimeter>
				<distanceFromOrigin>717.3018890258131</distanceFromOrigin>
				<angle>66.43232002763914</angle>
				<shape>rectangular</shape>
				<triangleMeasure>0.2527388888888889</triangleMeasure>
				<rectangleMeasure>0.3328757159431429</rectangleMeasure>
				<circleMeasure>0.1904201480076707</circleMeasure>
				<centroid>
					<x>39.94406</x>
					<y>316.1748</y>
				</centroid>
			</pseudo3D>
		</spatialEntity>
		<spatialEntity>
			<pseudo3D type="cluster">
				<clusteredness>1</clusteredness>
				<density>1</density>
				<area>191.0706</area>
				<perimeter>54</perimeter>
				<distanceFromOrigin>477.2473153407989</distanceFromOrigin>
				<angle>0</angle>
				<shape>rectangular</shape>
				<triangleMeasure>0.5249192307692309</triangleMeasure>
				<rectangleMeasure>1</rectangleMeasure>
				<circleMeasure>0.6282560906835513</circleMeasure>
				<centroid>
					<x>1048</x>
					<y>386.5</y>
				</centroid>
			</pseudo3D>
		</spatialEntity>
		<spatialEntity>
			<pseudo3D type="cluster">
				<clusteredness>1</clusteredness>
				<density>1</density>
				<area>191.0706</area>
				<perimeter>54</perimeter>
				<distanceFromOrigin>312.7570942440794</distanceFromOrigin>
				<angle>85.60129464500447</angle>
				<shape>rectangular</shape>
				<triangleMeasure>0.5249192307692309</triangleMeasure>
				<rectangleMeasure>1</rectangleMeasure>
				<circleMeasure>0.6282560906835513</circleMeasure>
				<centroid>
					<x>541</x>
					<y>413.5</y>
				</centroid>
			</pseudo3D>
		</spatialEntity>
		<spatialEntity>
			<pseudo3D type="cluster">
				<clusteredness>1</clusteredness>
				<density>1</density>
				<area>191.0706</area>
				<perimeter>54</perimeter>
				<distanceFromOrigin>741.5396145857617</distanceFromOrigin>
				<angle>0</angle>
				<shape>rectangular</shape>
				<triangleMeasure>0.5249192307692309</triangleMeasure>
				<rectangleMeasure>1</rectangleMeasure>
				<circleMeasure>0.6282560906835513</circleMeasure>
				<centroid>
					<x>1371</x>
					<y>413.5</y>
				</centroid>
			</pseudo3D>
		</spatialEntity>
		<spatialEntity>
			<pseudo3D type="cluster">
				<clusteredness>1</clusteredness>
				<density>1</density>
				<area>191.0706</area>
				<perimeter>56</perimeter>
				<distanceFromOrigin>226.7443494334534</distanceFromOrigin>
				<angle>0</angle>
				<shape>rectangular</shape>
				<triangleMeasure>0.4874250000000001</triangleMeasure>
				<rectangleMeasure>0.9748500000000001</rectangleMeasure>
				<circleMeasure>0.5849833005488307</circleMeasure>
				<centroid>
					<x>569</x>
					<y>495</y>
				</centroid>
			</pseudo3D>
		</spatialEntity>
		<spatialEntity>
			<pseudo3D type="cluster">
				<clusteredness>1</clusteredness>
				<density>1</density>
				<area>191.0706</area>
				<perimeter>54</perimeter>
				<distanceFromOrigin>232.2606294661237</distanceFromOrigin>
				<angle>85.60129464500447</angle>
				<shape>rectangular</shape>
				<triangleMeasure>0.5249192307692309</triangleMeasure>
				<rectangleMeasure>1</rectangleMeasure>
				<circleMeasure>0.6282560906835513</circleMeasure>
				<centroid>
					<x>865</x>
					<y>549.5</y>
				</centroid>
			</pseudo3D>
		</spatialEntity>
		<spatialEntity>
			<pseudo3D type="cluster">
				<clusteredness>1</clusteredness>
				<density>1</density>
				<area>191.0706</area>
				<perimeter>54</perimeter>
				<distanceFromOrigin>593.4660900169445</distanceFromOrigin>
				<angle>0</angle>
				<shape>rectangular</shape>
				<triangleMeasure>0.5249192307692309</triangleMeasure>
				<rectangleMeasure>1</rectangleMeasure>
				<circleMeasure>0.6282560906835513</circleMeasure>
				<centroid>
					<x>91</x>
					<y>576.5</y>
				</centroid>
			</pseudo3D>
		</spatialEntity>
		<spatialEntity>
			<pseudo3D type="cluster">
				<clusteredness>1</clusteredness>
				<density>1</density>
				<area>191.0706</area>
				<perimeter>54</perimeter>
				<distanceFromOrigin>222.7330240444824</distanceFromOrigin>
				<angle>0</angle>
				<shape>rectangular</shape>
				<triangleMeasure>0.5249192307692309</triangleMeasure>
				<rectangleMeasure>1</rectangleMeasure>
				<circleMeasure>0.6282560906835513</circleMeasure>
				<centroid>
					<x>485</x>
					<y>576.5</y>
				</centroid>
			</pseudo3D>
		</spatialEntity>
		<spatialEntity>
			<pseudo3D type="cluster">
				<clusteredness>0.01177290739456658</clusteredness>
				<density>1.102040816326531</density>
				<area>9362.459399999996</area>
				<perimeter>646.7933044433594</perimeter>
				<distanceFromOrigin>61.18823416311342</distanceFromOrigin>
				<angle>0</angle>
				<shape>rectangular</shape>
				<triangleMeasure>0.196995024341747</triangleMeasure>
				<rectangleMeasure>0.2554757138092533</rectangleMeasure>
				<circleMeasure>0.1884251994786803</circleMeasure>
				<centroid>
					<x>711.8407</x>
					<y>683.7708</y>
				</centroid>
			</pseudo3D>
		</spatialEntity>
		<spatialEntity>
			<pseudo3D type="cluster">
				<clusteredness>1</clusteredness>
				<density>1</density>
				<area>191.0706</area>
				<perimeter>56</perimeter>
				<distanceFromOrigin>103.0194156457898</distanceFromOrigin>
				<angle>0</angle>
				<shape>rectangular</shape>
				<triangleMeasure>0.4874250000000001</triangleMeasure>
				<rectangleMeasure>0.9748500000000001</rectangleMeasure>
				<circleMeasure>0.5849833005488307</circleMeasure>
				<centroid>
					<x>569</x>
					<y>699</y>
				</centroid>
			</pseudo3D>
		</spatialEntity>
		<spatialEntity>
			<pseudo3D type="cluster">
				<clusteredness>1</clusteredness>
				<density>1</density>
				<area>191.0706</area>
				<perimeter>54</perimeter>
				<distanceFromOrigin>545.0036697124158</distanceFromOrigin>
				<angle>0</angle>
				<shape>rectangular</shape>
				<triangleMeasure>0.5249192307692309</triangleMeasure>
				<rectangleMeasure>1</rectangleMeasure>
				<circleMeasure>0.6282560906835513</circleMeasure>
				<centroid>
					<x>1231</x>
					<y>712.5</y>
				</centroid>
			</pseudo3D>
		</spatialEntity>
		<spatialEntity>
			<pseudo3D type="cluster">
				<clusteredness>1</clusteredness>
				<density>1</density>
				<area>191.0706</area>
				<perimeter>56</perimeter>
				<distanceFromOrigin>569.7587208634898</distanceFromOrigin>
				<angle>0</angle>
				<shape>rectangular</shape>
				<triangleMeasure>0.4874250000000001</triangleMeasure>
				<rectangleMeasure>0.9748500000000001</rectangleMeasure>
				<circleMeasure>0.5849833005488307</circleMeasure>
				<centroid>
					<x>105</x>
					<y>767</y>
				</centroid>
			</pseudo3D>
		</spatialEntity>
		<spatialEntity>
			<pseudo3D type="cluster">
				<clusteredness>1</clusteredness>
				<density>1</density>
				<area>191.0706</area>
				<perimeter>54</perimeter>
				<distanceFromOrigin>241.3503677229434</distanceFromOrigin>
				<angle>0</angle>
				<shape>rectangular</shape>
				<triangleMeasure>0.5249192307692309</triangleMeasure>
				<rectangleMeasure>1</rectangleMeasure>
				<circleMeasure>0.6282560906835513</circleMeasure>
				<centroid>
					<x>907</x>
					<y>807.5</y>
				</centroid>
			</pseudo3D>
		</spatialEntity>
		<spatialEntity>
			<pseudo3D type="cluster">
				<clusteredness>1</clusteredness>
				<density>1</density>
				<area>191.0706</area>
				<perimeter>56</perimeter>
				<distanceFromOrigin>638.5460046073423</distanceFromOrigin>
				<angle>0</angle>
				<shape>rectangular</shape>
				<triangleMeasure>0.4874250000000001</triangleMeasure>
				<rectangleMeasure>0.9748500000000001</rectangleMeasure>
				<circleMeasure>0.5849833005488307</circleMeasure>
				<centroid>
					<x>1315</x>
					<y>821</y>
				</centroid>
			</pseudo3D>
		</spatialEntity>
		<spatialEntity>
			<pseudo3D type="cluster">
				<clusteredness>1</clusteredness>
				<density>1</density>
				<area>191.0706</area>
				<perimeter>54</perimeter>
				<distanceFromOrigin>594.0850107518283</distanceFromOrigin>
				<angle>85.60129464500447</angle>
				<shape>rectangular</shape>
				<triangleMeasure>0.5249192307692309</triangleMeasure>
				<rectangleMeasure>1</rectangleMeasure>
				<circleMeasure>0.6282560906835513</circleMeasure>
				<centroid>
					<x>91</x>
					<y>834.5</y>
				</centroid>
			</pseudo3D>
		</spatialEntity>
		<spatialEntity>
			<pseudo3D type="cluster">
				<clusteredness>1</clusteredness>
				<density>1</density>
				<area>191.0706</area>
				<perimeter>54</perimeter>
				<distanceFromOrigin>282.3349075123372</distanceFromOrigin>
				<angle>0</angle>
				<shape>rectangular</shape>
				<triangleMeasure>0.5249192307692309</triangleMeasure>
				<rectangleMeasure>1</rectangleMeasure>
				<circleMeasure>0.6282560906835513</circleMeasure>
				<centroid>
					<x>893</x>
					<y>902.5</y>
				</centroid>
			</pseudo3D>
		</spatialEntity>
		<spatialEntity>
			<pseudo3D type="cluster">
				<clusteredness>1</clusteredness>
				<density>1</density>
				<area>191.0706</area>
				<perimeter>54</perimeter>
				<distanceFromOrigin>649.3265742290239</distanceFromOrigin>
				<angle>0</angle>
				<shape>rectangular</shape>
				<triangleMeasure>0.5249192307692309</triangleMeasure>
				<rectangleMeasure>1</rectangleMeasure>
				<circleMeasure>0.6282560906835513</circleMeasure>
				<centroid>
					<x>77</x>
					<y>970.5</y>
				</centroid>
			</pseudo3D>
		</spatialEntity>
		<spatialEntity>
			<pseudo3D type="cluster">
				<clusteredness>1</clusteredness>
				<density>1</density>
				<area>191.0706</area>
				<perimeter>54</perimeter>
				<distanceFromOrigin>360.0013888862097</distanceFromOrigin>
				<angle>0</angle>
				<shape>rectangular</shape>
				<triangleMeasure>0.5249192307692309</triangleMeasure>
				<rectangleMeasure>1</rectangleMeasure>
				<circleMeasure>0.6282560906835513</circleMeasure>
				<centroid>
					<x>935</x>
					<y>970.5</y>
				</centroid>
			</pseudo3D>
		</spatialEntity>
		<spatialEntity>
			<pseudo3D type="cluster">
				<clusteredness>1</clusteredness>
				<density>1</density>
				<area>191.0706</area>
				<perimeter>56</perimeter>
				<distanceFromOrigin>319.6810910892291</distanceFromOrigin>
				<angle>0</angle>
				<shape>rectangular</shape>
				<triangleMeasure>0.4874250000000001</triangleMeasure>
				<rectangleMeasure>0.9748500000000001</rectangleMeasure>
				<circleMeasure>0.5849833005488307</circleMeasure>
				<centroid>
					<x>612</x>
					<y>1025</y>
				</centroid>
			</pseudo3D>
		</spatialEntity>
		<spatialEntity>
			<pseudo3D type="cluster">
				<clusteredness>1</clusteredness>
				<density>1</density>
				<area>191.0706</area>
				<perimeter>54</perimeter>
				<distanceFromOrigin>355.8103427389373</distanceFromOrigin>
				<angle>0</angle>
				<shape>rectangular</shape>
				<triangleMeasure>0.5249192307692309</triangleMeasure>
				<rectangleMeasure>1</rectangleMeasure>
				<circleMeasure>0.6282560906835513</circleMeasure>
				<centroid>
					<x>710</x>
					<y>1065.5</y>
				</centroid>
			</pseudo3D>
		</spatialEntity>
		<spatialEntity>
			<pseudo3D type="cluster">
				<clusteredness>1</clusteredness>
				<density>1</density>
				<area>191.0706</area>
				<perimeter>54</perimeter>
				<distanceFromOrigin>718.8915078090713</distanceFromOrigin>
				<angle>0</angle>
				<shape>rectangular</shape>
				<triangleMeasure>0.5249192307692309</triangleMeasure>
				<rectangleMeasure>1</rectangleMeasure>
				<circleMeasure>0.6282560906835513</circleMeasure>
				<centroid>
					<x>63</x>
					<y>1092.5</y>
				</centroid>
			</pseudo3D>
		</spatialEntity>
		<spatialEntity>
			<pseudo3D type="cluster">
				<clusteredness>1</clusteredness>
				<density>1</density>
				<area>191.0706</area>
				<perimeter>56</perimeter>
				<distanceFromOrigin>513.428670800531</distanceFromOrigin>
				<angle>0</angle>
				<shape>rectangular</shape>
				<triangleMeasure>0.4874250000000001</triangleMeasure>
				<rectangleMeasure>0.9748500000000001</rectangleMeasure>
				<circleMeasure>0.5849833005488307</circleMeasure>
				<centroid>
					<x>344</x>
					<y>1106</y>
				</centroid>
			</pseudo3D>
		</spatialEntity>
		<spatialEntity>
			<pseudo3D type="cluster">
				<clusteredness>1</clusteredness>
				<density>1</density>
				<area>191.0706</area>
				<perimeter>58</perimeter>
				<distanceFromOrigin>507.7263042230529</distanceFromOrigin>
				<angle>85.91438322002512</angle>
				<shape>rectangular</shape>
				<triangleMeasure>0.4549300000000001</triangleMeasure>
				<rectangleMeasure>0.9098600000000001</rectangleMeasure>
				<circleMeasure>0.5446875469621394</circleMeasure>
				<centroid>
					<x>1005.5</x>
					<y>1106</y>
				</centroid>
			</pseudo3D>
		</spatialEntity>
		<spatialEntity>
			<pseudo3D type="cluster">
				<clusteredness>1</clusteredness>
				<density>1</density>
				<area>191.0706</area>
				<perimeter>58</perimeter>
				<distanceFromOrigin>649.8315166256558</distanceFromOrigin>
				<angle>0</angle>
				<shape>rectangular</shape>
				<triangleMeasure>0.4549300000000001</triangleMeasure>
				<rectangleMeasure>0.9098600000000001</rectangleMeasure>
				<circleMeasure>0.5446875469621394</circleMeasure>
				<centroid>
					<x>1202.5</x>
					<y>1106</y>
				</centroid>
			</pseudo3D>
		</spatialEntity>
		<spatialEntity>
			<pseudo3D type="cluster">
				<clusteredness>1</clusteredness>
				<density>1</density>
				<area>191.0706</area>
				<perimeter>56</perimeter>
				<distanceFromOrigin>676.6106709179217</distanceFromOrigin>
				<angle>0</angle>
				<shape>rectangular</shape>
				<triangleMeasure>0.4874250000000001</triangleMeasure>
				<rectangleMeasure>0.9748500000000001</rectangleMeasure>
				<circleMeasure>0.5849833005488307</circleMeasure>
				<centroid>
					<x>133</x>
					<y>1120</y>
				</centroid>
			</pseudo3D>
		</spatialEntity>
		<spatialEntity>
			<pseudo3D type="cluster">
				<clusteredness>1</clusteredness>
				<density>1</density>
				<area>191.0706</area>
				<perimeter>56</perimeter>
				<distanceFromOrigin>704.5069197672937</distanceFromOrigin>
				<angle>0</angle>
				<shape>rectangular</shape>
				<triangleMeasure>0.4874250000000001</triangleMeasure>
				<rectangleMeasure>0.9748500000000001</rectangleMeasure>
				<circleMeasure>0.5849833005488307</circleMeasure>
				<centroid>
					<x>1217</x>
					<y>1174</y>
				</centroid>
			</pseudo3D>
		</spatialEntity>
		<spatialEntity>
			<pseudo3D type="cluster">
				<clusteredness>1</clusteredness>
				<density>1</density>
				<area>191.0706</area>
				<perimeter>56</perimeter>
				<distanceFromOrigin>601.3318551349163</distanceFromOrigin>
				<angle>0</angle>
				<shape>rectangular</shape>
				<triangleMeasure>0.4874250000000001</triangleMeasure>
				<rectangleMeasure>0.9748500000000001</rectangleMeasure>
				<circleMeasure>0.5849833005488307</circleMeasure>
				<centroid>
					<x>344</x>
					<y>1215</y>
				</centroid>
			</pseudo3D>
		</spatialEntity>
		<spatialEntity>
			<pseudo3D type="cluster">
				<clusteredness>0.1022782312863514</clusteredness>
				<density>1</density>
				<area>382.1412</area>
				<perimeter>93.90396308898926</perimeter>
				<distanceFromOrigin>781.2105990064395</distanceFromOrigin>
				<angle>88.03547961668657</angle>
				<shape>rectangular</shape>
				<triangleMeasure>0.4546593694229625</triangleMeasure>
				<rectangleMeasure>0.5054777777777778</rectangleMeasure>
				<circleMeasure>0.3031241850905896</circleMeasure>
				<centroid>
					<x>1265.885</x>
					<y>1235.444</y>
				</centroid>
			</pseudo3D>
		</spatialEntity>
		<spatialEntity>
			<pseudo3D type="cluster">
				<clusteredness>1</clusteredness>
				<density>1</density>
				<area>191.0706</area>
				<perimeter>56</perimeter>
				<distanceFromOrigin>871.1102111673356</distanceFromOrigin>
				<angle>0</angle>
				<shape>rectangular</shape>
				<triangleMeasure>0.4874250000000001</triangleMeasure>
				<rectangleMeasure>0.9748500000000001</rectangleMeasure>
				<circleMeasure>0.5849833005488307</circleMeasure>
				<centroid>
					<x>1343</x>
					<y>1283</y>
				</centroid>
			</pseudo3D>
		</spatialEntity>
		<spatialEntity>
			<pseudo3D type="cluster">
				<clusteredness>0.06400943035186016</clusteredness>
				<density>1</density>
				<area>382.1412</area>
				<perimeter>117.175651550293</perimeter>
				<distanceFromOrigin>835.0197602452291</distanceFromOrigin>
				<angle>40.45466469125117</angle>
				<shape>rectangular</shape>
				<triangleMeasure>0.3305719723183391</triangleMeasure>
				<rectangleMeasure>0.415495077489383</rectangleMeasure>
				<circleMeasure>0.1839658725400239</circleMeasure>
				<centroid>
					<x>90.78395</x>
					<y>1330.417</y>
				</centroid>
			</pseudo3D>
		</spatialEntity>
		<spatialEntity>
			<pseudo3D type="cluster">
				<clusteredness>1</clusteredness>
				<density>1</density>
				<area>191.0706</area>
				<perimeter>56</perimeter>
				<distanceFromOrigin>720.1472071736445</distanceFromOrigin>
				<angle>0</angle>
				<shape>rectangular</shape>
				<triangleMeasure>0.4874250000000001</triangleMeasure>
				<rectangleMeasure>0.9748500000000001</rectangleMeasure>
				<circleMeasure>0.5849833005488307</circleMeasure>
				<centroid>
					<x>316</x>
					<y>1337</y>
				</centroid>
			</pseudo3D>
		</spatialEntity>
		<numericStateVariable>
			<name>avgClusterednessClusters</name>
			<value>0.9748446474280446</value>
		</numericStateVariable>
		<numericStateVariable>
			<name>avgDensityClusters</name>
			<value>1.002488800398208</value>
		</numericStateVariable>
	</timepoint>
	<timepoint>
		<spatialEntity>
			<pseudo3D type="cluster">
				<clusteredness>1</clusteredness>
				<density>1</density>
				<area>191.0706</area>
				<perimeter>54</perimeter>
				<distanceFromOrigin>845.9462157844315</distanceFromOrigin>
				<angle>0</angle>
				<shape>rectangular</shape>
				<triangleMeasure>0.5249192307692309</triangleMeasure>
				<rectangleMeasure>1</rectangleMeasure>
				<circleMeasure>0.6282560906835513</circleMeasure>
				<centroid>
					<x>1174</x>
					<y>6.5</y>
				</centroid>
			</pseudo3D>
		</spatialEntity>
		<spatialEntity>
			<pseudo3D type="cluster">
				<clusteredness>1</clusteredness>
				<density>1</density>
				<area>191.0706</area>
				<perimeter>54</perimeter>
				<distanceFromOrigin>906.6697303869805</distanceFromOrigin>
				<angle>0</angle>
				<shape>rectangular</shape>
				<triangleMeasure>0.5249192307692309</triangleMeasure>
				<rectangleMeasure>1</rectangleMeasure>
				<circleMeasure>0.6282560906835513</circleMeasure>
				<centroid>
					<x>1273</x>
					<y>6.5</y>
				</centroid>
			</pseudo3D>
		</spatialEntity>
		<spatialEntity>
			<pseudo3D type="cluster">
				<clusteredness>1</clusteredness>
				<density>1</density>
				<area>191.0706</area>
				<perimeter>56</perimeter>
				<distanceFromOrigin>678.0656310417156</distanceFromOrigin>
				<angle>0</angle>
				<shape>rectangular</shape>
				<triangleMeasure>0.4874250000000001</triangleMeasure>
				<rectangleMeasure>0.9748500000000001</rectangleMeasure>
				<circleMeasure>0.5849833005488307</circleMeasure>
				<centroid>
					<x>724</x>
					<y>20</y>
				</centroid>
			</pseudo3D>
		</spatialEntity>
		<spatialEntity>
			<pseudo3D type="cluster">
				<clusteredness>1</clusteredness>
				<density>1</density>
				<area>191.0706</area>
				<perimeter>54</perimeter>
				<distanceFromOrigin>944.0005296608683</distanceFromOrigin>
				<angle>0</angle>
				<shape>rectangular</shape>
				<triangleMeasure>0.5249192307692309</triangleMeasure>
				<rectangleMeasure>1</rectangleMeasure>
				<circleMeasure>0.6282560906835513</circleMeasure>
				<centroid>
					<x>1357</x>
					<y>33.5</y>
				</centroid>
			</pseudo3D>
		</spatialEntity>
		<spatialEntity>
			<pseudo3D type="cluster">
				<clusteredness>1</clusteredness>
				<density>1</density>
				<area>191.0706</area>
				<perimeter>56</perimeter>
				<distanceFromOrigin>665.976726320072</distanceFromOrigin>
				<angle>0</angle>
				<shape>rectangular</shape>
				<triangleMeasure>0.4874250000000001</triangleMeasure>
				<rectangleMeasure>0.9748500000000001</rectangleMeasure>
				<circleMeasure>0.5849833005488307</circleMeasure>
				<centroid>
					<x>527</x>
					<y>47</y>
				</centroid>
			</pseudo3D>
		</spatialEntity>
		<spatialEntity>
			<pseudo3D type="cluster">
				<clusteredness>1</clusteredness>
				<density>1</density>
				<area>191.0706</area>
				<perimeter>54</perimeter>
				<distanceFromOrigin>900.8540392316615</distanceFromOrigin>
				<angle>0</angle>
				<shape>rectangular</shape>
				<triangleMeasure>0.5249192307692309</triangleMeasure>
				<rectangleMeasure>1</rectangleMeasure>
				<circleMeasure>0.6282560906835513</circleMeasure>
				<centroid>
					<x>35</x>
					<y>60.5</y>
				</centroid>
			</pseudo3D>
		</spatialEntity>
		<spatialEntity>
			<pseudo3D type="cluster">
				<clusteredness>1</clusteredness>
				<density>1</density>
				<area>191.0706</area>
				<perimeter>54</perimeter>
				<distanceFromOrigin>774.1892533483011</distanceFromOrigin>
				<angle>0</angle>
				<shape>rectangular</shape>
				<triangleMeasure>0.5249192307692309</triangleMeasure>
				<rectangleMeasure>1</rectangleMeasure>
				<circleMeasure>0.6282560906835513</circleMeasure>
				<centroid>
					<x>232</x>
					<y>60.5</y>
				</centroid>
			</pseudo3D>
		</spatialEntity>
		<spatialEntity>
			<pseudo3D type="cluster">
				<clusteredness>1</clusteredness>
				<density>1</density>
				<area>191.0706</area>
				<perimeter>54</perimeter>
				<distanceFromOrigin>811.0320585525581</distanceFromOrigin>
				<angle>0</angle>
				<shape>rectangular</shape>
				<triangleMeasure>0.5249192307692309</triangleMeasure>
				<rectangleMeasure>1</rectangleMeasure>
				<circleMeasure>0.6282560906835513</circleMeasure>
				<centroid>
[truncated: 1,172,449 more chars]
